# Supplementary material for: Integrated Molecular, Genomic, and Clinical Characterization of Pediatric and Adolescent Translocation Renal Cell Carcinoma: A Report from the Children’s Oncology Group
Source: Biomedicines. 2026 Apr 22;14(5):955. doi: 10.3390/biomedicines14050955 (PMC13203954; doi:10.3390/biomedicines14050955)
Supplement: Supplementary file 1 [file biomedicines-14-00955-s001.zip]

Archive with 5 entries (5 files):
- S T 1.xlsx
- S T 2.xlsx
- S T 3.xlsx
- S T 4.xlsx
- S T 5.txt
