# Supplementary material for: Integrated Molecular, Genomic, and Clinical Characterization of Pediatric and Adolescent Translocation Renal Cell Carcinoma: A Report from the Children’s Oncology Group
Source: Biomedicines. 2026 Apr 22;14(5):955. doi: 10.3390/biomedicines14050955 (PMC13203954; doi:10.3390/biomedicines14050955)
Supplement: Supplementary file 1 [file biomedicines-14-00955-s001.zip › S T 2.xlsx]

## Sheet: 6.7k_tRCC_transcriptome
Gene stable ID/id	Cluster	HGNC Symbol	MP:0005367 : renal/urinary system phenotype	GO:0030855 : epithelial cell differentiation	GO:0072001 : renal system development	LIGANDS	RECEPTORS	TF_pool	ECM-structural_ functional-components_NOT-cell-surface-OR-membrane	CellSurface_AND_JunctionAdhesion	GO:0043409 : negative regulation of MAPK cascade	GO:0043069 : negative regulation of programmed cell death	PAPSKN	PATARZ	PASTTG	PAVFCK	PAUBFS	PAVEFI	PASTEW	PAUJMK	PAPTCF	PAWHYD	PASVBD	PAVUZD	PAVPET	PAUKTS	PAWVRL	PAXILS	PAXKRK	PAVRUV	PAWFCB	PATYTY	PAUWNZ	PAWVHG	PATLEX	PARPWW	PAWPIK	PAUVUZ	PAUSXY	PASUJP	PARJDU	PAVXDC	PAVYLX	PAWZMH	PAWATM	PAPXGS	PAUTYD	PAWPUV
pt_samp	na	na	na	na	na	na	na	na	na	na	na	na	PAPSKN-0BVIEJ	PATARZ-0BVJNS	PASTTG-0BVJNP	PAVFCK-0BVKSP	PAUBFS-0BVJO7	PAVEFI-0BVKSO	PASTEW-0BVJNO	PAUJMK-0BVJO8	PAPTCF-0BVIEK	PAWHYD-0BVK4R	PASVBD-0BVJNR	PAVUZD-0BVKO5	PAVPET-0BVKO1	PAUKTS-0BVJO9	PAWVRL-0BVKSS	PAXILS-0BVKST	PAXKRK-0BVKSU	PAVRUV-0BVKO3	PAWFCB-0BVKSQ	PATYTY-0BVJO6	PAUWNZ-0BVKSN	PAWVHG-0BVKSR	PATLEX-0BVJNT	PARPWW-0BVJNM	PAWPIK-0BVK4S	PAUVUZ-0BVJOC	PAUSXY-0BVJOA	PASUJP-0BVJNQ	PARJDU-0BVIEM	PAVXDC-0BVKO6	PAVYLX-0BVKO7	PAWZMH-0BVK4U	PAWATM-0BVK4Q	PAPXGS-0BVIEO	PAUTYD-0BVJOB	PAWPUV-0BVK4T
Sex	na	na	na	na	na	na	na	na	na	na	na	na	Female	Male	Female	Male	Female	Male	Female	Female	Male	undefined	Female	Male	Male	Female	Female	Female	Female	Female	Female	Male	Male	Female	undefined	Male	Female	Male	Female	Female	Female	Female	Male	Female	Female	Male	Male	Female
TFE3 breakapart probe set (Cytocell)	na	na	na	na	na	na	na	na	na	na	na	na	Positive		Positive	Positive				Positive	Positive (1F1R, atypical pattern, TFE3 gene rearrangement with deletion of 5' TFE3?)											Positive	Positive			Positive
t(X;17) or t(X;1)	na	na	na	na	na	na	na	na	na	na	na	na	t(X;17) [TFE3/ASPSCR1]			No evidence					atypical t(X;1) [TFE3/PRCC]											t(X;1) [TFE3/PRCC], + additional copy of TFE3/PRCC	t(X;1) [TFE3/PRCC]			Negative t(x;1) reflex to t(X;17)
t(X;17) and t(X;1) probe set (Cytocell or Empire)	na	na	na	na	na	na	na	na	na	na	na	na	t(X;17) [TFE3/ASPSCR1] (Empire)								atypical t(X;1) [TFE3/PRCC] (Cytocell)											t(X;1) [TFE3/PRCC], + additional copy of TFE3/PRCC (Cytocell)	t(X;1) [TFE3/PRCC] (Cytocell)			Negative t(x;1) reflex to t(X;17)
Category	na	na	na	na	na	na	na	na	na	na	na	na	ASPL	ASPL	ASPL	ASPL	ASPL	ASPL	ASPL	UNKNOWN	PRCC	ASPL	ASPL	ASPL	ASPL	ASPL	PRCC	PRCC	PRCC	PRCC	PRCC	PRCC	PRCC	PRCC		PRCC	PRCC	NEGATIVE	NEGATIVE	UNKNOWN	TFEB	TFEB	NEGATIVE	UNKNOWN	SFPQ	UNKNOWN	UNKNOWN	NEGATIVE
Patient USI	na	na	na	na	na	na	na	na	na	na	na	na	PAPSKN	PATARZ	PASTTG	PAVFCK	PAUBFS	PAVEFI	PASTEW	PAUJMK	PAPTCF	PAVUZD	PASVBD	PAVUZD	PAVPET	PAUKTS	PAWVRL	PAXILS	PAXKRK	PAVRUV	PAWFCB	PATYTY	PAUWNZ	PAWVHG		PARPWW	PAWPIK	PAUVUZ	PAUSXY	PASUJP	PARJDU	PAVXDC	PAVYLX	PAWZMH	PAWATM	PAPXGS	PAUTYD	PAWPUV
sequenced samples	na	na	na	na	na	na	na	na	na	na	na	na	PTCF-A4DP9	RJDU-BVLTF	RDUE-BVS0C	STTG-BVR8G	RPWW-BVLUI	STTG-BVLRJ	RDUE-BVLRE		WATM-BVLTK	SVBD-BVLRL	RJDU-BVLRF	SVBD-BVLRL	SUJP-BVR8H	STEW-BVLRI												UVUZ-BVLTI	UTYD-BVROJ				VARU-BVQK1					VXDC-BVLUK
Consensus RNAseq + Mutation	na	na	na	na	na	na	na	na	na	na	na	na	Conflict	ASPL	ASPL	ASPL	ASPL	ASPL	ASPL	ASPL	ASPL	ASPL	ASPL	ASPL	ASPL	ASPL	PRCC-TFE	PRCC-TFE	PRCC-TFE	TFE-PRCC	PRCC-TFE	TFE-PRCC	TFE-PRCC	TFE-PRCC		PRCC-TFE	PRCC-TFE	Negative	Negative	MED15	TFEB	TFEB	TFEB	SFPQ	SFPQ	SFPQ	SFPQ	RBM10
SourceOfCorrespondingNormalDNA	na	na	na	na	na	na	na	na	na	na	na	na	N/A	N/A	Blood - Ficolled WBC	N/A	Tissue	N/A	Blood - Ficolled WBC	Blood - Lysed WBC	DNA - Constitutional	N/A	Blood - Ficolled WBC	N/A	N/A	N/A	N/A	N/A	N/A	N/A	N/A	Blood - Ficolled WBC	N/A	N/A		Tissue	N/A	Blood - Lysed WBC	N/A	Blood - Ficolled WBC	Blood - Ficolled WBC	Tissue	N/A	N/A	Blood - Lysed WBC	N/A	Blood - Lysed WBC	N/A
Methylation Array?	na	na	na	na	na	na	na	na	na	na	na	na	FALSE	FALSE	TRUE	FALSE	TRUE	FALSE	TRUE	TRUE	TRUE	FALSE	TRUE	FALSE	FALSE	FALSE	FALSE	FALSE	FALSE	FALSE	FALSE	TRUE	FALSE	FALSE		TRUE	FALSE	TRUE	FALSE	TRUE	TRUE	TRUE	FALSE	FALSE	TRUE	FALSE	TRUE	FALSE
WGS: TFE class	na	na	na	na	na	na	na	na	na	na	na	na	N/A	N/A	ASPSCR1-TFE3	N/A	N/A	N/A	TFE3 Inversion	ASPSCR1-TFE3	ASPSCR1-TFE3	N/A	ASPSCR1-TFE3	N/A	N/A	N/A	N/A	N/A	N/A	N/A	N/A	None	N/A	N/A		PRCC-TFE3 fusion; TFE3 Inversion	N/A	None	N/A	MED15-TFE3	TFEB-CLTC	TFEB-MALAT1	N/A	N/A	SFPQ-TFE3; separate TFE3 translocation	N/A	SFPQ-TFE3	N/A
RNA_Expression_Class	na	na	na	na	na	na	na	na	na	na	na	na	ASPL	ASPL	ASPL	ASPL	ASPL	ASPL	ASPL	ASPL	ASPL	ASPL	ASPL	ASPL	PRCC-2	ASPL	PRCC-2	PRCC-2	PRCC-2	PRCC	PRCC	PRCC	PRCC	PRCC		PRCC	ASPL	PRCC-2	PRCC-2	???	TFEB	TFEB	TFEB	PRCC-2	SFPQ	SFPQ	SFPQ	???
RNA: Fusion class	na	na	na	na	na	na	na	na	na	na	na	na	None	ASPSCR1-TFE3			ASPSCR1-TFE3	ASPSCR1-TFE3	ASPSCR1-TFE3		ASPSCR1-TFE3	ASPSCR1-TFE3	TFE3-ASPSCR1	ASPSCR1-TFE3	ASPSCR1-TFE3	TFE3-ASPSCR1	PRCC-TFE3	PRCC-TFE3	PRCC-TFE3	TFE3-PRCC	PRCC-TFE3	TFE3-PRCC	TFE3-PRCC	TFE3-PRCC		PRCC-TFE3	PRCC-TFE3	None	None	MED15-TFE3			TMEM101-TFEB	SFPQ-TFE3	SFPQ-TFE3	SFPQ-TFE3	SFPQ-TFE3	TFE3-RBM10
RNA -- Fusion Abundance	na	na	na	na	na	na	na	na	na	na	na	na	1	12			15	1.4	10		20	1.2	22	1.2	23	10		29	26	16		21	2	2		5	11						3500		30	5	1.4
RNA Fusions Detected	na	na	na	na	na	na	na	na	na	na	na	na	1196	5564			2161	1967	44811		32104	5404	12369	5404	4043	1354	16679	5896	6746	1215	1193	18888	277	1605		22236	1335	4075	7488	31603			2039	943	1517	4631	184	456
Consensus_Final	na	na	na	na	na	na	na	na	na	na	na	na	ASPL-TFE3	ASPL-TFE3	ASPL-TFE3	ASPL-TFE3	ASPL-TFE3	ASPL-TFE3	ASPL-TFE3	ASPL-TFE3	ASPL-TFE3	ASPL-TFE3	TFE3-ASPL	ASPL-TFE3	ASPL-TFE3	TFE3-ASPL	PRCC-TFE	PRCC-TFE	PRCC-TFE	TFE-PRCC	PRCC-TFE	TFE-PRCC	TFE-PRCC	TFE-PRCC		PRCC-TFE	PRCC-TFE	Negative	Negative	MED15	TFEB	TFEB	TFEB	SFPQ	SFPQ	SFPQ	SFPQ	RBM10
Original Annotation	na	na	na	na	na	na	na	na	na	na	na	na	ASPL	ASPL	ASPL	ASPL	ASPL	ASPL	ASPL	Unknown	PRCC	ASPL	ASPL	ASPL	ASPL	ASPL	PRCC	PRCC	PRCC	Negative or PRCC	PRCC	PRCC	PRCC	PRCC		PRCC	PRCC	Negative	Negative	Unknown	TFEB	TFEB	Negative	Unknown	SFPQ	Unknown	Unknown	Negative
Translocation_consensusV3	na	na	na	na	na	na	na	na	na	na	na	na	ASPL-TFE3	ASPL-TFE3	ASPL-TFE3	ASPL-TFE3	ASPL-TFE3	ASPL-TFE3	ASPL-TFE3	ASPL-TFE3	ASPL-TFE3	ASPL-TFE3	TFE3-ASPL	ASPL-TFE3	ASPL-TFE3	TFE3-ASPL	PRCC-TFE3	PRCC-TFE3	PRCC-TFE3	TFE3-PRCC	PRCC-TFE3	TFE3-PRCC	TFE3-PRCC	TFE3-PRCC	TFE3-PRCC	PRCC-TFE3	PRCC-TFE3	Negative	Negative	MED15-TFE3	TFEB-CLTC	TFEB-MALAT1	TMEM101-TFEB	SFPQ-TFE3	SFPQ-TFE3	SFPQ-TFE3	SFPQ-TFE3	TFE3-RBM10
FinalDesignation	na	na	na	na	na	na	na	na	na	na	na	na	ASPL-TFE3	TFE3-ASPL-TFE3	TFE3-ASPL	TFE3-ASPL-TFE3	ASPL-TFE3	ASPL-TFE3	ASPL-TFE3	TFE3-ASPL	ASPL-TFE3	TFE3-ASPL-TFE3	TFE3-ASPL-TFE3	ASPL-TFE3	TFE3-ASPL-TFE3	ASPL-TFE3	PRCC-TFE3	PRCC-TFE3	PRCC-TFE3	PRCC-TFE3	PRCC-TFE3	TFE3-PRCC-TFE3	TFE3-PRCC	TFE3-PRCC	TFE3-PRCC	PRCC-TFE3	TFE3-PRCC-TFE3	Negative	Negative	TFE3-MED15	CLTC-TFEB	MALAT1-TFEB	X-TFEB	SFPQ-TFE3	SFPQ-TFE3	SFPQ-TFE3	TFE3-SFPQ	TFE3-RBM10
Fusion_partner	na	na	na	na	na	na	na	na	na	na	na	na	ASPL	ASPL	ASPL	ASPL	ASPL	ASPL	ASPL	ASPL	ASPL	ASPL	ASPL	ASPL	ASPL	ASPL	PRCC	PRCC	PRCC	PRCC	PRCC	PRCC	PRCC	PRCC	PRCC	PRCC	PRCC	Negative	Negative	MED15	TFEB	TFEB	TFEB	SFPQ	SFPQ	SFPQ	SFPQ	RBM10
EnrolledRenalStudies	na	na	na	na	na	na	na	na	na	na	na	na	AREN03B2 Only	AREN03B2 Only	AREN03B2 Only	AREN0321	AREN03B2 Only	AREN0321	AREN03B2 Only	AREN0321	AREN0321	undefined	AREN0321	AREN03B2 Only	AREN03B2 Only	AREN0321	AREN03B2 Only	AREN03B2 Only	AREN03B2 Only	AREN03B2 Only	AREN03B2 Only	AREN03B2 Only	AREN03B2 Only	AREN03B2 Only	undefined	AREN0321	AREN03B2 Only	AREN0321	AREN03B2 Only	AREN03B2 Only	AREN0321	AREN03B2 Only	AREN03B2 Only	AREN03B2 Only	AREN03B2 Only	AREN03B2 Only	AREN03B2 Only	AREN03B2 Only
Overall_Hist	na	na	na	na	na	na	na	na	na	na	na	na	tRCC	tRCC	tRCC	tRCC	tRCC	tRCC	tRCC	tRCC	tRCC	undefined	tRCC	tRCC	tRCC	tRCC	tRCC	tRCC	tRCC	tRCC	tRCC	tRCC	tRCC	tRCC	undefined	tRCC	tRCC	tRCC	tRCC	tRCC	tRCC	tRCC	tRCC	tRCC	tRCC	tRCC	tRCC	tRCC
Age_Years	na	na	na	na	na	na	na	na	na	na	na	na	10.87	1.9	6.8	16.63	16.28	16.08	12.15	15.67	12.39		2.02	16.83	0.98	17.58	16.6	16.2	6.5	9.24	13.45	8.94	6.27	11.62		9.42	14.9	12.99	4.8	15.22	2.99	16.44	6	15.21	15.97	11.91	1.1	14.12
Race	na	na	na	na	na	na	na	na	na	na	na	na	White	Asian	Black or African American	White	White	Black or African American	White	White	White	undefined	Black or African American	Black or African American	Unknown	Black or African American	White	Black or African American	Black or African American	Black or African American	Unknown	White	White	White	undefined	White	Black or African American	White	Black or African American	White	White	White	Black or African American	Black or African American	White	Black or African American	White	Black or African American
LN_Samp_All	na	na	na	na	na	na	na	na	na	na	na	na	Yes	Yes	Yes	Yes	Yes	Yes	Yes	Yes	Yes	undefined	Yes	No	Yes	No	No	Yes	Yes	No	Yes	Yes	Yes	Yes	undefined	Yes	Yes	No	Yes	No	No	Yes	Yes	Yes	No	No	No	No
LN_Status_All	na	na	na	na	na	na	na	na	na	na	na	na	Positive	Positive	Negative	Positive	Positive	Positive	Positive	Positive	Positive	undefined	Positive	NA	Positive	NA	NA	Negative	Negative	NA	Positive	Positive	Negative	Positive	undefined	Positive	Positive	NA	Positive	NA	NA	Negative	Positive	Positive	NA	NA	NA	NA
RCC_TStage_IRA	na	na	na	na	na	na	na	na	na	na	na	na	NA	T3a: Tumor invades adrenal gland or perinephric tissues but not beyond Gerota's fascia	T1: Tumor 7.0 cm or less in greatest dimension, limited to kidney	T1: Tumor 7.0 cm or less in greatest dimension, limited to kidney	T3a: Tumor invades adrenal gland or perinephric tissues but not beyond Gerota's fascia	T3a: Tumor invades adrenal gland or perinephric tissues but not beyond Gerota's fascia	T4: Tumor invades beyond Gerota's fascia	T3a: Tumor invades adrenal gland or perinephric tissues but not beyond Gerota's fascia	NA	undefined	T1: Tumor 7.0 cm or less in greatest dimension, limited to kidney	T1: Tumor 7.0 cm or less in greatest dimension, limited to kidney	T3a: Tumor invades adrenal gland or perinephric tissues but not beyond Gerota's fascia	T1: Tumor 7.0 cm or less in greatest dimension, limited to kidney	T1: Tumor 7.0 cm or less in greatest dimension, limited to kidney	T2: Tumor more than 7.0 cm in greatest dimension, limited to kidney	T2: Tumor more than 7.0 cm in greatest dimension, limited to kidney	TX: Primary tumor cannot be assessed	T3a: Tumor invades adrenal gland or perinephric tissues but not beyond Gerota's fascia	T4: Tumor invades beyond Gerota's fascia	T3a: Tumor invades adrenal gland or perinephric tissues but not beyond Gerota's fascia	T3a: Tumor invades adrenal gland or perinephric tissues but not beyond Gerota's fascia	undefined	T3a: Tumor invades adrenal gland or perinephric tissues but not beyond Gerota's fascia	T1: Tumor 7.0 cm or less in greatest dimension, limited to kidney	T1: Tumor 7.0 cm or less in greatest dimension, limited to kidney	T3a: Tumor invades adrenal gland or perinephric tissues but not beyond Gerota's fascia	T3a: Tumor invades adrenal gland or perinephric tissues but not beyond Gerota's fascia	T1: Tumor 7.0 cm or less in greatest dimension, limited to kidney	T1: Tumor 7.0 cm or less in greatest dimension, limited to kidney	T3a: Tumor invades adrenal gland or perinephric tissues but not beyond Gerota's fascia	T3a: Tumor invades adrenal gland or perinephric tissues but not beyond Gerota's fascia	T3a: Tumor invades adrenal gland or perinephric tissues but not beyond Gerota's fascia	T3a: Tumor invades adrenal gland or perinephric tissues but not beyond Gerota's fascia	TX: Primary tumor cannot be assessed	T3a: Tumor invades adrenal gland or perinephric tissues but not beyond Gerota's fascia
MaxDiam_All	na	na	na	na	na	na	na	na	na	na	na	na	2.6	7.8	3.5		8.5	8.5		2.2			6	4.8	2.2	5.5			12.6		4.2	7.4	6.3	7.6		17	4.3	6.8	13.5		2		12	7.5	6.6	21.5	1.5	14.7
AnyMets_YN_Confirmed	na	na	na	na	na	na	na	na	na	na	na	na	No	No	No	Indeterminate (No EPM, IR Not Eval)	No	No	Yes	No	No	undefined	No	No	No	No	No	No	No	Yes	No	No	No	No	undefined	No	No	No	No	No	No	Indeterminate (No EPM, IR Not Eval)	No	No	No	Yes	Indeterminate (No EPM, IR Not Eval)	Yes
LungOnly_Mets_YN_Confirmed	na	na	na	na	na	na	na	na	na	na	na	na	No	No	No	Indeterminate (No EPM, IR Not Eval)	No	No	Yes	No	No	undefined	No	No	No	No	No	No	No	Yes	No	No	No	No	undefined	No	No	No	No	No	No	Indeterminate (No EPM, IR Not Eval)	No	No	No	No	Indeterminate (No EPM, IR Not Eval)	No
EPM_YN_Confirmed	na	na	na	na	na	na	na	na	na	na	na	na	No	No	No	No	No	No	No	No	No	undefined	No	No	No	No	No	No	No	No	No	No	No	No	undefined	No	No	No	No	No	No	No	No	No	No	Yes	No	Yes
Liver_Mets_YN_MD	na	na	na	na	na	na	na	na	na	na	na	na	No	No	No	No	No	No	No	No	No	undefined	No	No	No	No	No	No	No	No	No	No	No	No	undefined	No	No	No	No	No	No	No	No	No	No	No	No	Yes
Bone_Mets_YN_MD	na	na	na	na	na	na	na	na	na	na	na	na	No	No	No	No	No	No	No	No	No	undefined	No	No	No	No	No	No	No	No	No	No	No	No	undefined	No	No	No	No	No	No	No	No	No	No	No	No	No
Brain_Mets_YN_MD	na	na	na	na	na	na	na	na	na	na	na	na	No	No	No	No	No	No	No	No	No	undefined	No	No	No	No	No	No	No	No	No	No	No	No	undefined	No	No	No	No	No	No	No	No	No	No	No	No	No
OtherMets_YN_Confirmed	na	na	na	na	na	na	na	na	na	na	na	na	No	No	No	No	No	No	No	No	No	undefined	No	No	No	No	No	No	No	No	No	No	No	No	undefined	No	No	No	No	No	No	No	No	No	No	Yes	No	No
OtherMets_Site_Confirmed	na	na	na	na	na	na	na	na	na	na	na	na	NA	NA	NA	NA	NA	NA	NA	NA	NA	undefined	NA	NA	NA	NA	NA	NA	NA	NA	NA	NA	NA	NA	undefined	NA	NA	NA	NA	NA	NA	NA	NA	NA	NA	Left gluteus muscle and paraspinal muscle	NA	NA
EFS_Time_Diag	na	na	na	na	na	na	na	na	na	na	na	na			1739	567		182		2482	2816		1845	505	1834	2605	2575	668	1739		1975			1873		102	550	1265			2234	2067	753	254	192	240	6288	140
EFS_Stat	na	na	na	na	na	na	na	na	na	na	na	na			0	0		1		0	0		0	0	0	0	0	0	0		0			0		1	1	0			0	0	0	1	1	0	0	1
OS_Time_Diag	na	na	na	na	na	na	na	na	na	na	na	na			1739	567		810		2482	2816		1845	505	1834	2605	2575	668	1739		1975			1873		198	1306	1265			4029	2958	753	1022	976	240	6307	647
OS_Stat	na	na	na	na	na	na	na	na	na	na	na	na			0	0		1		0	0		0	0	0	0	0	0	0		0			0		1	0	0			0	0	0	1	1	0	0	1
Relapse	na	na	na	na	na	na	na	na	na	na	na	na	NA	NA	NA	NA	NA	Yes	NA	NA	NA	undefined	NA	NA	NA	NA	NA	NA	NA	NA	NA	NA	NA	NA	undefined	Yes	Yes	NA	NA	NA	NA	NA	NA	Yes	Yes	NA	NA	Yes
SMN	na	na	na	na	na	na	na	na	na	na	na	na		NA	NA	NA	NA	NA	NA	NA	NA	undefined	NA	NA	NA	NA	NA	NA	NA	NA	NA	NA	NA	NA	undefined	NA	NA	NA	NA	NA	NA	NA	NA	NA	NA	NA	NA	NA
Death	na	na	na	na	na	na	na	na	na	na	na	na	na	NA	NA	NA	NA	NA	NA	NA	NA	undefined	NA	NA	NA	NA	NA	NA	NA	NA	NA	NA	NA	NA	undefined	Yes	NA	NA	NA	NA	NA	NA	NA	Yes	Yes	NA	NA	Yes
values	na	na	na	na	na	na	na	na	na	na	na	na	log2(CPM+1)	log2(CPM+1)	log2(CPM+1)	log2(CPM+1)	log2(CPM+1)	log2(CPM+1)	log2(CPM+1)	log2(CPM+1)	log2(CPM+1)	log2(CPM+1)	log2(CPM+1)	log2(CPM+1)	log2(CPM+1)	log2(CPM+1)	log2(CPM+1)	log2(CPM+1)	log2(CPM+1)	log2(CPM+1)	log2(CPM+1)	log2(CPM+1)	log2(CPM+1)	log2(CPM+1)	log2(CPM+1)	log2(CPM+1)	log2(CPM+1)	log2(CPM+1)	log2(CPM+1)	log2(CPM+1)	log2(CPM+1)	log2(CPM+1)	log2(CPM+1)	log2(CPM+1)	log2(CPM+1)	log2(CPM+1)	log2(CPM+1)	log2(CPM+1)
ENSG00000102893	A	PHKB											3.12	4.58	5.3	4.95	4.44	5.66	5.76	4.78	5.04	5.29	5.05	4.73	5.12	5.14	5.1	5.29	5.28	4.59	4.96	4.83	5.07	4.16	4.52	2.9	5.25	4.77	5.94	4.08	3.93	4.21	4.4	5.26	4.57	4.23	4.34	3.63
ENSG00000165092	A	ALDH1A1											6.35	6.81	8.36	7.78	6.41	8.49	7.98	9.11	8.78	9.27	9.11	7.9	9.35	9.11	9.99	10.79	9.92	9.8	7.71	11.52	8.86	9.38	8.57	9.79	5.19	10.69	9.72	8.14	7.66	7.85	8.95	8.85	3.21	1.24	5.79	8.91
ENSG00000132840	A	BHMT2		GO:0030855 : epithelial cell differentiation									5.44	5.67	6.75	5.93	6.48	7.14	7.99	7.08	6.74	6.98	3.5	6.09	6.58	6.69	8.3	8.06	7.47	7.65	3.93	6.86	6.35	6.91	5.78	5.69	6.56	5.96	7.04	6.03	6.39	6.25	6.42	7.91	3.11	1.57	7.24	7.56
ENSG00000166589	A	CDH16											5.14	5.52	4.87	5.05	7.31	8.23	6.82	6.04	5.57	6.26	5.01	7.99	6.11	5.9	8.26	7.16	6.91	7.54	6.24	6.14	6.27	7.13	5.12	6.15	8.05	3.03	9.44	8.84	6.96	5.82	6.56	5.76	1.12	0	5.62	8.34
ENSG00000132837	A	DMGDH											2.07	2.74	3.48	3.62	3.13	4.74	5.9	4.4	3.79	3.88	3.82	3.44	4.17	4.82	5.9	5.05	4.96	3.98	2.25	3.91	3.3	3.8	2.45	2.55	3.11	2.93	4.57	3.32	3.39	3.48	3.46	4.93	1.17	0.98	4.09	4.33
ENSG00000125848	A	FLRT3							ECM-structural_ functional-components_NOT-cell-surface-OR-membrane				2.1	1.73	2.15	2.37	2.37	5.11	4.07	3.9	3.12	2.44	3	2.77	4.23	4.37	5.46	5.34	3.57	2.6	1.89	2.9	4	3.41	2.16	0.84	1.43	4.66	2.48	1.95	1.19	1.93	1.36	4.75	0.41	0.08	3.56	2.62
ENSG00000276194	A	HNF1B		GO:0030855 : epithelial cell differentiation	GO:0072001 : renal system development			TF_pool				GO:0043069 : negative regulation of programmed cell death	4.72	4.77	5.37	4.6	3.38	5.75	4.21	0.54	5.54	5.03	6.69	4.38	5.1	4.86	7.39	7.02	4.63	5.22	5.09	3.54	4.64	4.35	5.74	0.27	4.69	6.77	5.88	4.82	2.85	3.07	3.37	6.38	0.13	3.56	5.29	3.77
ENSG00000276409	A	CCL14				LIGANDS							5.41	1.57	4.68	1.55	4.96	2	2.07	1.65	3.64	5.65	1.88	2.43	3.29	2.83	0.72	2.9	0.74	4.63	3.27	1.51	1.18	4.05	1.76	2.06	3.66	1.13	1.18	3.89	2.6	4.13	4.02	5.37	1.14	2.57	1.99	1.74
ENSG00000215522	A	DDR1	MP:0005367 : renal/urinary system phenotype				RECEPTORS						4.36	3.72	4.46	3.84	4.65	5.33	5.13	4.44	3.91	4.03	4.8	6	4.47	4.63	5.49	3.7	1.06	3.46	4.87	3.71	5.41	3.34	3.87	0.36	4.46	5.6	5.36	4.74	0.17	3.4	4.92	4.28	1.75	1.72	2.2	4.12
ENSG00000136986	A	DERL1											5.24	4.9	5.29	4.79	4.8	5.01	6.2	4.63	5.41	4.89	4.81	5.72	5.22	5.78	5.8	5.3	5.3	4.39	4.87	5.07	4.54	4.81	5.22	4.45	6	4.82	6.23	5.16	5.68	4.4	5.07	5	5.03	3.94	3.56	5.54
ENSG00000116133	A	DHCR24										GO:0043069 : negative regulation of programmed cell death	4.09	4.98	5.58	5.92	4.52	5.68	4.57	5.44	5.48	5.78	5.63	5.31	5.74	5.16	4.94	4.91	5.13	5.39	4.26	5.13	4.66	4.25	4.27	3.69	5.97	5.96	7.24	2.34	6.5	5.32	5.21	5.62	3.76	1.38	3.18	5.68
ENSG00000137274	A	BPHL											4.56	6.01	5.49	5.35	4.3	5.56	5.48	5.79	5.66	5.57	6.28	4.43	5.59	5	6.08	5.24	5.64	5.3	4.58	4.49	4.95	4.94	4.71	4.04	4.17	4.18	4.99	4.92	4.25	4.54	4.75	5.97	4.09	4.72	5.61	4.81
ENSG00000153048	A	CARHSP1											5.61	7.45	6.15	6.05	6.82	6.92	6.86	7.24	6.98	6.85	6.91	5.42	6.89	6.37	6.73	6.54	6.8	6.31	6.14	6.37	8.12	6.46	6.48	6.35	6.86	6.49	6.44	6.23	5.39	5.93	6.6	6.85	5.52	6.68	7.84	6.7
ENSG00000196372	A	ASB13											5	6.17	5.75	5.67	4.91	5.97	5.87	5.22	6.03	5.66	5.99	5.24	4.54	4.74	5.6	5.04	5.75	5.35	5.01	4.13	5.48	5.11	5.99	4.9	4.69	5.04	3.27	4.81	4.48	3.25	4.16	5.75	2.88	4.46	5.57	5.39
ENSG00000106605	A	BLVRA											6.37	6.91	6.85	6.09	6.28	6.71	6.67	6.61	6.99	7.51	6.58	6.51	6.25	6.18	7.17	6.66	6.97	6.57	6.57	6.95	6.81	6.57	6.5	5.41	7.01	6.42	6.32	6.02	5.95	5.8	6.07	6.38	6.05	5.24	6.1	7.24
ENSG00000177106	A	EPS8L2											6.13	6.18	5.48	5.52	4.9	5.22	5.2	5.89	5.8	6.27	5.66	5.97	5.16	5.84	7.04	5.59	6.02	5.39	4.69	3.94	5.98	6.13	5.31	4.41	5.91	6.11	6.11	5.09	4.32	4.61	5.47	5.28	2.52	3.96	4.25	6.58
ENSG00000155252	A	PI4K2A	MP:0005367 : renal/urinary system phenotype										4.62	5.23	5.14	5.44	3.95	4.49	4.38	5.72	5.51	5.64	5.9	4.6	5.91	5.65	5	5.9	6.64	5.56	5.99	4.36	5.31	5.41	5.58	5.1	4.51	3.92	5	4.31	4.45	5.03	5.13	4.97	4.55	5.55	3.35	5.19
ENSG00000214575	A	CPEB1											2.17	3.95	3.88	4.07	3.92	4.38	4.96	4.74	4.31	4.43	4.64	3.6	5.4	4.17	4.31	5.41	5.21	5.02	4.56	4.28	3.32	4.39	4.27	4.72	3.8	2.8	3.4	3.11	1.47	3.46	3.32	5.1	4.58	4.05	3.51	3.4
ENSG00000142748	A	FCN3											3.91	0.79	4.32	4.21	3.42	2.08	3.17	1.31	2.63	4.49	1.7	2.19	2.55	3	1.55	3.71	3	3.51	2.95	0.54	2.32	3.51	0.76	0.64	2.21	0.41	1.16	2.76	4.58	2.81	3.97	3.74	3.09	2.26	4.66	2.43
ENSG00000182240	A	BACE2											6.84	7.01	6.35	7.15	6.45	7.28	7.96	6.85	6.77	7.05	7.74	7.41	7.49	7.03	7.42	7.64	7.87	6.72	7.53	6.19	6.72	6.04	6.56	6.1	7.82	4.63	6.82	5.77	5.35	6.59	6.52	8.33	8.16	7.64	8.09	6.22
ENSG00000182108	A	DEXI											5.57	7.43	7.3	6.92	6.21	6.67	6.87	7.22	7.06	7.41	7.49	5.84	7.08	6.6	6.9	7.34	7.76	6.94	7.84	6.2	7.26	6.28	7.22	6.95	7.79	4.54	5.58	5.62	5.68	6.28	6.65	7.3	8.21	7.34	7.17	5.52
ENSG00000117479	A	SLC19A2											2.63	3.19	3.06	4.08	2.94	5.43	4.16	3.69	3.65	3.72	4.24	4.66	4.89	4.11	4.01	5.09	4.3	4.17	4.02	4.34	4.2	3.65	3.17	4.65	4.95	2.08	2.61	2.86	2.48	3.45	2.86	5.64	5.16	3.74	4.29	3.15
ENSG00000180758	A	GPR157					RECEPTORS						1.68	3.4	3.12	3.56	2.48	4	3.76	3.26	3.62	3.64	3.71	3.46	3.61	3.39	2.67	2.9	3.87	2.2	2.91	2.96	2.33	1.71	2.86	2.9	3.49	0.88	1.7	0.45	2.14	1.56	1.63	3.65	3.3	3.05	1.74	2.26
ENSG00000235961	A	PNMA6A											3.69	5.45	4.88	4.92	4.29	5.1	5.49	4.71	5.33	5.84	5.03	4.4	4.44	4.92	5.27	4.58	4.47	4.03	4.03	3.7	4.93	3.1	3.08	2.92	4.3	2	2.94	3.87	2.45	3.09	4.04	5.04	3.3	3.15	5.2	4.14
ENSG00000019505	A	SYT13											3.84	5.84	6.23	5.62	4.32	5.69	4.59	5.13	5.65	5.99	5.7	5.53	6.3	5.84	3.33	2.27	3.2	2.34	2.16	0	2.5	0.85	2.95	3.01	4.65	2.99	1.72	0.51	1.09	0.1	0.09	2.04	0.41	0.06	0	3.18
ENSG00000139329	A	LUM							ECM-structural_ functional-components_NOT-cell-surface-OR-membrane				1.4	0.32	1.26	4.57	4.82	2.86	4.34	1.9	0.86	2.88	3.78	6.84	7.02	5.43	1.1	1.21	0.02	0.37	1.67	0.08	0.76	1.47	1.74	2.5	2.85	3.01	1.99	0.43	5.36	0.45	0.89	3.14	7.6	4.94	3.91	0
ENSG00000185101	A	ANO9											6.38	6.39	7.53	5.25	5.45	7.04	5.67	5.72	6	6.83	5.88	5.21	5.71	5.28	4.57	4.57	4.87	5.01	4.09	4.23	4.82	4.7	2.66	3.81	5.02	2.59	1.07	3.32	2.4	3.15	3.87	3.91	2.22	1.49	0.87	5.04
ENSG00000234846	A	NEU1	MP:0005367 : renal/urinary system phenotype										5.33	5.78	5.56	5.31	4.45	4.8	4.99	3.56	5.64	5.13	5.06	3.93	1.97	3.27	1.92	1.39	2.64	4.32	4.8	3.78	5.78	4.48	4.49	4.03	5.17	3.21	0.3	4.29	2.93	2.84	3.9	0.39	2.82	2.69	2.98	3.93
ENSG00000005884	A	ITGA3	MP:0005367 : renal/urinary system phenotype		GO:0072001 : renal system development								8.68	8.12	7.97	7.65	7.94	7.43	6.86	8.48	8.09	8.66	8.43	7.39	8.59	7.28	5.6	6.54	6.33	6.56	7.54	6.36	7.56	6.17	6.65	7.63	7.71	9.83	6.43	4.4	5.25	5.82	6.22	6.85	3.34	4.62	4.23	6.22
ENSG00000259207	A	ITGB3	MP:0005367 : renal/urinary system phenotype		GO:0072001 : renal system development		RECEPTORS			CellSurface_AND_JunctionAdhesion		GO:0043069 : negative regulation of programmed cell death	3.13	3.66	3.96	4.72	4.2	4.7	4.46	3.87	4.3	4.26	4.04	4	5.96	5.15	2.14	3.06	2.74	2.46	3.82	2.67	3.8	1.55	2.99	3.69	4.52	6.49	2.19	0.15	1.52	0.9	1.52	3.69	2.62	1.31	0.59	1.21
ENSG00000079337	A	RAPGEF3		GO:0030855 : epithelial cell differentiation								GO:0043069 : negative regulation of programmed cell death	4.52	4.93	5.12	4.3	3.94	3.47	5.54	5.49	5.14	6.35	6.28	5.09	5.32	5.37	3.7	3.24	3.76	4.43	2.04	2.63	3.97	4.52	1.84	3.58	4.53	3.86	5.2	1.53	3.07	1.79	3.37	5.29	1.66	1.22	2.61	1.13
ENSG00000161270	A	NPHS1	MP:0005367 : renal/urinary system phenotype	GO:0030855 : epithelial cell differentiation	GO:0072001 : renal system development					CellSurface_AND_JunctionAdhesion			0.57	1.32	1.46	0.37	1.21	0.04	0.94	1.78	1.48	1.27	0.93	0	1.25	0.51	0.01	0.13	0.04	0.03	0.02	0.12	0.24	0.01	0.07	0.05	0.01	0	0.01	0.01	1.46	0.12	0.02	0.85	0.19	0.09	0.35	0
ENSG00000103067	A	ESRP2											2.47	2.61	3.18	2	2.43	3.22	3.07	3.02	3.34	3.25	3.26	4.02	3.15	2.43	1.91	1.34	1.8	0.99	1.14	0.26	1.12	1.01	1.08	0.13	2.59	1.33	1.21	0.17	1.54	0.75	1.09	2.35	0.3	0.06	1.16	2.91
ENSG00000076864	A	RAP1GAP											5.62	5.76	5.82	6.25	7.83	8.2	8.26	6.71	6.62	6.15	6.47	6.7	6.72	6.32	4.4	4.73	4.62	4.72	4.06	3.88	4.79	3.92	3.36	5.67	5.47	4.77	4.32	3.82	2.97	3.59	3.66	4.16	2.84	2.98	2.8	5.93
ENSG00000158014	A	SLC30A2	MP:0005367 : renal/urinary system phenotype										5.02	5.12	5.91	4.71	4.16	5.04	5.78	6.25	6.62	6.21	4.54	4.61	3.99	5.03	3.77	1.46	3.04	1.17	0.78	1.72	2.85	0.75	1.35	1.03	3.54	0.15	1.41	2.08	5.16	1.56	3.23	2.03	1.23	0.4	1.73	4.66
ENSG00000127585	A	FBXL16											2.05	4.1	2.65	1.75	2.88	3.08	3.12	4.35	2.82	2.72	2.71	4	3.16	3.16	1.84	1.74	0.5	1.17	0.99	0.9	2.42	0.74	0.2	2.3	1.37	0.69	3.31	0.17	0.95	0.37	1.3	4.65	1.78	0.4	1.77	0.39
ENSG00000126368	A	NR1D1						TF_pool					5.41	5.41	5.68	5.32	5.77	6.29	6.12	6.25	5.8	5.68	5.82	6.26	6.13	5.61	4.28	4.92	4.97	4.48	4.55	4.1	3.76	4.07	3.33	6.47	4.97	4.6	2.36	3.27	2.27	3	2.87	4.81	3.43	4.76	3.44	2.92
ENSG00000253368	A	TRNP1											5.29	5.29	5.6	5.59	4.58	5.57	5.24	5.69	5.82	6.01	5.79	6.06	7.22	3.16	0.49	1.02	0.16	1.43	3.1	0.66	2.32	0.35	2.44	2.48	4.5	2.91	0.46	0.21	1.88	0.76	3.58	2.81	2.14	1.54	0.41	1.04
ENSG00000087266	A	SH3BP2											5.69	6.53	5.74	5.49	6.27	6.72	6.3	6.36	5.98	6.23	6.52	5.37	6.47	4.22	3.57	3.86	3.53	3.63	4.3	4.04	4.97	3.34	4.28	4.46	6.84	3.78	4.68	2.9	4.07	3.6	4.3	4.53	4.18	4.14	2.88	4.38
ENSG00000105613	A	MAST1											2.11	3.33	2.47	2.76	3.23	3.78	1.93	3.63	3.36	3.02	3.2	3.03	3.2	3.51	0.66	0.73	0.68	0.22	1.29	0.88	1.21	0.95	0.9	1.55	3.1	0.26	0.37	0.09	0.28	1	0.5	0.74	0.83	0.44	0.98	0.21
ENSG00000175920	A	DOK7											5.33	5.7	6.51	6.12	5.97	5.97	5.06	6.27	6.58	6.31	6.55	4.92	5.52	4.58	0.51	0.42	1.09	0.41	2.3	0.48	0.32	0.57	1.21	0.78	5.22	0.69	2.16	0.21	0.83	0.14	0.59	2.95	0.54	3.72	3.18	0.33
ENSG00000105402	A	NAPA											10.43	9.72	9.73	9.67	9.78	9.51	9.87	10.02	9.8	9.77	9.79	9.42	9.65	9.92	7.9	8.2	8.3	8.48	8.5	7.62	8.15	8.32	8.34	7.91	9.16	6.92	8	8.45	7.9	7.55	8	8.71	8.59	8.01	7.66	6.93
ENSG00000213578	A	CPLX3											7.23	7.97	7.49	3.4	8.87	7.98	8.22	8.27	6.92	8.54	8.47	4.02	8.68	1.08	0.19	0.8	1.05	1.32	2.04	0.79	0.12	0.55	0.8	0.31	0.25	0	0.13	0.07	0.12	0.02	0	2.04	2.54	4.33	2.59	0.4
ENSG00000110492	A	MDK	MP:0005367 : renal/urinary system phenotype			LIGANDS						GO:0043069 : negative regulation of programmed cell death	9.22	11.84	11.56	7.07	12.85	11.93	11.58	10.91	11.61	12.27	12.21	6.79	11.69	5.76	5.6	6.85	7.05	7.99	8.27	7.32	7.82	7.59	6.99	6.91	6.27	8.07	3.98	4.59	5.98	6.25	6.11	8.15	8.85	9.6	7.11	5.74
ENSG00000149091	A	DGKZ											5.21	5.77	5.99	4.62	6.56	5.78	6.29	5.98	5.75	6.32	6.29	4.28	6	4.61	4.78	4.35	4.57	4.48	4.81	3.62	4.15	4.33	4.34	4.51	4.32	4.54	4.59	3.7	3.87	3.96	4.89	5.9	4.6	4.79	5.31	4.61
ENSG00000140474	A	ULK3	MP:0005367 : renal/urinary system phenotype										6.38	6.37	6.42	4.67	6.33	5.84	6.06	6.78	6.54	6.97	7.69	5.74	7.12	4.4	4.91	5.02	4.73	4.94	4.79	4.23	3.58	5.26	4.5	4.59	4.89	3.72	4.83	4.6	4.23	4.35	5.35	5.39	4.57	6.81	4.59	5.04
ENSG00000119986	A	AVPI1											4.74	6.46	6.17	6.02	6.68	7.11	6.83	6.36	6.19	6.67	6.76	6.22	6.9	5.26	3.25	3.57	3.64	3.16	4.45	3.32	4.17	2.95	3.56	5.27	4.48	2.73	3.76	2.87	3.73	3.81	3.5	6.84	5.27	5.89	5.88	2.81
ENSG00000131910	A	NR0B2						TF_pool					6.77	6.91	8.35	9.63	8.04	9.28	8.68	6.18	8.65	6.19	6.94	10.77	6.41	7.06	0.1	0	0.32	0.13	0.08	0.8	0.32	0	0	4.1	2.12	0.05	0.28	0.89	0.35	0	0.05	4.2	7.61	7.29	5.23	0
ENSG00000079156	A	OSBPL6											1.98	2.2	2.74	1.88	3.51	3	3.36	3.31	3.23	3.08	3.49	2.2	3.93	2.53	1.48	2.26	2.38	1.78	1.08	1.31	0.66	1.37	0.46	1.22	2.28	0.32	0.69	1.04	0.34	0.68	0.25	3.32	2.45	1.66	2.18	2.06
ENSG00000112715	A	VEGFA	MP:0005367 : renal/urinary system phenotype	GO:0030855 : epithelial cell differentiation	GO:0072001 : renal system development	LIGANDS			ECM-structural_ functional-components_NOT-cell-surface-OR-membrane			GO:0043069 : negative regulation of programmed cell death	6.18	6.36	5.95	6.27	6.82	7.29	7.53	6.98	6.29	6.32	6.55	7.7	7.2	6.42	4.26	5.19	4.8	4.52	4.49	4.53	5.48	4.71	3.46	6.67	6.29	3.32	5.89	4.55	4.98	5.38	4.73	6.16	6.51	5.23	3.82	4.47
ENSG00000153113	A	CAST										GO:0043069 : negative regulation of programmed cell death	5.7	8.09	7.94	8.04	7.67	7.96	8.63	8.51	8.15	8.04	7.91	7.88	9.3	7.68	6.27	6.89	6.71	6.06	6.61	7.01	6.36	5.8	6.13	6.45	7.24	5.57	6.42	4.86	5.46	6.36	5.89	8.29	9.18	8.51	5.96	4.8
ENSG00000126005	A	MMP24OS											8.37	8.96	8.64	8.81	8.73	7.89	7.99	9.47	8.87	8.18	8.62	8.64	8.2	8.47	6.65	6.06	7.19	7.41	7.53	6.61	6.87	6.68	6.49	6.78	8.41	6.22	8.4	7.01	6.11	6.88	7.35	7.33	7.56	6.31	6.33	6.33
ENSG00000183018	A	SPNS2											6.11	6.32	7.34	7.11	7.01	6.16	7.53	7.21	6.74	7.75	7.18	4.38	6.41	6.67	5.69	4.95	5.11	5.33	5.87	2.82	4.96	4.87	4.68	4.65	6.22	3.11	5.63	5.5	4.15	2.76	4.46	5.8	4.81	2.23	5.42	6.24
ENSG00000159261	A	CLDN14								CellSurface_AND_JunctionAdhesion			6.49	6.08	6.67	5.16	6.83	7.4	0.97	6.35	6.73	6.96	5.93	6.37	3.39	4.26	1.76	1.81	2.36	1.68	3.82	2.57	1.66	1.94	1.96	1.34	5.49	1.72	2.36	0.81	1.03	0.16	0.23	6.25	2.75	2.34	6.26	0.92
ENSG00000169006	A	NTSR2					RECEPTORS						7.35	4.73	10.15	7.31	5.69	8.03	4.34	7.99	6.66	9.32	6.91	6.81	5.49	8.21	0.04	0.88	0.5	0.95	1.52	2.42	0	0.33	1.42	0.19	9.63	0	0	0.48	5.35	0.4	0.59	5.79	6.81	6.82	7.92	0.09
ENSG00000010310	A	GIPR					RECEPTORS						3.69	3.88	3.8	2.44	3.5	2.44	4.69	3.14	3.14	3.28	3.68	3.33	3.43	0.86	0.48	0.36	0.27	0.48	0.94	1.74	0.53	0.27	0.64	2.47	3.79	0.99	0.63	0.4	0.52	0.3	0.43	2.23	1.86	2.92	0.85	0.9
ENSG00000171813	A	PWWP2B											3.48	4.32	4.69	4.51	4.32	5.27	3.8	4.18	4.44	5.08	4.5	4.82	4.18	3.52	2.96	2.69	3.38	2.89	3.47	1.95	3.27	2.41	2.86	3.12	5.23	2.68	2.7	2.98	2.5	2.51	3.25	3.79	4.55	2.69	2.51	3.15
ENSG00000184916	A	JAG2		GO:0030855 : epithelial cell differentiation	GO:0072001 : renal system development	LIGANDS							4.38	3.56	4.43	3.7	4.84	5.39	2.83	3.82	3.34	5.12	3.49	3.49	3.5	2.92	1.49	1.83	1.61	2.41	2.93	1.9	2.05	2.35	2.25	2.15	4.57	1.53	1.5	1.96	2.09	2.18	2.24	3.59	2.68	1.7	2.44	2.26
ENSG00000134369	A	NAV1	MP:0005367 : renal/urinary system phenotype										2.89	2.04	2.76	2.14	3.01	2.66	2.2	3.29	2.82	2.79	2.78	2.56	3.95	2.49	0.64	0.67	0.46	0.77	0.94	0.42	0.99	0.37	0.58	0.7	2.88	2.32	0.62	0.34	0.99	0.64	0.69	2.38	1.8	1.22	1.29	0.62
ENSG00000100302	A	RASD2											4.78	6.7	5.27	6.58	7.24	7.29	6.79	7.21	6.88	6.28	6.36	2.65	6.59	5.58	0.12	0.32	1.48	0.83	3.2	1.17	0.83	0.77	0.7	1.5	7.27	0.91	0.14	0.12	0.44	0.42	0.4	4.49	4.23	2.92	3.37	0.39
ENSG00000154319	A	FAM167A											0.85	1.1	1.76	1.97	2.04	3.4	1.16	2.18	2.09	1.14	2.11	2.89	2.31	2.32	0.52	0.3	1.03	0.1	1.18	0	0.21	0.13	0.31	0	2.75	0	0.59	0.06	0.29	0.06	0.04	1.64	0.89	0.57	0.28	0.2
ENSG00000161681	A	SHANK1											2.59	2.63	2.7	2.85	4.24	3.71	3.53	4.89	3.98	3.48	4.23	2.5	4.63	4.41	0.31	0.59	2.55	1.81	2.45	1.29	1.74	1.18	1.23	0.56	3.81	0.08	0.01	0	0.08	0.12	0	2.93	0.4	1.68	0.24	0.17
ENSG00000144136	A	SLC20A1			GO:0072001 : renal system development								6.98	6.47	6.79	7.69	6.25	7.7	7.61	6.68	6.75	6.78	7.2	8.29	7.41	7.33	4.81	5.33	5.69	4.63	5.16	5.28	4.94	4.95	5.37	5.76	6.38	3.4	3.9	4.27	4.8	3.83	3.56	6.57	5.06	5.42	4.45	4.91
ENSG00000273608	A	SRCIN1											2.48	1.6	2.33	0.99	1.8	2.55	0.66	2.8	2.31	1.75	3.2	1.19	1.27	1.95	1.15	0.47	0.34	0.65	0.21	0.56	0.5	0.54	0.05	0.84	1.36	1.95	0.17	0.25	0.25	0.16	0.63	1.93	0.58	0.24	1.48	0.57
ENSG00000277363	A	SRCIN1											3.63	2.68	3.21	1.81	2.65	3.1	1.2	3.46	3.17	1.7	4.07	1.74	1.64	2.3	1.14	0.47	0.34	0.65	0.81	0.92	0.9	0.54	0.62	1.68	1.89	2.74	0.17	0.59	0.23	0.16	0.62	2.4	1.43	0.24	2.14	0.57
ENSG00000058335	A	RASGRF1											0.95	2.4	2.3	0.89	3.08	1.28	2.55	3.38	3.12	3.69	2.61	1.51	3.15	0.89	1.07	0.86	0.8	0.5	0.91	0.52	0.22	0.24	0.74	0.58	1.57	0.16	0.59	3.69	2.11	1.04	0.86	1.28	1.34	0.84	0.64	2.93
ENSG00000084636	A	COL16A1							ECM-structural_ functional-components_NOT-cell-surface-OR-membrane				4.49	4.03	4.54	3.79	4.53	4.13	3.26	4.7	4.25	5.1	5.2	4.34	5.69	5.03	1.97	2.57	2.09	2.64	3.13	3.12	2.62	3.23	2.73	2.26	4.26	2.35	5.84	3.8	3.25	1.75	2.72	2.45	2.06	1.6	1.78	1.08
ENSG00000141526	A	SLC16A3											6.13	7.69	7.11	6.71	7.37	7.29	8.48	6.36	7.1	6.89	6.24	6.15	6.91	5.95	2.34	3.05	2.31	2.96	3.81	6.72	6.98	2.34	5.22	6.14	5.79	7.18	4.74	2.64	4.49	2.94	3.66	5.09	4.44	3.92	2.16	3.5
ENSG00000136810	A	TXN											9.87	10.72	10.93	10.25	11.05	11.22	10.71	9.9	10.98	11.25	10.93	8.85	9.76	8.69	8.06	8.19	8.49	8.79	9.25	11.05	8.75	8.56	9.64	8.82	9.64	10.43	7.76	7.83	7.42	7.16	7.66	7.36	8.55	7.76	8.01	10.26
ENSG00000166897	A	ELFN2	MP:0005367 : renal/urinary system phenotype										1.69	2.09	2.5	2.51	3.38	3.74	3.55	2.59	2.53	2.39	2.39	3.14	3.27	2.16	1.35	0.61	0.52	0.6	1.04	0.34	1.28	0.23	0.22	0.01	2.19	0.95	3.11	0.05	0.82	0.02	0.44	1.99	0.04	0	0.33	2.15
ENSG00000119508	A	NR4A3						TF_pool				GO:0043069 : negative regulation of programmed cell death	1.3	3.18	2.5	2.8	2.67	3.82	3.71	2.89	2.56	1.6	2.57	1.77	4.03	4.11	0.3	2.91	0.15	0.29	0.64	0.49	3.04	1.15	0.32	1.79	0.32	0.06	1.61	0.44	2.48	0.86	0.25	1.52	1.73	2.11	0.56	0.04
ENSG00000106366	A	SERPINE1	MP:0005367 : renal/urinary system phenotype	GO:0030855 : epithelial cell differentiation								GO:0043069 : negative regulation of programmed cell death	4.97	5.02	3.24	2.9	5.61	3.05	6.7	5.14	4.11	5.52	4.78	2.81	6.3	3.72	0.86	2.42	0.93	0.64	0.52	2.96	5.67	0.92	1.41	3.17	3.03	0.84	2.53	1.02	3.4	1.79	2.71	5.91	4.61	4.7	2.5	2.11
ENSG00000180720	A	CHRM4					RECEPTORS						3.31	5.24	4.28	2.37	4.45	5.17	4.8	4.12	4.98	4.86	4.99	0.8	4.9	1.01	0.55	1.3	2.18	1.67	1.52	0.91	1.81	1.2	1.65	1.69	1.77	0.24	0.12	0.11	0.44	0.12	0.12	3.33	0.49	0.57	3.56	0.14
ENSG00000138131	A	LOXL4											4.84	5.65	6.26	3.19	6.16	3.34	4.69	5.93	5.18	4.47	5.93	2.85	7.17	3.36	2.42	2.46	2.65	1.37	2.35	2.9	2.59	1.77	2.8	2.53	2	2.46	3.35	2.03	2.48	1.81	2.95	4.89	2.12	3.19	4.1	0.97
ENSG00000140506	A	LMAN1L											3.11	3.65	3.41	0.66	2.72	2.74	3.38	2.88	3.28	3.5	5.14	0.3	3.33	0.14	0	0.41	0.77	0.52	1.06	0.31	0	0.22	0.39	0	0	0	0	0	0	0	0.15	0.43	0.21	0.48	0.17	0.22
ENSG00000185567	A	AHNAK2											8.16	8.39	8.75	8.76	7.28	6.35	7	9.24	8.88	9.41	8.97	8.68	9	7.75	6.44	6.1	2.14	4.29	5.82	1.21	6.12	6.17	5.12	3.32	8.21	2.87	1.78	0.42	1.76	5.85	6.13	5.26	6.81	5.37	6.52	2.54
ENSG00000139269	A	INHBE				LIGANDS							5.2	6.78	7.48	6.89	6.31	2.66	5.57	7.37	7.13	6.88	7.06	0.69	7.43	4.21	1	0.36	1.05	0.3	0.16	1.06	1.1	0.36	0.73	1.5	0.67	0.11	0.91	0.21	0.12	0.19	0.31	1.64	2.62	0.08	0.71	0.22
ENSG00000103034	A	NDRG4											4.6	5.77	7.88	8.13	5.66	7.19	7.4	5.99	6.46	5.84	6.74	6.05	7.47	8.06	0.87	3.85	1.36	5.43	4.37	6.79	2.08	3.26	3.04	3.32	6.86	4.36	0.77	7.64	5.78	2.99	2.93	5.28	1.84	3.5	1.37	0.82
ENSG00000185269	A	NOTUM	MP:0005367 : renal/urinary system phenotype										2.24	4.05	4.34	3.29	5.66	5.85	6.11	4.53	4.74	4.35	3.87	3.02	3.38	3.53	0.17	0.12	0.32	0.15	0.24	1.26	0	0.12	0.11	0.22	0	0.22	0.03	0.1	0.54	1.07	1.69	1.94	1.17	0.14	1.42	0.14
ENSG00000273604	A	EPOP											2.3	2.98	2.3	1.94	1.77	2.9	1.81	2.8	2.84	3.1	3.86	1.3	3.44	1.35	0.26	0.38	0.3	0.55	0.75	1.22	1.74	0.29	0.94	1.89	0.31	1.26	1.02	0.08	0.72	0.48	1.12	1.63	0.66	0.9	0.32	1.54
ENSG00000148357	A	HMCN2					RECEPTORS		ECM-structural_ functional-components_NOT-cell-surface-OR-membrane				3.55	3.6	3.53	1.25	2.69	2.2	2.23	5.2	3.32	3.54	2.25	0.63	3.77	2.8	0.14	0.22	0.13	0.73	1.18	0.74	0.26	1	0.67	0.58	0.57	1.98	0.33	0.03	0.86	0.18	0.53	1.35	0.63	0.14	0.47	0.15
ENSG00000142949	A	PTPRF					RECEPTORS						4.1	5.78	5.16	5.89	6.09	7.34	6.79	6.47	5.56	6.07	6.57	7.36	7.08	5.53	5.95	5.12	5.23	4.65	5.3	3.33	4.3	3.67	3.55	4.41	7.3	4.95	4.73	4	2.42	3.83	4.31	6.22	2.64	3.76	3.63	4.26
ENSG00000281877	A	RPS6KA1										GO:0043069 : negative regulation of programmed cell death	4.35	5.48	5.75	5.96	5.88	6.35	5.53	5.67	5.92	6.01	5.35	5.58	4.82	5.14	3.92	3.29	3.81	3.79	4.27	3.58	3.9	3.43	3.34	4.15	5.99	3.93	4.68	2.68	4.58	3.36	4.12	3.61	2.21	2.04	2.96	4.55
ENSG00000117676	A	RPS6KA1										GO:0043069 : negative regulation of programmed cell death	4.35	5.48	5.75	5.96	5.88	6.35	5.53	5.67	5.92	6.01	5.35	5.58	4.82	5.14	3.92	3.29	3.81	3.79	4.27	3.58	3.9	3.43	3.34	4.15	5.99	3.93	4.68	2.68	4.58	3.36	4.12	3.61	2.21	2.04	2.96	4.55
ENSG00000131069	A	ACSS2											7.73	7.46	8.13	7.64	6.1	6.99	5.98	7.92	8.06	8.14	7.9	6.41	7.26	7.45	6.14	5.36	5.3	5.29	5.23	5.5	5.22	5.82	5	4.92	7.06	4.27	7.62	5.93	5.66	5.48	5.52	5.31	3.85	3.96	4.33	6.36
ENSG00000162551	A	ALPL							ECM-structural_ functional-components_NOT-cell-surface-OR-membrane				9.32	8.96	9.29	8.54	10.22	7.3	8.95	9.41	8.13	9.05	10.22	5	9.22	9.47	3.79	5.23	5.75	7.38	5.38	3.57	3.43	6.14	2.18	3.47	7.21	2	5.33	6.63	4.66	4.83	4.76	5.38	7.22	3.93	7.75	8.24
ENSG00000183837	A	PNMA3											1.34	2.68	0.94	2.18	2.16	4.18	3.39	1.75	2.97	2.86	2.59	0.6	1.92	2.48	1.72	1.52	1.03	1.52	2.07	0.97	1.74	1.6	0.54	1.21	1.33	1.65	0	0.25	0.33	0.06	0.41	1.97	0.73	0.78	0.72	3.29
ENSG00000165868	A	HSPA12A											4.12	4	4.87	4.85	3.81	5.06	4.91	5.05	4.82	4.89	5.17	4.57	5.68	5.31	3.03	3.85	3.57	3.16	4.1	3.3	3.29	3.37	3.46	3.46	4.44	4.41	3.7	2.41	2.47	1.98	2.76	5.16	2.93	2.4	2.47	2.61
ENSG00000110328	A	GALNT18											3.68	5.49	5.52	5.14	5.95	6.83	6.51	5.48	5.71	5.92	5.66	5.98	5.65	4.25	3.15	3.58	3.99	3.57	4.2	2.53	3.57	2.29	3.8	3.02	6.11	2.4	5.01	3.61	3.27	3.05	3.69	6.38	4.31	3.66	4.6	1.83
ENSG00000156453	A	PCDH1								CellSurface_AND_JunctionAdhesion			2.36	4.32	3.7	3.51	4.67	4.95	5.39	5.06	3.54	4.35	3.9	4.89	5.01	2.79	0.83	1.49	2.97	1.54	4.14	2.85	1.4	1.25	2.06	3.53	5.42	0.74	1.36	0.73	1.96	1.63	1.53	4.84	2.69	2.88	1.96	0.46
ENSG00000135362	A	PRR5L											2.44	3.75	3.54	3.51	3.48	4.96	3.35	4.95	3.32	4.31	4.03	4.25	5.06	3.74	0.73	2.56	2.29	1.8	3.28	2.82	3.08	1.03	2.05	2.56	3.8	2.58	3.3	1.18	1.76	1.88	1.68	4.65	2.81	2.5	2.81	1.52
ENSG00000165507	A	DEPP1											4.37	7.36	5.71	6.27	5.96	7.28	6.5	5.44	5.9	6.38	7.2	6.89	7.26	6.49	3.62	5.85	3.27	3.78	4.13	3.52	8.31	3.37	5.03	6.72	5.66	5.38	4.34	3.59	5.64	5.29	5.91	5.87	5.63	6.27	4.65	3.57
ENSG00000185818	A	NAT8L											1.57	2.65	2.11	2.76	3.25	3.13	2.93	3.11	2.76	3.38	2.82	3.39	3.68	2.57	1.58	2.2	2.33	2.56	2.85	0.73	2.82	1.46	2.42	2.61	2.68	0.65	0.5	1.02	2.36	0.89	0.26	2.54	1.6	4.26	0.97	2.31
ENSG00000135549	A	PKIB											1.93	3.25	4.76	4.11	4.47	4.25	4.18	3.94	3.96	4.83	3.98	3.41	3.63	3.03	1.69	1.8	2.87	1.26	2.98	2.76	3.12	0.62	1.77	1.42	4.56	2.96	0.78	0.96	4.29	1.34	1.67	5.16	4.35	2.38	4.97	1.17
ENSG00000291747	A	UBE2QL1											0.59	1.38	1.64	1.22	1.29	1.49	2.07	1.37	1.67	1.61	1.64	0.43	1.51	1.16	0.56	0.44	0.83	0.35	0.81	0.17	0.9	0.34	0.65	0.01	1.19	0.01	0.01	0.01	0.16	0.02	0	2.22	0.87	1.47	2.08	0
ENSG00000215218	A	UBE2QL1											0.59	1.38	1.64	1.22	1.29	1.49	2.07	1.37	1.67	1.61	1.64	0.43	1.51	1.16	0.56	0.44	0.83	0.35	0.81	0.17	0.9	0.34	0.65	0.01	1.19	0.01	0.01	0.01	0.16	0.02	0	2.22	0.87	1.47	2.08	0
ENSG00000165300	A	SLITRK5	MP:0005367 : renal/urinary system phenotype										0.61	0.89	1.06	0.61	1.78	1.9	0.85	1.33	1.31	1.72	1.63	1.95	1.67	0.32	0.94	0.27	0.7	0.16	0.34	0.71	0.9	0.22	0.78	0.07	0.33	0.81	0.02	0	0	0.03	0.03	2.27	0.11	0.04	1.38	0
ENSG00000122756	A	CNTFR					RECEPTORS					GO:0043069 : negative regulation of programmed cell death	1.83	3.16	3.18	1.01	4.73	2.62	2.21	3.59	4.01	4.55	4.44	0.03	4.31	0.99	0.62	0.13	0.83	0.27	0.19	1.46	0	0.77	0.51	2.04	0	0	0.08	0.15	0.32	0.48	0.22	5.8	0.1	0.2	4.75	0.27
ENSG00000100167	A	SEPTIN3											6.2	5.72	6.55	2.81	6.03	6.5	4.29	6.99	6.71	6.79	7.83	4.43	7.34	6.29	0.86	1.75	2.16	2.17	1.55	0.95	1.88	1.01	0.65	1.71	6.5	0.43	0.73	1.23	0.7	4.52	3.23	5.5	3.07	1.2	4.71	1.52
ENSG00000144834	A	TAGLN3											3.74	3.14	5.2	4.26	0.59	0	0.1	3.59	4.49	4.34	3.74	1.51	4.35	3.28	0.48	0.38	1.84	1.97	1.5	0.06	2.57	1.23	2	0.68	2.73	0.3	3.35	0	1.21	1.11	2.23	2.15	0.49	0.23	0.91	0.09
ENSG00000112299	A	VNN1											4.68	5.18	5.93	4.44	0.44	0.03	0.96	5.93	6.39	6.52	4.97	0.49	6.62	4.64	0.52	2.73	0.47	1.88	0.1	1.73	5.73	0.35	0.9	1.8	6.49	0.83	0.45	1.7	1.61	4.55	4.09	3.1	4.11	0.33	1.66	1.89
ENSG00000124935	A	SCGB1D2											4.75	5.34	6.26	6.61	4.02	3.33	5.11	5.81	5.95	5.34	5.38	5.16	3.89	5.47	5.98	3.98	4.46	4.09	5.86	4.19	4.64	3.82	4.18	2.47	3.98	1.72	1.07	5.03	0.72	1.92	1.66	2.4	7.28	5.25	3.51	4.15
ENSG00000128165	A	ADM2	MP:0005367 : renal/urinary system phenotype			LIGANDS							5.56	5.61	5.54	5.39	5.91	6.79	5.93	6.54	5.82	5.95	5.99	5.58	5.63	6.04	5.99	5.68	6.19	5.32	5.01	3.79	4.22	5.31	2.81	2.81	4.75	1.19	4.59	4.31	3.1	3.35	3.56	5.67	4.07	2.47	4.14	3.98
ENSG00000214435	A	AS3MT											5.72	6.09	6.46	5.82	6.37	6.65	7.26	6.87	6.68	6.47	7.32	4.05	7.06	5.94	5.36	6.03	6.06	5.51	6.28	5.25	4.6	5.24	5.25	4.97	6.21	2.77	4.23	5.06	4.53	3.45	4.03	5.7	4.48	5.31	5.63	3.11
ENSG00000101945	A	SUV39H1						TF_pool					4.72	5.65	5.42	6.93	4.6	5.03	4.24	5.65	6.82	4.6	5.49	5.8	5.24	6.28	2.52	3.56	5.27	3.69	5.78	4.82	2.83	3.79	4.83	4.24	4.63	2.39	1.94	1.38	1.69	2.41	2.69	3.24	3.85	3.89	1.72	2.31
ENSG00000177685	A	CRACR2B											6.07	7.61	7.3	6.44	7.39	5.48	6.24	7.64	6.54	7.72	7.18	4.94	6.52	4.57	3.69	2.97	3.48	3.38	3.07	1.98	4.47	4	3.31	3.97	5.03	5.26	1.74	2.37	2.39	1.05	1.7	4.54	2.43	2.09	4.98	3.14
ENSG00000150510	A	FAM124A											5.35	5.83	6.17	5.43	6.59	6.7	6.27	6.83	6.24	5.77	6.02	5.47	6.74	5.6	4.28	5.25	5.41	4.54	5.43	4.33	4.33	5.03	4.39	3.79	6.42	0.73	1.84	2.42	1.23	3.72	2.97	6.37	5.01	4.62	4.47	1.54
ENSG00000103152	A	MPG											7.41	8.41	7.94	7.39	8.14	8.6	8.44	8.33	8.06	8.25	8	7.89	8.04	7.63	6.62	6.98	7.61	7.14	8.45	6.99	7.52	6.78	7.29	6.87	7.64	6.31	6.64	5.16	6.16	5.94	6.68	7.3	6.92	6.42	7.16	7.17
ENSG00000007384	A	RHBDF1											7	6.63	7.77	6.15	6.96	6.92	7.16	7.13	6.7	7.12	7.43	6.86	6.74	6.16	4.63	4.85	5.67	5.14	7.72	4.84	5.22	5.49	5.38	5.67	6.92	3.71	5.81	2.71	4.12	3.9	4.81	5.98	4.03	4.91	4.68	5.13
ENSG00000168135	A	KCNJ4											4.92	6.26	5.39	5.49	5.77	6.48	5.91	6.09	5.99	6.46	6.43	4.14	6.46	5.56	2.41	2.81	5.39	4.09	4.08	0.34	5.25	3.15	2.76	1	4.82	1.41	0	0	0.09	0.42	0.05	2.58	1.49	0.07	2.53	4.42
ENSG00000125144	A	MT1G										GO:0043069 : negative regulation of programmed cell death	10.77	10.88	11.75	9.68	10.44	9.77	9.32	10.08	11.57	11.42	10.85	9.39	9.43	10.04	5.94	7.78	8.04	7.51	9.19	2.49	9.48	8.52	9.59	6.43	11.08	2.21	1.71	4.21	3.72	0.68	1.1	5.86	3.85	1.5	7.29	2.68
ENSG00000130821	A	SLC6A8	MP:0005367 : renal/urinary system phenotype										7.57	7.61	7.5	7.9	7.47	7.74	7.72	7.91	7.69	7.77	7.84	7.66	8.09	7.17	6.74	6.87	7.02	6.48	7.64	6.14	5.9	6.49	6.42	5.98	6.86	4.57	6.65	5.85	5.57	5.65	6.57	7.26	5.41	6.59	6.5	6.54
ENSG00000085563	A	ABCB1		GO:0030855 : epithelial cell differentiation						CellSurface_AND_JunctionAdhesion			3.85	6.49	6.84	6.58	4.9	5.65	5.76	6.5	6.55	8.06	6.78	6.62	7.1	5.78	5.54	2.88	4.61	2.18	4.57	5.87	4.84	3.89	5.53	5.21	5.49	3.56	0.75	2.71	2.71	3.36	3.83	5.37	0.76	3.69	1.25	4.87
ENSG00000125089	A	SH3TC1											6.68	7.31	7.33	6.79	5.08	5.65	4.74	6.77	6.84	7.46	7.44	7.03	7.26	5.19	3.32	3.4	4.33	4.13	4.49	2.79	4.49	3.91	4.25	4.93	6.56	3.16	4.6	4.79	5.15	4.44	5.23	6.27	6.37	6.07	4.96	5.1
ENSG00000173898	A	SPTBN2								CellSurface_AND_JunctionAdhesion			2.19	2.91	2.96	4.95	3.32	2.9	3.55	4.01	3.84	4.94	4.1	4.03	4.18	3.97	0.98	1.97	2.8	2.4	3.89	1.5	2.68	1.98	1.85	1.43	2.3	3.31	0.41	0.51	2.47	0.55	1.41	1.72	0.45	0.3	0.42	3.35
ENSG00000166145	A	SPINT1											5.29	6.51	6.18	6.95	6.14	6.33	7.09	6.99	6.45	6.83	6.13	7.86	6.66	6.73	6.1	5.41	5.07	4.47	5.09	1.75	5.82	3.53	2.79	3.07	7.02	4.36	5.75	2.97	4.45	2.67	4.04	5.17	2.43	2.84	3.4	3.83
ENSG00000149418	A	ST14		GO:0030855 : epithelial cell differentiation									7.18	6.51	7.56	7.31	5.62	5.13	5.95	6.47	7.55	8.06	4.7	6.64	7.04	6.27	5.64	4.26	2.65	3.22	5.32	2.81	5.38	3.1	3.48	2.17	7.51	3.77	7.67	0.59	3.79	0.84	2.22	3.09	2.3	0.23	1.11	5.14
ENSG00000006327	A	TNFRSF12A											8.28	8.11	8.48	8.56	7.66	8.87	8.37	8.91	8.81	8.43	8.87	9.41	8.72	8.83	7.84	8.36	7.83	8.02	7.8	6.72	8.19	7.8	7.01	7.2	8.13	9.02	9.04	5.34	4.88	6.57	6.6	8.28	4.23	6.79	7.21	7.89
ENSG00000292234	A	COL18A1	MP:0005367 : renal/urinary system phenotype	GO:0030855 : epithelial cell differentiation					ECM-structural_ functional-components_NOT-cell-surface-OR-membrane				4.52	5.58	5.78	6.57	6.59	7.31	7.7	8.34	6.45	8.02	7.42	7.74	8.19	8.1	7.17	7.38	7.57	6.04	6.28	4.78	4.9	4.64	2.27	5.51	6.5	7.38	8.18	5.53	6.01	5.99	6.6	8.47	4.46	1.25	4.13	4.38
ENSG00000182871	A	COL18A1	MP:0005367 : renal/urinary system phenotype	GO:0030855 : epithelial cell differentiation					ECM-structural_ functional-components_NOT-cell-surface-OR-membrane				8.44	8.27	8.15	7.92	7.41	6.99	7.54	7.35	7.82	8.78	7.78	6.42	4.68	6.57	4.37	4.26	5.76	7.28	6.92	4.77	7.23	6.95	5.66	6.49	6.96	6.05	6.07	7.23	6.41	4.42	6.35	6.23	5.42	2.73	6.9	5.88
ENSG00000158747	A	NBL1				LIGANDS							6.17	6.33	6.11	6.07	4.54	5.34	5.81	6.08	6.41	7.05	6.12	5.54	6.12	6.03	6.16	5.1	5.17	3.86	4.33	2.99	5.88	5.09	4.59	2.93	3.67	5.56	4.78	1.84	3.51	4.69	6.49	4.88	3.91	3.48	1.82	3.54
ENSG00000052344	A	PRSS8											8.43	8.58	9.3	7.96	8.99	9.59	9.48	8	8.95	7.99	8.83	8.87	8.79	7.63	7.14	6.86	7.14	6.32	7.25	5.57	8.42	5.71	6.55	6.38	9.39	0.53	5.73	5.51	4.37	2.7	3.23	6.83	0.97	0.16	4.67	6.6
ENSG00000111181	A	SLC6A12											6.89	7.3	7.44	7.39	7.12	7.05	6.82	7.11	7.73	7.39	7.54	6.59	6.53	6.49	5.41	4.84	5.35	4.17	4.68	3.3	4.42	5.04	4.44	2.17	6.64	1.03	6.72	4.08	4.37	3.4	2.59	6.04	3.77	2.53	5.68	5.3
ENSG00000183696	A	UPP1	MP:0005367 : renal/urinary system phenotype										8.15	9.68	9.67	9.77	8.24	9.74	9.37	8.66	8.24	8.78	7.96	8.09	8.45	7.2	4.38	4.6	5.73	5.48	6.37	5.75	7.34	5.35	8.27	8.97	8.7	4.22	4.73	6.05	4.42	8.19	5.1	5.93	9.02	9.16	5.31	7.28
ENSG00000187266	A	EPOR			GO:0072001 : renal system development		RECEPTORS					GO:0043069 : negative regulation of programmed cell death	4.61	5.18	5.32	4.96	5.5	4.17	4.43	5.59	5.59	5.37	5.93	4.68	6.08	4	2.7	3.88	4.08	3.95	4.46	3.4	3.73	3.55	3.81	4.59	5.12	1.99	3.4	4.11	3.52	3.63	4.74	2.96	2.4	3.1	3.24	3.36
ENSG00000288269	A	GCGR	MP:0005367 : renal/urinary system phenotype				RECEPTORS						6.54	6.47	5.91	5.69	5.81	6.81	6.21	6.24	6.6	6.45	6.51	6.85	5.95	5.01	0.04	0.32	2.63	1.39	4.29	1.91	0.46	0.11	3.17	0.16	6.5	0	0	0.03	0.52	0	0	4.67	0.24	0.04	3.19	5.08
ENSG00000123689	A	G0S2	MP:0005367 : renal/urinary system phenotype										7.58	9.24	8.96	7.36	10.4	10.1	9.19	8.98	8.76	9.6	8.7	8.65	8.42	7.61	2.91	8.38	6.76	7.94	6.8	7.07	7.21	6.51	5.61	7.95	8.76	3.46	4.57	9.29	8.01	8.87	6.88	9.51	9.67	10.41	8.25	2.92
ENSG00000169994	A	MYO7B											7.22	7.72	7.62	6.4	5.92	4.03	6.54	8.45	7.46	7.77	7.63	6.16	6.83	6.88	5.99	4.04	4.87	3.89	4.8	0.34	5.12	4.69	3.33	0.37	6.69	0.22	0.92	2.27	0.83	0.72	0.9	6.61	3.3	6.77	7.67	6.29
ENSG00000184207	A	PGP											4.34	4.89	5.13	4.56	5.16	5.69	4.77	4.58	4.77	4.97	4.61	4.49	4.37	4.49	3.28	3.59	4.15	3.92	4.16	3.42	3.45	3.55	3.91	3.62	5.37	3.02	3.86	3.42	2.96	3.44	3.61	3.68	4.45	3.87	3.46	3.47
ENSG00000106617	A	PRKAG2											4.43	6.89	6.71	7.44	6.95	7.18	7.89	7.67	7.08	6.79	7.23	6.58	7.51	7.21	4.12	4.82	4.73	4	6.65	5	4.17	4.21	4.6	5.03	6.92	3.91	4.03	1.94	4.69	4.26	3.16	7.65	8.49	7.76	6.68	3.25
ENSG00000167994	A	RAB3IL1											6.08	5.99	6.65	6.4	6.56	6.51	6.21	6.94	6.91	6.74	6.45	6.32	6.39	5.8	5.03	5.59	6.36	5.61	6.09	4.74	4.28	5.38	4.77	5.83	5.68	1.78	4.35	5.42	4.26	5.34	6.36	5.22	3.91	5.33	5.2	5.45
ENSG00000168065	A	SLC22A11											7.17	7.73	8.22	3.46	7.01	6.59	6.22	8.48	7.26	8.05	7.97	1.31	7.01	6.86	7.24	4.41	5.7	3.79	1.77	2.26	3.59	4.9	2.62	3.02	0.63	2.4	1.7	4.11	1.22	1.3	2.35	5.97	2.72	5.18	8.13	6.82
ENSG00000137267	A	TUBB2A											6.66	8.01	8.04	7.17	7.31	8.08	7.81	8.16	8.06	8.38	8.31	6.31	8.86	7.51	6.11	6.69	7.11	5.72	6.83	5.91	6.48	5.22	6.41	6.61	7.47	4	7.75	5.52	5.71	6.76	6.96	7.92	8.33	7.23	6.74	4.43
ENSG00000274334	A	VASN											3.94	4.62	4.48	2.38	6.8	6.42	6.01	4.76	4.93	5.27	5.68	4.94	5.13	5.24	2.84	3.9	2.07	1.09	4.32	2.28	2.95	0.32	3.65	3.44	2.48	3.5	4.53	3.72	2.88	4.08	4.35	4.98	0.48	2.9	3.15	0
ENSG00000128342	A	LIF		GO:0030855 : epithelial cell differentiation	GO:0072001 : renal system development	LIGANDS					GO:0043409 : negative regulation of MAPK cascade		3.5	4.22	3.43	3.03	3.37	4.37	3.93	4.56	4.21	4.05	4.48	4.65	4.91	3.38	2.75	4.16	2.41	1.9	2.88	3.24	3.91	2.95	1.3	2.31	3.7	3.24	2.6	0.91	0.92	2.01	1.03	3.87	1.46	4.48	0.97	1.8
ENSG00000108823	A	SGCA								CellSurface_AND_JunctionAdhesion			4.32	3.44	5.83	3.99	1.52	0.42	0.79	3.49	3.82	3.19	3.93	1.59	2.53	3.47	1	0.58	1.17	1.02	0.66	0.41	1.68	1.87	0.13	0.42	0.99	0.59	0.66	0.3	0.98	0.18	0.39	3.16	4.62	3.25	4.05	2.01
ENSG00000134569	A	LRP4	MP:0005367 : renal/urinary system phenotype		GO:0072001 : renal system development								2.21	2.03	2.09	2.72	1.96	2.43	1.63	2.61	2.61	3.3	3.17	2.05	3.42	2.64	1.74	2.02	2.2	1.97	1.68	1.79	1.44	1.18	1.74	0.77	1.04	3	0.69	0.09	2.43	0.72	1.09	3.58	0.98	0.63	1.26	1.65
ENSG00000005513	A	SOX8		GO:0030855 : epithelial cell differentiation	GO:0072001 : renal system development			TF_pool				GO:0043069 : negative regulation of programmed cell death	3.42	3.89	3.74	4.14	4.07	4.01	3.83	3.25	3.41	3.54	3.52	4.5	3.19	3.52	2.94	3.24	3.44	2.65	3.11	2.33	2.84	2.75	3.14	3.88	2.8	0.12	3.27	2.24	0.32	3.05	2.24	2.92	0.76	0.63	1.51	4.94
ENSG00000198417	A	MT1F										GO:0043069 : negative regulation of programmed cell death	8.77	9.09	9.85	7.74	8.23	7.67	6.62	8.17	10.06	9.84	9.13	6.76	7.36	8.21	6.58	7.31	7.07	6.75	7.49	4.27	7.99	7.26	7.32	5.16	7.65	4.01	2.95	4.87	5.52	2.14	5.19	6.1	3.44	2.68	7.13	4.29
ENSG00000160050	A	CCDC28B											7.71	7.66	7.9	6.84	7.36	8.16	7.63	7.2	7.59	7.27	7.55	7.05	6.85	6.68	7.13	7.27	7.26	7.36	7.59	6.12	7.02	6.92	6.88	7.28	8.3	3.78	3.6	6.76	4.06	4.29	4.4	6.09	6.01	3.61	5.51	5.51
ENSG00000101335	A	MYL9	MP:0005367 : renal/urinary system phenotype										11.75	11.06	11.42	11.23	11.18	10.75	10.43	11.09	10.85	11.22	11.47	7.38	10.51	10.11	9.43	9.81	10.81	10.32	11.29	9.96	9.71	10.79	11.38	10.15	10.43	5.16	8.03	7.08	7.91	7.52	8.22	8.91	7.82	10.66	9.86	7.7
ENSG00000108523	A	RNF167											6.93	7.66	7.24	7.45	7.64	7.2	7.04	7.79	7.37	7.01	7.31	7.17	6.98	7.42	7.15	6.94	7.02	7.15	7.05	6.47	6.93	6.71	7.34	6.27	6.28	6.33	7.63	7.21	6.8	6.79	7.06	7.01	6.1	6.63	7.54	7.33
ENSG00000127824	A	TUBA4A											4.93	5.92	5.96	5.16	6.4	6.02	5.92	6.38	6.23	5.78	6.12	5.69	6.12	6.62	5.56	5.78	5.46	5.19	4.96	5.89	5.8	4.86	5.11	5.36	5.87	5.81	6.58	5.4	5.38	4.64	4.76	5.66	3.22	4.44	5.43	4.09
ENSG00000102178	A	UBL4A											4.28	5.15	4.98	4.8	4.84	6.92	5.87	4.83	4.95	5.49	5.89	4.82	5.68	5.01	4.76	4.82	5.39	4.69	4.56	4.69	4.71	3.69	4.56	4.29	4.8	4.39	4.87	4.3	4.6	4.28	5.27	4.51	2.52	3.85	2.96	4.95
ENSG00000058668	A	ATP2B4											3.79	4.54	4.73	4.57	5.4	5.68	5.83	6.01	5.43	5.16	5.16	4.12	6.38	4.77	3.86	4.39	3.45	3.57	3.02	4.22	3.68	3.51	2.74	3.68	3.63	4.35	5.07	3.58	3.15	3.59	3.75	4.68	3.04	2.5	2.45	1.51
ENSG00000160209	A	PDXK										GO:0043069 : negative regulation of programmed cell death	6.63	7.55	7.3	6.66	7.2	7.61	7	6.9	7.16	7.35	7.09	7.24	7.31	6.22	5.27	5.65	5.58	5.48	6.07	6.48	6.02	5.2	6.13	6.81	8.03	5.45	6.32	5.61	5.92	5.99	6.18	6.2	7.13	6.39	5.29	5.94
ENSG00000282854	A	ASAP3											4.67	5.31	4.51	4.45	4.09	4.17	4.71	4.98	4.87	4.65	4.24	4.42	4.92	3.46	3.39	3.24	3.34	3.43	3.28	3.24	3.98	3.5	3.54	3.63	3.54	2.21	3.64	4.24	3.65	3.46	3.82	3.59	3.54	2.9	2.81	2.89
ENSG00000088280	A	ASAP3											1.06	3.03	3.22	3.7	3.89	4.02	4.41	4.98	4.51	4.65	3.9	4.42	4.92	3.46	3.39	3.24	3.34	2.99	2.83	2.89	2.53	2.81	1.66	2.93	3.32	2.21	3.64	3.19	3.4	3.46	3.82	3.59	2.86	1.38	2.41	2.73
ENSG00000179832	A	MROH1											4.26	4.1	4.1	3.91	3.98	4.19	4.7	4.17	4.12	4.69	4.37	4.56	4.42	3.65	4.2	3.69	4.01	3.79	3.99	3.14	3.38	3.84	3.37	3.4	4.24	3.33	4.2	3.39	2.95	3.2	3.7	3.81	3.17	3.64	2.86	3.89
ENSG00000101986	A	ABCD1											4.53	4.33	4.52	4.08	4.28	4.54	4.6	4.98	4.18	4.62	4.31	3.9	4.54	3.85	3.38	3.56	4.06	3.76	4.11	3.72	3.46	3.58	2.96	3.14	3.9	3.16	4.64	3.28	2.75	3.19	3.96	4.26	3.31	4.58	2.9	3.43
ENSG00000185024	A	BRF1						TF_pool					4.69	4.72	4.87	4.85	5.43	6.41	5.29	4.93	4.89	5.17	5.17	4.66	5.24	4.59	4.03	3.92	4.29	4.09	4.15	3.15	3.36	3.65	3.77	3.7	4.57	3.19	4.23	3.62	3.36	3.54	4.6	5.22	4.02	3.63	3.45	4.24
ENSG00000184887	A	BTBD6						TF_pool					5.16	5.65	5.35	5.4	5.39	6.45	5.87	4.96	5.43	5.32	5.74	5.45	5.5	4.95	4.94	4.89	5.24	4.65	5.32	4.37	4.38	4.52	4.97	4.58	5.01	3.67	5.03	4.44	4.35	4.66	5.36	5.4	5.43	3.93	4.38	4.89
ENSG00000205362	A	MT1A										GO:0043069 : negative regulation of programmed cell death	1.97	3.95	3.07	1.79	3.95	3.9	2.61	2.03	3.36	3.54	3.25	3.2	2.24	2.35	0.44	2.17	0.91	0.77	0.66	1.8	1.22	1.65	1.9	1.09	2.01	2.05	0	2.03	2.91	0.89	2.54	1.9	3.25	3.15	1.7	2.14
ENSG00000196923	A	PDLIM7								CellSurface_AND_JunctionAdhesion			7.06	5.79	5.25	5.26	6.57	6.26	6.61	6.83	5.57	6.68	6.34	6.4	6.74	6.36	4.53	4.7	4.5	5.31	4.56	4.01	5.3	5.39	4.77	4.55	5.27	6.15	5.1	5.17	4.77	4.48	5.44	5.5	4.54	4.32	3.72	5.07
ENSG00000148175	A	STOM											7.66	7.54	7.84	7.1	6.96	7.67	8.02	7.25	7.74	7.59	7.64	7.23	7.27	6.82	6.65	6.65	6.52	5.92	6.63	7.08	7.34	6.51	7.62	6.29	6.95	6.39	6.14	6.43	6.53	6.17	6.82	7.67	7.31	8.49	7.26	5.88
ENSG00000213977	A	TAX1BP3											6.14	7.28	7.9	7.87	7.12	7.73	7.29	7.38	7.61	8.06	7.61	7.32	7.53	7.03	7.75	6.84	6.69	6.78	7.1	6.78	7.25	6.47	6.58	5.62	6.65	6.33	7.22	5.84	6.05	6.44	7.09	7.1	6.43	6.14	5.88	6.96
ENSG00000292288	A	FAM167A											0	1.86	1.33	0.11	0.66	2.3	0.5	1.88	1.6	1.33	0.77	2.41	0.98	1.94	0.45	0.24	0.58	0.18	1.1	0.23	0.43	0.57	0	0.63	1.25	0.71	0.29	0.11	0.29	0.11	0.07	2.14	0	0.08	0	0.1
ENSG00000176406	A	RIMS2											0.77	0.48	0.51	0.7	0.53	0.57	1.16	1.04	0.9	0.92	0.87	1.16	0.86	0.51	0.56	0.32	0.39	0.12	0.28	0.09	0.44	0.48	0.26	0.41	0.63	0.67	0.13	0.2	0.22	0.09	0.33	0.63	1.68	0.44	0.35	0.22
ENSG00000025039	A	RRAGD											5.84	6.9	6.94	7.04	6.97	7.87	7.9	7.22	7.56	6.84	7.5	7.34	8.34	6.74	6.61	7.13	7.03	6.29	6.25	6.65	6.41	5.42	6.05	6.2	5.71	4.06	5.14	5.81	4.93	5.06	6.15	7.23	7.73	6.23	5.99	5.41
ENSG00000080224	A	EPHA6	MP:0005367 : renal/urinary system phenotype				RECEPTORS						1	1.34	1.56	1.09	1.48	1.47	2.23	1.5	1.95	2.18	2.13	0.86	2.25	2.13	0.46	1.08	1.92	0.61	0.01	0.02	1.39	0.4	0.34	0.78	0.07	1.01	0.16	0	0.03	0.02	0.01	1.36	1.64	1.14	0.08	0.02
ENSG00000103942	A	HOMER2											2.94	3.14	3.76	4.11	4.01	3.69	5.33	4.29	3.64	3.95	3.42	4.73	5.09	4.76	3.31	4.29	3.36	3.57	3.03	1.39	2.2	2.22	1.82	2.17	3.33	1.43	2.17	1.98	2.49	2.27	1.82	2.53	3.69	2.59	1.91	1.3
ENSG00000182544	A	MFSD5											5.86	6.17	6.16	5.8	5.33	5.94	5.58	6.24	6.5	6.23	6.43	5.95	6.29	6.19	5.77	5.69	5.88	5.3	5.32	6.02	5.22	4.59	5.3	5.51	4.98	4.61	5.32	4.93	5.34	5.36	6.18	5.62	5.48	4.96	4.66	5.06
ENSG00000147416	A	ATP6V1B2											5.95	6.41	6.62	6.61	5.98	7.28	7.32	6.83	6.79	6.67	7.07	6.55	7.22	6.68	6.88	6.45	6.62	5.83	6.19	6.09	5.77	5.38	6.2	5.54	6.3	5.44	6.25	4.79	5.66	5.65	5.78	7.47	7.33	5.51	5.89	6.04
ENSG00000171970	A	ZNF57						TF_pool					2.73	3.25	2.94	2.71	3.11	3.83	3.76	3.64	3.7	3.45	3.76	3.8	3.69	2.76	3.06	2.63	2.27	1.85	2.03	1.56	2.53	2.01	1.18	2.68	3.99	2.1	3.1	2.62	3.29	2.77	2.94	2.61	2.72	3.26	2.1	1.81
ENSG00000292086	A	FAHD2A											3.53	4.73	4.68	4.56	4.77	5.03	5.02	5.01	5.03	4.82	5.16	4.81	5	4.94	4.6	4.54	4.72	4.6	4.6	4.92	4.31	4.03	4.17	4.9	4.05	3.74	4.4	4.17	4.02	3.72	4.3	4.61	3.99	4.15	3.94	4.16
ENSG00000115042	A	FAHD2A											3.53	4.66	4.66	4.54	4.72	5.03	5.01	4.93	4.97	4.65	5.11	4.67	4.93	4.89	4.51	4.47	4.66	4.42	4.53	4.85	4.31	3.83	4.17	4.74	4.05	3.74	4.35	4.03	3.89	3.72	4.14	4.52	3.99	4.04	3.94	3.86
ENSG00000165898	A	ISCA2											3.66	5.72	5.42	4.97	5.3	6.36	6.27	5.54	5.5	5.99	5.88	5.43	5.79	4.97	5.35	5.53	5.47	5.25	5.13	4.75	5.18	4.52	4.87	4.96	5.28	4.31	4.71	5.41	5.3	4.53	5.07	5.58	5.34	4.83	4.88	4.39
ENSG00000291802	A	PIP4P1											3.2	4.67	4.11	4.1	3.56	4.92	4.64	4.27	4.46	4.25	4.42	4.19	4.42	3.66	3.71	3.81	3.8	3.14	3.39	3.46	3.31	2.83	3.61	3.6	2.81	3.5	2.99	3.28	3.09	3.41	4.07	4.79	3.06	3.07	3.36	3.32
ENSG00000165782	A	PIP4P1											3.2	4.67	4.11	4.1	3.56	4.92	4.64	4.27	4.46	4.25	4.42	4.19	4.42	3.66	3.71	3.81	3.8	3.14	3.39	3.46	3.31	2.83	3.61	3.6	2.81	3.5	2.99	3.28	3.09	3.41	4.07	4.79	3.06	3.07	3.36	3.32
ENSG00000108518	A	PFN1											9.25	10.52	10.12	9.97	10.67	10.76	10.34	10.9	10.34	10.85	10.51	9.88	10.6	10.32	10.05	10.44	10.15	10.29	10.1	9.99	10.27	9.44	9.75	9.12	9.65	9.56	10.56	9.39	9.69	9.44	10.05	10.19	9.92	9.67	9.53	10.06
ENSG00000067057	A	PFKP											5.25	8.05	6.26	5.39	6.88	7.24	7.53	7.35	6.41	7.44	6.89	7.1	7.11	6.18	6.22	5.47	5.86	4.34	4.88	6.08	7.14	4.72	5.49	6.73	6.36	6.21	6.89	5.74	5.19	5.05	5.6	6.18	6.58	7.31	3.82	5.72
ENSG00000159167	A	STC1		GO:0030855 : epithelial cell differentiation		LIGANDS							1.67	2.14	2.45	1.15	4.18	2.75	4.39	3.08	2.47	2.21	2.5	3.67	3.09	3.2	0.31	1.35	1	1.04	1.57	1.72	1.64	0.4	0.9	2.77	2.92	0.58	2.28	0.58	2.12	2.26	1.66	1.23	2.02	2.15	0.36	1.3
ENSG00000132010	A	ZNF20						TF_pool					1.3	2.08	1.41	1.9	1.31	2.1	2.2	2.42	1.95	2.15	1.32	1.69	2.46	1.36	1.41	1.28	1.55	0.72	1.54	1.52	1.32	1.72	1.37	1.12	0.96	2.06	1.45	1.19	1.39	1	1.32	2.09	2.02	1.24	1.35	0.61
ENSG00000185215	A	TNFAIP2											7.4	7.83	8.13	6.86	7.22	7.22	7.06	6.88	7.62	8.09	7.74	7.07	6.91	7.18	5.3	5.45	4.87	5.38	6.23	6.19	7.11	6.51	6.38	6.33	6.43	7.68	3.62	6.62	5.38	5.49	6.7	6.54	4.47	4.33	3.06	5.46
ENSG00000112514	A	CUTA	MP:0005367 : renal/urinary system phenotype										8.81	9.54	9.57	9.38	9.64	10.48	10.24	9.52	10	9.87	9.66	9.39	9.36	9.24	8.72	8.77	8.9	8.87	8.99	8.45	9.07	8.38	8.67	8.52	9.22	8.54	8.38	8.98	8.19	8.2	9.3	8.15	7.36	7.82	8.51	7.87
ENSG00000167815	A	PRDX2										GO:0043069 : negative regulation of programmed cell death	7.88	9.71	8.96	9.9	9.44	9.61	9.53	9.58	9.98	9.64	9.89	9.8	9.85	9.71	9.18	8.97	9.13	8.74	9.08	8.12	8.63	8.1	8.73	9.05	9.85	8.81	9.02	9.51	9.21	8.99	9.13	9.35	9.47	9.21	8.94	8.25
ENSG00000177239	A	MAN1B1											5.63	6.79	5.81	6.52	5.65	6.28	6	6.14	6.28	6.25	6.3	5.88	6.17	6.04	5.46	5.65	5.77	5.74	5.98	5.63	6.13	5.05	6	5.85	4.85	5.96	6.55	5.52	5.52	5.89	6.47	5.94	5.3	5.2	4.94	5.99
ENSG00000197070	A	ARRDC1											6.47	6.25	6.59	5.37	5.29	5.67	3.6	6.06	5.96	6.59	5.73	5.92	5.85	5.1	4.75	4.35	4.47	4.76	4.91	4.12	4.79	4.72	4.13	3.87	5.31	4.5	4.86	4	4.47	4.24	4.91	5.08	4.82	4.68	4.73	5.62
ENSG00000185883	A	ATP6V0C										GO:0043069 : negative regulation of programmed cell death	8.11	8.78	9.34	8.23	9.68	9.06	9.57	9.61	8.94	9.32	8.88	9.04	9.19	9.27	8.74	8.92	8.95	8.94	8.41	8.29	8.7	8.4	8.08	8.48	8.66	8.43	8.94	8.84	8.15	8.75	9.29	8.67	9	7.96	7.97	7.94
ENSG00000102393	A	GLA	MP:0005367 : renal/urinary system phenotype										6.28	6.19	6.53	5.78	6.32	6.66	7.53	5.72	6.43	6.39	6.4	6.32	6.35	7.1	5.52	6.11	5.49	5.95	6.41	6.57	5.89	5.6	5.62	5.3	6.17	6.34	4.9	4.87	5.01	5.49	5.8	6.1	5.22	5.92	4.16	4.09
ENSG00000030582	A	GRN	MP:0005367 : renal/urinary system phenotype			LIGANDS						GO:0043069 : negative regulation of programmed cell death	10.91	12.02	10.61	12.37	10.98	10.71	9.43	11.26	10.58	11.53	11.05	11.22	10.78	10.64	9.56	9.61	10.12	9.68	10.82	10.34	10.47	9.47	10.24	10.06	9.48	8.81	10.16	8.14	8.85	9.37	9.63	12.13	11.23	10.25	10.36	10.49
ENSG00000029993	A	HMGB3											6.53	5.84	6.5	5.53	6.11	5.54	5.49	5.9	6.14	6.84	6.16	5.14	5.98	5.7	5.36	5.51	5.43	4.76	5.22	5.19	4.97	4.65	5.53	4.52	6.09	3.42	5.88	4.52	4.79	4.45	4.49	5.85	5.79	5.23	5.19	4.98
ENSG00000183048	A	SLC25A10											5.23	5.81	5.65	5.6	5.85	6.37	5.75	5.84	6.51	5.84	5.63	5.52	4.98	5.52	4.94	4.36	4.75	4.49	4.36	4.76	4.01	4.12	3.98	4.98	5.91	4.71	5.28	5.42	3.55	4.32	4.27	6.06	4.63	3.32	5.59	6.08
ENSG00000167644	A	C19orf33											7.71	8.46	7.65	9.21	2.71	3.02	2.78	6.29	7.44	7.74	4.65	8.55	4.49	5.46	3.63	2.13	0	1.75	3.99	0.97	6.19	2	2.18	0.19	4.7	2.53	1.01	0.97	3.22	1.47	0.66	3.06	1.4	2.66	2.73	3.35
ENSG00000104055	A	TGM5											4.75	4.11	7.89	4.32	2.47	1.53	0.71	3.16	6.01	1.34	4.31	2.27	1.18	1.02	0.07	0.03	0	0	1.02	0.03	0	0.13	0.07	0.03	4.81	0.04	0.26	0.03	0.06	0.03	0.03	3.95	1.68	0.05	1.89	0
ENSG00000012124	A	CD22					RECEPTORS						3.8	3.65	3.85	3.52	3.22	3.47	3.17	4.58	4.06	4.2	3.72	2.49	4.15	4.25	4.88	3.22	4.8	3.43	4.75	5.17	2.31	4.4	3.91	3.49	4.18	1.01	1.34	0.23	0.85	1.19	0.19	3.79	1.39	2.18	2.29	2.47
ENSG00000101210	A	EEF1A2											8.45	9.56	8.9	8.88	9.19	9.18	9.59	8.98	9.13	10.09	9.8	8.6	9.4	8.1	5.19	5.42	8.82	7.86	8.58	9.01	8.29	7.55	8.98	7.24	9.83	6.1	0.03	0.11	0.23	0.57	0.11	7.24	5.35	5.85	8.72	1.05
ENSG00000101197	A	BIRC7										GO:0043069 : negative regulation of programmed cell death	5.82	9.6	8.59	8.14	8.9	8.05	9.75	9.03	8.47	9.2	9.22	5.08	8.01	6.54	7.02	7.66	8.96	8.12	8.56	8.08	8.85	8.13	9.32	9.07	6.52	0.37	1.29	0.55	7.28	5.86	5.19	6.9	8.46	8.72	6.62	6.93
ENSG00000103253	A	HAGHL											7.77	7.91	7.86	7.12	6.53	7.02	6.49	7.19	7.54	7.61	7.81	6.96	7.05	6.23	5.75	6.75	7.08	7.28	7.82	5.9	6.71	6.82	7.22	6.97	8.25	2.82	3.39	5.43	3.8	5.05	4.22	4.95	7.2	7.13	5.96	6.55
ENSG00000162004	A	CCDC78		GO:0030855 : epithelial cell differentiation									5.85	4.62	5.62	4.1	4.06	3.33	3.04	4.64	4.82	4.86	5.18	4.92	4.6	3.56	3.1	4.08	3.94	5.12	5.6	4.07	3.03	4.84	4.03	5.03	5.83	1	1.27	2.34	0.84	1.54	1.64	2.21	5.01	4.98	2.74	4.71
ENSG00000178718	A	RPP25											7.12	7.37	6.84	6.84	6.82	6.36	6.86	7.24	7.19	7.04	7.31	6.71	7.02	6.6	5.74	6.58	6.73	6.72	6.83	6.19	6.76	5.99	6.58	6.53	7.24	2.36	4.99	3.68	3.87	2.07	3.28	4.87	5.32	5.48	6.25	5.68
ENSG00000233095	A	HLA-G											0	8.21	0.15	1.47	0.05	4.88	0.06	1.44	0.15	5.97	5.82	5.99	4.86	1.42	0.61	6.93	0.96	1.18	2	0	2.43	0	0	0	7.98	0.27	0	0	0	0	0	1.02	2.01	4.41	0	0
ENSG00000206506	A	HLA-G											6.68	6.2	0.49	8.93	0	5.09	0	7.47	0.31	4.23	4.84	4.74	3.56	0	0	6.59	2.27	0	0.59	0	5.51	0	0	0	7.49	0	0	0	0	0	0	0	0	0	0	0
ENSG00000204632	A	HLA-G											0.11	6.52	0	4.6	2.55	3.95	0	0.33	6.64	2.83	5.03	5.37	3.3	1.28	0.32	6.76	0.27	0.77	0.61	0	0.08	0	0.13	0	7.18	0.16	0.41	0.04	0	0	0.04	1.02	2.48	2.67	0	0
ENSG00000235034	A	C19orf81											4.5	3.89	4.64	3.83	1.93	2.44	1.79	4.83	4.06	4.44	3.2	3.73	3.26	4.21	1.34	2.31	3.42	5.29	4.29	3.09	5.51	4.83	4.69	3.96	3.83	3.96	1.2	0	0	0.14	0.17	3.65	3.84	3.39	4.92	3.48
ENSG00000134330	A	IAH1											6.93	7.16	6.88	6.43	6.57	7.56	6.31	6.56	7.37	7.07	6.7	7.31	6.89	6.35	6.32	6.35	6.08	6.19	6.05	6.6	6.2	6.32	5.88	6.46	6.92	6.1	5.47	6.74	6.39	6	6.23	5.92	6.59	6.27	5.82	5.66
ENSG00000262607	A	IQSEC3											0.33	0.62	0.63	0.32	1.32	2.5	2.21	0.7	0.72	0.86	1.27	0.43	2.38	0.25	0.26	0.29	0.16	0.55	0.13	0.14	0	0.51	0	0.24	1.88	0.02	0.53	1.51	0.55	0.61	0.54	0.43	0.5	0.39	0.46	0.65
ENSG00000118162	A	KPTN											7.02	5.16	4.97	5.12	3.65	3.93	4.52	4.76	5.27	4.14	3.87	5	3.4	3.95	2.92	2.99	3.07	3.7	3.2	3	2.34	3.76	3.84	3.7	3.25	3.33	3.35	4.17	3.55	2.68	4.19	4.38	3.09	3.38	4.04	3.15
ENSG00000172037	A	LAMB2	MP:0005367 : renal/urinary system phenotype	GO:0030855 : epithelial cell differentiation	GO:0072001 : renal system development				ECM-structural_ functional-components_NOT-cell-surface-OR-membrane				9.19	9.07	8.21	9.06	8.69	7.42	8.18	8.27	8.91	9.25	8.71	8.15	7.3	8.49	7.04	6.62	6.92	7.25	7.58	6.81	7.67	7.35	7.89	7.42	7.36	7.16	8.3	7.85	8.43	7.53	8.5	7.16	8.35	9.69	6.91	7.25
ENSG00000102882	A	MAPK3											5.43	7.56	6.97	6.96	7.67	8.1	8.05	7.61	7.07	7.55	6.97	6.51	7.35	6.71	6.27	6.23	6.78	5.94	6.28	5.58	5.91	5.77	5.78	5.94	5.94	5.76	6.05	5.33	5.47	5.58	6.14	6.37	5.84	5.25	5.51	6.27
ENSG00000143198	A	MGST3											8.05	8.76	8.61	8.35	9.25	9.63	9.39	8.95	9.08	8.59	9.14	8.72	8.98	8.51	8.54	8.67	8.14	8.68	8.2	8.61	8.54	8.2	8.87	8.27	9.09	8.68	8.37	8.32	8.44	7.82	8.14	8.16	8.71	8.37	8.98	8.09
ENSG00000183011	A	NAA38	MP:0005367 : renal/urinary system phenotype									GO:0043069 : negative regulation of programmed cell death	8.03	8.1	7.67	7.38	8.42	7.98	8.04	8.06	8.18	8.46	7.98	7.58	7.65	7.66	6.83	7.29	7.57	7.65	7.68	7.35	7.84	7.48	7.9	6.8	7	6.93	7.51	7.98	7.44	7.28	7.93	7.42	7.62	7.42	8.98	7.34
ENSG00000273397	A	NDUFA6											5.34	5.15	4.11	4.37	5.07	2.85	5.13	4.25	4.65	3.64	4.21	3.31	4.85	4.23	1.79	1.18	1.43	3.02	3.33	3.97	4.48	4.48	3.56	4.14	5.49	2.23	3.37	5.16	5.2	3.68	3.84	3.53	5.09	5.16	4.89	3.22
ENSG00000277365	A	NDUFA6											5.34	5.15	4.11	4.37	5.07	2.85	5.13	4.25	4.65	3.64	4.21	3.31	4.85	4.23	1.79	1.18	1.43	3.02	3.33	3.97	4.48	4.48	3.56	4.14	5.49	2.23	3.37	5.16	5.2	3.68	3.84	3.53	5.09	5.16	4.89	3.22
ENSG00000272765	A	NDUFA6											5.12	4.77	4.06	3.51	5.07	2.85	4.11	4.25	4.59	2.94	4.21	3.31	2.71	4.23	1.74	1.18	1.43	3.02	2.75	3.88	3.44	3.78	3.56	4.05	4.24	1.33	3.37	4.71	4.39	3	3.54	1.46	4.34	4.54	4.89	3.22
ENSG00000167792	A	NDUFV1											8.04	8.43	7.55	7.57	7.7	8.26	8.4	7.65	7.91	7.85	8.1	8.37	7.94	8.12	7.91	7.65	7.8	7.43	7.21	7.11	7.63	7.38	8.05	8	7.5	7.27	7.91	8.24	7.91	7.9	7.91	7.87	8.04	8.48	7.48	7.32
ENSG00000156831	A	NSMCE2											4.87	5.64	5.63	5.23	5.93	6.11	7.05	5.73	5.89	5.93	5.87	5.09	5.82	5.31	5.1	5.32	5.2	5.07	5.31	4.96	4.88	4.8	4.86	4.38	5.33	5.06	4.51	4.14	4.56	4.44	4.62	5.27	5.52	4.61	5.11	4.16
ENSG00000175115	A	PACS1											4.84	5.18	5.11	5.48	6.62	6.74	6.22	6.88	5.81	5.86	6.26	5.87	6.63	5.94	5.06	5.15	5	4.76	4.95	3.82	4.15	4.33	3.63	4.76	5.5	4.81	5.27	3.37	4.13	4.5	4.95	5.61	4.14	4.48	3.44	4.2
ENSG00000127838	A	PNKD											7.59	7.59	7.31	7.12	7.33	7.57	7.37	7.32	7.9	7.45	7.82	7.23	7.18	7.16	7.01	7.13	7.17	7.47	7.04	6.94	7.09	7.02	6.87	7.25	6.77	7.08	7.44	7.37	6.98	6.57	7.18	7.29	7.22	7.77	7.33	5.45
ENSG00000184924	A	PTRHD1											6.01	6.69	6.86	6.49	5.92	5.95	5.7	6.4	7.02	6.66	6.67	6.14	6.07	6.03	5.75	5.44	5.71	5.35	5.55	6.28	5.71	5.83	6.29	5.83	6.02	5.49	6.12	6.08	5.49	5.05	6.19	5.44	6.27	4.74	6.49	4.7
ENSG00000168994	A	PXDC1											6.1	5.92	6.2	5.98	5.96	6.51	6.75	6.09	6.28	6.16	6.23	5.59	6.07	6.39	5.53	5.52	5.69	5.31	6.08	5.05	5.81	5.17	5.4	6.1	5.65	4.62	6.14	6.15	6.49	4.7	5.77	5.76	6.76	6.51	5.64	6.16
ENSG00000089159	A	PXN								CellSurface_AND_JunctionAdhesion			5.45	5.68	5.7	5.4	5.28	6.29	4.72	5.74	4.99	6.25	6.36	5.4	6.21	4.95	4.73	4.6	5.12	4.8	4.8	4	4.03	4.27	4.12	4.69	5.91	4.83	5.56	4.39	5.14	4.42	6.73	5.59	4.87	4.82	4.74	5.16
ENSG00000154917	A	RAB6B											2.94	4.99	5.1	4.26	5.84	4.62	6.13	5.64	4.94	6.47	5.12	4.3	5.28	4.9	4.87	4.36	4.75	3.28	3.63	3.14	4.11	3.37	3.93	3.7	5.26	4.41	5.66	4.1	3.85	3.71	4.23	5.03	5.91	4.08	2.46	3.39
ENSG00000075785	A	RAB7A											8.34	8.26	9.03	8.74	9.74	8.33	9.71	9.76	9.22	8.85	9.32	9.23	9.91	9.59	8.65	8.96	8.78	8.42	8.29	8	7.83	7.92	7.83	7.95	8.38	7.31	8.45	7.39	7.28	7.68	7.72	8.53	8.51	7.95	7.77	6.66
ENSG00000160271	A	RALGDS											4.58	5.92	6.09	4.78	5.19	5.42	5.6	5.43	6.26	7.26	8.13	4.58	8.25	4.38	3.55	4.79	4.2	5.14	4.38	4.86	3.21	3.57	2.99	5.16	3.73	4.01	4.22	4.77	4.49	5.25	6	5.82	6.34	5.93	3.97	4.69
ENSG00000138835	A	RGS3											5.37	5.75	6.83	6.89	6.2	6.11	7.91	5.96	6.3	6.36	6.34	5.45	6.08	5.98	4.74	6.25	4.34	4.82	5.17	4.6	6.24	3.83	4.89	4.61	6.28	4.76	6.72	3.82	3.77	3.33	3.83	6.27	6.37	4.98	5.64	4.59
ENSG00000130311	A	DDA1											4.05	4.84	5.04	4.99	5.77	5.27	4.94	5.94	5.78	5.99	5.34	5.52	5.72	5.6	4.85	5.28	5.14	5.09	5.03	4.28	4.08	4.64	3.89	4.65	5.21	5.25	5.73	4.24	4.91	4.71	5.25	5.65	5.71	4.68	4.46	3.88
ENSG00000150687	A	PRSS23											3.19	3.85	4.34	5.33	4.28	3.27	4.25	4.62	4.05	5.07	4.69	4.75	6.16	5.03	3.01	3.13	3.03	2.14	3.47	3.65	3.1	2.47	2.39	3.72	5.06	3.17	3.84	1.8	4.57	3.7	3.42	5	4.69	2.78	2.19	2.62
ENSG00000281024	A	SURF2											6.02	5.7	5.77	5.27	6.15	6.23	5.74	5.4	5.76	6.22	5.49	5.37	4.77	4.96	4.54	4.75	5.22	5.4	5.52	5.01	4.86	4.96	5.01	4.48	6.38	4.32	4.38	4.27	3.87	3.91	4.6	4.33	5	4.63	4.91	5.8
ENSG00000148291	A	SURF2											6.02	5.7	5.77	5.27	6.15	6.23	5.74	5.4	5.76	6.22	5.49	5.37	4.77	4.96	4.54	4.75	5.22	5.4	5.52	5.01	4.86	4.96	5.01	4.48	6.38	4.32	4.38	4.27	3.87	3.91	4.6	4.33	5	4.63	4.91	5.8
ENSG00000139192	A	TAPBPL											4.17	6.59	5.29	5.29	4.77	4.86	5.63	5.94	5.39	4.59	4.72	4.78	5.14	5.26	5.36	5.03	4.81	4.76	4.92	4.49	5.98	4.63	5.77	4.7	4.53	4.38	6.22	5.36	4.55	4.41	4.72	5.23	5.57	4.61	4.7	4.38
ENSG00000172009	A	THOP1	MP:0005367 : renal/urinary system phenotype										5.16	5.81	5.36	5.34	5.79	6.24	6.81	5.35	5.4	5.87	5.63	5.43	5.67	5.45	5.53	5.71	6.12	5.78	5.54	4.86	5.25	5.15	5.43	5.25	6.85	5.61	5.42	4.9	4.16	4.77	5.41	5.81	5.46	5.6	5.09	5.65
ENSG00000149483	A	TMEM138											6.04	5.69	6.42	5.82	6.26	5.97	5.78	6.48	6.02	6.43	5.91	5.59	5.85	5.52	5.56	5.45	6.09	6.42	7.1	5.17	5.7	6.67	6.48	6.65	6.66	5.49	5.35	5.2	5.07	5.63	5.31	5.81	5.63	5.82	6.03	5.34
ENSG00000175606	A	TMEM70											3.85	4.69	5.65	5.49	5.62	6.56	8.48	5.1	5.37	5.07	5.82	5.16	6.21	4.63	4.7	5.21	4.8	4.39	4.85	5.34	5.25	3.41	3.92	5.59	6.16	4.61	4.46	4.45	5.62	5.28	4.76	6.29	7.18	4.87	5.25	2.8
ENSG00000277734	A	TRAC											2.85	5.83	2.47	3.98	4.42	6.91	2.47	6.23	2.74	3.62	4.11	3.11	4.52	3.19	3.2	3.73	2.07	3.74	4.46	3.43	3.87	2.94	3.1	1.51	2.71	2.97	3.73	1.87	3.74	2.07	3.78	5.08	2.75	2.21	2.35	1.54
ENSG00000170043	A	TRAPPC1	MP:0005367 : renal/urinary system phenotype										8.52	8.12	8.16	7.8	8.28	8.09	7.81	8.37	8.28	8.4	8.16	7.68	7.75	7.84	7.62	7.88	8.07	8.42	8.23	7.48	7.66	8.19	8.09	6.77	7.52	7	7.91	7.86	7.22	7.27	7.94	7.72	7.81	8.51	7.54	7.89
ENSG00000167515	A	TRAPPC2L											7.43	7.31	7.41	7.09	7.51	7.81	7.49	7.21	7.7	7.39	7.72	7.02	7.22	6.83	6.9	6.77	7.52	7.36	7.5	7.13	6.77	6.84	7.35	6.54	7.76	6.38	6	7.65	6.82	7.14	7.36	7.27	6.86	6.48	7.32	6.5
ENSG00000007255	A	TRAPPC6A											6.6	7.64	6.71	6.96	6.3	7.2	7.28	6.97	7.15	7.22	7.38	7.04	6.51	6.57	6.77	6.18	6.92	6.43	6.92	6.31	6.58	6	6.16	5.83	6.77	6.65	5.34	6.63	5.47	5.18	5.62	6.34	5.77	6.91	6.8	6.81
ENSG00000276849	A	TRBC2											5.51	7.62	3.29	5.42	5.53	7.44	3.5	6.3	4.29	4.56	5.08	3.78	5.41	3.63	3.64	4.68	2.12	5.28	5.55	4.79	5.38	4.33	5.02	2.88	3.88	3.69	4.89	3.63	4.89	3.12	4.83	6.1	3.98	3.92	4.42	1.58
ENSG00000129235	A	TXNDC17											6.64	8.12	8.04	7.57	6.9	7.68	7.88	7.02	8.25	8.03	7.93	7.49	7.63	7.21	7.28	7.33	7.35	7.36	7.43	7.02	7.75	7.01	7.78	6.17	7.18	6.8	6.67	7.44	7.05	6.92	7.12	7.2	7.62	6.86	6.76	7.21
ENSG00000137831	A	UACA	MP:0005367 : renal/urinary system phenotype										6.57	5.1	5.82	4.97	5.9	4.83	4.59	5.11	5.15	6.61	5.75	4.79	5.93	5.67	4.05	4.12	4.2	4.4	4.84	4.56	5.29	5.11	4.76	4.67	6.39	3.23	4.75	4.24	4.7	3.78	4.11	4.96	5.79	3.89	5.22	3.69
ENSG00000105698	A	USF2						TF_pool					6.8	7.61	6.95	7.84	7.83	7.83	7.63	7.91	7.72	7.53	7.84	7.15	7.88	7.89	7.54	7.57	8.02	7.7	8.13	6.83	6.86	7.27	7.71	7.2	7.43	6.04	7.05	6.36	6.38	6.53	7.18	7.71	8	7.11	6.66	6.72
ENSG00000103043	A	VAC14											6.43	6.9	6.81	6.07	6.9	7.02	6.56	6.67	6.92	7.2	6.81	6.11	5.84	6.01	6.03	6.18	6.6	6.87	6.54	5.7	6.6	6.66	6.43	5.69	7.15	5.09	6.18	5.73	5.31	5.66	6.18	6.09	5.73	6.1	6.11	6.38
ENSG00000167397	A	VKORC1											7.09	8.72	7.24	7.01	7.78	7.69	8.14	7.95	7.75	6.97	7.6	6.93	7.69	7.25	7.3	7.26	7.45	6.99	7.77	7.09	8.06	6.64	7.8	7.48	6.61	7.04	8.07	7.23	7.29	6.92	7.13	7.25	6.81	6.29	7.35	6.37
ENSG00000104142	A	VPS18											4.78	6.04	5.78	6.16	5.92	5.75	6.54	6.26	6.01	6.35	6.52	6.34	6.2	6.3	5.62	6.05	6.25	5.69	6.12	5.92	5.39	4.94	5.88	5.59	6.06	4.01	5.37	3.98	3.74	4.49	4.51	5.89	7.57	5.08	5.28	2.98
ENSG00000176261	A	ZBTB8OS											5.77	6.11	6.21	5.57	5.45	5.74	5.47	5.51	5.89	5.76	5.72	5.38	5.4	5.22	5.43	5.13	5.65	5.62	5.62	5.72	5.22	5.48	5.91	5.51	6.22	5.65	5.18	5.54	5.48	5.07	5.32	4.92	6.12	4.68	5.83	5.14
ENSG00000139974	A	SLC38A6											4.44	4.6	4.94	3.43	5.05	5.47	5.65	4.64	4.22	4.75	4.95	3.33	5.06	3.82	3.4	4.79	4.62	5.39	4.69	4.97	4.66	4.55	5	4.13	4.89	3.2	4.32	3.7	3.27	3.56	3.77	4.27	5.88	4.7	4.81	4.26
ENSG00000115009	A	CCL20				LIGANDS							1.73	3.97	2.47	0.85	3.87	3.27	3.28	1.54	1.79	2.76	1.34	2.02	2.08	1.76	1.23	2.33	1.04	1.51	0.68	3.44	6.2	0.94	0.29	2.9	5.75	0.82	0	0.43	1.4	0.55	1.47	2.89	1.38	0.46	0	2.01
ENSG00000161179	A	YDJC											6.07	5.87	5.27	5.58	4.97	6.06	4.84	5.59	5.4	6.41	5.83	5.07	5.47	4.42	5.03	4.91	5.07	4.84	5.4	4.61	5.03	4.67	4.54	5.33	6.25	5.42	4.29	4.34	4.32	3.95	4.98	4.94	5.1	4.73	4.86	6.04
ENSG00000134905	A	CARS2											6.76	6.88	6.89	6.53	6.98	6.24	6.79	6.9	7.36	7.31	6.9	6.47	7	7.12	6.56	6.35	6.52	6.71	6.99	5.95	7.1	6.85	6.95	5.88	8.1	5.97	5.14	5.92	5.45	5.9	6.24	5.93	6.06	6.1	5.16	5.34
ENSG00000115756	A	HPCAL1						TF_pool					5.06	5.77	6.97	5.13	5.26	4.87	5.41	6.02	5.71	6.39	5.64	5.25	6.39	5.29	5.31	4.9	5.06	5	4.71	5.4	5.33	4.19	5.26	5.53	4.28	4.59	5.22	5.82	5.48	5.15	5.74	5.72	5.38	6.37	4.93	5.26
ENSG00000128487	A	SPECC1											4.48	4.42	4.75	4.61	4.62	4.35	3.72	4.74	4.81	5.06	4.79	4.74	4.91	4.82	3.06	4.15	4.22	4.01	5.42	4.96	4.41	3.81	4.83	4.45	4.39	3.15	4.21	1.9	4.11	2.99	3.2	3.96	5.04	6	2.61	4.57
ENSG00000069206	A	ADAM7											0.27	0.28	3.37	2.46	2.13	0.72	1.67	0.42	1.56	0.56	0.15	0.11	0.06	1.73	0.21	0.03	0.08	0.05	0.03	0.03	0.21	0.05	0	0.02	0.8	0.83	0.36	0.22	0	0.03	0	0.03	0.46	0	0.24	0.74
ENSG00000167105	A	TMEM92											0.03	1.81	2.64	0.64	0.12	0.53	0.5	1.86	2.24	2.23	0.46	1.1	1.41	2.1	0.04	0.02	0.15	0	0.05	0.59	2.12	0.02	0	0.14	0.6	0.56	0.07	0	0.07	0.03	0.49	0.5	0	0	0	0
ENSG00000178307	A	TMEM11											5.08	5.98	6.18	5.07	5.63	5.56	5.65	5.54	6.34	6.32	5.84	5.85	5.51	5.44	5.28	5.34	5.61	5.39	5.41	5.72	5.35	4.78	5.39	4.6	5.85	4.85	6.01	5.59	5.65	4.96	5.92	6.04	6.04	5.93	6.13	5.5
ENSG00000142959	A	BEST4											0.44	0.7	0.6	0.55	0.43	0.77	0.76	0.8	0.6	0.65	0.96	0.66	0.73	0.26	0.24	0.12	0.39	0.4	0.92	0.31	0.38	0.44	0.16	0.58	0.22	0.42	0.3	0.08	0.31	0.21	0.5	1.08	0.89	0.62	0.58	0.69
ENSG00000197046	A	SIGLEC15	MP:0005367 : renal/urinary system phenotype										2.42	2.41	1.85	1.21	3.35	2.22	2.41	2.56	1.45	3.39	2.27	0.45	1.77	0.72	0.41	0.55	0.9	0.1	3.83	0.48	0.22	0.56	0.75	0.23	0.25	0.4	0.43	0.21	0.24	1.06	0.36	2.15	2.63	1.86	2.96	0.15
ENSG00000151806	A	GUF1											3.56	3.42	3.27	3.17	3.78	4.49	4.05	3.81	3.99	3.26	4.21	3.66	3.61	3.64	3.62	2.98	3.38	3.68	3.52	3.4	3.43	3.35	3.62	2.94	3.8	3.69	3.65	3.52	2.88	2.86	3.13	4.01	3.45	2.95	3.81	3.12
ENSG00000124191	A	TOX2						TF_pool					1.49	2.86	4.57	1.64	1.57	3.37	1.25	2.75	1.11	4.61	3.44	0.82	3.29	0.75	0.41	1.1	0.97	1.14	1.58	1.72	0.7	0.86	0.76	2.22	1.35	0.33	0.6	0.3	0.79	0.8	1.53	3.25	4.09	0.5	3.09	0.26
ENSG00000072310	A	SREBF1		GO:0030855 : epithelial cell differentiation				TF_pool					5.58	5.93	6.26	5.34	4.67	4.81	5.24	5.86	6.09	6.63	6.26	6.76	6.08	5.58	5.14	5.54	5.7	5.82	5.56	5.33	5.05	5.65	5.38	4.62	4.86	4.86	5.46	4.4	3.43	5.07	4.97	5.23	4	5.49	3.93	5.79
ENSG00000158710	A	TAGLN2		GO:0030855 : epithelial cell differentiation									7.32	7.78	8.45	8.57	8.71	9.31	9.5	8.26	8.24	8.34	8.11	8.49	8.39	8.61	8.32	8.18	7.31	7.38	7.79	8.89	8.27	7.11	7.11	7.69	9.04	8.82	8.43	5.27	6.51	6.07	6.69	8.06	7.72	7.28	6.62	7.28
ENSG00000107902	A	LHPP											4.6	5.51	5.17	4.77	6.5	6.94	6.67	6.12	5.29	5.24	5.49	5.11	5.2	5.1	5.84	5.42	5.51	5.72	5.43	3.42	5.28	5.36	5.18	4.41	4.34	3.5	5.05	4.4	3.68	4.01	4.9	4.94	2.95	3.79	4.29	4.64
ENSG00000203667	A	COX20											6.21	5.88	5.82	5.56	5.81	6.81	5.99	5.57	6.19	5.11	6.2	5.77	6.01	5.79	5.55	5.53	5.59	5.73	5.59	6.08	5.52	5.73	6.49	6.2	6.22	5.92	6.3	6.13	5.75	5.48	5.54	5.77	4.25	6.19	5.38	5.6
ENSG00000159348	A	CYB5R1											5.22	5.79	6.46	5.79	6	7.22	6.63	5.79	5.94	6.5	6.56	5.75	6	6.18	6.12	5.86	6.38	5.65	6.01	6.05	5.43	4.81	5.94	5.31	6.56	5.98	6.13	5.7	5.76	5.68	6.06	6.04	6.26	5.25	4.87	6.04
ENSG00000243646	A	IL10RB					RECEPTORS						4.29	4.72	5.95	4.03	4.24	5.09	4.33	4.62	5.03	5.23	4.55	4.85	5	4	4.3	3.46	4.04	3.45	3.96	4.37	4.31	3.32	3.53	3.47	5.56	4.27	3.69	3.5	4.33	3.96	4.17	5.44	4.22	3.65	4.34	3.31
ENSG00000153395	A	LPCAT1											4.83	5.69	4.86	5.13	2.99	3.14	3.26	4.86	5.12	5.1	4.94	3.22	5.4	3.56	2.92	3.14	3.05	3.32	3.55	3.97	4.03	2.73	3.95	3.04	5.49	4.19	4.15	2.76	2.67	2.73	3.56	3.99	4.16	4.47	2.46	3.08
ENSG00000118680	A	MYL12B											8.67	8.98	9.61	8.91	8.71	8.59	9.21	9.02	9.63	9.71	9.25	9.19	9.19	8.86	8.95	9	8.81	8.72	8.98	8.51	9.14	8.36	8.74	7.85	9.25	8.43	8.88	8.38	8.74	8.13	8.79	8.55	8.67	8.34	8.77	7.79
ENSG00000196535	A	MYO18A										GO:0043069 : negative regulation of programmed cell death	6.1	5.84	5.4	4.93	4.97	5.88	4.89	5.68	5.39	5.95	5.66	5.4	5.85	4.95	4.68	4.19	4.8	4.68	5.05	4.54	4.48	4.59	4.49	5.09	6.13	4.89	4.73	3.36	4.38	4.18	4.5	6.04	4.25	4.78	4.21	5.16
ENSG00000123353	A	ORMDL2											6.56	6.37	6.26	5.26	5.7	5.76	6.34	5.57	6.32	6.08	5.85	5.81	5.53	5.14	5.86	5.71	5.76	5.68	5.66	6.6	5.66	5.6	5.95	5.4	6.3	6.22	5.84	5.19	5.31	5.09	5.42	5.21	6.23	5.28	5.41	5.22
ENSG00000130787	A	HIP1R										GO:0043069 : negative regulation of programmed cell death	4.84	5.41	5.49	5.68	5.08	5.89	5.39	5.8	5.87	6.67	6.21	5.68	6	5.19	5.79	5.54	5.64	5.86	5.45	4.79	5.05	5.42	4.46	4.58	6.18	4.53	5.77	5.97	4.38	3.96	5.07	5.55	7.21	4.14	4.65	5.95
ENSG00000250571	A	GLI4						TF_pool					5.36	5.19	4.69	5.23	5.55	6.1	5.69	5.5	5.14	5.61	5.32	5.47	5.24	5.02	4.79	4.92	5.51	5.27	4.95	4.22	3.83	5.14	4.29	5.7	5.48	4.17	4.43	4.42	3.47	4.4	5.3	4.88	3.93	4.46	4.52	5.21
ENSG00000123329	A	ARHGAP9											3.59	5.55	4.35	4.06	4.46	4.8	4.01	4.73	4.17	4.88	4.89	2.87	4.45	3.19	2.49	2.66	3.32	3.31	5.36	4.49	4.57	3.17	4.97	4.11	4.67	3.33	2.39	2.21	4.54	2.86	3.64	4.49	4.71	3.82	4.49	3.4
ENSG00000101255	A	TRIB3											3.3	5.23	3.9	3.83	4.21	5.59	3.66	3.91	3.97	2.88	4.22	2.56	4.34	2.6	2.06	2.57	1.97	2.24	2.67	4.5	4.92	1.61	2.4	5.35	4.19	4.07	3.49	0.54	1.38	5.3	3.85	2.71	3.8	0.84	1.52	2.9
ENSG00000175938	A	ORAI3											5.42	6.17	6.12	5.39	5.66	5.98	5.42	5.72	5.84	5.81	6.27	5.09	5.59	5.07	5.18	5.22	5.46	5.29	5.53	4.9	5.45	5.13	5.59	4.83	5.24	5.43	5.77	5.53	4.95	3.98	5.7	5.11	5.04	5.05	4.17	5.47
ENSG00000122694	A	GLIPR2											4.82	5.44	4.68	4.59	4.67	5.07	3.89	5.27	5.32	5.78	5.4	3.63	5.59	4.65	3.92	5.22	5.14	5.16	4.65	4.37	5	4.48	4.48	3.7	5.29	3.02	4.07	2.46	3.79	4.3	5.11	4.94	5.36	2.79	4.55	2.53
ENSG00000236826	A	LSM2											0.37	1.51	1.37	0.95	0.6	1.76	1.19	2.39	0.91	1.48	1.31	2.62	1.91	0	2.41	2.47	2.91	1.42	2.77	1.74	0	0.68	1.02	0.78	1.47	1.53	1.46	0.77	1.14	0.99	1.16	2.25	1.24	0.2	1.17	2.25
ENSG00000231502	A	LSM2											2.84	3.02	2.98	2.98	3.4	3.12	2.85	3.38	2.81	2.8	2.91	2.92	2.29	1.84	2.62	2.76	2.91	3.21	3.71	2.85	3	2.82	3.18	2.75	3.12	2.36	2.56	3.11	2.9	2.16	2.47	2.92	2.68	2.88	3.43	2.73
ENSG00000282607	A	MGAM											2.13	3.13	2.34	3.71	2.55	3.63	3.55	2.42	1.95	1.6	4.32	2.28	0	4.64	4.88	4.27	4.64	4.24	0.09	0.04	3.13	3.86	1.16	0.01	0.09	0.45	0.99	2.14	4.55	0.62	1.7	4.44	0.09	0.05	2.84	1.29
ENSG00000215644	A	GCGR	MP:0005367 : renal/urinary system phenotype				RECEPTORS						6.54	6.47	5.91	5.69	5.81	6.81	6.21	6.24	6.6	6.45	6.51	6.85	5.95	5.01	0.04	0.32	2.63	1.39	4.29	1.91	0.46	0.11	3.17	0.16	6.5	0	0	0.03	0.52	0	0	4.67	0.24	0.04	3.19	5.08
ENSG00000196365	A	LONP1											7	8.21	7.57	7.86	7.59	7.88	7.95	7.77	7.83	7.91	7.94	7.84	7.54	7.9	6.89	7.62	7.97	7.94	7.59	7.04	7.45	7.32	7.26	7.75	7.88	6.11	6.55	6.87	5.98	6.91	7.37	6.65	7.15	6.8	5.93	6.98
ENSG00000177666	A	PNPLA2											5.54	7.13	6.33	6.55	6.84	7.22	7.18	7.24	6.11	7.2	6.52	6.87	6.52	6.89	6.54	6.21	6.45	6.36	6.06	5.26	7.36	6.73	5.92	6.19	5.88	6.79	5.76	5.1	5.38	4.72	6.19	7.19	6.09	5.71	6.18	5.74
ENSG00000170634	A	ACYP2											3.83	4.72	4.79	5.07	4.69	5.2	4.77	4.31	4.86	4.5	5.02	4.94	4.89	4.4	3.95	4.46	5.06	4.6	5.72	3.82	4.44	4.62	4.9	3.94	5.9	3.68	4.49	3.94	3.89	4.11	4.1	4.92	5.09	4.59	4.3	3.1
ENSG00000110200	A	ANAPC15											5.51	6.55	6.27	6.72	5.98	6.59	6.4	5.73	6.35	6.12	6.2	5.89	5.75	5.72	5.9	5.97	6.06	6.41	6.54	5.83	6.02	5.85	6.55	5.63	6.89	5.82	6.04	6.28	5.58	5.49	6.36	5.95	6.3	6.08	6.15	5.75
ENSG00000100299	A	ARSA											6.36	6.5	6.44	5.78	5.79	6.07	6.45	6.15	6.18	6.65	5.83	6.07	5.88	5.54	5.25	6	6.33	5.81	6.36	5.17	6.06	5.8	5.07	4.07	7.04	4.45	6.52	6	5.16	5.4	5.94	5.94	5.61	6.25	4.9	4.9
ENSG00000162975	A	KCNF1											5.09	5.67	6.97	3.24	9.18	9.62	8.73	5.38	5.41	5.79	5.83	0.32	5.58	2.44	2.24	3.49	5.54	4.58	5.95	1.45	2.02	3.78	4.64	3.54	0.48	0.37	0	2.66	0.08	0.58	0.72	6.85	1.92	0.09	4.66	0.95
ENSG00000178752	A	ERFE				LIGANDS							5.05	3.61	8.31	5.89	8.53	5.05	7.27	7.02	6.19	7.71	4.17	3.78	7.01	2.72	3.26	4.51	3.17	2.82	3.68	2.76	5.03	3.34	1.31	1.14	5.93	2.96	1.38	0.33	0.51	0.2	1.5	6.08	2.75	2.87	4.13	0.3
ENSG00000160216	A	AGPAT3											6.3	6.88	7.14	6.08	7.95	7.98	7.67	7.97	7.29	7.3	7.56	4.44	8.23	7.03	6.69	6.49	7.36	5.94	4.74	6.46	4.68	5.3	4.98	5.12	5.28	4.73	5.25	6.7	4.54	5.84	5.43	6.88	7.48	5.85	6.29	7.02
ENSG00000197956	A	S100A6											14.56	13.58	14.19	13.02	13.15	11.35	11.94	13.04	14.06	14.01	13.3	12.74	12.74	11.81	10.92	11.65	11.95	11.46	13.15	10.95	12.57	11.93	12.66	12.54	13.18	12.11	11.54	9.24	9.5	11.58	11.64	10.77	12.88	12.03	12.63	9.8
ENSG00000073060	A	SCARB1					RECEPTORS						7.08	8.1	7.94	8.23	6.88	6.86	6.16	8.36	8.09	8.23	8.5	6.45	8.85	7.97	6.51	7.51	7.71	7.43	8.12	8.19	6.8	7.15	7.27	8.1	8.24	4.69	5.4	5.01	4.68	6	5.37	8.13	10.49	8.21	7.72	5.67
ENSG00000099194	A	SCD	MP:0005367 : renal/urinary system phenotype										5.56	7.18	7.25	5.93	4.99	5.67	5.85	7.63	6.91	6.9	7.59	5.12	8.36	5.96	4.52	5.65	6.05	5.53	5.75	6.77	5.41	4.64	5.84	6.88	5.86	4.85	3.86	3.3	3.94	4.87	3.22	6.2	5.7	5.26	4.23	3.71
ENSG00000171951	A	SCG2										GO:0043069 : negative regulation of programmed cell death	1.57	3.53	3.17	4.22	3.67	4.52	2.51	6.25	3.7	3.96	3.57	1.17	5.43	3.74	0.9	2.93	3.65	2.05	2.48	2.68	0.59	1.65	2.53	5.33	0.36	1.48	0.84	0.45	3.12	3.53	2.33	0.96	2.15	0.23	0.1	0.09
ENSG00000235169	A	SMIM1											6.17	8.07	7.1	5.41	8.12	6.93	7.02	7.76	7	8.5	7.03	4.88	6.2	4.98	4.29	4.08	5.46	5.37	6.25	3.93	5.19	4.67	4.22	4.74	9.26	3.87	4.02	4.63	3.97	4.34	5.87	4.73	4.13	4.86	7.04	5.57
ENSG00000074317	A	SNCB										GO:0043069 : negative regulation of programmed cell death	7.68	6.65	8.39	7.53	7.83	6.12	7.19	7.55	8.02	7.72	7.53	1.04	6.21	6.95	1.26	4.82	7.01	5.27	8.14	3.58	3.47	6.51	6.88	7.66	3.98	0.12	0	0.22	0.04	3.87	0.16	7.55	8.84	8.37	8.01	0
ENSG00000185338	A	SOCS1	MP:0005367 : renal/urinary system phenotype										5.23	5.55	5.28	6.12	3.97	4.44	3.95	5.23	5.21	5.28	5.01	4.65	4.93	5.16	3.12	4.34	3.55	3.78	5.33	2.79	3.45	3.59	3.67	4.26	6	1.96	5	2.65	4.62	3.19	3.15	5.2	4.98	4.52	4.2	1.83
ENSG00000184557	A	SOCS3		GO:0030855 : epithelial cell differentiation								GO:0043069 : negative regulation of programmed cell death	5.63	4.6	5.12	5.32	5.79	6.89	5.83	5.41	5.41	5.78	6.32	6.72	6.32	5.12	2.99	7.66	1.89	2.95	5.29	7.67	6.22	4.73	3.85	6.64	6.19	4.52	3.35	5.57	3.35	4.18	2.83	5.87	4.31	7.24	3.64	3.18
ENSG00000275326	A	NOSTRIN		GO:0030855 : epithelial cell differentiation	GO:0072001 : renal system development								4.37	4.77	4.45	4.72	2.66	3.26	4.14	3.71	4.8	5.34	4.81	2.95	3.57	3.99	4.01	2.77	4.93	2.11	1.94	1.24	3.83	3.56	5.73	0	2.38	1.23	0.87	5.95	2.34	1.72	2.87	3.26	5.62	6.27	1.8	2.5
ENSG00000163072	A	NOSTRIN		GO:0030855 : epithelial cell differentiation	GO:0072001 : renal system development								2.05	1.64	2.15	2.34	2.88	2.45	2.85	3.36	3.05	3.35	3.37	2.51	2.92	3.46	3.49	2.77	3.83	1.45	1.14	0.56	1.27	1.87	2.23	0.79	1.25	0.78	1.03	3.75	2.77	1.16	1.85	3.17	3.31	3.67	2.04	1.59
ENSG00000183615	A	FAM167B											6.35	5.36	5.31	4.79	4.5	3.53	3.64	4.79	4.44	5.63	5.1	3.43	4.54	4.49	2.91	2.71	3.37	4.32	4.36	1.44	3.76	2.97	2.99	2.13	4.72	1.98	2.22	2.87	4.09	3.86	3.86	3.87	2.99	2.92	4.6	3.09
ENSG00000168490	A	PHYHIP											1.97	3.27	2.66	2.24	1.1	0.39	0.63	2.19	2.84	3.47	2.58	1.49	1.74	2.02	0.81	0.92	1.04	0.29	1.04	0.36	2.35	0.85	1.33	0.57	0.72	1.42	0	0.07	0.5	0.27	0.17	1.82	1.06	4.12	1.09	0.77
ENSG00000090273	A	NUDC											5.99	6.99	6.69	6.43	6.69	7.17	7.26	6.56	6.98	7.08	6.95	6.92	6.7	6.57	6.65	6.53	6.59	6.67	6.6	6.43	6.93	6.14	6.66	6.17	6.4	6.99	6.32	5.99	6.21	5.78	6.54	6.35	6.36	5.77	6.31	6.34
ENSG00000135446	A	CDK4	MP:0005367 : renal/urinary system phenotype							CellSurface_AND_JunctionAdhesion			6.26	7.21	6.88	7.25	7.17	7.59	7.93	7.59	7.7	7.73	7.6	7.73	7.88	7.48	7.17	7.51	7.58	6.75	6.82	7.77	6.91	6.13	6.86	6.7	6.6	6.44	6.43	6.87	6.45	6.84	7.02	8.23	7.54	6	6.53	6.64
ENSG00000160714	A	UBE2Q1											4.02	5.91	5.35	5.46	6.58	6.86	5.89	6.24	5.82	5.93	5.9	5.89	6.35	5.61	5.72	5.34	5.01	4.79	4.88	4.78	4.86	4.7	4.76	4.9	4.71	5.68	5.54	4.7	5.16	4.84	5.37	6.6	5.79	4.8	4.2	4.39
ENSG00000257108	A	NHLRC4											0.49	1.94	1.29	0.41	0.91	1.03	0.95	0.71	0.6	1.58	0.76	0.64	1.01	0.4	0.5	0.38	0.17	0.59	0.59	0.19	0.2	0.41	0.65	0.39	0.09	0.28	1.02	0.39	0.88	0.13	0.29	1.28	0.23	0.23	0.39	0.09
ENSG00000004660	A	CAMKK1											3.27	3.14	3.32	3.34	3.01	3.42	3.84	3.87	3.11	3.92	3.47	3.24	3.69	3.09	2.25	2.85	3.06	2.76	2.76	2.44	2.43	2.51	2.68	2.3	2.12	2.31	1.74	0.83	1.61	2.23	3.48	3.59	3.94	4.23	3.07	3.49
ENSG00000186564	A	FOXD2	MP:0005367 : renal/urinary system phenotype					TF_pool					0.65	0.35	0.25	0.62	0.48	0.67	0.44	0.38	0.49	0.87	0.71	0.68	1.06	0.74	0.3	0.23	0.38	0.32	0.4	0.25	0.04	0.22	0.23	0.28	0.14	0.26	0.46	0.5	0.73	0.58	0.75	1.18	0.83	0.21	0.55	0.76
ENSG00000185361	A	TNFAIP8L1	MP:0005367 : renal/urinary system phenotype										3.14	1.98	2.34	2.31	3.45	2.8	2.82	2.16	2.1	3.41	2.77	2.06	2.68	2.04	2.18	1.51	1.43	1.71	1.66	1.68	1.82	1.52	2.21	1.89	2.53	1.38	1.8	2.25	1.76	1.71	1.99	3.38	1.96	0.89	1.34	3.64
ENSG00000163083	A	INHBB				LIGANDS							2.84	1.17	1.84	1.9	4.21	1.73	3.47	2.43	1.8	3.36	2.06	2.11	1.92	2.94	0.36	0.86	0.98	0.56	1.08	1.14	1.73	0.95	0.8	2.19	2.01	0.66	1	1.1	2.05	2.35	2.33	2.45	2.3	1.34	0.57	1.25
ENSG00000281618	A	IFITM10											3.76	4.64	4.96	5.89	6.15	4.18	5.51	2.42	2.81	5.24	2.18	5.62	3.8	4.04	0	1.52	0	3.35	4.16	4.17	4.04	2.47	5.32	4.71	1.01	0.09	1.02	0.39	0	0.41	2.37	0	3.84	4.68	0.46	2.08
ENSG00000113070	A	HBEGF				LIGANDS							3.71	3.92	3.94	3.32	4.18	3.37	3.73	3.68	3.25	4.3	4.6	3.58	4.57	3.16	3.17	3.39	2.52	1.72	3.56	3.52	4.22	2.51	2.6	3.18	3.62	2.64	2.04	1.36	2.12	2.26	1.49	4.93	3.47	3.59	2.94	0.84
ENSG00000005471	A	ABCB4								CellSurface_AND_JunctionAdhesion			3.71	3.9	3.75	3.75	4.86	5.49	4.59	3.69	2.86	3.76	4.35	2.04	3.42	3.52	0.9	1.49	3.09	2.9	3.98	4.15	3.36	2.83	3.51	2.95	3.82	2.72	0.38	0.72	0.71	0.75	1.75	2	2.13	1.9	1.46	2.73
ENSG00000148600	A	CDHR1											2.9	3.78	2.36	2.17	1.6	2.16	1.56	2.03	1.64	3.38	2.2	1.93	2.09	1.32	0.32	0.19	0.27	0.17	2.84	2.62	0.48	0.42	1.34	1.51	2.96	1.32	0.1	0.1	0	0.05	0.83	3.14	2.34	0.79	1.73	2.05
ENSG00000156515	A	HK1	MP:0005367 : renal/urinary system phenotype									GO:0043069 : negative regulation of programmed cell death	5.4	5.88	5.15	5.37	5.08	5.12	5.31	5.15	5.47	5.75	5.79	6.08	6.56	5.63	4.13	4.66	4.93	4.02	4.98	4.7	5.09	4.26	5.1	5.73	5.42	5.89	4	3.39	5.13	3.54	3.79	5.9	6.17	6.04	4.07	4.16
ENSG00000131828	A	PDHA1											7.91	7.89	7.94	7.93	7.72	8.28	7.86	7.78	8.39	8.06	7.97	8.51	7.88	8.38	7.5	7.11	6.89	7.18	6.78	6.9	7.36	7.28	7.3	8.04	7.64	7.02	7.96	8.39	8.35	8.02	8.31	7.34	8.11	7.87	6.74	7.42
ENSG00000128272	A	ATF4		GO:0030855 : epithelial cell differentiation				TF_pool					7.89	8.11	7.58	7.69	7.73	7.59	7.69	8.28	8.1	8.11	7.8	7.71	8.07	7.57	7.8	8.7	8.8	8.31	8.12	8.22	7.97	8.66	7.3	8.46	7.64	8.65	7.66	8.62	8.11	8.53	8.86	7.91	7.9	8.4	7.28	8.34
ENSG00000117682	A	DHDDS											4.92	5.05	5.1	5.32	5.08	6.07	5.89	5.32	5.06	5.16	5.14	5.45	6.01	5.94	4.81	5.26	4.92	4.56	4.15	3.94	4.12	4.1	4	4.14	5.38	4.19	6.21	5.24	4.96	5.58	5.36	4.92	3.95	3.2	3.66	3.39
ENSG00000116679	A	IVNS1ABP						TF_pool				GO:0043069 : negative regulation of programmed cell death	5.5	6.54	6.33	5.63	6.67	7.9	6.23	6.58	6.62	6.85	6.92	7.03	7.31	6.31	5.74	6.03	5.52	5.09	5.26	6.98	6.08	5.28	6.07	5.34	6.29	5.61	7.53	5.91	7.4	6.84	6.03	6.32	4.62	4.95	4.04	5.71
ENSG00000100412	A	ACO2											5.63	7.07	6.83	7.35	7.39	7.69	7.63	7.8	7.55	7.39	7.77	7.98	8.14	8.07	7.83	7.51	7.57	6.96	6.5	6.21	6.29	6.32	5.04	6.76	7.13	6.5	7.78	7.75	7.78	7.64	7.67	7.44	6.79	6.8	6.62	6.4
ENSG00000171503	A	ETFDH											3.17	4.98	5.37	4.87	4.74	4.89	5.28	5	5.36	5.13	5.29	5.32	5.36	5.48	4.84	4.96	4.81	4.5	3.88	4.14	4.35	3.94	4.38	4.75	4	4.07	5.44	5.27	5.74	5.04	5.31	5.13	4.52	3.61	3.95	3.86
ENSG00000120053	A	GOT1											5.98	7.03	7.08	6.67	7.5	7.7	8.31	7.49	7.82	7.2	7.77	7.79	7.6	7.88	7.31	7.38	7.33	7.18	6.28	6.79	6.45	6.48	5.94	7.84	6.96	6.35	7.71	7.79	7.96	7.52	7.51	7.61	6.42	7.05	6.74	6.42
ENSG00000143569	A	UBAP2L											5.19	5.56	5.66	5.62	7.12	7.29	6.23	6.83	6.2	6.16	6.37	6.73	6.85	6.65	6.22	6.25	6.03	5.9	5.56	5.26	4.92	5.57	4.85	5.99	5.75	6.39	6.35	5.49	5.45	5.5	6.11	6.54	5.79	5.29	4.7	4.88
ENSG00000236560	A	PPP1R11											2.6	3.75	3.15	3.38	2.66	4.17	4.46	6.27	2.67	3.43	3.53	0.1	1.43	2.22	2.33	0.09	2.24	5.06	3.84	3.9	1.78	4.32	2.9	4.12	3.06	5.45	3.03	2.68	3.17	1	3.33	0.82	2.45	3.02	3.16	2.77
ENSG00000234058	A	PPP1R11											2.03	3.09	3.49	1.73	2.82	3.2	3.17	3.05	2.89	3.51	3.73	3.89	4.02	2.28	3.87	2.1	1.9	2.3	2.97	2.69	2.39	2.63	2.86	3.31	3.24	2.04	3.21	2.91	3.38	3.52	2.85	2.74	2.55	2.36	3.3	3.01
ENSG00000233314	A	PPP1R11											2.03	3.09	3.49	1.73	2.82	3.2	3.17	3.05	2.89	3.51	3.73	3.89	4.02	2.28	3.87	2.1	1.9	2.3	2.97	2.69	2.39	2.63	2.86	3.31	3.24	2.04	3.21	2.91	3.38	3.52	2.85	2.74	2.55	2.36	3.3	3.01
ENSG00000227720	A	PPP1R11											2.03	3.09	3.49	1.73	2.82	3.2	3.17	3.05	2.89	3.51	3.73	3.89	4.02	2.28	3.87	2.1	1.9	2.3	2.97	2.69	2.39	2.63	2.86	3.31	3.24	2.04	3.21	2.91	3.38	3.52	2.85	2.74	2.55	2.36	3.3	3.01
ENSG00000171812	A	COL8A2							ECM-structural_ functional-components_NOT-cell-surface-OR-membrane				1.97	2.59	1.71	1.86	2.09	3.74	1.97	3.12	3.1	2.91	2.88	3.64	3.82	2.88	1.53	1.6	1.5	1.75	2.34	1.87	2.58	1.21	1.41	2.18	0.46	1.27	1.84	1.11	2.9	2.95	3.65	3.27	1.39	0.61	1.83	2.22
ENSG00000234231	A	ANAPC1P4											0.08	1.13	0.67	1.32	1.36	1.78	2.18	0.91	1.55	1.79	1.76	1.91	2.62	1.84	0.8	0.64	0.64	0.93	0.31	1.55	0.63	0.3	0.52	0.37	1.1	0.39	0.98	0.42	0.93	0.14	0.11	0.9	0	0.26	0	0.4
ENSG00000099822	A	HCN2											0.48	1.02	1.42	1.21	3.49	1.03	2.51	2.68	1.08	1.89	1.52	2.28	2.91	1.67	0.57	0.93	0.84	0.75	0.53	0.76	0.68	0.86	1.01	1.9	0.5	0.21	0.02	0.36	0.71	1.03	0.51	2.06	2.69	0.94	0.75	1.31
ENSG00000109089	A	CDR2L						TF_pool					3.25	3.17	3.23	4.02	2.77	2.61	2.96	3.48	3.7	4.24	3.4	4.93	4.16	3.23	2.39	1.98	2.12	2.2	2.09	2.01	2.86	1.61	1.88	3.01	4.05	4.01	3.69	1.06	1.79	1.24	2.1	2.62	1.38	1.55	0.96	2.5
ENSG00000183688	A	RFLNB											3.03	1.16	1.71	1.93	3.1	3.32	2.2	1.36	1.77	3.42	1.85	1.37	1.93	1.53	0.67	0.93	0.67	1.46	1.41	1.82	0.88	0.96	1.2	1.03	1.97	0.49	0.93	1.37	2.5	1.97	1.22	2.74	2.54	1.75	1.54	2.13
ENSG00000118407	A	FILIP1											0.56	0.1	0.48	1.02	0.65	0.37	0.52	0.23	0.14	0.77	0.49	0.55	0.98	0.67	0.3	0.38	0.18	0.1	0.16	0.21	0.06	0.2	0.24	0.24	0.21	0.21	0.14	0.62	0.47	0.34	0.31	1.08	0.23	0.19	0.06	0.16
ENSG00000219607	A	PPP1R3G											1.11	3.67	3.36	2.65	1.56	2	2.25	2.21	2.99	3.77	2.57	0.79	2.7	3.48	2.02	0.55	2.21	0.74	2.21	0.27	1.13	1.04	2.17	1.15	0.62	1.32	2.62	2.11	0.76	0.71	0.88	2.51	1.13	0.2	1.26	0.66
ENSG00000198873	A	GRK5	MP:0005367 : renal/urinary system phenotype									GO:0043069 : negative regulation of programmed cell death	1.35	0.96	0.84	1.44	1.57	1.77	1.54	1.28	0.84	2.07	1.25	1.01	1.85	1.61	0.84	1.05	0.98	0.72	1.01	0.84	0.91	0.55	0.96	0.91	1.03	0.74	0.75	0.79	1.55	1.11	0.9	2.76	2.41	1.34	1.62	0.67
ENSG00000106789	A	CORO2A											0.28	0.75	0.96	0.67	0.22	0.65	0.49	0.63	0.82	0.88	0.65	1.42	0.76	0.89	0.35	0.25	0.14	0.27	0.27	0.34	0.53	0.15	0.27	0.16	0.75	0.65	0.13	0.08	0.21	0.2	0.36	1.08	0.7	0.24	0.02	0.28
ENSG00000145911	A	N4BP3											1.49	0.9	0.4	0.69	1.23	1.08	1.6	0.73	1.08	1.68	0.98	1.3	1.37	0.65	0.71	0.76	0.49	0.58	0.72	0.76	1.06	0.36	0.37	0.71	1.06	1.35	1.97	0.67	0.61	0.41	1	2.01	1.14	0.2	0.7	1.09
ENSG00000107338	A	SHB											3.2	4.58	4.2	4.38	3.82	4.21	3.66	5.07	4.7	4.29	4.7	3.91	4.62	4.15	3.83	3.02	3.7	2.66	3.4	2.42	3.36	2.81	2.35	1.72	3.4	3.38	3.54	4.84	4.37	3.68	3.98	4.49	5.34	3.81	3.24	2.65
ENSG00000091640	A	SPAG7											6.1	6.86	6.87	6.25	6.73	7.4	6.92	6.88	7.21	7.44	6.94	6.99	6.87	6.46	6.67	6.68	6.73	6.59	6.53	6.27	6.65	6.49	6.63	5.95	6.02	5.81	6.48	6.83	6.96	6.41	6.96	6.79	6.92	6.83	6.53	6.67
ENSG00000169682	A	SPNS1											8.19	8.05	7.77	7.47	6.96	7.91	7.32	6.95	7.5	7.81	7.17	7.04	7.67	6.49	6.11	6.33	6.53	6.86	6.29	5.66	7.14	6.48	6.82	6.74	6.82	5.57	5.78	6.19	5.49	5.92	6.56	7.64	7.29	5.97	6.41	6.21
ENSG00000188229	A	TUBB4B											8.22	8.15	7.59	6.95	8.1	7.68	7.92	7.92	7.96	7.85	7.79	7.85	7.79	7.64	8.02	7.26	7.61	7.04	7.02	7.47	7.65	7.17	7.28	7.13	7.09	7.58	7.74	7.11	6.96	6.62	7.61	8	8.8	7.97	7.9	7.57
ENSG00000184076	A	UQCR10											8.29	8.87	8.58	8.23	8.51	8.63	8.58	8.28	8.97	8.18	8.7	8.2	8.24	8.5	7.62	8.06	8.11	8.24	7.93	7.83	8.05	8.21	7.53	8.02	8.45	8.03	7.95	8.96	8.75	8.3	8.43	7.88	8.76	8.63	8.37	7.48
ENSG00000234493	A	RHOXF1P1											2.71	4.22	4.41	4.72	4.8	6.39	6.39	6.31	5.11	5.4	5.9	5.73	7.17	6.12	4.79	4.78	5.94	3.66	3.83	4.47	3.17	1.92	2.7	2.64	4.75	0	0.68	0.79	0	1.99	0	5.95	4.1	3.27	2.1	4.17
ENSG00000286095	A	SPEGNB											3.31	4.16	3.38	2.09	5.9	4.34	4.89	3.73	3.22	5.74	3.92	2.1	5.74	2.08	2	1.91	2.02	2.89	2.43	1.94	1.9	2.95	2.76	2.65	1.58	1.5	2.33	2.92	1.73	2.92	3.95	2.13	1.19	2.92	5.5	1.88
ENSG00000020577	A	SAMD4A											3.91	4.38	4.62	3.8	3.36	3.96	3.64	3.99	3.82	4.05	4.21	3.13	4.35	3.99	2.58	3.01	3.07	2.97	3.43	2.17	3.81	2.72	2.88	2.64	4.1	1.2	3.2	2.24	1.91	1.94	1.74	3.78	2.96	3.69	3.14	1.35
ENSG00000171105	A	INSR	MP:0005367 : renal/urinary system phenotype				RECEPTORS						3.98	2.51	3.35	3.15	3.76	3.22	3.55	2.98	2.9	3.95	3	2.99	3.19	3.42	3.22	2.74	2.74	2.62	2.11	2.09	2.51	2.45	1.81	2.66	3.01	2.28	2.43	2.11	3.28	2.26	3.18	2.68	3.02	2.25	2.33	2.52
ENSG00000176170	A	SPHK1	MP:0005367 : renal/urinary system phenotype									GO:0043069 : negative regulation of programmed cell death	3.27	3.77	1.84	2.97	3.62	4.84	5.59	3.11	3.84	4.34	3.76	2.66	3.92	4.39	2.87	3.18	3.52	2.24	2.7	2.64	4.43	2.08	3.34	2.75	2.03	2.43	0.9	1.12	2.44	2.12	1.51	2.54	5.03	3.27	1.77	3.97
ENSG00000141012	A	GALNS	MP:0005367 : renal/urinary system phenotype										4.17	4.77	4.97	5.58	5.27	5.53	4.61	5.04	5.03	5.15	5.19	5.35	5.6	5.47	4.76	4.66	4.76	4.61	5.12	4	4.24	4.14	3.8	4.4	4.82	3.78	5.98	4.83	4.96	5.11	5.39	5.46	3.17	3.92	2.97	4.85
ENSG00000161940	A	BCL6B						TF_pool					3.86	0.72	2.27	2.52	3.18	2.48	2.84	1.54	2.07	4.05	2.75	2.22	3.24	2.09	0.67	1.13	0.91	1.17	1.03	1.34	1.06	0.7	1.06	1.54	2.85	0.42	1.57	1.98	2.08	2.02	1.31	3.29	2.59	1.09	1.18	0.88
ENSG00000140254	A	DUOXA1											3.17	3.78	3.35	3.42	3.08	1.57	0.75	3.88	3.19	3.82	2.48	3.27	2.83	0.65	0	0.31	0	0	0.11	0	0.13	0	0.13	0.05	2.66	0.23	0	0	0.31	0.03	0.18	1.63	0.86	0.07	0.31	0.11
ENSG00000137857	A	DUOX1											4.98	5.41	5.19	5.2	5.21	3.24	2.93	5.27	4.88	5.45	4.07	5.01	3.57	2.34	1.94	2.07	2.14	1.97	2.2	1.47	1.93	1.85	1.43	1.06	4.75	2.06	2.07	2.09	2.36	2.3	2.24	2.32	0.55	0.2	1.2	3.71
ENSG00000178038	A	ALS2CL											3.14	3.67	3.59	2.78	3.4	2.45	3.01	3.17	3.41	4	3.53	3.97	2.59	2.2	2.02	1.44	1.56	1.6	2.26	1.31	2.15	2.53	2.11	2.68	4.03	2.87	0.64	1.44	1.85	1.24	1.27	2.92	1.22	1.43	1.54	2.42
ENSG00000141524	A	TMC6											8.32	7.27	6.81	6.53	6.94	7.15	5.38	6.19	6.86	7.31	7.01	6.64	6.08	4.89	3.74	4.14	3.93	4.77	5.59	4.95	5.45	5.12	5.58	4.64	7.28	3.94	2.92	5.6	5.26	4.1	5.07	5.41	5.03	5.49	3.09	7.1
ENSG00000136002	A	ARHGEF4											2.81	1.38	3.43	2.58	1.11	0.72	1.16	1.06	1.9	1.52	2.46	2.24	1.02	1	0.72	0.52	0.39	0.49	0.52	0.04	0	1.16	0.91	0.23	1.12	0.25	0.68	0.8	0.17	0.76	0.23	2.04	0.3	0.34	0.76	0.12
ENSG00000118160	A	SLC8A2											3.26	1.14	2.01	2.13	1.3	0.57	1.36	2.47	1.51	1.67	1.03	2.58	0.92	1.51	0	0.07	0.03	0	0	0.04	0	0.17	0.26	0.44	0.36	0.01	0	0.01	0.26	0.09	0.01	2.3	0.37	0	0	0
ENSG00000205476	A	CCDC85C								CellSurface_AND_JunctionAdhesion			2.62	4.22	4.07	4.28	5.05	5.94	5.15	5.47	5.1	5	5.63	4.18	5.98	4.33	3.88	3.42	3.46	3.01	3.18	2.42	2.06	2.25	1.94	2.79	3.26	0.9	3.29	2.91	2.32	2.29	2.25	4.2	2.77	3.37	2.42	3.32
ENSG00000173578	A	XCR1					RECEPTORS						0.55	1.54	2.81	2.52	0.37	0.26	1.27	2.9	2.6	1.17	1.97	0.55	3.62	2.1	0.06	0.32	0.58	0.33	0.5	0.09	0.22	0.62	0.21	0.01	0.5	0.12	0.37	0.09	0.34	0.66	0.15	1.12	0.13	0.03	0.05	0.03
ENSG00000173846	A	PLK3										GO:0043069 : negative regulation of programmed cell death	4.88	4.41	4.52	2.55	6.11	6.31	5.86	4.39	4.04	5.33	4.86	3.26	4.85	3.28	2.88	3.38	2.45	2.53	3.35	3.33	4.22	2.89	3.29	3.52	3.34	3.68	2.73	2.01	3.02	2.87	3.32	3.77	3.5	5.08	2.42	3.44
ENSG00000170367	A	CST5											5.44	4.86	8.39	4.59	4.75	0.09	5.02	5.36	5.81	2.92	6.29	3.52	5.91	7.68	0.87	0.99	0.69	0.45	4.54	0.75	0.9	0.48	0.8	0.8	5.73	0.17	1.58	0.74	2.54	0.71	0.92	2.25	5.26	4.73	0.5	0
ENSG00000078804	A	TP53INP2	MP:0005367 : renal/urinary system phenotype										4.87	4.44	4.59	4.55	4.27	5.42	4.5	5.43	5.06	4.98	5.48	5.59	5.86	5.36	4.62	4.37	4.53	3.76	3.48	3.45	3.64	3.37	3.68	4.48	4.16	3.07	5.72	3.39	4.18	4.25	4.71	4.82	4.77	5.1	3	2.87
ENSG00000198650	A	TAT											0.6	0.64	1.56	1.74	1.39	1	0.73	1.64	1.09	1.8	2.15	0.47	1.72	0.93	0.4	0.19	0.23	0.07	0.07	0.12	0	0.1	0.31	0.04	0.05	0.12	0.06	0.11	0.06	0.12	0.04	0.06	0.05	0.12	0.15	0.09
ENSG00000196557	A	CACNA1H											1.22	2.47	2.45	3.23	3.21	5.29	5.26	5.34	1.99	3.6	3.11	1.24	4.89	3.49	1.88	2.08	2.46	1.25	0.88	1.23	3.58	1.09	0.58	1.24	1.24	0.49	0.6	1.47	1.14	1.36	0.4	2.29	0.84	0.54	0.43	0.82
ENSG00000160202	A	CRYAA		GO:0030855 : epithelial cell differentiation								GO:0043069 : negative regulation of programmed cell death	2.96	1.58	4.86	3.66	5.92	5.68	8.96	4.47	2.92	3.87	2.23	0.13	2.37	3.57	1.14	0.22	1.28	0.43	0.06	1.01	0.67	0.69	0.37	0.2	0	0	0.26	0.12	0.92	0	0.13	0.74	0	0	0.56	0
ENSG00000183979	A	NPB											2.4	3.59	4.04	0	5.92	5.32	3.48	2.7	2.03	4.65	2.79	0.44	2.54	0.83	1.92	0.19	1.04	2.49	1.68	0.76	1.11	1.56	2.15	0.07	0.13	1.23	0.21	0.9	0	0.45	0.31	1.14	1.69	0	1.63	1.14
ENSG00000136943	A	CTSV											2.04	5.18	5.27	4.55	1.9	1.93	1.55	3.68	3.94	4.31	4.19	1.54	5.6	1.83	2.37	1.53	1.45	0.51	1.19	1.21	1.08	1.06	1.98	0.71	2.34	1.51	2.22	0.29	1.01	1.46	1.15	3.32	2.14	0.74	1.6	0.86
ENSG00000140479	A	PCSK6											2.62	1.9	4.18	2.58	1.72	0.94	3.74	2.4	3.58	4.29	3.29	1.73	5.16	4.07	0.35	0.48	2.07	0.76	1.71	0.34	0.59	0.63	1.52	0.53	1.27	0.6	0.46	0.68	0.65	0.77	0.48	4.99	0.77	0.69	0.84	1.44
ENSG00000153162	A	BMP6		GO:0030855 : epithelial cell differentiation	GO:0072001 : renal system development	LIGANDS							1.19	1.65	2.23	1.66	1.97	1.93	1.05	2.49	2.24	3.32	2.47	3.03	3.27	1.5	0.34	0.57	0.76	0.79	0.41	0.08	0.61	0.23	0.45	0.11	0.87	0.28	0.22	0.21	0.71	0.27	0.23	2.99	1.45	0.3	2.8	0.27
ENSG00000213023	A	SYT3											4.99	5.3	6.33	6.04	4.3	4.71	5.53	6.65	6.82	6.99	5.62	2.93	5.23	5.94	0.26	0.57	1.38	2.69	4.06	0.99	1.63	0.99	1.29	0.61	7.83	2.4	0.83	0.03	0.11	0.09	0.02	3.08	0.04	0.08	1.22	0.69
ENSG00000187730	A	GABRD					RECEPTORS						2.11	1.35	2.3	3.04	2.78	1.64	2.4	1.21	1.63	3.64	2.15	1.74	2.04	1.04	0.73	0.81	0.06	0.71	1.38	0.62	0	0.14	0.58	1.15	1.51	0.66	0.45	0.98	0.7	0.87	0.47	0.57	2.12	0.52	0.41	0.88
ENSG00000169692	A	AGPAT2	MP:0005367 : renal/urinary system phenotype										6.95	6.66	8.98	6.01	8.24	8.14	7.1	5.36	6.57	7.18	6.17	6.06	4.97	4.84	5.19	4.24	4.6	5.1	5.64	5.15	5.78	4.57	5.53	4.63	5.36	5.04	4.81	5.07	5.37	4.98	5.9	5.18	4.13	5.23	5.27	6.2
ENSG00000002726	A	AOC1					RECEPTORS			CellSurface_AND_JunctionAdhesion			3.46	2.94	6.13	0.34	3.39	0.24	3.77	0.44	3.16	0.79	0.24	6.77	2.51	1.95	0.64	0.24	0.27	0.88	0.75	0.24	0.1	0.15	0.21	0.11	0.22	0.04	0.33	0.15	1.05	0.2	0.19	0.63	0.83	0.17	0.5	0.42
ENSG00000198576	A	ARC											3.94	1.64	5.65	3.02	5.29	7	7.01	1.54	4.63	2.34	3.38	3.98	1.98	3.24	0.56	0.79	1.01	0.86	1.81	0.27	0.36	0.58	0.84	5.1	0.66	0.23	0	0.23	0.39	0.24	1.21	5.6	2.06	2.34	3.65	0.34
ENSG00000213145	A	CRIP1											6.93	6.42	4.39	6.22	6	6.67	5.12	4.95	3.7	6.88	5.45	5.06	5.91	6.24	3.37	4.57	3.29	4.38	4.77	5.15	5.09	4.97	4.97	3.63	4.8	3.31	3.94	3.8	5.56	3.85	4.6	5.38	5.84	4.09	6.17	4.31
ENSG00000172889	A	EGFL7											7.76	3.9	5.8	5.62	5.98	4.81	5.2	4.36	4.31	6.83	5.37	4.69	5.38	4.75	2.37	3.35	3.65	4.59	4.64	3.23	3.4	3.89	4.03	3.72	5.44	3.28	3.92	4.94	4.73	4.34	4.88	5.96	5.47	5.08	4.91	4.71
ENSG00000075618	A	FSCN1								CellSurface_AND_JunctionAdhesion			6.27	6.6	6.97	6.9	6.39	6.87	4.16	6.04	6.54	7.69	7.07	5.58	7.05	5.57	3.4	4.38	5.24	4.38	5.22	4.6	5.02	4.34	5.93	4.32	5.09	5.87	5.52	3.43	4.2	5.37	5.63	6.45	4.98	3.93	4.41	4.64
ENSG00000179921	A	GPBAR1	MP:0005367 : renal/urinary system phenotype				RECEPTORS						3.98	5.44	2.16	0.8	9.62	9.5	5.19	5.68	2.32	5.7	6.45	2.21	4.09	0.73	0.46	0.51	0.23	0.77	2.57	0.53	0.14	0.91	0.92	0.36	0.4	0.86	0.33	0.48	2.02	1	0.88	4.9	1.67	0.48	3.75	0.66
ENSG00000176387	A	HSD11B2	MP:0005367 : renal/urinary system phenotype										2.39	2.81	2.23	1.98	6.69	6.05	4.75	3.2	2.49	3.38	3.84	5.72	4.46	1.96	1.48	1.17	0.77	0.63	1.08	0.74	0.44	0.3	0.65	1.45	3.67	0.11	1.61	0.78	4.59	0.86	1.08	4.62	3.39	1	4.07	1.36
ENSG00000120645	A	IQSEC3											3.54	3.9	4.49	3.2	4.58	6.36	5.64	3.05	3.27	3.42	3.63	2.9	3.48	2.71	0.69	0.73	0.89	1.65	2.09	0.36	1.45	1.1	0.75	0.43	2.26	0.42	1.01	2.55	3.92	1.32	2.15	2.49	3.04	3.52	3.15	0.84
ENSG00000116176	A	TPSG1											1.51	1.94	3.16	0.98	1.66	3.19	3.44	3.8	2.71	2.19	5.01	0.79	2.4	0.85	0.34	0.2	0.64	0.4	1.17	0.4	1.22	0.09	0.13	0.18	0	0.05	0	0.47	0.1	0.05	0.12	0.91	0.13	0.99	0.16	0.28
ENSG00000113739	A	STC2				LIGANDS							2.13	4.17	3.02	1.08	4.32	3.9	5.72	3.49	3.27	3.64	3.69	2.29	4.53	2.81	0.69	1.55	0.86	1.39	1	1.2	2.37	0.31	1.08	1.61	1.69	0.33	1.25	1.05	1.03	1.6	0.45	1.91	1.38	0.8	0.75	0.58
ENSG00000161992	A	PRR35											2.63	4.26	5.3	0.15	4.33	3.72	3.11	2.88	3.04	4.58	3.22	0.5	2.42	0	0.07	0	0	0	0	0.02	0	0	0	0	0	0	0	0	0.47	0	0	0.32	0	0	0.19	0
ENSG00000228903	A	RASA4CP											0.78	3.39	3.57	1.72	4.56	4.57	2.27	3.5	2.67	4.11	3.22	1.35	2.82	1.06	0.98	0.62	1.01	0.56	0.89	0.64	0.56	0.45	0.51	1.02	1.8	0.73	1.91	1	1.36	0.8	1.65	1.44	0.19	0.98	0.72	1.44
ENSG00000186891	A	TNFRSF18					RECEPTORS					GO:0043069 : negative regulation of programmed cell death	1.5	3.29	0.85	1.36	4.39	4.41	3.2	1.87	0.96	2.39	1.65	0.71	1.91	0.81	0.58	0.47	0.18	0.65	1.47	1.18	1.08	0.28	1.45	0.81	1.62	1.21	0.21	0.33	1.17	0.57	0.68	1.84	1.07	1.14	0.59	0.49
ENSG00000092758	A	COL9A3							ECM-structural_ functional-components_NOT-cell-surface-OR-membrane				3.58	3.61	4.74	3.02	5.7	5.28	2.43	1.22	4.15	1.67	1.21	2.49	0.81	3.92	2.22	0.96	1.56	1.45	1.49	0.93	0.11	0.63	0.73	0.63	1.28	0	0.09	1.19	1.11	0.73	0.57	3.87	0.91	0.8	0.92	1.83
ENSG00000185669	A	SNAI3						TF_pool					1.68	2.3	4.14	1.17	4.79	4.85	2.94	1.41	2.5	2.21	2.79	1.74	2.94	1.14	0.96	0.76	1.28	1.49	1.91	0.75	0.95	0.73	1.21	1.55	2.14	1.32	0.69	0.39	1.57	1.24	1.82	2.9	1.16	0.78	1.11	1.57
ENSG00000114455	A	HHLA2											2.53	3.72	4.31	2.1	0.97	0.97	2.26	4.19	4.41	4.11	1.98	1.28	1.81	3.21	1.06	0.27	0.25	0.41	0.47	0.25	0.53	0.45	0.38	0.47	3.18	0.87	0.26	0.31	0.44	0.32	0.2	0.3	0.39	0.53	0.03	0.55
ENSG00000143369	A	ECM1							ECM-structural_ functional-components_NOT-cell-surface-OR-membrane				5.19	2.83	2.55	3.54	3.47	2.28	2.01	2.48	3.03	3.99	3.1	5.96	4.52	4	1.49	1.9	0.88	1.2	1.81	1.16	1.07	2.23	2.07	2.17	3.63	2.22	1.26	0.97	2.83	1.96	1.65	2.27	3.61	1.94	1.75	0.39
ENSG00000163359	A	COL6A3	MP:0005367 : renal/urinary system phenotype						ECM-structural_ functional-components_NOT-cell-surface-OR-membrane				4.93	2.1	4.01	4.18	6	5.17	5.49	2.94	2.76	5.22	5.23	5.23	5.83	3.27	1.37	0.89	1.39	2.13	1.79	2.62	1.94	3.5	2.96	3.94	5.28	1.41	2.28	4.14	4.78	2.39	2.93	3.05	5.29	3.8	2.54	1.71
ENSG00000133110	A	POSTN							ECM-structural_ functional-components_NOT-cell-surface-OR-membrane				1.86	1.47	1.49	4.06	4.34	3.57	4.15	1.51	1.47	3.02	4.22	5.96	6.72	4.68	1.1	1.1	0.05	0.07	0.62	1.92	1.79	0.79	1.56	2.22	1.98	1.09	2.25	1.17	3.72	1.96	1.51	3.74	4.56	1	1.04	0.12
ENSG00000291748	A	COL3A1							ECM-structural_ functional-components_NOT-cell-surface-OR-membrane				4	1.94	4.09	5.09	5.53	5.07	5.79	3.18	2.7	6.19	5.51	7.03	8.22	6.07	1.85	2.31	1.27	1.1	2.57	3.37	2.78	3.16	2.64	5.01	5.51	3.49	3.16	3.43	6.45	2.82	3.02	4.83	5.68	2.38	3.43	1.3
ENSG00000125266	A	EFNB2	MP:0005367 : renal/urinary system phenotype		GO:0072001 : renal system development	LIGANDS	RECEPTORS			CellSurface_AND_JunctionAdhesion			1.25	0.37	2.04	2.54	2.65	2.95	2.62	1.44	1.48	2.78	2.1	2.72	4.19	2.47	1.08	1.44	0.65	0.93	1.29	1.69	0.94	0.51	0.35	1.65	1.78	2.08	1.2	1.77	2.18	1.4	1.42	3.1	3.14	1.06	0.61	1.03
ENSG00000288508	A	ISLR											1.17	0.52	0.13	1.66	2.22	1.34	2.39	0.89	0.13	1.3	0.82	4.01	3.97	3.41	0.48	0.39	0.24	0.73	0.69	0.01	0.13	1.67	0.68	0.51	0.07	1.24	0.22	0.29	2.56	0.3	0.27	0.56	2.04	1.27	1.32	0.04
ENSG00000129009	A	ISLR											1.17	0.52	0.13	1.66	2.22	1.34	2.39	0.89	0.13	1.3	0.82	4.01	3.97	3.41	0.48	0.39	0.24	0.73	0.69	0.01	0.13	1.67	0.68	0.51	0.07	1.24	0.22	0.29	2.56	0.3	0.27	0.56	2.04	1.27	1.32	0.04
ENSG00000176435	A	CLEC14A											3.86	1.88	4.25	4.51	4.62	2.69	3.6	2.95	3.04	5.45	3.74	3.88	4.39	3.75	1.98	2.49	1.47	2.22	3.18	2.47	1.66	1.54	1.94	1.86	4.27	1.64	2.06	2.35	3.71	3.1	2.51	4.77	4.05	1.74	3.14	1.82
ENSG00000169129	A	AFAP1L2											0.99	1.02	0.93	1.61	1.8	2.44	0.78	1.28	0.71	2.17	1.03	1.86	2.73	1.41	0.56	0.83	0.23	0.52	0.45	0.75	0.11	0.32	0.17	0.8	1.67	0.48	4.8	0.83	1.87	1.01	0.51	1.56	0.87	0.2	0.61	0.5
ENSG00000182885	A	ADGRG3					RECEPTORS						2.26	1.31	1.11	0.74	2.74	2.12	1.04	2.62	1.16	2.68	1.95	1.89	1.13	1.97	0.47	0.4	0.17	0.3	1.09	0.59	1.61	0	0.2	0.44	2.55	0.44	0	0.93	0.3	0	0.08	1.24	1.08	0.68	0.09	0.37
ENSG00000283903	A	FGF11				LIGANDS							0.72	4.37	0.26	0.43	3.37	3.6	2.14	2.32	1.61	0.31	3.08	1.4	2.58	1.07	0.39	0.28	0.17	0.27	0.13	1.42	0.9	0.34	1.88	1.03	0.3	1.04	1.49	0.31	1.06	0.45	0.5	1.46	0.64	0.02	0.17	1.16
ENSG00000184983	A	NDUFA6											6.78	6.43	4.06	5.75	5.07	2.85	7.23	4.25	4.57	2.94	4.19	3.31	7.23	4.2	1.71	1.12	1.34	6.62	5.9	6.31	5.59	5.96	6.47	4.05	6.37	1.33	3.33	7.23	6.69	6.51	3.54	5.59	6.61	6.37	4.89	3.19
ENSG00000281013	A	NDUFA6											5.15	6.74	7.3	5.73	7.49	7.4	4.11	7.44	7.79	7.64	7.65	7.46	2.67	7.46	7.06	7.17	7.21	6.18	5.83	6.16	5.79	6.16	3.56	6.84	6.49	6.78	7.32	7.28	6.65	6.52	7.93	6.2	6.71	6.58	7.69	6.51
ENSG00000131435	A	PDLIM4											6.04	7.27	6.13	5.41	5.27	4.15	6.64	3.47	4.97	5.97	5.96	6.67	6.18	5.88	0.55	4.38	4.87	4.31	4.94	4.52	6.41	3.48	4.7	1.89	4.19	6.49	4.79	3.33	3.46	0.46	5.34	4.64	7.48	5.29	4.35	1.54
ENSG00000168140	A	VASN											2.88	2	3.38	3.37	3.12	3.06	2.95	2.15	0.1	2.9	3.11	3.14	3.15	0.23	3.51	2.14	2.13	3.42	3.28	2.12	5.12	3.63	1.92	0.03	4.93	0.09	3.26	0.15	2.06	2.03	2.26	0.25	2.5	4.06	0.04	3.49
ENSG00000185339	A	TCN2											7.59	9.97	9.11	8.13	6.43	7.13	6.34	8.83	9.49	8.76	10.25	6.47	8.79	8.63	6.96	5.75	5.86	4.9	5.76	4.56	5.63	4.59	4.86	3.3	5.99	5.8	7.96	5.35	4.74	5.54	5.53	8.17	4.99	4.42	7.37	5.19
ENSG00000011105	A	TSPAN9											4.51	5.61	5	5.18	5.3	5.47	5.02	4.65	5.09	5.27	5.55	4.67	6.3	4.43	4.65	4.69	5	4.5	4.43	3.95	3.77	3.22	4.14	4.38	4.89	3.14	7.02	5.44	5.48	6.39	6.41	6.58	6.18	4.38	4.93	4.68
ENSG00000188015	A	S100A3	MP:0005367 : renal/urinary system phenotype										3.76	4.76	5.29	5.88	5.15	2.34	3.52	5.65	5.31	5.09	4.69	3.17	4.47	2.78	1.63	2.12	1.4	1.36	2.51	2.04	3.08	1.76	4.72	3.93	4.08	3.55	0.15	2.18	0.68	2.19	1.95	2.57	4.51	0.48	4.17	0.9
ENSG00000172296	A	SPTLC3											2.32	2.97	3.59	2.9	3.76	5.81	4.58	3.25	3.85	3.54	3.18	4.02	3.72	4.55	4.11	2.71	3.18	1.48	2.74	2.07	2.3	1.69	2.97	0.81	2.95	3.64	4.22	1.48	1.96	1.85	1.57	3.06	1.42	1.34	0.26	2.02
ENSG00000119326	A	CTNNAL1								CellSurface_AND_JunctionAdhesion			2.95	4.08	4.85	4.42	3.65	4.51	5.67	3.76	4.99	4.94	4.99	4.75	4.87	3.98	2.84	3.6	3.71	3.98	3.88	4.67	4.53	3.16	4.37	3.6	3.07	3.23	4.03	2.5	4.85	4.19	3.92	4.23	4.18	2.75	2.18	2.29
ENSG00000099377	A	HSD3B7											5.9	6.19	7.29	3.84	5.56	5.24	6.62	6.91	6.83	6.03	4.83	2.69	6.41	6.84	5.5	4.91	5.38	3.43	3.2	2.38	4.65	3.78	2.92	2.58	3.16	4.62	5.19	4.13	3.21	4.23	4.51	4.92	1.94	2.58	2.75	5.43
ENSG00000104722	A	NEFM											1.75	3.28	0.55	1.9	4.04	5.58	5.85	3.47	2.75	3.03	1.25	0.75	0.93	4.15	2.36	1.23	0.76	0.67	0.65	0.81	2.6	1.04	1.55	0.05	0.07	6.66	4.09	4.15	2.99	0.83	0.84	0.29	0.51	0.34	0	5.63
ENSG00000135046	A	ANXA1	MP:0005367 : renal/urinary system phenotype	GO:0030855 : epithelial cell differentiation						CellSurface_AND_JunctionAdhesion		GO:0043069 : negative regulation of programmed cell death	6.28	7.35	8.44	7.79	6.46	5.44	9.07	7.79	8.5	8.7	7.96	7.96	8.59	7.47	5.58	5.83	6.26	4.64	6.31	7.59	6.95	6.43	6.56	5.17	6.04	6.98	8.31	3.81	6.15	6.96	7.23	6.33	7.21	4.9	3.32	3.92
ENSG00000159208	A	CIART						TF_pool					3.92	4.07	4.96	3.54	6.04	6.07	5.55	4.5	4.7	4.1	4.7	4.47	4.44	3.83	4	3.08	3.62	2.36	2.47	2.14	2.25	2.74	2.27	3.86	6.01	3.67	4.74	4.07	4.56	4.07	5.16	3.49	3.33	2.2	1.59	3.51
ENSG00000117394	A	SLC2A1		GO:0030855 : epithelial cell differentiation						CellSurface_AND_JunctionAdhesion		GO:0043069 : negative regulation of programmed cell death	3.35	6.9	5.39	5.52	3.78	3.88	5.27	6.02	5.61	5.36	5.59	5.91	5.76	4.89	3.05	3.37	2.62	2.15	3.05	3.32	5.77	1.1	3.88	5.2	4.75	4.3	6.38	2.76	3.81	6.62	4	3.67	4.4	3.68	1.45	3.7
ENSG00000100644	A	HIF1A		GO:0030855 : epithelial cell differentiation				TF_pool				GO:0043069 : negative regulation of programmed cell death	3.94	4.93	5.85	6.29	6.33	7.05	6.89	8.5	6.99	6.27	7	6.57	9.1	8.05	5.88	6.72	5.62	4.83	4.89	4.72	5.58	3.71	3.71	4.52	5.35	6.28	9.06	4.55	6.43	6.89	5.07	6.98	4.48	3	2.99	3.47
ENSG00000206501	A	PPP1R11											4.5	2.52	0	0.09	0	3.05	0	0.1	0.09	0.08	0	3.94	2.66	5.55	0	2.8	0	0.08	0	0	4.38	0	0	0	1.89	3.87	4.45	3.5	0	0	4.49	0	3.27	2.46	0	0
ENSG00000185519	A	FAM131C											2.73	4.55	3.91	4.48	3.89	3.42	3.85	3.41	3.36	3.35	3.58	3.2	2.5	3.29	2.85	0.23	2.05	0.48	0.48	1.26	2.79	0.92	1.48	2.73	0.75	3.39	3.27	3.41	2.95	1.06	2.88	0.77	0.03	0.12	0.83	3.92
ENSG00000158859	A	ADAMTS4							ECM-structural_ functional-components_NOT-cell-surface-OR-membrane				2.3	0.52	0.76	0.99	1.81	1.86	2.3	0.63	0.79	1.96	1.52	1.06	2.66	1.36	0.07	0.84	0.24	0.24	0.31	0.75	0.56	0.23	0.31	0.91	1.58	0.19	1.04	0.51	0.56	1.38	0.4	1.06	1.29	1.92	0.15	0.44
ENSG00000185585	A	OLFML2A							ECM-structural_ functional-components_NOT-cell-surface-OR-membrane				2.96	2.38	3.3	3.45	3.42	2.81	2.22	2.09	2.23	3.18	4.24	1.62	5.47	2.41	0.85	1.41	0.52	0.9	1.74	2.14	0.76	0.48	0.63	2.85	1.7	2.01	0.89	1.32	2.22	1.53	1.16	4.32	3.27	3.88	1.6	1.24
ENSG00000136944	A	LMX1B	MP:0005367 : renal/urinary system phenotype	GO:0030855 : epithelial cell differentiation	GO:0072001 : renal system development			TF_pool					1.74	1.11	1.17	0.59	2.93	2.95	0.16	1.84	0.94	2.92	2.2	0.65	2.11	0.23	0.03	0.22	0.06	0.17	1.36	0.18	0.04	0.11	0.16	0.01	0.39	0.06	0.01	0.02	0.21	0.08	0.04	3.2	2.78	0.27	2.09	0.03
ENSG00000221866	A	PLXNA4					RECEPTORS						0.66	1.34	1.03	1.2	0.26	0.53	0.1	1.89	1.74	1.47	2.14	0.36	3.34	2.03	0.06	0.41	0.41	0.3	0.12	0.71	0.1	0.08	0.21	0.08	0.03	0.04	0.13	0.47	0.26	0.29	0.2	3.5	3.54	2.81	0.95	0.8
ENSG00000106236	A	NPTX2											0.7	0.95	0.71	1.43	2.02	0.36	2.79	0.07	1.38	1.79	2.89	0.83	1.03	1.96	0.04	0.42	0.02	0.39	0.16	0.14	0	0.03	0.24	0.35	1.42	1.1	0.14	0.09	0.78	0.08	0.1	2.93	2.91	0.44	2.84	0.08
ENSG00000144810	A	COL8A1							ECM-structural_ functional-components_NOT-cell-surface-OR-membrane				1.73	0.62	2.1	3.21	1.77	1.28	2.41	2.05	1.23	2.26	1.49	1.77	4.48	4.13	0.87	1.07	0.19	0.81	1.04	0.57	0.67	0.39	1.53	0.5	0.84	3.47	2.4	0.2	2.76	0.71	1.26	2.28	1.26	0.71	0.72	0.64
ENSG00000211448	A	DIO2	MP:0005367 : renal/urinary system phenotype										2.59	0.09	0.03	1.6	1.04	0.67	0.46	0.07	0.06	0.18	0.62	1.42	1.34	0.82	0.24	0.02	0.02	0.01	0.22	0	0	0.05	0.25	0.04	0.02	0.11	0.1	0.03	0.32	0.33	0.15	1.1	2.46	0.13	0.64	0.07
ENSG00000131389	A	SLC6A6											2.11	2.91	3.45	2.1	2.11	2.4	2.92	3.66	3.07	3.18	2.57	2.29	3.6	4.21	2.76	1.87	1.64	1.23	1.78	1.17	1.46	1.52	1.03	2.07	0.81	4.8	3.59	0.22	1.7	1.52	2.47	4.46	2.33	2.57	1.32	2.05
ENSG00000113721	A	PDGFRB	MP:0005367 : renal/urinary system phenotype		GO:0072001 : renal system development		RECEPTORS					GO:0043069 : negative regulation of programmed cell death	5.65	1.68	2.78	3.46	4.42	4.36	3.35	1.8	2.25	4.51	3.38	3.85	4.82	3.56	1.49	2.4	1.39	2.68	1.93	2.4	1.01	2.05	1.73	2.82	3.7	1.89	1.98	2.87	3.23	2.72	2.83	3.32	3.63	1.92	1.91	1.83
ENSG00000205336	A	ADGRG1					RECEPTORS						7.38	8.79	8.42	9.31	9	10.01	9.93	10.06	9.24	9.43	9.66	8.73	10.3	10.1	8.25	8.08	8.24	6.87	9.32	5.84	7.69	6.77	5.87	4.73	8.55	5.59	8.11	5.4	5.21	5.4	5.3	8.2	7.8	6.85	5.9	6.98
ENSG00000186827	A	TNFRSF4					RECEPTORS					GO:0043069 : negative regulation of programmed cell death	4.27	3.1	2.69	2.83	4.81	3.42	3.58	3.45	2.47	4	3.64	3.36	3.16	2.61	0.69	1.73	0.62	1.79	1.9	2.09	2.45	0.53	2.59	2.06	3.87	1.69	1.85	2.49	2.15	2.41	1.91	4.42	3.62	2.69	1.32	2.35
ENSG00000130829	A	DUSP9									GO:0043409 : negative regulation of MAPK cascade		0.02	0.47	0.14	0.07	2.33	3.98	3.58	0.64	1.1	0.37	0.38	2.36	2.27	0.48	0.75	0.02	0.64	0	0.25	0.04	0.16	0.08	0.46	0.17	0.04	0.07	0.06	0.57	2.4	0.02	0	0.34	0	0.14	0.19	0.04
ENSG00000181104	A	F2R	MP:0005367 : renal/urinary system phenotype				RECEPTORS					GO:0043069 : negative regulation of programmed cell death	2.11	1.59	1.74	1.96	3.09	4.26	4.06	2.19	1.74	2.94	2.91	3.04	4.64	2.64	1.79	1.85	1.56	1.29	0.97	3.26	1.8	1.16	0.68	1.74	2.05	0.99	4.22	2.97	2.67	2.17	2.19	3.56	1.94	0.56	0.71	3.75
ENSG00000113657	A	DPYSL3											2.46	0.95	0.92	1.7	2.68	1.93	2.17	1.41	1.51	2.67	2.25	2.59	3.85	3.25	0.4	0.93	0.78	0.77	1	0.77	0.63	0.95	0.98	1.34	2.24	1.67	1.08	1.2	2.73	1.25	1.14	3.08	1.77	1.29	0.5	0.71
ENSG00000175264	A	CHST1											2.8	0.31	1.61	0.73	2.72	0.95	1.4	0.71	1.16	2.13	2.62	1.13	2.25	1.44	0.15	0.39	0.01	0.61	0.3	0.49	0.36	0.36	0.9	0.74	1.91	1.18	0.51	0.57	1.45	0.85	1.02	2.8	1.79	1.8	0.3	1.19
ENSG00000006453	A	BAIAP2L1											2.04	2.33	2.91	2.84	3.21	4.07	3.26	2.42	2.77	3.5	1.83	3.2	2.76	2.21	1.71	2.07	0.74	1.11	1.9	1.18	1.77	1.04	0.97	1.56	3.83	3.68	1.28	3.59	2	2.06	2.14	3.85	4.19	3.96	2.43	4.35
ENSG00000167680	A	SEMA6B				LIGANDS							2.93	1.63	2.31	2.5	3.43	2.3	2.46	2.16	1.72	4.09	2.45	3.23	3.04	2.44	0.57	0.92	0.95	1.92	1.93	1.24	1.69	1.11	1.51	1.37	3.26	1.27	1.21	1.02	1.35	1.8	1.94	3.87	2.45	2.3	0.96	1.54
ENSG00000260284	A	TPSP2											6.6	5.81	6.82	4.43	6.42	8.82	8.36	3.75	4.71	4.69	4.18	5.61	3.85	2.91	1.14	0.12	0.74	0	2.99	1.41	1.38	0.26	0.85	4.17	4.84	0.51	0	0.47	0.28	1.19	0	2.38	4.72	3.06	0.17	4.59
ENSG00000161958	A	FGF11				LIGANDS							0.72	4.37	0.26	0.43	3.37	3.6	2.14	2.32	1.61	0.31	3.08	1.4	2.58	1.07	0.39	0.28	0.17	0.27	0.13	1.42	0.9	0.34	1.88	1.03	0.3	1.04	1.49	0.31	1.06	0.45	0.5	1.46	0.64	0.02	0.17	1.16
ENSG00000135697	A	BCO1											2.04	3.24	3.2	1.93	4.46	3.95	3.58	4.09	3.43	3.25	3.73	2.49	3.52	3.67	2.48	2.83	2.65	2.11	2.12	1.58	1.91	2.02	1.01	0.68	1.62	3.28	4.1	3.4	2.4	2.96	2.57	6.49	3.62	1.58	4.63	0.95
ENSG00000260428	A	SCX		GO:0030855 : epithelial cell differentiation				TF_pool				GO:0043069 : negative regulation of programmed cell death	3.41	3.17	2.37	2.16	3.07	3.28	4.48	2.38	2.38	3.37	2.52	2.39	1.79	1.42	0.84	1.01	0.96	1.28	1.28	0.74	1.44	1.84	1.44	1.59	2.67	1.68	1.32	0.12	0.79	0.86	1.01	2.39	0.6	1.48	2.65	2.83
ENSG00000128917	A	DLL4				LIGANDS							3.4	1.31	3	2.67	3.95	2.88	3.66	2.01	2.26	4.35	2.89	2.57	3.48	2.64	0.54	1.62	1.2	1.28	1.4	1.69	1.18	0.6	0.96	2.14	3.12	0.58	1.67	2.11	2.51	2.08	2.25	3.43	2.83	1.44	1.32	1.54
ENSG00000061337	A	LZTS1						TF_pool					1.93	0.32	0.81	1.97	2.13	2.15	0.95	0.45	0.88	1.92	1.2	3.07	2.26	1.63	0.43	0.7	0.38	0.31	0.65	0.6	0.11	0.41	0.22	0.7	1.64	1.33	0.52	0.45	1.08	0.5	0.67	1.31	1.52	0.54	0.19	0.73
ENSG00000118523	A	CCN2				LIGANDS							3.08	2.82	3.28	5.34	5.4	7.09	5.55	3.71	3.73	4.82	5.12	6.56	6.82	6.1	3.01	4.2	2.4	2.54	4.8	3.56	4.4	3.55	5.59	3.4	4.94	3.81	5.07	1.98	4.87	2.94	3.61	6.61	4.31	4.3	2.87	2.32
ENSG00000283979	A	RFLNB											0.14	0	0	0.71	1.02	2.43	0.28	0.41	0	1.36	0.16	1.44	2.09	0.56	0.16	0.15	1.22	0.37	0.46	0	0.27	0.25	0	0.13	0.61	0.29	0.86	0	0.27	1.25	1.27	3.15	1.6	0.4	0.7	0.76
ENSG00000132688	A	NES										GO:0043069 : negative regulation of programmed cell death	3.37	1.02	2.09	3.04	3.36	3.45	2.82	1.83	1.6	3.83	3.15	4.14	4.04	2.35	1.44	1.85	1.4	1.7	1.69	1.98	1.34	1.73	1.38	2.29	2.5	1.98	1.37	1.89	3.4	2.05	1.87	4.3	2.22	1.04	0.92	1.2
ENSG00000060709	A	RIMBP2											2.35	0.74	3.62	1.76	2.99	0.95	0.01	1.12	0.95	3.62	2.46	2.42	0.93	0.2	1.5	1.55	0.03	0	0.28	0.22	0	0	0.49	0	3.32	0.91	0	0.3	0.14	0.04	0.36	4.91	3.6	2.47	2.78	0
ENSG00000284923	A	SCRT1						TF_pool					2.03	3.27	1.51	2.42	5.03	5.78	4.92	4.42	3.31	3.6	3.77	4.73	4.41	0.44	3.37	5.82	5.6	6.06	4.95	2.06	3.2	5.06	3.92	4.35	5.23	0	0.02	0.01	0	0.22	0.01	1.74	0.05	2.27	0	0.01
ENSG00000261678	A	SCRT1						TF_pool					2.03	3.27	1.51	2.42	5.03	5.78	4.92	4.42	3.31	3.6	3.77	4.73	4.41	0.44	3.37	5.82	5.6	6.06	4.95	2.06	3.2	5.06	3.92	4.35	5.23	0	0.02	0.01	0	0.22	0.01	1.74	0.05	2.27	0	0.01
ENSG00000160282	A	FTCD											2.42	2.62	2.4	0.37	3.31	3.87	5.95	2.16	0.93	3.11	0.71	1.05	1.69	0.8	1.9	0.6	1.11	2.81	0.69	0.24	2.09	1.71	1.29	7.84	1.1	1.43	0.84	1.29	2.12	1.06	0.26	5.57	2.05	0.29	4.95	3.25
ENSG00000228594	A	FNDC10											5.29	4.9	4.21	4.85	6.39	7.02	5.55	5.03	5.76	5.15	5.09	5.53	5.33	4.26	3.55	2.77	2.33	3.51	4.47	1.89	3.74	3.59	3.99	5.29	7.77	1.99	3.77	1.77	3.01	3.65	5.06	2.5	2.09	1	3.2	4.54
ENSG00000160460	A	SPTBN4								CellSurface_AND_JunctionAdhesion			1.74	3.33	2.24	3.58	3.7	3.27	4.08	3.44	2.52	2.91	2.83	3.59	2.56	2.14	0.64	0.9	1.71	1.58	3.06	1.01	0.94	1.94	2.94	2.28	4.35	1.77	0.24	0.74	0.55	1.66	1.05	2.04	1.14	3.38	1.55	0.74
ENSG00000291470	A	PTP4A3											4.35	4.22	3.72	3.16	5.81	5.65	5.13	3.9	3.59	3.75	3.8	3.56	3.65	2.85	2.13	2	2.44	2.53	3.65	2.22	4.62	2.73	3.53	2.52	5.12	1.52	2.92	2.16	1.36	1.6	2.33	3.81	5.04	4.51	4.08	3.19
ENSG00000275575	A	PTP4A3											3.43	4.07	3.47	4.63	5.94	6.92	6.08	4.64	4.16	5	4.65	5.05	5.86	3.91	3.19	3.77	3.97	2.43	4.24	3.34	4.39	2.97	3.36	3.54	5.72	2.46	3.48	2.35	2.44	2.91	2.92	4.42	5.42	4.68	2.1	3.75
ENSG00000184489	A	PTP4A3											4.35	4.22	3.72	3.16	5.81	5.65	5.13	3.9	3.59	3.75	3.8	3.56	3.65	2.85	2.13	2	2.44	2.53	3.65	2.22	4.62	2.73	3.53	2.52	5.12	1.52	2.92	2.16	1.36	1.6	2.33	3.81	5.04	4.51	4.08	3.19
ENSG00000102575	A	ACP5											10.25	10.99	10.6	11.15	11.27	10.71	11.44	11.28	11.39	10.87	11.72	10.16	11.53	11.38	11.28	12.04	11.94	11.77	10.9	10.1	11.46	10.85	10.97	10.05	10.29	2.79	8.48	9.69	4.1	8.38	9.07	10.3	11.5	8.84	11.51	9.92
ENSG00000185518	A	SV2B											4.49	5.27	5.34	5.47	4.93	4.77	5.73	5.88	5.74	5.31	5.92	5.19	6.79	6.15	4.69	6.35	5.59	5.43	5.41	4.64	4.75	4.78	4.79	4.43	4.76	0.85	3.47	2.53	0.21	2.97	3.19	5.08	5.69	6.02	4.57	1.3
ENSG00000105409	A	ATP1A3											5.35	4.52	4.09	4.65	7.01	1.99	3.84	4.49	4.97	4.62	5.89	4.9	7.02	2.76	0.16	0.84	0.95	1.14	4.51	3.54	0.18	1.82	3.49	7.37	5.68	0.4	0.17	0.17	5.61	0.98	0.71	2.6	5.9	5.56	2.55	0.03
ENSG00000101187	A	SLCO4A1											4.52	4.47	6.21	3.63	5.98	4.69	4.1	2.52	3.26	3.09	2.2	2.75	1.97	3.46	0.89	1.7	2.2	0.99	2.84	1.87	5.16	1.2	1.29	1.31	7.12	1.19	0.9	0	1.02	0.07	1.11	2.43	5.13	1.76	2.18	3.24
ENSG00000104892	A	KLC3											1.8	2.77	3.54	3.33	4.45	2.87	3.75	3.19	3.64	4.08	3.56	4.58	2.45	2.29	1.06	2.39	2.6	2.68	4.4	0.99	2.33	2.18	2.2	0.8	4.32	0.67	1.63	0.91	2.01	1.3	1.93	2.48	3.46	1.44	3.02	2.53
ENSG00000248771	A	SMIM31											1.71	3.98	5.13	3.75	0.97	0.26	0.38	3.7	4.29	4.49	3.68	0.59	0.45	4.25	0.02	1.49	0.9	0.6	0.22	0.06	0	0.22	0.14	0.16	0.16	0.02	0.11	0.02	0.04	0.09	0.16	0	0	0.25	0.04	0.06
ENSG00000155897	A	ADCY8											0.99	3.72	0.74	3.06	0.21	0	0.01	2.47	2.28	2.59	2.02	0.6	1.1	1.4	0.29	0.18	0.19	0.88	2.51	0	0.28	0.81	1.63	0.98	0.55	0.73	0	0.01	0.52	0.05	0	0.73	2.65	3.31	0.28	0
ENSG00000223802	A	CERS1											2.34	3.08	0.43	1.09	3.44	3.78	2.96	2.3	2.51	4.14	3.57	0.49	2.45	1.01	0.57	0.92	1.62	1.41	2.92	1.02	2.4	1.73	2.07	1.88	0.94	0.16	0.01	0.16	0.12	0.53	0.3	0.74	0.14	0.47	0.61	4.8
ENSG00000178773	A	CPNE7											1.14	5.35	3.42	4.71	4.39	3.88	2.51	2.46	4.97	3.72	2.08	0.97	4.37	2.56	2.12	1.77	0.27	1.31	6.59	2.72	2.78	2.16	2.09	1.38	1.54	0.74	0.64	0.12	1.74	2.91	1.82	1.63	1.4	1.96	0.28	3.26
ENSG00000159166	A	LAD1							ECM-structural_ functional-components_NOT-cell-surface-OR-membrane				2.65	3.51	4.08	4.97	6.37	6.39	6.03	3.94	4.95	4.92	2.57	4.72	3.17	4.48	5.04	3.17	3.94	4.08	4.07	1.2	4.54	3.23	2.71	3.04	6.76	2.73	1.62	5.39	2.33	0.6	1.01	3.28	0.75	0.02	1.79	3.85
ENSG00000145632	A	PLK2										GO:0043069 : negative regulation of programmed cell death	4.26	4.33	5.47	4.33	4.47	4.93	3.94	5.07	5.13	6.35	6.47	4.73	6.9	4.58	4.42	5.16	3.28	3.04	5.38	6.9	4.24	5.11	4.7	4.35	4.73	6.43	1.55	2.19	2.75	2.81	3.34	6.3	4.53	2.18	2.3	0.95
ENSG00000288411	A	SAA1											2.06	4.28	6.68	7.42	2.12	3.37	6.6	1.77	3.76	2.82	2.68	1.57	1.61	5.74	0	3.34	0.46	3.02	1.51	6.5	5.16	0.31	0.53	1.96	5.18	3.75	1.82	0.65	1.5	0.1	2.08	1.75	0.58	0	0	0.88
ENSG00000173432	A	SAA1											2.49	5.08	7.59	8.22	2.91	3.97	7.2	2.13	4.57	3.4	3.41	2.12	2.09	6.21	0.27	4.04	0.46	3.83	1.69	7.24	6.2	0.75	0.84	2.43	5.91	4.2	2.36	1.06	2.12	0.2	2.58	2.23	0.58	0	0	1.66
ENSG00000134339	A	SAA2											1.76	3.73	7.35	7.95	3.45	2.85	6.45	1.98	4.48	2.66	4.66	2.74	0.97	5.83	0.5	3.78	1.19	3.35	0.87	5.88	5.15	0.26	0.55	1.38	4.88	3.5	2.1	0.22	1.23	0.28	1.66	2.24	0	0	0	0.52
ENSG00000156711	A	MAPK13											1.98	3.19	3.17	1.54	1.99	2.11	2.51	3.48	3.52	3.68	3.3	2.69	4.21	3.09	3.94	2.37	3.01	0.78	1.86	0.76	2.68	1.71	0.95	0.79	2.75	1.58	0.79	0.46	1.64	0.51	1.64	2.71	2.95	1.92	1.76	1.92
ENSG00000166920	A	C15orf48											5.91	8.6	8.74	7.69	8.15	6.73	7.87	7.32	7.56	6.46	6.94	7.38	6.47	6.16	5.77	5.19	6.4	5.37	6.92	6.28	6.94	5.41	5.84	2.42	8.54	1.14	6.11	5.31	3.79	1.92	1.57	3.7	3.71	0.9	2.81	4.72
ENSG00000167513	A	CDT1											2.26	2.96	2.85	1.4	4.28	4.15	2	2.9	1.71	3.74	3.09	1.33	2.79	1.31	1.59	1.35	2.32	0.83	1.34	2.27	1.59	0.79	1.15	1.61	3.86	2.1	1.51	0.49	0.99	0.71	1.21	1.98	2.67	2.14	1.05	2.28
ENSG00000156966	A	B3GNT7											1.98	1.79	1.95	1.05	2.88	4.31	3.85	1.55	1.3	2.57	2.04	1.75	1.29	1.24	0.8	0.78	1.13	0.89	2	2.17	0.84	0.72	1.75	0.95	1.53	1.01	0.87	0.55	1.04	0.59	1.08	1.6	3.46	1.85	0.53	1.03
ENSG00000103335	A	PIEZO1	MP:0005367 : renal/urinary system phenotype										7.23	6.6	7.82	5.25	8.67	8.85	5.85	3.52	4.56	8.33	7.6	5.48	7.07	3.8	3.27	3.53	3.54	4.17	5.44	5.3	5.6	4.62	5.87	5.59	6.28	5.04	3.8	4.07	5.29	4.77	5.99	6.63	5.63	6.79	3.8	5.86
ENSG00000179292	A	TMEM151A											0.7	0.53	1.42	0.22	5.38	3.14	2.19	1.19	0.47	2.81	1.05	0.11	1.13	0.06	0.15	0.25	0.62	0.74	0.73	0.34	0.4	0.48	1.2	1.18	3.58	0.1	0.03	0.44	0.06	0.96	0.47	0.85	0.94	5.04	0.27	0.61
ENSG00000170369	A	CST2											6.25	4.21	9.69	3.58	3.85	0	1.5	7.73	5.39	3.79	5.49	1.63	4.74	7.65	0	0	0	0	2.78	0.43	0	0.77	0.69	1.17	4.77	0.32	0	0.2	2.11	0	0.66	1.45	6.71	7.78	0.19	0
ENSG00000114270	A	COL7A1							ECM-structural_ functional-components_NOT-cell-surface-OR-membrane				3.38	4.65	2.03	0.31	3.85	3.42	3.81	2.27	1.59	3.19	2.58	3.08	4.32	0.29	0.6	0.47	0.89	1.38	1.21	2.45	2.38	1.4	1.98	3.17	1.45	3.14	0.65	0.83	1.74	0.68	1.12	2.62	1.1	3.23	1.19	1.98
ENSG00000258947	A	TUBB3											5.67	6	6.13	5.64	3.08	2.8	2.42	6.49	6.24	7.37	6.23	5.69	7.13	3.57	2.14	2.87	1.37	1.42	2.57	2.31	5.12	1.56	2.43	3.88	4.68	5.78	0.92	0.3	1.25	2.28	2.74	3.23	1.85	5.78	0.62	1.86
ENSG00000049249	A	TNFRSF9					RECEPTORS						0.7	2.24	1.05	0.89	2.64	3.68	3.6	2.93	0.56	1.26	1.38	0.14	3.08	0.25	0.31	0.42	0.45	0.29	0.2	1.17	0.27	0.15	0.32	1.02	0.24	0.99	0.77	0.09	0.24	0.44	0.25	1.29	0.81	0.23	0.07	0.13
ENSG00000125726	A	CD70				LIGANDS							6.92	6.16	6.99	4.57	4.97	5.45	6.89	6.92	5.73	6.75	5.54	0.51	5.94	5.23	2.8	2.84	1.87	2.18	3.48	4.03	5.43	3.35	1.85	2.67	5.1	4.44	4.61	0.06	0.84	0.41	2.58	3.93	1.72	2.58	3.44	0.12
ENSG00000106624	A	AEBP1						TF_pool					6.19	6.09	4.82	5.99	7.01	5.48	6.41	6.61	6.73	6.24	7.08	6.21	7.23	6.74	2.24	5.5	5.66	6.25	7.21	8.27	3.01	5.33	4.62	4.16	4.92	3.44	4.35	2.81	7.49	7.98	10.35	6.16	4.86	4.89	5.25	2
ENSG00000167772	A	ANGPTL4							ECM-structural_ functional-components_NOT-cell-surface-OR-membrane			GO:0043069 : negative regulation of programmed cell death	6.3	8.01	2.48	3.08	4.52	4.61	5.17	4.32	4.07	4.49	4.58	3.33	4.16	2.08	1.1	4.22	2.76	2.75	3.67	3.76	8.58	1.74	3.79	6.19	5.24	0.49	4.19	2.13	3.67	1.59	3.16	5.68	2.3	4.26	2.91	3.67
ENSG00000162772	A	ATF3						TF_pool			GO:0043409 : negative regulation of MAPK cascade		4.7	5.41	4.14	3.95	4.57	7.02	6.15	5.05	4.57	4.36	4.52	5.32	5.39	4.1	3.35	6.32	2.33	2.41	2.21	4.77	5.75	4.23	2.07	4.62	2.54	2.24	3.63	2.21	2.38	4.02	2.79	4.04	4.9	6.77	2.52	1.46
ENSG00000175866	A	BAIAP2											4.67	6.73	6.72	7.18	8	9.19	7.67	6.64	5.79	6.88	7.73	6.34	7.86	5.08	4.98	6.02	7.06	6.67	7.12	7.79	5	5.39	6.62	7.58	7.07	6	5.3	6.54	6.34	4.95	7.54	6.8	8.07	6.74	6.35	7.05
ENSG00000271503	A	CCL5				LIGANDS						GO:0043069 : negative regulation of programmed cell death	5.51	7.75	3.68	5.41	5.57	8.15	3.85	6.83	4.23	4.3	5.1	2.96	4.09	3.45	2.91	4.56	2.21	4.96	5.09	4.5	5.07	3.49	4.65	3.06	3.82	3.53	4.6	2.76	4.48	3.05	5	5.77	4.12	3.73	4.42	1.64
ENSG00000157322	A	CLEC18A											1.97	6.85	0.73	1.08	9	8.67	8.81	6.83	0.59	7.68	8.02	1.17	7.75	1.89	6.17	5.19	4.24	4.65	0.65	0.72	5.73	1.63	0.79	6.62	0.39	0	3.37	3.32	1.87	3.63	4.78	7.3	0.46	4.22	6.27	1.07
ENSG00000157335	A	CLEC18C											0.18	4.78	0.49	0.31	5.58	8.44	5.11	4.63	0.05	5.46	5.55	1.97	5.64	1.54	3.25	2.71	4.72	1.16	0.32	0.14	1.5	0.34	1.23	1.83	0.65	0.17	2.84	0.27	2.23	4.23	2.45	5.06	2.3	1.62	2.73	0.83
ENSG00000128973	A	CLN6											7.69	7.4	7.04	6.86	7.33	7.02	7.42	7.07	7.64	6.92	7.39	6.5	7.06	6.09	6.27	6.3	6.58	6.67	6.84	5.91	5.59	6.02	6.1	6.01	7.58	4.59	4.95	5.81	4.62	5.29	6.63	6.93	7.98	8.03	6.39	6.72
ENSG00000124772	A	CPNE5											5.9	5.72	5.89	6.24	4.16	5.06	3.18	3.29	4.33	4.28	4.89	5.69	6.91	0.83	1.2	5.39	5.61	4.09	6.05	3.37	0.51	3.43	4.44	5.08	4.49	0.53	1.48	5.39	2.75	3.4	3.66	2.56	4.4	4.94	2.9	4.47
ENSG00000109625	A	CPZ							ECM-structural_ functional-components_NOT-cell-surface-OR-membrane				4.6	2.05	6.56	3.33	6.63	6.01	4.76	6.46	3.91	3.96	6.57	3.25	6.64	3.01	1.5	1.56	3.09	1.37	7.34	1.64	2.53	0.99	5.04	1.58	6.57	1.63	1.76	0.72	3.11	5.09	4.79	7.16	3.16	5.9	4.95	0.46
ENSG00000157613	A	CREB3L1						TF_pool				GO:0043069 : negative regulation of programmed cell death	5.62	5.5	6.84	6.59	8.01	7.23	5.97	6.44	6.36	6.61	6.17	5.69	6.46	6.15	4.66	5.63	6.08	6.19	5.83	5.43	4.31	4.59	4.52	6.31	5.45	0.52	6.63	4.97	5.48	7.34	7.44	6.28	3.73	5.32	3.25	5.99
ENSG00000174080	A	CTSF											6.53	9	6.85	7.07	7.19	8.78	8.06	8.83	8.91	8.51	9.08	7.55	8.8	7.9	7.43	7.65	7.6	6.69	7.93	4.86	8.17	5.68	7.37	6.34	8.51	6.22	7.83	6.18	6.67	6.51	7.14	9.52	9.82	7.64	8.74	7.03
ENSG00000051523	A	CYBA											10.69	10.77	10.51	9.72	10.64	10.33	10.56	10.12	10.13	10.91	9.9	8.97	9.37	9.96	9.51	8.89	9.33	9.46	9.68	9.62	10.09	9.85	9.88	8.89	9.24	9.92	7.79	9.01	8.73	8.05	8.42	9.1	8.33	8.96	8.26	9.52
ENSG00000146966	A	DENND2A											1.9	4.81	3.77	1.36	2.72	2.15	1.4	2.52	1.77	6.43	6.28	3.1	5.89	2.43	2.62	3.8	3.44	3.16	3.84	2.56	2.95	2.6	1.36	1.66	2.79	1.64	0.84	1.8	1.46	3.19	3.18	4.87	1.83	5.09	5.85	0.6
ENSG00000013563	A	DNASE1L1											4.32	5.01	7.11	3.85	7.45	8.74	6.75	4.96	4.1	4.77	6.52	5.16	7.5	5.34	4.96	5.29	5.32	4.44	5.1	5.27	2.76	3.88	3.51	4.06	4.23	4.5	5.29	3.69	4.29	4.03	4.52	5.15	4.09	4.17	3.07	4.14
ENSG00000142227	A	EMP3											8.84	8.86	8.42	7.39	9.26	7.37	8.05	8.62	8.07	8	8.37	5.66	8.45	7.34	5.23	6.33	6.95	6.91	7.09	7.62	7.42	7.23	7.77	6.66	6.43	7.77	7.47	6.05	7.77	7.67	7.5	6.48	7.77	7.73	6.3	6.79
ENSG00000153303	A	FRMD1											1.33	3.29	3.46	0.09	5.12	4.52	5.43	4	2.81	3.52	2.16	0.3	3.98	0.57	0.02	2.54	0.97	2.62	1.78	0.16	0.06	0.82	0.3	2.42	0.21	0.17	0.03	3.62	0.35	0.34	2.12	2.74	3.82	3.69	3.04	0.26
ENSG00000099860	A	GADD45B	MP:0005367 : renal/urinary system phenotype										6.1	7.42	6.93	7.62	7.6	7.1	8.64	7.33	7.36	7.29	7.79	8.68	6.88	6.73	4.88	7.7	7.13	6.1	6.81	7.15	6.78	6.31	6.73	6.97	8.06	3.37	7	6.99	7.2	6.82	7.84	6.2	5.59	9.43	5.5	4.9
ENSG00000174332	A	GLIS1						TF_pool					3.68	5.34	6.65	6.48	4.26	6.83	3.36	3.81	4.31	4.49	6.3	4.51	5.61	2.58	4.74	5.25	5.62	5.27	5.06	4.12	4.44	5.1	4.4	4.98	5.69	3.57	3.25	3.15	1.54	2.71	3.06	5.99	4.8	5.38	6.85	4.4
ENSG00000069812	A	HES2						TF_pool					0.34	1.53	3.03	1.83	6.1	4.97	3.74	0.71	1.45	1.47	1.45	0.38	1.93	0.13	0.8	0.11	0.36	1.66	5.18	2.47	0.22	1.54	2.37	0.85	3.38	0.22	0.13	0.01	0.45	2.14	0.44	0.91	5.85	1.13	0	0.04
ENSG00000224320	A	HLA-A											0.57	9.9	0.74	1	5.85	10.25	0.46	4.67	0.78	8.61	9.98	9.08	4.12	0.07	7.98	4	9.72	7.74	9.86	0.3	8.64	0.18	0.8	8.43	9.42	0.03	5.15	0.19	9.55	0.21	7.45	8.18	2.09	1.19	0.44	0.01
ENSG00000231834	A	HLA-A											0.5	11.27	1.57	4.3	5.03	6.91	0.1	5.72	0	0.04	2.72	0	5.17	9.32	2.66	5.28	0	8.24	0.61	0	0	2.13	0	0.11	5.59	9.17	6.12	8.57	0	0.15	3.87	0	8.37	11.61	0.54	3.23
ENSG00000235657	A	HLA-A											7.76	0.01	10.97	2.73	0.5	0.69	10.84	0.96	9.57	10.1	1.77	10.5	11.79	9.33	0.58	1.41	0	0.01	12.11	10.26	0.05	8.41	9.28	8.1	0.06	8.89	9.46	0.01	0.05	10.72	0.5	0	1.73	2.87	9.55	8.37
ENSG00000229215	A	HLA-A											0.57	9.9	0.74	1	5.85	10.25	0.46	4.67	0.78	8.61	9.98	9.08	4.12	0.07	7.98	4	9.72	7.74	9.86	0.3	8.64	0.18	0.8	8.43	9.42	0.03	5.15	0.19	9.55	0.21	7.45	8.18	2.09	1.19	0.44	0.01
ENSG00000227715	A	HLA-A											11.17	7.73	12.8	11.78	11.04	11.26	11.61	11.79	10.74	11.25	9.22	9.96	10.6	9.49	8.3	8.21	0.64	5.42	12.42	10.89	5.99	11.14	12.18	9.22	10.32	9.33	10.66	2.59	0.52	9.64	8.03	5.5	5.39	5.68	11.38	9.38
ENSG00000206505	A	HLA-A											12.15	7.87	2.01	7.21	0.96	1.3	1.7	9	1.11	5.07	0.43	6.08	1.58	6.66	5.37	0.33	0.15	5.06	6.16	1.25	11.22	4.99	1.66	0.38	6.21	1.27	1.3	4.87	0.07	0.56	2.12	5.61	11.85	11.95	0.51	0.42
ENSG00000223980	A	HLA-A											1.86	7.46	1.44	0.71	6.11	7.43	1.97	4.99	1.57	1.28	4.56	1.84	5.45	6.48	4.6	5.54	1.43	5.98	1.63	1.22	1.2	1.09	1.92	0.93	5.84	0.91	5.87	4.8	0.82	0.81	3.63	3.24	2.58	7.61	1.45	8.97
ENSG00000206503	A	HLA-A											1.13	10.1	2.44	10.8	10.85	8.77	1.61	8.63	10.5	8.96	8.41	9.69	6.03	5.26	9.16	10.44	10.3	8.1	10.12	1.4	8.66	3.97	1.59	1.84	10.22	0.91	7.32	8.97	2.23	1.29	10.21	11.2	10.57	5.62	1.41	2.28
ENSG00000167244	A	IGF2	MP:0005367 : renal/urinary system phenotype		GO:0072001 : renal system development	LIGANDS							4.75	2.39	4.52	1.35	8.27	3.24	7.31	5.02	4.47	2.95	2.58	2.72	2.56	3.67	0.75	1	3.25	0.49	4.44	2.57	1.23	2.5	2.43	1.8	2.86	1.16	0.67	2.4	1.47	2.27	0.64	7.96	0.72	4.97	5.61	0.57
ENSG00000115457	A	IGFBP2	MP:0005367 : renal/urinary system phenotype										4.37	3.97	4.14	3.15	8.11	7.91	4.72	2.96	1.84	6.29	3.75	4.57	4.99	4.77	2.38	4.6	3.64	4.17	5.83	4.13	4.65	3.54	7.47	5.16	6.08	3.57	3.57	3.8	4.88	2.97	3.68	6.07	5.31	3.37	4.02	3.31
ENSG00000159387	A	IRX6						TF_pool					5.55	5.68	5.62	5.59	5.89	5.98	5.43	6.17	5.91	5.98	6.05	5.79	5.26	5.87	5.82	6.09	6.7	6.71	6.55	4.88	5.49	6.26	5.97	4.82	6.27	3.02	4.75	5.14	1.82	4.79	3.79	6.37	6.38	6.91	5.84	4.26
ENSG00000172183	A	ISG20											4.09	6.68	5.26	4.59	3.45	4.08	4.44	5.41	4.78	5.43	4.19	5.47	4.04	3.69	3.07	3.2	3.69	2.97	4.35	2.83	5.75	2.55	3	3.31	6.16	2.03	2.38	2.27	5.15	1.55	3.44	5.29	7.81	6.11	4.71	2.26
ENSG00000115041	A	KCNIP3											5.96	7.13	6.48	5.95	7.09	7.82	7.55	7.82	7.11	7.17	7.37	5.81	7.92	6.49	7.62	7.66	7.91	7.04	6.57	6.33	6.25	6.99	5.07	6.66	6.62	2.03	6.01	5.04	5.48	5.97	6.08	7.44	5.99	6.33	5.8	5.1
ENSG00000196976	A	LAGE3											4.5	6.36	5.92	5.06	7.06	8.7	7.29	5.2	5.03	6.68	7.13	4.72	6.14	4.87	3.81	4.83	5.52	4.97	5.5	6.08	5.64	4.85	5.65	5.54	5.32	4.72	4.45	4.98	4.43	4.55	4.81	4.37	4.79	4.87	4.33	4.52
ENSG00000168481	A	LGI3	MP:0005367 : renal/urinary system phenotype										2.6	4.1	3.43	1.48	6.14	6.03	4.25	4.75	3.29	5.32	5.56	0.74	5.71	0.8	0.39	0.96	0.87	1.46	2.36	0.23	0.3	0.63	1.03	0.64	7.95	0.18	0.34	1.63	0.37	0.79	1.35	5.73	5.57	3.58	5.93	0.14
ENSG00000281289	A	LSS											3.5	3.9	4.86	3.25	4.4	3.05	2.57	2.19	4.16	4.19	3.76	1.59	2.38	0.73	1.13	0.32	2.71	4.2	4.75	2.72	2.36	2.87	3.28	4.44	6.54	1.48	1.04	2.85	1.87	2.66	2.95	1.19	5.19	2.99	2.8	3.04
ENSG00000164877	A	MICALL2								CellSurface_AND_JunctionAdhesion			6.3	5.64	5.74	4.42	4.54	4.66	4.33	4.34	4.34	5.65	4.62	5.68	4.67	3.38	2.27	2.46	3.04	3.61	4.33	4.48	4	3.98	5.1	3.81	5.57	5.19	2.63	3.5	2.83	2.5	3.8	4.82	3.59	4.35	3.64	4.06
ENSG00000205358	A	MT1H										GO:0043069 : negative regulation of programmed cell death	3.69	3.79	6.91	1.56	3.02	2.15	1.11	1.1	6.29	6.97	2.17	0.24	1.44	5.14	1.14	0	1.15	0.36	1.81	0.66	1.61	0.67	3.15	1.19	1.33	0.23	0.49	0.32	1.92	0.19	0.75	0.26	1.36	0.5	0	0.08
ENSG00000185633	A	NDUFA4L2											7.53	4.26	5.55	6.31	7.35	6.34	5.1	4.32	4.38	7.03	5.62	4.82	4.75	4.88	2.89	4.09	3.7	4.44	4.41	4.81	3.86	4.41	3.83	4.31	6.26	3.37	3.86	4.85	4.37	5.06	4.25	4.66	6.95	3.92	5.21	4.28
ENSG00000101198	A	NKAIN4											7.4	7.36	8.42	7.62	7.79	8.87	8.15	8.25	8.83	8.46	7.27	5.31	7.59	6.56	5.24	6.79	5.78	7.46	6.48	5.36	6.01	6.75	6.07	7.23	8.32	0.22	9.73	0	5.87	4.03	5.55	8.37	5.74	6.02	7.1	5.87
ENSG00000291946	A	NPW											2.51	3.15	2.15	2.46	6.74	6.62	4.03	3.22	1.83	3.93	3.47	1.29	4.28	1.58	0.54	1.9	2.75	2.43	6.7	2.25	1.31	3.12	4.59	2.15	3.72	0.72	0.82	0.13	0.47	0.89	0.43	2.69	3.98	6.23	4.04	3.16
ENSG00000183971	A	NPW											2.51	3.15	2.15	2.46	6.74	6.62	4.03	3.22	1.83	3.93	3.47	1.29	4.28	1.58	0.54	1.9	2.75	2.43	6.7	2.25	1.31	3.12	4.59	2.15	3.72	0.72	0.82	0.13	0.47	0.89	0.43	2.69	3.98	6.23	4.04	3.16
ENSG00000124588	A	NQO2											7.73	7.1	8.09	5.81	7.29	8.25	8.03	6.7	7.9	7.68	7.32	6.21	6.44	6.64	7.14	7.02	8.26	7.25	6.26	5.76	5.08	7.17	7.22	7.08	8.3	4.57	4.6	7.19	6.23	5.97	6.48	6.04	6.35	6.16	7.72	6.49
ENSG00000140961	A	OSGIN1				LIGANDS							5.54	5.75	5.77	5.25	6.53	8.1	6.44	6.29	5.33	6.09	5.68	4.73	5.43	4.88	3.85	4.97	4.37	5.13	4.16	6.12	4.88	4.09	4.2	5.75	5.44	6.87	4.55	4.43	2.44	4.41	3.8	5.81	5.81	5.91	4.95	6.52
ENSG00000241839	A	PLEKHO2											4.75	5.75	5.11	5.05	4.42	4.81	5.04	5.58	5.39	5.54	6.03	3.4	5.99	5.07	3.96	4.71	4.89	4.19	5.15	4.62	4.51	3.92	4.46	5.22	3.98	3.74	3.71	2.52	3.96	4.28	4.09	5.38	4.84	5.49	3.5	3.5
ENSG00000130300	A	PLVAP	MP:0005367 : renal/urinary system phenotype										10.36	5.13	7.63	6.75	8.06	5.88	6.25	5.97	5.92	8.45	6.19	5.93	6.65	6.29	4.75	4.87	5.57	6.06	5.43	4.56	5.01	5.91	5.33	5.04	6.81	2.65	5.15	5.82	5.85	6.17	6.07	5.86	6.18	6.01	5.51	4.29
ENSG00000132329	A	RAMP1					RECEPTORS						5.16	3.45	7.91	3.85	8.5	7.19	7.79	3.65	6.73	5.49	0.67	3.26	6.75	2.8	1.27	2.54	2.42	0.6	4.11	0.54	1.05	1.11	2.84	2.47	6.31	2.03	0.24	0.38	3.2	0.85	2.23	7.66	2.56	4.18	6.41	0.19
ENSG00000114115	A	RBP1											6.4	4.68	3.63	3.84	7.14	6.33	5.39	4.7	3.76	6.23	6.69	4.84	6.7	3.59	2.85	4.12	3.32	5.09	4.17	3.3	4.82	4.08	3.84	6.55	2.77	3.46	4.14	4.39	4.8	3.97	4.55	6.01	5.47	3.36	3.62	2.53
ENSG00000237330	A	RNF223	MP:0005367 : renal/urinary system phenotype										0.77	1.34	5.87	1.24	6.09	6.64	2.42	0.26	3.86	0.56	0.19	3.68	0.6	0.46	0	0.03	0.16	0.03	0.92	0.13	0	0.07	0.05	0.16	5.65	0.06	0	0	0.08	0.25	0	0.3	0.07	0.2	0	0
ENSG00000040608	A	RTN4R					RECEPTORS						2.44	3.7	4.16	3.46	6.3	6.58	6.35	3.37	2.66	3.37	4.66	3.29	4.31	4.02	3.35	4.13	4.77	3.59	5.75	4.09	3.31	3.72	2.92	4.84	5.48	0.99	3.4	0.88	1.46	3.82	2.64	5.08	5.29	6.37	4.85	1.32
ENSG00000105711	A	SCN1B								CellSurface_AND_JunctionAdhesion			5.92	5.49	5.42	5.53	6.14	5.67	7.17	5.71	5.64	5.54	6.21	4.78	5.92	5.33	4.04	5.61	6.75	6.01	6.72	4.56	5.26	5.72	6.37	5.85	4.01	1.34	3.54	4.85	5.35	4.07	5.02	4.26	3.54	2.36	3.69	4.43
ENSG00000130768	A	SMPDL3B											5.98	5.27	7	5.65	5	4.64	2.01	6.61	6.86	6.74	6.61	5.21	6.45	4.59	3.59	3.22	3.03	2.56	7.25	2.79	3.64	2.63	1.7	0.92	4.96	3.59	4.68	1.07	2.47	3.06	2.34	4.26	2.49	3.82	5.27	3.51
ENSG00000159674	A	SPON2							ECM-structural_ functional-components_NOT-cell-surface-OR-membrane				8.21	10.06	9.35	10.84	9.58	9.28	10.16	9.99	9.99	10.11	10.34	10.08	10.53	10.49	9.51	10.41	10.17	9.5	10.07	8.71	9.82	9.31	9.32	9.71	5.84	7.5	9.28	8.88	7.1	9.82	9.95	9.69	9.06	9.05	8.2	8.79
ENSG00000171621	A	SPSB1											5.42	6.2	5.82	6.46	5.48	5.91	6.1	6.86	6.69	5.73	6.17	5.73	6.97	6.44	5.29	6.08	6.64	5.83	5.2	4.79	5.97	5.28	5.21	6.4	5.32	4.2	3.09	5.89	6.03	5.64	6.73	4.13	6.07	5.64	3.09	6.16
ENSG00000121068	A	TBX2		GO:0030855 : epithelial cell differentiation	GO:0072001 : renal system development			TF_pool					6.7	3.91	3.67	3.97	5.53	5.89	4.63	3.81	3.43	5.02	4.3	2.51	5.85	4.09	3.74	5.04	4.47	4.96	3.23	2.2	4.25	4.02	2.99	4.97	3.78	1.46	3	1.67	2.22	2.93	4.83	4.45	3.44	0.66	5.05	2.55
ENSG00000167900	A	TK1	MP:0005367 : renal/urinary system phenotype										5.74	6.62	6.05	5.77	5.94	7.02	4.75	6.11	6.3	6.98	6.65	5.35	6.17	4.83	3.63	5.96	5.09	5.01	6.31	6.51	4.85	4.49	4.45	6.97	6.6	4.71	5.7	5.07	3.69	2.87	3.63	6.47	6.01	5.78	5.89	5
ENSG00000186283	A	TOR3A											4.35	5.23	5.65	5.35	6.39	6.19	4.8	6.03	5.7	5.58	6.5	5.35	5.53	5.19	5.03	5.07	4.75	4.68	5.14	5.72	4.64	3.89	4.69	4.79	7.19	5.42	5.23	4.17	4.5	4.71	4.99	6.46	6.06	3.78	6.57	4.4
ENSG00000211751	A	TRBC1											4.46	5.61	2.17	3.97	4.2	6.51	2.67	6.02	3.13	4.25	4.3	2.64	4.74	2.68	2.28	2.95	1.4	3.47	4.47	3.09	4.46	3.03	4.18	2.03	1.65	3.32	3.19	2.4	3.3	1.32	2.95	4.58	3.46	0	3.48	0
ENSG00000158022	A	TRIM63											7.49	10.59	7.79	10.37	9.81	10.02	10.65	9.11	7.14	9.68	10.69	6.03	10.8	10.28	6.87	9.02	10.98	9.56	9.17	9.59	9.27	8.57	10.24	6.5	9.03	0.03	5.83	7.98	9.22	8.76	9.68	8.95	9.97	9.92	8.5	9.34
ENSG00000142185	A	TRPM2											2.09	3.26	1.46	5.16	4.34	5.97	4.63	2.23	1.44	2.5	2.45	2.65	1.68	1.53	4.3	1.07	1.78	2.46	3.44	2.8	2.07	1.66	3.4	2.26	3.09	2.1	1.36	1.73	3.06	1.77	2.56	3.84	2.32	2.73	0.67	2.43
ENSG00000184937	A	WT1	MP:0005367 : renal/urinary system phenotype	GO:0030855 : epithelial cell differentiation	GO:0072001 : renal system development			TF_pool				GO:0043069 : negative regulation of programmed cell death	0.1	0.03	0.07	0	1.87	2.54	1.02	0	0.05	0.02	0.07	0	0.59	0.73	0.1	0	0.08	0	0.06	0.03	0	0.01	0.03	0	0	0	0.02	0.01	1.34	0	0.04	0.8	0.03	0.09	0.06	0.25
ENSG00000179409	A	GEMIN4											1.86	2.86	2.96	2.22	4.03	6.26	5.13	3.09	3.05	3.42	2.96	2.53	4.86	2.47	2.94	2.79	3.02	2.1	2.68	3.08	2.28	1.89	2.42	2.28	2.04	2.05	2.46	1.43	1.91	2.05	2.6	3.56	2.02	2.48	2.39	3.32
ENSG00000198729	A	PPP1R14C											2.94	4.48	3.89	5.33	2.72	4.14	3.47	3.96	3.73	4.26	4.53	4.98	4.07	3.76	5.03	2.72	5.41	2.2	4.89	3.42	3.16	3.97	5.12	1.65	2.74	3.48	3.46	0.1	1.92	1.35	0.74	4.64	4.36	5.52	2.48	2.51
ENSG00000173338	A	KCNK7											4.08	5.5	3.33	3.12	4.56	1.91	1.04	3.48	3.49	6.37	4.71	2.05	0.62	0.26	0.52	0.76	1.56	0.33	0.78	0	2.36	0.86	1.95	0.24	1.31	0.04	0.1	0.67	0.41	0.23	0.11	1.96	0	1.31	1.58	1.25
ENSG00000173702	A	MUC13											1.43	1.86	3.49	3.32	2.99	1.85	5.32	2.37	2.5	1.49	1.54	0.13	1.23	4.19	1.8	0.83	0.34	0.42	0.02	0.02	1.84	0.17	0.03	0.16	2.78	0.05	0	0.1	0.16	0.02	0.04	1.19	1.16	1.02	0.1	0.37
ENSG00000164099	A	PRSS12											0.29	0.57	1.28	0.16	3.83	3.43	3.76	1.6	0.71	2.66	2.13	1.07	1.17	0.17	0.4	0.55	2.22	0.59	2.56	0.01	0.61	1.61	0.81	0.37	2.16	0.16	0.9	0.03	0.04	0	0.17	1.21	0.05	0	0.45	0.26
ENSG00000168350	A	DEGS2											0.8	3.27	1.14	0.13	3.62	5.9	4.93	1.72	1.06	2.4	1.36	3.83	2	1.1	1.84	0.94	0.71	0.97	0.72	0.2	1.04	0.56	0.51	0.38	4.94	0.22	0.59	0.33	1.11	0.19	0.26	1.24	1.11	0.32	0.23	0.27
ENSG00000171560	A	FGA										GO:0043069 : negative regulation of programmed cell death	1.42	3.89	4.15	5.54	0.12	0	2.35	0.97	4.46	2.54	1.34	0	2.24	2.86	2.24	0.4	0.23	0.1	0.34	0.44	2.92	0.31	0.11	0	0.6	0.31	0	0	0.61	0	0	0.6	0.04	0	0.06	0
ENSG00000169903	A	TM4SF4		GO:0030855 : epithelial cell differentiation									0.8	1.39	4.01	3.01	2.4	1.58	1.45	4.39	3.18	4.63	3.38	1.01	5.65	2.78	0.56	1.35	0.69	1.73	0.64	1.63	2.48	0.31	1.2	2.23	4.07	0.76	0.17	1.3	0.33	0.71	0.08	3.4	0.03	0.15	0.19	0.03
ENSG00000136383	A	ALPK3					RECEPTORS						2.73	3.08	2.32	3.27	2.46	1.49	2.92	2.84	2.86	3.66	3.47	2.86	3.97	1.58	3.56	1.08	2.64	0.56	1.53	0.39	1.15	1.9	2.44	2.69	1.23	0.59	1.39	1.19	1.37	0.57	0.27	2.55	2.33	2.26	0.41	3.64
ENSG00000172164	A	SNTB1											2.03	2.57	2.19	1.98	2.19	2.87	3.15	2.35	1.83	2.27	2.63	2.38	3.66	2.48	2.23	2.75	0.87	1.07	2.12	1.82	3.01	0.85	1.33	1.01	2.43	1.75	0.9	0.28	1.12	0.51	0.74	3.13	3	1.17	1.76	0.27
ENSG00000084710	A	EFR3B											2.03	1.15	1.79	2.67	2.68	3.51	1.19	2.85	2.26	2.61	3.3	0.81	3.93	3.38	1.21	3.06	3.07	3.57	2.43	2.17	0.56	2.03	1.26	1.19	1.59	0.25	0.97	0.14	0.77	2.77	2.3	2.92	2.27	1.31	0.59	1.25
ENSG00000196208	A	GREB1						TF_pool					1.29	2.1	2.96	3.27	2.93	4.04	3.34	3.25	3.24	3.17	3.11	2.48	3.39	3.56	2.35	2.52	1.78	1.92	1.59	4.34	1.07	1.23	1.76	3.78	4.16	1.49	0.36	0.04	2.06	1.14	0.96	4.03	3.52	1.43	2.25	1.54
ENSG00000132932	A	ATP8A2											0.72	1.15	1.05	1.38	0.99	0.72	0.22	1.15	1.36	1.43	1.37	0.3	1.65	0.59	0.39	0.34	0.41	0.18	0.45	0.18	1.01	0.23	0.6	0.08	0.73	0.44	0.88	0.31	0.21	0.18	0.24	1.62	1.69	1.1	0.83	0.09
ENSG00000196754	A	S100A2											7.02	6.8	8.46	5.17	5.02	4.37	4.54	7.16	7.46	6.85	6	5.85	5.24	5.06	4.14	4.62	5.56	4.21	5.51	3.74	4.88	4.92	4.79	6.28	9.28	3.63	4.2	2.86	5.68	4.25	4.39	3.19	5.95	3.5	4.7	2.8
ENSG00000171798	A	KNDC1											1.7	2.39	1.2	1.52	1.66	0.42	1.08	2.52	2.12	2.24	2.17	1.97	0.65	1.41	1.94	0.4	1.05	0.46	2.07	0.78	2.05	1.03	1.84	0.43	2.84	1.23	0.42	0.08	0.22	0.82	0.02	1.59	1.17	2.18	1.03	1.12
ENSG00000058404	A	CAMK2B											0.97	1.39	0.69	0.66	1.78	0.75	2.28	1.41	0.91	2.82	1.06	0.14	0.73	2.18	1.45	0.56	1	0.44	0.26	0.1	0.42	1.19	0.8	0.26	0.61	0.31	1.47	0.74	1.49	0.09	0.3	2.13	1.42	0.36	1.02	0.06
ENSG00000101333	A	PLCB4											3.92	2.46	3.51	3.14	2.69	2.43	2.47	3.2	3.02	4.75	3.72	2.44	5.36	4.5	2	3.42	2.79	2.74	1.19	1.3	2.14	2.9	1.25	0.7	1.8	3.69	1.22	0.38	0.83	1.39	1.37	4.13	1.44	2.6	2.64	0.78
ENSG00000103196	A	CRISPLD2							ECM-structural_ functional-components_NOT-cell-surface-OR-membrane				3.72	1.46	5.55	2.74	2.75	1.65	2.54	2.85	3.49	3.07	4.02	2.5	5.44	2.99	1.75	3.35	3.07	3.13	1.81	1.74	1.55	2.41	0.65	1.72	1.63	0.64	1.2	0.86	1.49	1.12	3.01	4.61	3.06	1.99	3.29	1.25
ENSG00000100985	A	MMP9		GO:0030855 : epithelial cell differentiation	GO:0072001 : renal system development				ECM-structural_ functional-components_NOT-cell-surface-OR-membrane			GO:0043069 : negative regulation of programmed cell death	3.24	2	3.92	1	5.9	1.99	4.21	1.27	1.55	3.47	3.68	0.78	3.61	1.97	1.71	1.78	0.74	1.14	0.72	0.68	2.05	0.13	3.4	0.54	5.93	0.31	4.48	2.29	2.01	0.74	0.36	4.76	2.46	1.12	0.02	0.56
ENSG00000185924	A	RTN4RL1					RECEPTORS						2.35	3.42	3.33	3.86	3.09	3.49	3.46	3.57	3.62	4.06	3.39	3.78	2.74	3.35	1.67	2.8	3.61	2.74	3.87	0.62	0.79	2.66	1.92	0.6	3.43	0	2.43	2.46	2.07	3.01	4.3	3.37	0.08	0.56	1.47	0.2
ENSG00000170743	A	SYT9											0.72	1.06	1.35	0	2.51	4.22	1.61	1.78	1.12	1.28	1.45	0.07	0.83	1.82	2.4	1.16	1.31	0.21	0.14	0.12	0.39	0.37	0.08	0.1	0.02	0.13	0.03	0.18	0.33	0.06	0.1	2.87	0.23	0.08	1.85	0.25
ENSG00000078900	A	TP73		GO:0030855 : epithelial cell differentiation	GO:0072001 : renal system development			TF_pool			GO:0043409 : negative regulation of MAPK cascade	GO:0043069 : negative regulation of programmed cell death	1.33	2.16	1.59	1.77	0.78	1.19	0.63	2.68	2.18	2.38	2.53	2.41	2.47	1.17	1.21	1.93	2.88	1.22	3.02	0.72	0.05	1.72	1.3	2.37	2.85	0.16	0.21	0.04	0	0.37	0.09	3.34	0.71	1.17	2.38	0.94
ENSG00000029534	A	ANK1	MP:0005367 : renal/urinary system phenotype										3.01	3.11	4.48	1.86	0.77	0.55	1.02	3.06	2.14	5.3	4.77	0.96	3.99	0.18	1.45	1.02	1.57	0.54	1.31	0.15	0.63	0.91	1.43	0.29	1.81	2.69	0.3	0.2	0.29	0.51	0.41	5.65	0.67	2.79	5.27	0.13
ENSG00000150967	A	ABCB9											2.73	3.43	4.26	2.87	3.53	4.93	4.66	4.95	3.89	4.21	4.94	3.07	4.74	3.06	1.73	2.95	3.47	2.93	3.66	2.98	2.35	3.05	3.02	3.84	5.33	2.44	1.49	1.42	1.28	2.59	2.17	5.42	6.04	3.81	4.2	0.93
ENSG00000101955	A	SRPX											1.97	2.34	3.97	1.77	4.06	3.62	1.63	3.14	1.86	4.16	4.35	2.72	2.86	1.83	0.88	1.19	1.32	0.88	3.6	0.23	1.36	1.71	2.24	1.46	4.28	1.12	0.2	0.88	1.54	2.22	1.09	3.51	4.43	5.72	2.9	1.11
ENSG00000044524	A	EPHA3	MP:0005367 : renal/urinary system phenotype				RECEPTORS						0.13	0.02	0.02	0.38	0.86	1.69	1.94	0.03	0.11	0.2	0.11	2	2.86	0.56	0.05	0.09	0.02	0.02	0.02	0.04	0	0.03	0.02	0.18	0.12	0.1	0.01	0.04	0.12	0.18	0.03	0.27	0.06	0.07	0.09	0.04
ENSG00000203883	A	SOX18		GO:0030855 : epithelial cell differentiation				TF_pool					4.33	1.81	4.12	4.55	4.78	3.98	2.86	2.75	2.43	5.87	3.69	2.82	4.63	3.25	1.74	2.08	2.14	2.11	2.37	2.09	1.6	2.55	1.16	2.07	4.23	1.39	1.85	2.45	2.48	2.77	3.13	4.74	3.91	1.53	2.7	1.57
ENSG00000237973	A	MTCO1P12											4.13	1.21	3.9	3.58	3.35	8.28	2.58	3.35	3.39	2.1	2.51	3.78	2.94	12.8	2.95	10.42	1.78	10.75	1.74	2.31	0.95	3.69	0.98	3.73	8.94	2.71	9.51	3.8	3.86	3.25	2.69	3.69	1.91	7.36	2.7	8.29
ENSG00000248527	A	MTATP6P1											10.99	8.76	11.21	12.08	11.57	10.6	10.78	11.62	10.67	9.56	10.48	11.8	10.79	12.74	10.4	10.99	9.81	11.48	9.82	10.19	8.4	11.4	8.52	11.55	11.29	9.98	11.14	11.02	11.12	12.13	10.63	10.79	10.97	11.14	10.71	11.35
ENSG00000102760	A	RGCC											4.74	3.56	4.27	5.19	5.26	4.33	4.63	3.67	4.07	5.02	3.77	4.48	4.46	4.74	3.29	3.75	3.39	3.76	3.72	3.18	3.88	2.95	3.34	3.44	4.83	2.12	3.73	4.21	4.41	4.06	3.02	5.52	5.48	4.63	4.79	3.35
ENSG00000101247	A	NDUFAF5											4.86	5.05	4.81	4.59	4.37	4.9	4.91	4.6	5.23	5.15	5.39	5.36	5.05	4.83	4.38	4.63	4.65	4.56	4.62	4.88	4.14	4.34	4.55	4.56	4.71	4.16	4.65	5.05	5.02	4.38	4.96	5.24	5.98	5.53	5.16	4.01
ENSG00000112139	A	MDGA1											1.58	1.04	1.98	1.02	1.78	0.99	1.08	1.86	1.53	2.36	1.64	1.01	1.92	1.83	0.33	0.51	0.3	0.92	0.37	0.71	0.92	0.73	0.34	0.08	1.46	1.04	1.46	0.87	1.27	0.48	1.46	2.61	2.63	2.25	1.94	0.78
ENSG00000291964	A	CENPN											1.57	2.29	2.24	1.72	2.14	2.72	1.75	1.79	2.15	2.04	2.06	1.6	2.42	1.8	1.49	1.28	1.54	0.94	1.58	2.29	1.03	1.15	2.04	1.68	1.69	1.41	2.38	1.66	1.76	1.82	1.45	1.61	2.61	2.59	1.15	1.31
ENSG00000166451	A	CENPN											1.57	2.29	2.24	1.72	2.14	2.72	1.75	1.79	2.15	2.04	2.06	1.6	2.42	1.8	1.49	1.28	1.54	0.94	1.58	2.29	1.03	1.15	2.04	1.68	1.69	1.41	2.38	1.66	1.76	1.82	1.45	1.61	2.61	2.59	1.15	1.31
ENSG00000103174	A	NAGPA											4.26	4.88	4.6	4.19	4.55	4.98	4.79	4.72	5.27	5.14	4.98	4.6	4.64	4.14	4.14	4.38	4.31	4.43	4.61	4.13	3.78	4.03	3.74	4.55	4.33	4.07	3.76	4.25	4.14	4.69	5.26	4.78	4.11	3.8	3.72	4.89
ENSG00000168487	A	BMP1				LIGANDS			ECM-structural_ functional-components_NOT-cell-surface-OR-membrane				4.24	3.14	3.05	3.66	3.91	4.01	3.03	3.91	3.58	4.69	3.84	3.97	5.12	4.14	3.58	3.43	3.05	2.78	3.06	2.67	3.24	2.81	2.34	3.44	3.65	4.34	3.92	2.62	3.08	3.4	4.2	4.32	2.66	1.74	2.22	2.86
ENSG00000173715	A	C11orf80											4.31	4.39	4.02	3.87	3.55	4.03	3.48	4.46	3.91	4.78	4.21	3.93	4.29	3.88	3.12	2.99	3.72	3.4	4.02	2.65	2.94	4.07	3.86	3.09	3.2	3.35	3.44	2.63	2.73	3.22	3.87	2.75	1.8	3.82	2.86	3.5
ENSG00000136237	A	RAPGEF5											1.13	0.35	1.04	1.37	1.54	0.96	1.24	0.84	0.83	1.92	0.73	2.28	2.72	1.88	0.62	0.93	0.5	0.42	0.57	0.57	0.39	0.37	0.23	0.47	1.12	1.45	1.04	0.59	1.71	0.87	0.85	1.98	1.2	0.12	0.55	0.35
ENSG00000086015	A	MAST2											2.9	2.7	3.3	3.39	3.05	3.49	2.98	3.67	3.31	3.84	3.3	3.49	3.7	3.62	2.74	2.91	3.12	2.94	2.63	2.52	2.27	2.55	1.94	3.28	2.94	3.13	3.62	2.64	2.52	2.95	3.75	3.34	3.27	2.36	2.1	3.4
ENSG00000034152	A	MAP2K3											4.05	4.62	5.44	4.73	3.9	5.12	4.61	4.64	4.8	5.41	5.06	4.44	5.06	4.74	4.05	4.37	3.94	4.05	4.05	4.62	4.79	3.61	3.91	3.17	3.83	4.13	4.77	3.81	3.77	3.93	3.75	5.45	4.58	5.75	3.3	5.36
ENSG00000161638	A	ITGA5		GO:0030855 : epithelial cell differentiation			RECEPTORS			CellSurface_AND_JunctionAdhesion		GO:0043069 : negative regulation of programmed cell death	4.92	3.63	3.88	4.61	5.16	3.72	4.25	3.23	3.93	5.35	4.26	4.3	5.17	4.26	3.16	3.27	3.44	3.04	3.17	3.22	4.02	2.11	2.89	3.55	4.7	3.82	3.44	3.32	4.36	4.05	4.83	4.79	3.83	3.47	2.45	2.67
ENSG00000162512	A	SDC3											3.98	4.32	3.47	3.85	4.15	4.35	4.25	3.87	3.46	4.36	4.24	4.96	4.52	4.08	3.72	3.92	3.8	3.86	3.95	3.33	3.46	3.31	3.65	2.46	3.92	3.35	5.25	3.43	3.79	3.81	4.75	4.22	2.82	3.48	1.51	3.77
ENSG00000146205	A	ANO7											0.72	1.93	1.6	1.86	2.5	1.86	2.21	1.97	1.75	1.68	1.41	1.54	1.78	1.09	0.78	0.63	1.41	0.59	0.51	1.41	1.46	0.5	0.55	1.31	1.24	1.35	1.13	1.26	0.82	0.78	1.01	2.16	0.93	0.43	2.01	2.69
ENSG00000061273	A	HDAC7											5.04	4.82	4.61	4.49	4.41	4.99	4.7	4.68	4.71	5.47	5.38	5.34	5.38	4.72	4.61	4.62	4.29	4.6	4.36	4.06	4.81	4.54	4.3	3.92	4.43	5.35	4.32	3.34	4.21	3.62	4.62	5.23	3.65	3.93	3.41	3.63
ENSG00000167106	A	EEIG1											4.56	5.79	5.86	6.88	6.28	6.99	6.9	6.52	6.07	6.74	6.78	6.02	6.41	6.42	5	5.05	6.22	5.08	6.3	5.18	4.13	5.06	4.45	4.51	5.82	4.93	5.26	3.79	3.76	5.06	5.25	5.26	6.89	5.22	4.11	4.78
ENSG00000185813	A	PCYT2											5.53	5.33	5.62	5.08	4.93	5.64	5.56	4.92	6.46	5.76	5.78	5.04	5.04	5.19	5.58	4.48	5.27	4.82	4.35	3.94	4.07	4.67	4.17	4.74	4.83	5.59	4.92	5.3	4.91	4.99	5.85	4.51	3.38	4.08	3.8	5.87
ENSG00000179168	A	GGN											2.72	1.54	0.2	0.61	1.49	0.99	1.14	1.55	0.88	1.4	1.14	1.67	0.9	0.7	0.16	0.62	0.27	0.57	0.58	0	0.88	0.83	0.68	0.3	1.53	1.01	1.53	0.05	0.84	0.25	0.62	1.61	0.73	0.95	1.31	0.22
ENSG00000187997	A	C17orf99					RECEPTORS						1.48	2.8	3.53	1.78	0.72	1.44	0.54	2.78	3.09	2.01	1.59	0.12	1.56	0.54	0.26	0.11	0	0	0	0.47	0.02	0.29	0.02	0.11	0	0.05	0.03	0.85	0.25	0.02	0	0.49	0	0.14	1.98	0.1
ENSG00000167695	A	TLCD3A											2.69	4.5	3.53	2.74	4.29	4.77	5.3	3.98	3.65	3.99	3.92	3.53	4.89	2.81	2.91	3.94	3.68	2.76	2.79	3.12	4.16	2.32	2.98	3.09	3.11	1.95	3.41	1.96	2.29	2.89	3.01	3.11	1.23	1.83	1.75	3.96
ENSG00000007312	A	CD79B					RECEPTORS						2.35	2.94	2.06	1.97	1.98	2.78	4.24	1.65	1.45	2.99	2.12	1.76	4.21	1.63	0.92	1.75	1.18	1.41	1.25	1.36	1.69	1.06	1.89	0.78	1.87	0.96	1.88	1.92	2.16	1.38	1.67	4.58	3.8	1.65	3.2	1.11
ENSG00000136840	A	ST6GALNAC4											2.72	4.41	3.79	4.35	3.42	4.75	4.84	4.3	4.29	4.16	4.73	4.39	4.95	4.36	2.97	3.64	3.78	3.56	3.6	4.01	4.43	2.63	3.87	4.44	3.25	4.19	3.1	3.87	4.47	4.05	4.33	4.26	4.37	3.75	2.88	5.17
ENSG00000260602	A	HMGN2P40											0	0.46	0.62	0.21	0.96	1.47	1.13	0.56	1.02	0	0.57	1.7	1.87	0	0.45	0.25	0.24	0	0.38	0.2	0	0.18	0	0	0.21	0	0	0.32	0.19	0.52	0.44	0	0.67	0	0	0
ENSG00000099917	A	MED15											5.5	5.74	5.29	4.93	5.44	5.85	5.43	5.88	5.41	5.98	5.7	5.25	5.97	5.2	5.31	5.44	5.26	5.47	5.26	4.55	5.08	5.05	4.18	5	5.03	5.61	5.58	4.99	4.46	5.05	5.73	5.76	5.31	6.02	4.34	5
ENSG00000008513	A	ST3GAL1										GO:0043069 : negative regulation of programmed cell death	2.79	2.33	2.8	3.02	2.64	3.25	3.31	3.21	3.06	3.4	2.74	2.5	3.76	2.93	2.53	2.78	2.5	2.3	2.1	1.79	2.88	1.96	2.05	2.2	2.65	2.97	4.26	1.7	3.39	2.58	3.21	4.64	4.8	4.14	2.89	2.59
ENSG00000292214	A	KCND1											0.65	0.23	0.15	0.14	0.27	0.27	0.48	0.2	0.28	0.36	0.21	0.53	0.42	0.18	0.07	0.1	0.12	0.18	0.13	0.09	0.15	0.18	0.04	0.21	0.32	0.87	1.01	0.04	0.35	0.25	0.54	0.27	0.04	0.12	0.02	0.03
ENSG00000102057	A	KCND1											0.65	0.23	0.15	0.14	0.27	0.27	0.48	0.2	0.28	0.36	0.21	0.53	0.42	0.18	0.07	0.1	0.12	0.18	0.13	0.09	0.15	0.18	0.04	0.21	0.32	0.87	1.01	0.04	0.35	0.25	0.54	0.27	0.04	0.12	0.02	0.03
ENSG00000288195	A	PODNL1							ECM-structural_ functional-components_NOT-cell-surface-OR-membrane				1.36	0.66	0.56	1.44	1.54	0.2	0.57	0.43	0.13	1	0.78	1.03	0.94	0.99	0.42	0.17	0.3	0.09	0.26	0.47	0	0.16	0.4	0.31	0.23	0.15	0.36	0.14	0.27	0.09	0.42	0.11	2.08	3.38	0.06	0.48
ENSG00000132000	A	PODNL1							ECM-structural_ functional-components_NOT-cell-surface-OR-membrane				1.31	0.73	0.62	1.44	1.79	0.16	0.4	0.43	0.13	0.93	0.94	0.85	1.3	0.66	0.42	0.17	0.3	0.09	0.44	0.63	0	0.16	0.4	0.33	0.23	0.15	0.27	0.14	0.5	0.09	0.45	0.11	2.11	3.7	0.06	0.48
ENSG00000135299	A	ANKRD6											3.25	3.89	4.44	3.54	3.99	4.29	4.9	4.81	4.51	4.6	4.47	4.19	5.37	4.85	4.31	3.85	3.86	2.75	3.38	3.63	2.78	3.44	3.48	3	2.75	3.19	3.48	2.81	2.52	2.89	3.66	5.75	4.92	3.67	3.31	2.86
ENSG00000151617	A	EDNRA		GO:0030855 : epithelial cell differentiation	GO:0072001 : renal system development		RECEPTORS					GO:0043069 : negative regulation of programmed cell death	0.74	0.24	0.36	1.09	1.38	1.39	1.49	0.28	0.47	1.49	0.93	1.19	2.11	1.31	0.26	0.51	0.27	0.18	0.2	0.45	0.28	0.16	0.11	0.86	0.9	0.34	0.73	0.53	1.17	0.73	0.14	0.77	0.64	0.17	0.37	0.23
ENSG00000171310	A	CHST11	MP:0005367 : renal/urinary system phenotype									GO:0043069 : negative regulation of programmed cell death	2.44	3.29	3.16	3.43	3.91	3.82	4.13	4.53	3.56	4.53	4.01	3.33	5.14	4.34	1.74	2.71	2.26	2.44	2.9	3.08	2.05	1.94	2.02	2.99	3.38	2.47	3.15	4.91	4.3	4.4	3.43	5.07	4.95	4.04	3.12	2.56
ENSG00000188522	A	FAM83G											3.76	4.41	4.25	4.64	2.22	3.48	3.29	4.17	4.45	4.08	4.34	4.26	4.52	4.7	3.56	3.26	3.19	2.7	2.68	3.33	3.38	2.11	3.03	1.87	2.75	2.93	3.03	1.89	2.14	2.6	3.32	3.38	1.34	3.41	2.12	4.6
ENSG00000176463	A	SLCO3A1											4.12	3.64	4.79	3.45	4.27	3.56	3.8	4.57	4.85	4.78	4.58	4.32	4.69	4.15	3.69	3.6	3.93	3.24	3.26	2.57	3.03	3.42	1.14	2.79	4.46	3.21	4.83	2.43	3.23	2.57	3.11	5.16	3.85	4.02	4.15	1.89
ENSG00000083454	A	P2RX5					RECEPTORS						1.45	2.64	4.34	0.76	3.54	2.63	2.54	1.81	1.49	2.5	2.48	0.9	2.07	0.88	0.24	0.31	0.63	0.95	0.85	1.42	1.26	0.28	0.71	0.7	0.94	0.66	0.55	0.5	0.63	0.44	1.16	2.34	0.89	0.13	0.35	1.69
ENSG00000149243	A	KLHL35											0.39	1.06	0.52	0.54	0.45	0.74	0.08	0.24	0.31	1.09	0.72	0.87	0.76	0.38	0.38	0.05	0.07	0.27	0.29	0.26	0.16	0.32	1.06	0.16	0.13	0.74	0.33	0.33	0.23	0.7	0.84	0.94	0.18	0.79	0.82	0.04
ENSG00000137441	A	FGFBP2											0.28	1	0.15	0.94	0.77	1.04	0.31	0.81	1.15	1.18	0.61	0.58	0.55	1.05	0.16	0.42	0.88	0.18	0.04	0.05	0.52	0	0.13	0	0.1	0.91	0.54	0.41	0.37	0.26	0.52	2.28	0.05	0.3	0.04	0.26
ENSG00000136052	A	SLC41A2											2.14	3.16	3.67	2.4	2.73	3.41	3.72	3.68	3.76	2.82	3.19	3.33	3.98	3.71	2.92	3.2	2.77	2.23	2.67	2.72	2.31	2.27	2.62	2.02	3.74	2.58	3.86	2.34	1.77	2.46	2.6	3.46	4.09	1.42	2.43	2.8
ENSG00000100596	A	SPTLC2											3.09	3.53	3.45	2.81	3.63	3.89	4.26	4.06	3.88	4.12	3.91	4.38	4.23	3.54	3.58	3.56	3.19	3.62	3.5	2.98	2.97	3.17	3.2	3.47	4.06	2.78	4.48	3.45	3.95	3.51	3.69	3.6	3.55	3.24	2.56	3
ENSG00000064932	A	SBNO2											3.33	3.45	2.91	2.62	2.94	4.07	3.47	3.25	2.72	4.13	3.72	3.89	4.53	3.4	2.72	3.59	2.95	2.53	2.71	2.34	3.08	2.69	2.2	2.64	3.64	4.04	3.02	1.76	2.38	2.31	3.06	4.57	3.37	3.99	1.77	2.36
ENSG00000278788	A	SBNO2											3.43	3.58	2.98	3.5	3.58	4.26	3.7	4.02	3.36	3.82	4.07	3.92	4.07	3.13	2.57	2.48	3.21	2.8	3.1	2.92	3.43	2.99	2.72	3.51	4.02	3.26	1.01	2.39	2.24	2.09	2.45	5.22	3.66	4.11	2.4	2.7
ENSG00000115902	A	SLC1A4											2.88	3.47	3.69	2.3	3.55	3.38	3.78	3.95	3.23	4	4.35	2.25	3.79	2.83	2.7	2.82	2.99	2.29	2.92	2.93	1.6	1.76	2.38	2.58	2.84	2.46	2.98	1.56	2.76	2.72	2.37	3.41	2.06	2.32	2.19	2.6
ENSG00000099840	A	IZUMO4											1.98	2.38	2.46	1.3	1.57	2.4	2.63	2.35	2.42	1.6	1.87	1.93	1.54	1.51	1.71	0.73	1.18	1.07	1.47	0.93	1.87	1.32	1.49	1.02	0.84	1.42	1.68	0.72	0.97	1.08	1.67	1.53	1.98	2.16	1.49	1.3
ENSG00000103005	A	USB1											3.88	4.35	4.82	4.39	4.55	5.39	4.81	5	4.81	5.15	5.11	4.96	5.26	4.76	4.5	4.68	4.51	4.35	4.37	4.4	3.79	3.98	3.46	3.38	4.65	5.02	5.02	3.45	4.38	4.12	4.53	5.42	4.26	4.17	3.56	4.04
ENSG00000196155	A	PLEKHG4											2.44	2.21	2.77	2.03	2.22	3.33	2.69	2.13	2.19	3.18	2.28	1.57	2.4	1.7	0.44	1.05	0.75	0.84	1.12	0.94	0.76	0.7	1.46	1.45	1.41	3.02	1.34	0.54	0.84	0.62	1.22	1.54	1.47	0.65	0.99	2.11
ENSG00000189114	A	BLOC1S3											3.09	3.26	3.37	3.34	3.81	4.22	3.63	3.7	3.11	3.49	3.82	3.35	3.93	3.49	3.06	3.17	3.19	2.94	3.14	2.9	2.04	2.12	1.97	3.04	3.42	3.06	3.07	3.02	2.7	3.02	3.21	3.53	2.95	2.81	2.31	2.67
ENSG00000087085	A	ACHE							ECM-structural_ functional-components_NOT-cell-surface-OR-membrane				0.99	2.01	0.25	0.44	2.04	2.01	3.03	2.41	1.73	2.34	0.91	0.76	1.83	0.42	0.37	0.27	0.34	0.66	0.34	1.34	2.08	0.58	0.39	0.18	0.48	0.96	0.26	0.11	0.45	0.4	0.2	1.22	0.47	0.85	0.15	0.9
ENSG00000127743	A	IL17B				LIGANDS							1.43	0.41	0.38	0.94	0.75	0.79	0.1	0.38	0.62	0.91	0.53	0.56	0.87	0.41	0	0.11	0.17	0.08	0.28	0.37	0	0.39	0.84	0.56	0.33	0.91	0.55	0.64	1.17	0.34	0.41	0	1.34	0.35	0.48	0.89
ENSG00000284238	A	TOP3A											2.07	2.35	2.14	1.88	2.07	3.13	2.26	2.34	2.32	2.67	2.39	2.12	2.45	1.84	2.22	1.92	1.88	1.84	1.8	2.5	1.84	1.86	1.92	1.45	1.53	1.75	1.88	1.69	1.89	1.69	2.05	2.19	1.36	1.7	1.49	2.14
ENSG00000177302	A	TOP3A											2.07	2.35	2.14	1.88	2.07	3.13	2.26	2.34	2.32	2.67	2.39	2.12	2.45	1.84	2.22	1.92	1.88	1.84	1.8	2.5	1.84	1.86	1.92	1.45	1.53	1.75	1.88	1.69	1.89	1.69	2.05	2.19	1.36	1.7	1.49	2.14
ENSG00000137216	A	TMEM63B					RECEPTORS						4.08	4.09	3.94	4.22	3.88	4.56	4.28	4.4	4.08	4.6	4.36	4.55	4.75	4.36	4.23	4.24	4	3.73	3.3	3.28	3.74	3.24	3.67	4.16	3.46	4.79	5.01	3.96	3.88	3.91	4.42	4.72	3.92	3.46	3.12	3.73
ENSG00000161055	A	SCGB3A1											3.92	0.62	2.75	2.11	2.73	3.83	2.4	1.54	1.84	3.55	1.87	2.52	1.69	2.24	0.71	0.47	1.32	0.86	1.35	1.05	1.99	0.57	1.32	0.64	1.87	0.46	0.62	0.86	1.82	0.6	1.32	0.64	2.04	1.56	1.54	1.14
ENSG00000102359	A	SRPX2											1.04	1.13	1.61	3.13	1.92	0.37	1.42	1.64	0.95	2.71	1.18	2.81	2.44	4.48	0.26	0.36	0.55	0.05	0.2	0.62	1.04	0.25	0.58	0.7	1.13	4.32	0.57	0.2	0.57	0.36	0.58	0.75	2.11	0.91	0.41	0.02
ENSG00000261371	A	PECAM1	MP:0005367 : renal/urinary system phenotype	GO:0030855 : epithelial cell differentiation	GO:0072001 : renal system development		RECEPTORS			CellSurface_AND_JunctionAdhesion			4.24	3.13	3.66	4.14	4.63	3.74	4.43	3.67	3.41	5.15	3.78	3.62	5.2	4.51	2.67	3.25	2.61	2.95	3.5	3.07	3.16	2.37	3.03	3.19	4.23	3.08	3.36	3.29	4.99	3.74	3.56	5.69	4.25	2.85	2.92	2.73
ENSG00000165323	A	FAT3											0.12	0.01	0.51	1.15	0.72	1.03	0.01	0.44	0.04	0.52	0.81	0.94	0.91	0.44	0.01	0.19	0.03	0.03	0.13	0.04	0.2	0.02	0.42	0.18	0.08	0.04	0.15	0.27	0.05	0.04	0.13	0.63	0.06	0	0.03	0.01
ENSG00000035664	A	DAPK2											1.55	1.99	0.88	1.24	2.3	2.69	2.67	2.08	1.2	1.96	1.43	1.12	1.81	1.44	0.92	1.05	1.09	0.94	0.78	1.67	0.91	0.6	0.9	1.78	1.29	0.73	0.6	1.53	2.22	1.2	1.82	3.01	1.15	0.51	0.59	2.03
ENSG00000105808	A	RASA4											4.64	5.28	5.27	3.8	5.76	5.27	3.81	5.06	4.7	5.49	4.58	4.55	5.15	3.95	3.31	3.61	3.99	3.36	4.66	2.87	3.99	3.35	4.08	5.46	3.65	3.76	4.34	3.33	4.38	3.74	5.26	4.42	2.68	4.15	4.12	5.69
ENSG00000154723	A	ATP5PF											6.55	8.7	8.4	8.87	8.85	8.93	9.37	8.97	9.1	8.63	9.14	9.19	8.96	9.43	8.69	8.83	8.9	8.57	8.46	8.06	8.61	8.08	7.94	8.7	8.89	8.5	9.28	9.45	9.56	8.86	8.91	8.88	10.62	8.9	9.15	7.28
ENSG00000051620	A	HEBP2											5.44	5.25	6.08	5.38	5.4	5.57	5.68	5.51	5.87	6.13	5.81	5.63	6.22	5.3	5.59	4.52	5.44	5.02	5.19	5.05	5.75	5.07	5.26	4.89	4.69	6.05	4.81	5	4.52	4.95	5.76	6.17	5.71	4.84	5.17	3.97
ENSG00000102003	A	SYP											0.43	0.45	0.25	0.33	0.83	0.79	0.53	0.49	0.5	0.7	0.54	0.87	0.83	0.68	0.18	0.49	0.4	0.54	0.3	0.53	0.57	0.42	0.49	0.57	0.56	0.7	0.63	0.29	0.89	0.87	0.7	1.07	0.46	0.83	0.38	0.41
ENSG00000184058	A	TBX1		GO:0030855 : epithelial cell differentiation				TF_pool				GO:0043069 : negative regulation of programmed cell death	0.16	0.44	0.3	0.05	1.26	0.58	0.3	0.32	0.12	0.98	0.6	1.61	2.05	0.63	0.05	0.03	0.05	0	0.31	0.03	0.1	0.22	0.05	0.47	0.33	0.05	0.09	0.76	0.26	0.25	0.11	1.94	0.8	0.41	1.75	0
ENSG00000163382	A	NAXE											6.31	7.09	6.77	6.78	7.13	7.69	7.06	6.71	7	7.13	6.93	7.13	6.87	6.96	6.91	6.54	7.09	6.44	6.48	6.5	6.42	5.86	6.63	6.53	6.79	7.37	6.91	6.8	6.64	6.52	6.61	6.74	6.41	6.56	6.49	6.63
ENSG00000196460	A	RFX8						TF_pool					0.73	0.05	0.35	0.34	0.88	0.7	0.29	0.21	0.2	0.99	0.49	0.4	0.59	0.08	0	0.11	0.08	0.12	0.02	0.05	0	0.14	0.31	0.15	0.24	0	0	0.17	0.23	0.57	0.09	0.27	0.14	0	0.15	0
ENSG00000120318	A	ARAP3											3.22	1.58	2.2	2.27	2.93	1.81	2.28	1.56	1.56	3.4	2.15	2.76	2.77	1.82	0.87	1.07	0.78	1.82	1.43	1.44	1.09	1.47	1.2	1.59	2.52	1.33	0.95	1.6	2.16	1.46	1.57	3	2.77	1.3	2.03	0.9
ENSG00000140945	A	CDH13								CellSurface_AND_JunctionAdhesion			0.83	0.21	1.28	1.19	1.6	1.14	1.88	0.65	0.87	2.29	0.98	2.28	3.02	2.6	0.35	0.55	0.1	0.26	0.57	0.58	0.4	0.27	0.37	0.73	1.37	0.53	0.94	0.81	1.79	1.51	0.78	3.32	0.78	0.34	0.22	0.23
ENSG00000136854	A	STXBP1										GO:0043069 : negative regulation of programmed cell death	3.76	3.9	4.71	3.53	4.39	4.34	4.94	4.9	3.81	4.5	4.52	3.86	5.54	4.68	3.51	4.03	3.38	3.65	3.62	3.58	3.79	3.28	2.67	3.45	2.71	3.01	4.71	3.18	2.72	3.22	3.2	3.71	3.95	3.32	2.32	3.62
ENSG00000283946	A	CHRNB1					RECEPTORS						1.69	1.96	2.41	2.21	2.59	2.82	2.42	2.89	2.79	2.76	2.65	3.09	2.7	2.92	2.87	2.42	2.32	1.73	1.59	2.12	1.65	2.05	1.35	1.62	1.17	1.91	4.01	2.52	2.69	2.17	2.75	2.82	0.58	1.08	1.48	2.16
ENSG00000170175	A	CHRNB1					RECEPTORS						1.69	1.96	2.41	2.21	2.59	2.82	2.42	2.89	2.79	2.76	2.65	3.09	2.7	2.92	2.87	2.42	2.32	1.73	1.59	2.12	1.65	2.05	1.35	1.62	1.17	1.91	4.01	2.52	2.69	2.17	2.75	2.82	0.58	1.08	1.48	2.16
ENSG00000168884	A	TNIP2										GO:0043069 : negative regulation of programmed cell death	4.12	4.54	4.59	4.38	4.2	4.85	4.56	4.65	4.66	5.34	4.65	4.7	4.75	3.83	4.46	4.22	4.07	3.92	4.28	3.82	4.22	3.71	3.96	3.79	4.35	4.64	3.81	3.36	3.95	3.71	4.86	5.02	4.08	4.07	3.62	4.85
ENSG00000166289	A	PLEKHF1											3.39	3.83	3.43	2.07	3.72	4.18	4.32	3.13	3.08	3.78	3.52	2.7	2.97	2.59	1.8	2.66	2.47	2.77	2.74	1.79	2.42	2.4	1.7	2.45	3.6	2.21	3.67	2	2.41	2.75	3.75	2.93	2.12	3.97	2.02	2.39
ENSG00000149090	A	PAMR1											1.95	0.36	1.48	1.36	1.79	2.42	0.95	0.23	0.36	2.43	1.15	0.84	2.75	2.05	0.26	0.82	0.62	0.31	0.34	0.64	0.49	0.24	0.2	0.71	0.89	0.36	0.91	1.67	1.42	0.66	0.65	1.87	1.37	0.41	0.59	0.4
ENSG00000141503	A	MINK1	MP:0005367 : renal/urinary system phenotype				RECEPTORS						3.82	4.05	3.58	3.96	3.8	4.53	4.05	4.58	3.81	4.12	4.04	4.73	4.89	4.19	4.28	4.09	4.05	3.48	3.74	3.25	3.53	3.67	3.38	3.07	3.37	4.06	4.92	2.97	3.97	3.81	4.24	4.54	2.35	3.23	2.23	4.34
ENSG00000100311	A	PDGFB	MP:0005367 : renal/urinary system phenotype	GO:0030855 : epithelial cell differentiation	GO:0072001 : renal system development	LIGANDS							3.99	2.67	3.52	3.44	3.22	3.08	2.77	3.57	2.73	4.29	3.85	3.17	3.97	2.82	2.87	2.05	1.94	1.92	2.24	1.76	2.01	1.82	2.21	2.19	3.48	2.23	2.57	1.77	2.71	2.45	2.71	4.87	2.9	1.38	2.06	2.18
ENSG00000007168	A	PAFAH1B1		GO:0030855 : epithelial cell differentiation							GO:0043409 : negative regulation of MAPK cascade		5.12	5.7	5.47	4.47	4.92	5.45	5.38	4.55	5.2	5.08	5.2	5.09	5.63	4.9	4.9	5.25	4.72	4.88	4.5	4.42	5.46	4.82	5.35	4.3	4.45	4.08	5.45	4.61	4.58	4.48	5.34	5.09	4.54	4.85	4.01	5.06
ENSG00000184838	A	PRR16											0.21	0.08	0.52	1.03	0.65	0.96	0.49	0.34	0.12	1.36	0.59	0.78	0.5	0.46	0.03	0.05	0.17	0.08	0	0.25	0	0.05	0.1	0.08	0.68	0.19	0.3	0.28	0.4	0.41	0.38	0.53	0.49	0.11	0.07	0.49
ENSG00000164932	A	CTHRC1	MP:0005367 : renal/urinary system phenotype						ECM-structural_ functional-components_NOT-cell-surface-OR-membrane				0.5	2.25	2.11	2.07	3.08	1.91	2.99	1.56	1.71	3.16	2.3	2.91	4.05	2.98	1.3	1.14	0.99	0.83	1.74	0.89	1.97	0.4	1.78	1.31	2.59	2.91	1.28	0.84	2.18	1.34	2.09	3.87	3.97	0.86	1.37	1.25
ENSG00000111424	A	VDR	MP:0005367 : renal/urinary system phenotype	GO:0030855 : epithelial cell differentiation				TF_pool					1.05	1.13	1.18	0.69	1.38	2.17	3.33	1.84	1.39	1.65	1.86	0.91	1.71	3	1.71	1.43	0.9	0.54	0.18	0.33	1.09	0.26	0.28	0.35	0.59	1.42	1.55	0.06	1.24	0.51	0.61	1.73	0.82	0.79	0.36	0.49
ENSG00000177464	A	GPR4	MP:0005367 : renal/urinary system phenotype	GO:0030855 : epithelial cell differentiation	GO:0072001 : renal system development		RECEPTORS						3.43	0.95	1.83	2.44	2.95	2.31	2.29	1.63	1.6	3.22	1.72	1.96	2.81	2.21	0.71	1.33	0.68	1.54	1.32	0.95	0.9	0.73	0.7	1.37	2.64	0.45	1.36	0.91	1.73	1.74	1.29	2.31	2.22	1.48	0.74	1.4
ENSG00000121957	A	GPSM2		GO:0030855 : epithelial cell differentiation									0.75	1.41	1.66	1.35	2.2	3.56	2.73	2.35	2.14	2.46	2.47	1.96	3	2.17	0.92	1.46	1.52	0.57	0.96	1.95	1.28	0.63	1.01	1.46	1.46	2.55	3.1	0.59	1.68	1.55	1.94	1.86	1.77	0.8	0	1.17
ENSG00000284765	A	CARMIL3	MP:0005367 : renal/urinary system phenotype										0.94	1.18	0.9	0.53	1.71	1.46	0.9	1.78	0.82	1.5	1.14	0.64	1.09	0.43	0.5	0.75	0.48	0.77	0.66	0.35	0.26	0.84	0.7	0.42	0.68	0.07	0.13	0.31	0.1	0.15	0.1	1.07	0.55	0.58	1.11	0.19
ENSG00000186648	A	CARMIL3	MP:0005367 : renal/urinary system phenotype										0.94	1.18	0.9	0.53	1.71	1.46	0.9	1.78	0.82	1.5	1.14	0.64	1.09	0.43	0.5	0.75	0.48	0.77	0.66	0.35	0.26	0.84	0.7	0.42	0.68	0.07	0.13	0.31	0.1	0.15	0.1	1.07	0.55	0.58	1.11	0.19
ENSG00000185386	A	MAPK11											3.16	1.74	1.78	2	2.15	3.16	2.11	0.94	1.17	3.58	1.81	1.81	2.46	1.72	0.96	0.88	0.69	1.36	1.19	1.03	1.19	1.25	1.57	1.01	2.51	1.57	2.18	1.63	1.83	2.07	3.37	2.59	1.52	1.34	0.73	2.42
ENSG00000105376	A	ICAM5											0.07	0.76	0	0.13	1.96	1.42	0.6	0.19	0.54	0.26	0.44	0.74	0.74	0.1	0.04	0	0.04	0.05	0.08	0.08	0.16	0.1	0.09	0.63	0	0.02	0.35	0.02	0.11	0.05	0.02	0.28	0.33	0.13	0.05	0.09
ENSG00000235750	A	KIAA0040											2.85	2.15	2.06	2.85	2.62	3.11	2.51	2.85	2.65	2.86	2.45	3.86	3.65	3.26	2.88	2.49	1.24	1.84	2.02	1.55	1.89	1.4	1.25	2.35	2.88	2.14	3.47	1.84	3.18	2.4	2.58	3.21	1.71	3.06	1.11	2.09
ENSG00000102755	A	FLT1					RECEPTORS						2.66	1.93	2.85	3.16	3.74	2.67	3.95	3.07	3	3.31	2.58	3.14	4.1	3.59	1.37	2.22	1.62	1.87	1.89	1.35	1.99	1.21	1.17	2.03	3.49	0.87	2.14	1.57	2.71	2.32	2.26	2.82	3.13	1.69	1.36	1.85
ENSG00000181896	A	ZNF101						TF_pool					1.58	2.23	1.76	1.4	1.94	2.26	1.97	1.87	1.94	1.94	2.05	2.03	2.51	1.91	1.62	1.86	1.83	1.64	1.71	1.86	1.79	1.58	1.66	1.35	2.23	2.05	2.33	1.71	1.84	1.75	1.75	2.42	2.52	1.82	1.53	1.28
ENSG00000037280	A	FLT4		GO:0030855 : epithelial cell differentiation			RECEPTORS					GO:0043069 : negative regulation of programmed cell death	3.25	1.6	2.63	2.51	3.69	3.54	2.57	2.48	1.81	3.93	2.46	2.79	3.46	2.17	1.62	1.39	1.57	2.29	1.32	1.11	0.84	1.4	0.87	1.6	2.39	1.1	1.17	2.11	2.04	1.93	1.96	3.37	2.28	0.97	2.38	1.48
ENSG00000144230	A	GPR17					RECEPTORS						1.91	0.74	1.65	0.66	0.82	0.1	0.49	2.02	0.36	1.74	1.1	1.04	0.94	0.6	0.58	0.13	0.1	0.2	0.08	0	0	0.15	0.04	0	0.72	0.19	0.16	0.05	0.46	0.28	0.21	1.49	0.3	0.59	0.64	0.4
ENSG00000087586	A	AURKA										GO:0043069 : negative regulation of programmed cell death	2.18	2.79	2.31	2.37	2.78	3.88	2.45	2.58	2.27	2.9	3.23	2.32	3.96	2.34	1.78	1.57	1.62	1.29	1.27	3.3	1.43	0.56	1.86	2.47	1.94	2.32	2.53	1.71	2.46	2.24	2.12	2.35	2.73	1.18	1.1	1.5
ENSG00000129925	A	PGAP6											6.58	7.33	7.08	7.4	7.44	7.82	8.03	7.39	7.14	7.23	7.42	7.42	7.43	7.27	6.02	6.21	6.72	6.4	6.92	6.08	6.63	6.06	6.52	5.95	8.15	4.75	5.79	5.7	5.27	5.5	6.09	6.43	6.03	6.52	5.55	6.23
ENSG00000104967	A	NOVA2											1.75	0.17	0.9	0.83	1.08	0.91	0.87	0.35	0.62	1.78	0.96	0.6	1.29	0.84	0.42	0.35	0.27	0.36	0.37	0.46	0.09	0.62	0.21	0.34	0.86	0.64	0.37	0.62	0.76	0.61	0.74	1.4	0.6	1.73	0.32	0.14
ENSG00000170537	A	TMC7											0.59	0.52	1.04	0.57	0.25	0.28	0.34	0.62	0.49	1.02	0.77	0.74	1.09	0.71	0.27	0.32	0.21	0.24	0.32	0.21	0.1	0.27	0.24	0.13	0.43	0.55	0.11	0.26	0.28	0.26	0.41	0.93	0.31	0.13	0.18	0.22
ENSG00000183386	A	FHL3											3.98	3.05	3.69	2.93	4.09	3.85	3.38	3.43	3.29	4.46	3.76	4.03	4.39	3.37	3.37	2.85	3.32	3.11	3.29	3.03	3.72	2.64	2.97	3.16	3.18	3.43	3.27	2.59	3.75	2.9	3.7	3.08	2.84	1.93	2.26	4
ENSG00000154016	A	GRAP											3.51	1.78	2.38	2.98	3.81	3.07	2.37	2.01	2.24	3.99	2.81	3.14	3.51	2.54	1.09	2.28	1.27	1.21	2.41	1.45	1.96	0.87	2.28	1.89	3.48	1.36	1.19	2.38	2.73	1.33	2.57	3.11	2.92	0.13	0.79	1
ENSG00000284194	A	SCO2											5.4	5.89	5.36	5.05	4.84	5.68	6.08	5.54	6.17	6.08	5.32	5.26	5.37	5.46	5.18	4.8	5.16	4.56	5.09	4.77	5.61	4.53	4.16	4.02	5.48	5.25	4.67	5.03	5.49	4.66	5.26	4.99	4.8	5.49	3.42	5.32
ENSG00000160753	A	RUSC1											3.78	3.92	3.84	3.83	3.7	4.71	3.43	3.99	3.89	4.36	4.03	4.34	4.47	3.8	3.74	3.82	3.9	3.38	3.13	3.14	3.76	3.12	3.17	3.56	3.54	4.74	4.39	3.06	3.72	3.62	4.38	3.82	2.84	3.97	2.69	3.75
ENSG00000135074	A	ADAM19											1.22	1.19	0.47	0.72	1.85	1.98	0.82	0.96	0.53	1.41	1.02	0.92	2.18	1.13	0.31	0.33	0.27	0.82	0.59	0.68	0.59	0.53	0.44	0.62	1.28	0.94	0.59	0.33	0.95	0.38	0.41	1.57	1.14	0.34	0.08	0.24
ENSG00000232456	A	FAM131C2P											0.29	1.5	0.91	2.26	1.14	0.61	1.37	0.51	0.84	1.13	0.86	0.11	1.23	1.34	0.92	0	0.36	0	0	0.18	1.14	0	0.07	0.83	0	0.28	1.14	1.44	0.51	0.16	0.68	0	0	0	0.27	0.93
ENSG00000153933	A	DGKE											0.53	0.75	0.67	0.86	0.93	1.42	0.72	0.31	0.73	1.04	0.71	1.02	0.92	0.75	0.1	0.3	0.37	0.35	0.46	0.4	0.79	0.24	0.5	0.67	0.1	1.63	0.21	0.49	0.64	0.35	0.37	0.57	0.81	0.12	0.19	1.07
ENSG00000144476	A	ACKR3					RECEPTORS					GO:0043069 : negative regulation of programmed cell death	2.1	1.32	2.01	2.38	4.3	2.34	3.65	3.16	3.15	3.39	2.91	2.74	3.41	4.03	1.77	2.02	1.09	0.9	1.44	1.67	1.93	1.23	1.42	2.7	3.65	1.57	2.81	1.72	2.59	2.38	1.56	3.27	2.77	2.71	0.52	2.49
ENSG00000184743	A	ATL3	MP:0005367 : renal/urinary system phenotype										2.32	3.11	3.06	3.19	2.99	2.67	3.07	2.99	4.02	3.2	2.32	2.93	3.49	3.03	2.5	2.5	2.14	2.27	2.46	2.32	2.41	1.82	2.28	1.9	3.31	2.55	3.89	2.27	2.84	2.62	3.21	2.07	2.38	2.1	1.33	2.35
ENSG00000114999	A	TTL											4.08	3.99	4.35	4.58	3.87	4.75	3.97	4.32	4.49	4.47	4.6	4.4	5.03	4.64	3.7	4.19	4.1	3.63	3.8	3.79	3.7	3.49	4	3.69	3.63	3.55	4.19	3.22	3.48	3.36	3.61	4.37	3.46	3.81	3.06	3.29
ENSG00000169583	A	CLIC3											2.32	2.92	3.43	1.6	2.98	3.12	3.49	1.55	0.9	2.36	1.07	1.9	3.21	2.99	0.49	1.1	0.97	1.06	1.41	1.24	0.92	1.16	1.02	0.41	2.6	1.17	2.5	0.48	1.32	0.8	2.08	2.49	1.65	0.92	2.1	0.94
ENSG00000244026	A	FAM86DP											0	0.17	0.07	0.25	0	0.08	0	0	0	0.08	0	0.06	0.08	0.15	0	0	0	0.05	0	0	0	0	0	0	0	0	0	0	0	0	0	0	0	0	0	0
ENSG00000137825	A	ITPKA											1.86	2.55	1.05	1.5	2.01	1.98	2.74	1.44	1.66	1.78	1.62	0.73	2.14	1.72	0.08	0.22	0.44	0.63	0.51	1.31	1.04	0.39	0.69	1.69	1.51	0.25	1.42	0.39	0.78	0.56	0.77	0.69	1.11	1.35	0.4	2.08
ENSG00000226492	A	CUTA	MP:0005367 : renal/urinary system phenotype										5.96	4.61	4.1	3.87	3.9	4.52	4.54	4.43	4.16	3.95	3.9	3.87	4.78	4.16	5.14	5.01	5.22	4.87	4.63	4.2	4.17	4.55	4.23	4.1	3.67	5.35	4.08	4.59	4.57	4.54	5.34	4.96	3.92	3.87	4.98	3.65
ENSG00000164885	A	CDK5		GO:0030855 : epithelial cell differentiation								GO:0043069 : negative regulation of programmed cell death	4.91	6.22	6.55	5.37	7.84	7.59	6.17	5.81	5.53	6.63	6.99	5	6.07	5.18	4.74	5.15	5.13	5.19	4.83	5.74	4.81	4.92	4.92	4.88	5.09	5.63	5.25	4.82	4.25	4.29	4.71	5.4	5.19	4.28	5.51	5.61
ENSG00000123975	A	CKS2											4.86	5.59	5.77	5.05	6.41	6.82	6.37	5.71	6.12	5.72	6.39	4.51	6.66	5.22	4.14	5.21	5.11	4.31	3.76	5.64	5.81	4.21	3.97	4.81	4.59	5.43	6.66	4.66	5.07	5.27	4.96	5.93	7.32	4.67	4.53	4.84
ENSG00000178741	A	COX5A											8	10.04	9.59	9.62	9.27	9.15	10.05	9.39	10.18	9.62	10.25	9.84	9.92	9.25	9.08	8.95	9.27	9.11	9.01	9	9.15	8.45	9.08	9.65	9.69	8.96	8.62	9.48	9.61	9	9.29	9	10.86	9.78	8.89	8.77
ENSG00000182809	A	CRIP2											7.76	6.99	6.04	6.32	7.25	7.37	8.11	6.71	5.61	7.52	6.73	7.1	7.1	7.08	5.81	6.38	6.11	6.05	4.99	6.14	6.94	6.35	5.56	6.11	6.37	4	6.77	4.98	5.82	4.92	5.66	6.26	5.78	4.24	5.25	5.06
ENSG00000135047	A	CTSL											7.47	9.28	8.69	8.04	8.28	8.03	8.43	9.33	9.17	9.49	9.2	7.7	9.37	8.63	7.87	7.94	8.2	7.27	7.73	8.15	8.54	7.13	8.1	6.94	6.7	7.08	8.55	8.27	8.03	8.17	8.3	8.81	9.31	8.94	8.01	7.52
ENSG00000104325	A	DECR1											7.79	8	7.91	7.81	7.33	7.56	8.92	7.62	8.41	8.02	8.26	8.4	7.94	8.35	7.96	7.81	7.79	7.42	7.17	7.01	7.42	7.5	7.3	7.25	7.4	7.16	8.26	8.48	8.33	7.76	8.03	7.62	8	7.78	7.09	6.72
ENSG00000285482	A	DGAT1											4.51	4.55	3.79	3.8	4.5	4.89	5.89	4.68	4.28	4.63	4.92	4.79	4.95	4.09	3.58	3.64	3.94	4.01	3.85	2.94	3.03	3.45	3.63	4.09	4.23	3.78	4.23	4.43	4.09	3.87	4.44	4.39	3.68	4.27	3.41	3.94
ENSG00000185000	A	DGAT1											4.51	4.55	3.79	3.8	4.5	4.89	5.89	4.68	4.28	4.63	4.92	4.79	4.95	4.09	3.58	3.64	3.94	4.01	3.85	2.94	3.03	3.45	3.63	4.09	4.23	3.78	4.23	4.43	4.09	3.87	4.44	4.39	3.68	4.27	3.41	3.94
ENSG00000147155	A	EBP					RECEPTORS						6.12	6.62	6.67	5.96	6.64	6.81	6.63	6.1	7.58	6.69	6.46	5.55	5.88	6.36	6.05	5.32	5.81	5.56	5.39	5.57	5.59	5.27	5.71	6.06	5.97	5.14	5.34	5.27	6.03	5.32	6.1	5.38	6.48	5.27	6.7	6.06
ENSG00000127884	A	ECHS1											7.28	8.38	8.35	8.34	8.59	8.85	9.81	8.05	8.44	8.69	8.4	7.67	7.77	8.32	8.12	7.78	8.17	7.89	7.61	7.14	7.69	7.4	7.94	7.44	8.11	7.47	7.68	8.05	7.7	7.43	7.83	7.56	7.33	7.35	7.42	7.44
ENSG00000148803	A	FUOM											3.72	5.76	3.72	2.95	6.02	6.67	6.12	4.9	4.35	6.05	4.24	3.42	3.92	3.84	4.91	3.28	3.88	3.57	3.94	3.43	3.6	3.31	3.91	2.58	2.59	2.87	2.3	1.96	4.18	2.72	2.45	4.11	4.61	3.72	5.43	5.01
ENSG00000239857	A	GET4											6.22	7.23	6.52	6.56	6.36	7.99	7.27	7.05	6.04	6.9	6.22	6.95	6.92	6.37	5.12	5.19	5.64	5.21	4.95	6.04	5.29	5.28	5.71	5.16	6.58	5.25	4.88	4.77	4.61	4.91	5.41	7.59	6.3	5.32	6.41	7.07
ENSG00000274145	A	RILP											3.81	4.81	4.34	3.91	4.76	4.43	4.68	4.5	4.97	3.75	4.68	4.51	3.88	4.56	3.48	3.68	3.96	3.77	4.07	3.05	3.45	3.61	3.94	4.3	3.11	1.36	4.65	5.3	4.19	3.75	4.11	3.07	3.7	4.12	3.36	5.48
ENSG00000167705	A	RILP											4.19	5.65	4.48	5.32	5.41	5.65	4.08	5.39	4.78	5.45	4.94	5.6	4.11	3.87	4.43	4.43	5.45	4.61	5.01	3.7	4.24	4.5	4.56	4.53	4.28	1.87	4.65	5.44	4.04	4.46	5.35	3.78	5.23	4.84	3.29	6.54
ENSG00000112212	A	TSPO2											1.37	1.58	1.74	0.65	3.11	2.19	2.77	0.99	2.05	2.34	1.3	0.36	0.75	0.67	0.28	0	0.11	0	0.36	0.32	0.38	0.15	0.21	0.22	0.7	0	0.22	0.28	0	0.05	0	0.11	0.1	0	0.09	0.43
ENSG00000166143	A	PPP1R14D											1.35	2.4	2.86	0.76	1.29	1.21	3.18	1.9	1.89	2	0.39	0.42	0.35	1.56	0.66	0	0	0.15	0	0	0	0	0.65	0	1.43	0	0	0	0.21	0	0	0.28	0	0	0	0.57
ENSG00000186628	A	FSD2	MP:0005367 : renal/urinary system phenotype										1.1	1.32	1.86	0.93	0.78	0.58	0.38	1.85	1.24	1.46	1.72	1.08	2.28	1.01	0.66	0.14	0.42	0.64	0.72	0.3	0.45	0.62	0.4	0.42	0.71	0.59	0.13	0.28	0.28	0.37	0.31	3.51	0.57	1.35	0.62	0.46
ENSG00000154518	A	ATP5MC3											6.67	9.07	9.01	9.12	8.83	9.62	9.89	9.08	9.75	9.24	9.8	9.69	9.87	9.51	8.96	8.97	9.16	8.71	8.47	9.08	8.32	8.24	8.75	9.57	8.91	8.69	8.98	9.86	9.74	9.59	9.52	9.08	9.89	9.07	8.6	8.99
ENSG00000134013	A	LOXL2							ECM-structural_ functional-components_NOT-cell-surface-OR-membrane				3.23	2.41	3.01	2.46	4.12	3.31	3.68	2.3	2.14	3.92	2.93	3.42	4.21	2.82	1.55	1.44	0.75	1.06	0.83	2.19	2.99	1.31	1.86	2.94	3.73	1.44	2.88	1.55	2.57	2.23	2	4.56	2.79	1.03	1.38	2.24
ENSG00000119471	A	HSDL2											4.98	5.66	6.08	5.1	5.86	6.37	7.27	6.15	6.07	5.98	5.53	4.45	5.7	6.41	5.43	5.08	5.34	5.14	4.54	4.45	3.83	4.86	4.17	3.63	3.04	4.14	4.56	4.6	4.87	4.17	4.2	5.34	3.29	3.73	5.03	4.61
ENSG00000129255	A	MPDU1											5.74	6.62	6.23	6.02	6.4	6.82	7.08	6.83	6.64	6.62	6.52	6.49	6.53	6.55	6.33	6.2	6.38	6.26	5.88	6.11	6.35	5.65	6.28	5.2	5.17	5.52	6.64	6.39	6.47	6.11	6.6	6.51	6.22	5.61	6.07	6.68
ENSG00000281230	A	SERTAD4											0.66	0.74	0.65	0.48	0.59	1.52	1.01	0.83	0.98	0.79	0.72	1.05	1.43	0.95	1.08	0.85	0.51	0.33	0.45	0.21	0.41	0.48	0.76	0.13	0.45	0.21	0.98	0	0.45	0.09	0.55	0.43	0.09	0.05	0.39	0.15
ENSG00000082497	A	SERTAD4											0.66	0.74	0.65	0.48	0.59	1.52	1.01	0.83	0.98	0.79	0.72	1.05	1.43	0.95	1.08	0.85	0.51	0.33	0.45	0.21	0.41	0.48	0.76	0.13	0.45	0.21	0.98	0	0.45	0.09	0.55	0.43	0.09	0.05	0.39	0.15
ENSG00000072778	A	ACADVL		GO:0030855 : epithelial cell differentiation									9.58	9.37	8.75	8.47	8.87	9.43	8.68	8.47	8.74	8.97	8.57	8.99	8.02	8.52	7.77	7.5	7.54	8.46	8.29	7.66	8.77	8.57	8.75	8.07	7.9	7.3	8.68	8.99	8.56	7.87	8.63	8.27	8.17	9	8.88	9.86
ENSG00000141522	A	ARHGDIA	MP:0005367 : renal/urinary system phenotype									GO:0043069 : negative regulation of programmed cell death	9.56	9.14	8.8	8.13	8.29	8.54	8.14	8.73	8.58	8.53	8.2	8.16	8.4	7.98	7.74	7.82	7.76	7.94	7.91	7.98	8.18	7.93	8.23	7.81	7.77	8.76	8.12	7.3	7.3	7.56	8.13	7.8	7.92	8.85	6.87	8.36
ENSG00000010256	A	UQCRC1											9.1	8.72	8.32	8.11	8.49	8.04	9.11	8.17	8.7	8.25	8.48	8.74	8.29	8.5	8.14	7.77	7.92	7.77	7.35	7.37	7.86	7.79	8.27	8.59	7.59	7.8	7.99	9.18	8.62	8.37	8.57	8.2	8.2	9.03	8.51	7.9
ENSG00000160179	A	ABCG1											3.84	4.96	4.75	4.16	4.46	4.15	5.47	4.55	4.48	5.72	5.52	4.38	5.61	4.19	3.36	3.47	3.35	3.35	3.38	3.91	3.87	3.59	2.95	3.21	4.33	3.42	4.12	2.95	3.24	3.38	3.18	4.05	4.7	3.58	2.09	2.8
ENSG00000132405	A	TBC1D14											3.44	4.76	4.36	4.98	4.47	5.8	5.08	5.77	5.4	5.37	6.04	5.02	6.23	5.13	4.9	4.87	4.94	4.61	4.49	3.86	4	3.73	4.11	4.53	4.79	4.73	4.21	4.2	4.4	4.38	4.63	5.59	4.42	4.59	3.85	5.11
ENSG00000142208	A	AKT1		GO:0030855 : epithelial cell differentiation						CellSurface_AND_JunctionAdhesion	GO:0043409 : negative regulation of MAPK cascade	GO:0043069 : negative regulation of programmed cell death	6.25	5.76	6.01	5.79	5.8	6.34	5.72	6.21	5.99	6.39	6.09	6.24	6.32	6	5.82	5.89	5.92	5.81	5.71	5.23	5.36	5.72	5.02	5.51	5.84	5.05	6.05	6.16	6.15	5.77	6.3	6.44	5.68	5.99	5.1	5.73
ENSG00000155366	A	RHOC											7.6	9.05	8.75	9.5	8.96	8.89	9.51	9.27	9.22	9.46	8.99	8.26	8.74	9.45	8.44	8.43	8.79	8.14	8.01	7.79	8.32	7.72	8.2	8.56	8.27	8.93	8.51	8.19	7.58	8.57	8.47	8.38	9.15	7.36	7.63	8.05
ENSG00000126903	A	SLC10A3											3.62	3.83	4.21	3.5	5.17	6.08	5.44	4.16	3.92	4.64	4.81	4.18	4.89	4.05	3.9	3.98	4.24	3.7	3.49	3.99	3.78	3.26	2.83	3.49	3.91	3.86	4.34	2.89	3.77	3.33	4.47	3.76	2.35	3.15	2.95	3.75
ENSG00000148180	A	GSN											6.14	7.06	8.27	7.95	6.98	5.76	7.06	6.75	7.04	8.69	6.97	8.13	7.12	7.97	5.68	6.66	5.27	5.44	6.62	6.21	6.58	5.91	6.27	6.17	6.77	5.94	6.63	5.94	7.17	6.81	6.96	7.68	9.17	7.71	6.8	5.04
ENSG00000237403	A	PPP1R11											2.03	3.09	3.49	1.73	2.82	3.2	3.17	3.05	2.89	3.51	3.73	3.89	4.02	2.28	3.87	2.1	1.9	2.3	2.97	2.69	2.39	2.63	2.86	3.31	3.24	2.04	3.21	2.91	3.38	3.52	2.85	2.74	2.55	2.36	3.3	3.01
ENSG00000078140	A	UBE2K											3.94	5.07	5.27	5.07	5.08	5.56	5.56	4.82	5.41	5.35	5.52	5.3	5.64	5.2	5.03	5.37	5.03	4.85	4.94	4.85	5.52	4.82	5.28	5.04	5	5.07	5.59	5.51	5.15	4.98	4.93	4.85	4.88	4.09	4.24	4.15
ENSG00000179091	A	CYC1											6.4	7.61	7.24	7.67	7.53	8.43	9.15	7.68	7.86	7.53	7.9	8.11	8.08	7.86	7.74	7.58	7.75	7.36	6.74	6.49	6.5	6.83	6.21	7.99	7.09	7.33	7.43	8.49	8.12	7.94	8.04	7.66	8.06	6.75	7.35	7.3
ENSG00000117118	A	SDHB	MP:0005367 : renal/urinary system phenotype										6.32	7.31	6.74	6.76	7.14	7.26	7.7	7.31	7.38	7.12	7.31	7.55	7.76	7.78	7.29	7.12	7.15	6.54	6.35	6.85	6.84	6.51	7	7.09	6.79	6.74	7.34	7.92	7.87	7.39	7.27	7.19	7.44	5.97	7.28	5.93
ENSG00000139734	A	DIAPH3											0.35	1.53	1.96	1.56	1.12	2.07	1.57	1.49	1.72	2.04	2.25	2.96	1.85	1.5	0.66	0.79	0.76	0.24	1.31	1.69	1.01	0.72	1.28	0.38	1.57	1.51	1.47	0.12	0.76	0.78	0.91	2.21	0.81	0.23	0	0.13
ENSG00000184497	A	TMEM255B											4.05	3.1	3.02	2.7	3.71	2.14	2.8	2.01	2.25	3.61	2.45	2.8	3.64	2.74	1.03	1.31	1.23	2.21	2.48	1.46	1.97	1.33	1.74	1.54	3.06	1.5	1.11	1.8	3.12	2.55	2.21	3.39	3.41	4.01	1.8	1.4
ENSG00000233573	A	TRIM31											0.13	0.04	0.15	0.08	0.01	0	0.02	0.34	0.1	0.17	0.12	0.02	0.2	0.28	0	0.05	0	0	0	0.01	0	0	0.02	0	0.02	0	0	0	0.19	0	0.07	0.24	0.07	0.01	0	0.02
ENSG00000224542	A	TRIM31											0	0	0.05	0.07	0	0	0	0.69	0	0	0.01	0	0	0	0	0	0	0	0	0	0	0	0.02	0	0	0	0	0	0	0	0.07	0	0	0	0	0
ENSG00000223531	A	TRIM31											0.25	1.03	0.25	0.08	0	0.07	0.02	0.66	0.13	0.83	0.47	0.12	0.21	0.43	0.03	0.05	0	0.05	0.05	0.01	0	0	0	0.05	0.05	0	0	0	0.02	0	0	0.03	0.07	0.33	0	0.02
ENSG00000224168	A	TRIM31											0.28	0.04	0.25	0.08	0.03	0.07	0.02	0.3	0.1	0.38	0.18	0.12	0.21	0.43	0.09	0.05	0.02	0.05	0.05	0.01	0	0	0	0.05	0.13	0	0	0	0.02	0	0	0.1	0.07	0.05	0	0.02
ENSG00000137397	A	TRIM31											0.16	0.04	0.11	0.08	0.01	0.03	0.02	0.4	0.1	0.32	0.12	0.12	0.2	0.28	0.03	0.05	0	0	0	0.01	0	0	0.02	0	0.07	0	0	0	0.02	0	0.07	0.05	0.07	0.05	0	0.02
ENSG00000241837	A	ATP5PO											8.84	9.57	9.19	8.91	8.86	9.45	9.48	8.88	9.76	9.18	9.65	9.18	9.39	9.09	9.04	8.94	9.02	8.89	8.88	8.85	8.91	8.93	9.37	9.35	9.17	8.92	8.61	9.82	9.67	9.15	9.27	8.7	9.76	9.32	8.97	8.13
ENSG00000075240	A	GRAMD4											2.86	4.22	3.86	4.69	4.06	4.51	3.06	4.55	4.58	5.02	4.72	4.68	4.66	3.75	3.5	2.84	3.59	2.94	3.94	3.04	3.16	2.63	2.99	3.46	4.63	3.26	4.64	1.81	3.06	3.07	4.02	4.39	2.69	3.68	1.79	3.12
ENSG00000081051	A	AFP											2.02	1.14	4.85	3.54	1.65	1.3	0.45	1.79	2.99	2.92	1.37	1.18	1.57	2.24	1.37	0.9	1.03	0.83	0.76	0.28	0.8	0.47	2.54	0	0	2.89	0	1.6	0.27	0.15	0.17	0.51	0	0	1.1	0
ENSG00000198538	A	ZNF28						TF_pool					2.45	3.93	2.84	2.03	2.62	2.12	2.87	3.02	3.93	4.03	3.12	2.75	3.28	3.05	3	2.62	2.08	1.7	1.77	2.29	2.68	1.88	3.42	1.81	2.02	2.55	2.95	2.89	3.47	2.53	1.55	3.05	3.6	3.05	3.45	1.61
ENSG00000108509	A	CAMTA2						TF_pool					4.01	4.59	4.48	4.4	5.46	5.11	4.99	5.35	4.74	5.18	4.87	5.15	5.09	4.69	4.53	4.69	4.55	4.94	4.79	3.73	4.46	4.87	4.36	4.18	3.79	3.89	4.91	4.17	4.48	4.92	5.39	4.79	3.63	4.8	3.7	5.21
ENSG00000147113	A	DIPK2B											3.46	0.88	2.63	2.71	3.48	1.84	2.49	1.81	2.12	3.81	2.51	2.21	2.85	2.31	0.74	1.29	0.94	1.33	1.38	1.16	0.68	1.23	1.21	1.23	2.88	0.8	1.32	2.06	2.02	2.41	1.4	4	2.28	1.24	1.08	1.2
ENSG00000225697	A	SLC26A6											2.69	2.81	2.36	2.32	3.3	3.38	3.65	2.44	2.27	2.84	2.71	3.07	2.94	2.45	2.38	2.12	2.12	2.11	1.97	2.19	2.37	2.48	2.12	2.46	2.75	3.24	2.46	2.12	2.19	2.21	2.45	3.18	2.57	2.49	1.55	3.42
ENSG00000197943	A	PLCG2	MP:0005367 : renal/urinary system phenotype									GO:0043069 : negative regulation of programmed cell death	2.2	3.09	3.44	2.77	3.64	3.6	3.11	3.23	3.08	4	3.17	3.04	3.87	3.16	2.74	2.83	2.69	2.54	2.9	2.55	2.67	2.19	2.21	3.4	3.05	2.54	3.38	3.94	3.4	2.79	3.02	3.63	2.58	2.55	3.33	2.48
ENSG00000101445	A	PPP1R16B		GO:0030855 : epithelial cell differentiation									0.97	1.18	0.47	1.3	1.05	1.94	1.41	1.65	0.65	1.77	0.71	0.83	1.55	1.58	1.37	0.36	0.73	0.45	0.52	0.62	0.54	0.49	0.42	0.43	0.9	0.29	0.46	0.35	1.06	0.69	0.75	2.49	0.57	0.2	1.21	0.35
ENSG00000079308	A	TNS1	MP:0005367 : renal/urinary system phenotype										3.29	4.12	3.89	4.07	4.55	4.83	5.28	5.06	4.37	4.69	4.81	4.46	5.76	5.49	4.63	4.22	4.66	3.36	2.67	3.68	4.01	3.65	2.49	3.31	3.51	3.58	4.81	3.59	4.13	3.17	4.9	5.81	4.07	3.93	3.21	2.46
ENSG00000103326	A	CAPN15											5.23	5.33	5.58	4.55	4.97	5.28	4.65	6.03	5.54	5.69	5.64	4.9	5.31	4.33	4.88	4.56	4.64	5.21	4.3	3.61	3.72	4.73	3.89	4.02	4.87	4.45	4.3	3.86	4.04	3.71	4.78	5.06	3.86	4.39	3.97	5.21
ENSG00000198624	A	CCDC69											3.15	2.7	3.11	3.59	1.92	3.65	2.43	2.99	2.98	3.24	2.71	2.84	3.37	3.18	2.15	2.08	2.5	2.44	2.6	2.34	1.87	1.79	1.94	1.32	2.74	2.35	2.81	1.46	2.94	2.35	2.13	2.98	3.3	1.69	1.73	1.8
ENSG00000197381	A	ADARB1											1.95	1.98	1.99	2.4	3	2.83	2.96	2.1	1.7	2.59	3.3	2.1	4.2	2.76	2.07	1.83	1.75	1.78	2.28	1.5	2.13	1.94	1.93	1.59	1.36	1.5	1.76	1.16	2.27	1.81	1.73	4.76	4.03	3.49	1.83	2.08
ENSG00000136895	A	GARNL3											2.42	2.83	3.41	2.71	2.08	3.17	2.97	3.56	3.15	4.07	3.58	2.11	3.99	2.75	2.9	1.61	2.34	1.79	1.82	1.43	2.21	2.48	1.72	1.48	0.75	1.72	1.54	1.82	1.99	1.79	1.97	3.61	1.48	1.95	2.31	3.24
ENSG00000165233	A	CARD19											6.08	6.14	5.86	5.99	5.76	5.56	5.68	5.58	6.08	6.25	5.76	5.67	5.99	5.45	5.13	4.96	5.23	4.85	5.06	5.33	6.17	4.72	5.63	6.03	4.87	5.54	5.21	5.36	5.28	5	5.92	5.43	6.76	5.51	5.87	5.08
ENSG00000136848	A	DAB2IP									GO:0043409 : negative regulation of MAPK cascade		4.08	4.37	4.38	4.31	4.08	4.67	4.4	5.55	4.59	5.2	4.65	4.33	4.94	4.79	4.22	4.05	4.21	3.75	4.38	3.33	4.06	3.23	3.62	3.51	3.63	3.12	4.44	3.15	3.56	3.18	3.8	5.06	5.47	4.17	3.31	4.37
ENSG00000169169	A	CPT1C											1.96	0.86	0.94	0.9	1.63	1.55	1.22	0.32	0.87	1.56	1.44	2.3	1.5	0.9	0.24	0.31	0.4	0.52	0.78	0.39	0	1.22	0.35	0.7	1.18	1.03	0.6	0.83	0.95	1.06	0.72	1.75	2.43	2.76	0.99	1.08
ENSG00000178821	A	TMEM52											0.44	0.61	0.78	0.39	0.97	1.13	0.57	1.04	0.6	1.09	0.38	0.77	0.5	0.74	0.48	0.19	0.19	0.46	0.3	0.06	0.11	0.68	0.24	0.36	0.42	0.94	0.97	0.41	0.82	1.05	1.43	0.34	1.04	0.28	0.95	1.95
ENSG00000111087	A	GLI1		GO:0030855 : epithelial cell differentiation				TF_pool					1.41	2.04	2.03	1.57	4.37	3.49	2.75	2.47	2.26	1.26	2.68	1.41	2.06	1.53	0.17	0.54	0.31	0.18	0.71	0.53	0.3	0.73	0.81	0.6	0.81	0.35	1.63	0.67	0.28	0.39	0.45	0.61	0.52	0.01	0.62	1.21
ENSG00000187531	A	SIRT7											3.58	4.17	4.25	2.98	3.88	4.88	4.26	3.98	4.35	5.07	3.86	4.2	4.03	2.98	3.63	3.66	3.28	3.53	3.22	3.66	3.42	3.36	3.35	3.68	3.85	5.73	3.34	3.22	3.39	3.36	3.96	3.87	3.45	3.42	2.77	4.02
ENSG00000131097	A	HIGD1B											4.27	1.03	2.49	4.57	3.5	3.31	2.66	1.52	1.52	3.95	2.54	2.58	2.84	2.82	0.21	1.08	0.59	0.5	2.1	2.14	0.48	0.48	1.96	1.52	2.01	2.21	0	1.4	1.41	0.63	1.49	2.1	4.17	1.04	3.95	1.46
ENSG00000101489	A	CELF4											1.38	1.95	2.29	2.03	2.47	2.67	2.83	2.5	2.25	2.26	2.22	2.44	2.26	1.44	1.18	1.25	2.85	0.84	1.79	1.23	0.91	1.32	1.58	2.15	1.7	0.63	0.28	0.24	0.33	0.36	0.24	3.77	3.23	2.89	1.29	1.97
ENSG00000040487	A	SLC66A1											5.71	5.76	6.09	4.83	5.01	5.72	5.24	5.74	5.91	6.05	5.57	4.71	5.36	5.15	4.8	4.7	5.21	4.87	4.7	4.29	4.75	4.77	4.62	4.54	5.38	4.3	4.47	4.43	4.08	4.59	5.47	4.58	4.69	3.47	4.03	5.44
ENSG00000291984	A	CASP4LP											1.55	1.49	1.32	1.25	1.99	1.21	1.31	1.29	0.82	1.8	1.62	0.84	1.26	1.3	0.21	0.75	0.35	0.71	0.77	0.81	0.89	0.29	1	0.45	0.8	0.33	0.45	0.48	1.2	0.63	0.98	1.23	1.27	0.24	0.71	0.41
ENSG00000235505	A	CASP4LP											1.55	1.49	1.32	1.25	1.99	1.21	1.31	1.29	0.82	1.8	1.62	0.84	1.26	1.3	0.21	0.75	0.35	0.71	0.77	0.81	0.89	0.29	1	0.45	0.8	0.33	0.45	0.48	1.2	0.63	0.98	1.23	1.27	0.24	0.71	0.41
ENSG00000174059	A	CD34		GO:0030855 : epithelial cell differentiation	GO:0072001 : renal system development								4.35	2.43	4.11	5.12	5.36	3.95	3.94	3.95	3.71	5.52	4.41	4.22	5.31	4.58	2.64	3.08	2.41	2.74	2.98	3.36	2.33	1.74	1.91	3.02	4.84	2.1	3.06	3.54	4.19	3.76	2.7	6.26	4.43	1.98	2.87	2.73
ENSG00000003056	A	M6PR	MP:0005367 : renal/urinary system phenotype				RECEPTORS						7.35	8.46	7.59	8.46	8.06	8.99	8.31	7.93	8.09	8.32	8.23	7.56	7.84	8.16	7.28	7.51	7.96	7.83	8.16	7.96	8.44	7.33	8.2	7.09	8	6.36	6.81	6.92	6.41	6.28	7.05	6.61	7.59	5.99	6.4	7.22
ENSG00000244242	A	IFITM10											1.1	1.45	1.85	2.49	3.15	3.33	1.56	2.4	0.55	3.42	1.08	3.67	2.78	2.51	1.32	1.04	1.8	1	1.93	1.49	0.66	2.54	2.01	1.81	1.28	0.13	0.98	0.1	0.23	1.35	0.57	1.74	3.16	2.39	0	2
ENSG00000183828	A	NUDT14											7.64	7.72	7.2	7.35	7.55	7.73	7.22	7.38	7.62	7.55	7.24	7.56	6.92	6.83	6.18	6.57	7.21	6.92	7.42	6.51	6.81	6.66	7.02	6.78	7.65	4.92	6.29	7.01	5.27	6.29	6.82	6.41	5.87	6.04	6.53	6.58
ENSG00000183346	A	CABCOCO1											1.06	1.84	1.8	2.69	3.18	2.13	1.59	0.99	1.53	0.3	2.08	2.35	0.54	1.71	0.8	2.54	1.78	0.14	1.48	0.12	0.19	0.65	1.13	0.03	0.25	2.2	0.08	0.65	0.96	0.69	0.78	0.51	0.26	1.29	0.57	0.08
ENSG00000197888	A	UGT2B17											0.05	0.35	0.67	0.46	0.29	0.13	1.2	1.9	1.18	0.9	0.89	1.67	2.53	0.81	1.4	0.33	0.6	0.7	0.47	1.12	1.26	0.02	1.66	1.09	1.36	1.8	0.07	0.71	0.35	0.74	2.06	1.41	0	0	0.09	0.11
ENSG00000188883	A	KLRG2											0.42	0.76	2.29	3.28	0.86	0.89	0.5	1.6	2.23	2.69	1.33	0.55	1.26	1.21	0.03	0.4	0.73	0.13	1.21	0	0.48	0.31	1.52	0.52	2.14	2.03	0.63	0	0.17	0	0.77	1.83	0.72	0.09	0.06	0.04
ENSG00000101464	A	PIGU											4.67	4.95	4.44	4.08	5.12	5	5.18	5.1	4.93	4.75	5.07	4.73	4.91	4.84	4.67	4.77	4.78	4.71	4.43	4.86	4.82	3.94	4.79	4.87	4.98	4.49	4.87	4.9	4.67	4.38	4.76	4.64	3.88	4.35	4.43	4.08
ENSG00000135324	A	MRAP2											0.66	0.85	1.18	1.71	1.31	1.31	0.02	0.31	0.63	0.79	1.47	1.37	1.22	1.41	0	0.84	2.08	0.07	0.31	0	1.06	0.23	0.29	0.51	0.49	1.79	0	0.02	0.43	0.09	0.17	0.22	0.14	0.58	0	0
ENSG00000140403	A	DNAJA4											4.07	4.4	5.63	5.39	4.01	3.2	5.72	5.01	5.32	6.23	5.1	3.16	6.08	5.11	4.7	4.29	4.38	3.23	2.97	2.65	4.03	3.71	2.83	2.49	4.34	5.01	4.76	2.74	3.12	3.4	3.34	5.1	5.86	3.48	2.34	2.11
ENSG00000197102	A	DYNC1H1											7.52	7.08	7.04	6.45	6.74	6.71	7.08	6.87	7.26	7.81	7.06	7.05	6.93	6.6	7.08	6.97	7	7.34	7.17	6.5	7.09	7.09	6.99	6.89	7.15	6.03	7.08	7.01	6.7	6.64	7.38	6.92	6.61	7.04	6.18	6.3
ENSG00000242372	A	EIF6											7.17	8.51	8.05	7.9	6.69	7.54	7.62	8.14	8.2	8.51	7.93	7.91	7.91	7.54	7.73	7.73	7.68	7.47	7.19	7.02	7.63	6.93	7.2	7.15	7.67	7.73	7.31	7.29	7.09	7.14	7.5	7.73	7.71	6.69	7.72	7.54
ENSG00000140859	A	KIFC3								CellSurface_AND_JunctionAdhesion			7.28	7.04	6.52	5.7	5.29	6.74	6.75	6.35	6.15	7.4	6.77	6.17	7.02	5.73	6	5.87	6.09	6.04	5.93	5.18	6.29	6.13	6.46	5.12	6.01	5.83	5.42	4.29	4.61	5.51	6.45	6.78	4.67	5.65	4.98	5.18
ENSG00000072682	A	P4HA2											4.85	5.89	5.78	4.73	4.02	4.87	5.7	4.91	5.38	5.68	4.25	4.66	5.32	3.96	4.88	3.81	3.91	3.54	3.83	4.99	4.99	3.77	4.19	4.08	5.28	4.47	4.58	4.05	3.14	4.42	5.59	4	4.72	3.53	1.84	4.49
ENSG00000091622	A	PITPNM3											0.12	0.22	0.24	0.19	0.65	0.59	0.21	0.34	0.19	0.41	0.33	0.82	0.77	0.42	0.37	0.28	0.14	0.12	0.08	0.16	0.18	0.17	0.15	0.2	0.15	0.23	0.11	0.13	0.17	0.12	0.17	1.14	0.21	0.22	0.22	0.57
ENSG00000109758	A	HGFAC											1.31	1.46	2.45	0.49	1.79	2.06	3.16	1.58	1.75	3.07	2.15	2.19	1.58	2.08	1.81	0.31	1.17	0.54	0.99	0.37	0.41	1.26	0.58	0.26	0.02	0.09	0.45	0.13	0.12	0.09	0.52	1.34	0.02	0.15	0.73	1.66
ENSG00000249624	A	IFNAR2-IL10RB											0.51	1.48	3.42	1.22	1.65	2.02	1.58	2.02	2.66	2.4	2.06	1.91	1.99	2.2	1.8	1.69	0.98	1.16	0.51	1.56	0.61	0.39	0.87	0.5	1.83	1.52	1.51	0.49	1.05	0.27	0.91	1.78	1.1	0.83	0.86	0.39
ENSG00000244486	A	SCARF2					RECEPTORS						2.77	2.19	2.04	2.34	2.87	3.76	2.59	1.81	2.51	3.48	3.07	2.21	3.68	2.56	1.47	2.19	1.83	2.14	2.24	1.62	2.45	1.71	1.67	1.63	2.12	1.51	1.52	0.73	1.69	1.43	2.61	3.35	1.3	1.67	1.38	3.55
ENSG00000224051	A	CPTP											5.74	5.38	6.02	5.75	5.31	5.73	5.05	5.62	5.97	5.81	5.56	5.57	5.15	5.51	5.11	4.58	5.2	5.12	4.88	4	4.43	4.84	4.46	5.12	5.8	4.71	5.44	5.54	5.26	5.03	6.08	4.88	4.88	4.27	4.18	5.49
ENSG00000140511	A	HAPLN3							ECM-structural_ functional-components_NOT-cell-surface-OR-membrane				2.38	3.62	1.17	1.75	2.01	2.77	1.62	2.33	0.6	2.59	1.71	1.18	3.41	1.26	0.22	0.75	0.19	0.58	1.19	1.44	1.39	0.55	1.48	0.78	1.3	0.6	1.12	0.56	2.37	0.92	1.15	3.24	1.96	0.84	0.69	0.38
ENSG00000198610	A	AKR1C4		GO:0030855 : epithelial cell differentiation									0.38	0.08	1.96	0.69	0.27	1.15	0.43	0.59	0.91	0.83	0.34	0.05	0.69	0.65	0.19	0.12	0	0.16	0.07	0.22	0.21	0.13	0.18	0	0.27	0.27	0	0.85	0.13	0.07	0	0.48	0	0	0.18	0.64
ENSG00000184156	A	KCNQ3											0.33	0.95	0.34	0.58	0.74	0.78	1.54	1.14	0.52	0.69	0.53	0.87	1.6	1.2	0.22	0.48	0.18	0.27	0.24	0.2	0.6	0.15	0.28	0.21	0.81	0.85	0.16	0.05	0.42	0.26	0.27	0.42	0.17	0.14	0.06	0.37
ENSG00000139266	A	MARCHF9											5.63	5.92	5.07	5.73	5.06	6.1	5.98	5.77	5.62	5.52	5.81	6.15	5.63	5.54	4.94	4.52	4.93	4.45	4.31	4.09	4.99	4.53	3.85	4.81	4.53	4.13	4.91	4.18	4.3	3.83	5.22	5.51	3.52	3.59	4.67	4.52
ENSG00000112379	A	ARFGEF3											0.4	0.7	0.82	0.48	0.75	1.04	0.58	0.98	0.7	0.83	0.77	1.1	1.49	0.8	0.56	0.59	0.47	0.13	0.72	0.27	0.47	0.23	0.37	0.52	0.58	1.03	0.21	0.03	0.11	0.21	0.12	1.62	1.74	0.92	0.52	0.17
ENSG00000167286	A	CD3D					RECEPTORS						3.53	6.11	2.14	3.17	3.48	5.99	2.14	4.95	2.59	2.99	3.53	2.01	3.92	1.88	2.07	3.18	1.19	3.25	4.27	3.59	4.2	2.79	4.23	1.9	1.99	2.06	2.57	1.55	2.92	1.3	2.86	3.95	3.01	2.58	3.14	0.73
ENSG00000169442	A	CD52											4.89	7	4.89	4.72	5.75	7.11	4.29	5.72	4.62	5.18	5.6	4.25	6.26	4.93	5.3	4.95	3.15	4.65	5.44	4.58	6.07	4.43	5.93	2.57	3.93	4.6	5.3	4.08	5.41	3.37	4.14	6.92	5.91	3.63	5.96	2.4
ENSG00000135404	A	CD63	MP:0005367 : renal/urinary system phenotype	GO:0030855 : epithelial cell differentiation									12.57	12	12.02	11.43	12.4	11.48	12.42	11.79	11.97	12.5	12.31	11.63	11.34	11.72	11.47	11.44	11.76	11.85	12.56	12.44	12.08	11.84	12.18	11.36	12.31	10.62	10.73	12.24	10.78	10.89	11.41	10.24	12.35	11.68	11	10.44
ENSG00000125611	A	CHCHD5											5.34	7.2	6.31	6.39	6.56	7.5	6.73	6.54	6.35	6.65	6.58	6.8	6.22	6.25	6.55	6.39	6.96	6.67	6.44	6.41	6.74	6.28	6.67	6.21	6.44	6.21	6.12	6.47	5.81	5.82	6.45	6.66	6.19	5.73	6.73	6.33
ENSG00000109846	A	CRYAB										GO:0043069 : negative regulation of programmed cell death	12.95	13.62	13.9	13.41	14.15	13.22	14.56	13.89	13.69	14.4	14.13	12.41	13.31	12.97	13.23	12.69	13.4	13.05	13.41	11.3	13.26	13.32	13.13	10.92	12.93	13.57	14.09	12.48	11.03	10.73	12	12.01	12.63	13.01	13.02	12.08
ENSG00000160213	A	CSTB											9.17	10.27	10.05	9.24	9.87	10.35	9.71	10.3	9.74	9.9	9.76	8.89	9.88	8.95	9.15	9.24	8.97	9	9.4	11.11	8.93	9.51	9.47	11.43	10.2	8.37	9.06	9.27	7.73	9.69	9.3	9.27	10.7	8.85	8.83	8.54
ENSG00000175197	A	DDIT3						TF_pool					7.25	9.14	7.95	7.8	8.34	8.75	8.92	7.43	8.01	8.04	8.73	7.79	7.76	7.09	6.74	7.84	7.59	7.62	8.01	8.34	7.52	7.35	7.85	8.95	6.43	5.28	6.86	7.63	6.79	7.27	8.14	6.88	8.7	8.41	6.73	6.96
ENSG00000127527	A	EPS15L1											5.97	6.58	6	6.12	5.99	5.76	5.3	6.37	6.22	6.24	6.15	5.84	6.22	5.74	4.59	5.25	5.42	5.58	6.4	5.24	5.12	5.47	5.88	6.01	6.6	4.09	4.7	4.72	4.48	5.27	5.99	5.81	5.76	5.37	5.14	5.06
ENSG00000203778	A	FAM229B											5.7	6.18	6.41	5.92	5.7	6.12	5.85	5.77	6.23	5.89	6.25	5.79	6.02	5.87	5.92	5.63	5.94	5.65	6.12	5.41	6.15	6.01	6.66	5.54	4.9	6.08	6.38	5.43	5.99	5.51	5.76	5.74	6.26	5.37	5.85	4.19
ENSG00000146267	A	FAXC											3.74	4.42	5.2	4.68	5.12	4.94	5.08	5.45	5.83	5.49	5.42	5.35	5.85	5.53	5.09	5.42	5.72	4.64	5.15	4.12	4.4	4.82	4.48	4.86	4.41	3	2.12	4.93	2.41	2.55	2.84	6.16	4.89	5.01	5.43	3.58
ENSG00000160752	A	FDPS											6.12	6.57	6.3	5.89	6.48	7.05	6.53	6.3	6.32	6.76	6.62	6.17	6.61	6.19	6.8	6.33	6.48	5.99	6.03	5.84	6.26	5.88	6.22	5.76	6.01	7.02	6.09	6.39	6.27	6.06	6.22	6.45	6.46	6.2	6.58	5.88
ENSG00000172500	A	FIBP											6.31	6.96	6	6.28	6.23	6.87	6.25	6.72	6.38	6.83	6.8	6.48	6.56	6.44	6.56	6.64	6.93	6.63	6.71	6.1	6.56	6.33	6.54	6.35	6.66	6.17	6.57	6.43	5.94	6.11	6.91	6.32	6.52	6.66	6.4	6.02
ENSG00000196924	A	FLNA		GO:0030855 : epithelial cell differentiation						CellSurface_AND_JunctionAdhesion		GO:0043069 : negative regulation of programmed cell death	7.85	8.66	7.79	8.14	9.04	9.17	9.11	8.27	7.66	9.37	8.49	7.98	8.81	7.91	7.09	8.4	8.11	9.18	8.92	8.31	8.75	8.36	8.7	7.91	7.88	7.79	8.02	6.97	7.57	8.23	8.81	8.17	7.51	8.3	6.26	7.51
ENSG00000111640	A	GAPDH										GO:0043069 : negative regulation of programmed cell death	12.1	13.82	12.05	12.14	13.1	13.13	12.77	12.83	13.05	12.32	12.74	11.5	12.84	12.04	11.85	11.93	12.21	11.91	12.11	13.12	12.09	12.18	12.58	13.17	12.05	13	12.07	11.93	11.42	11.65	12.2	11.41	12.43	11.7	11.8	11.32
ENSG00000115523	A	GNLY											4.74	3.58	2.57	2.91	4.95	5.28	3.3	2.23	3.67	3.15	3.62	3.39	2.71	2.89	1.62	2.99	2.03	3.84	4.35	6.55	3.7	2.24	4.77	4.31	3.59	3.13	1.67	1.88	2.72	1.23	2.78	5.13	2.54	1	1.91	2.45
ENSG00000145649	A	GZMA											4.14	6.2	1.73	3.87	3.54	6.36	2.1	4.66	2.61	2.73	3.68	1.85	2.72	1.93	1.7	3.53	1.19	3.34	3.65	4.14	4.07	2.15	3.07	1.48	2.17	2.19	2.84	1.46	3.22	1.94	3.44	4.22	2.31	1.8	2.85	0.75
ENSG00000103145	A	HCFC1R1											8.82	9.15	8.02	7.01	8.99	8.18	8.73	8.79	8.63	7.82	7.78	7.22	7.92	7.55	7.93	7.78	7.93	8.65	8.4	6.41	8.58	8.61	8.06	7.55	8.75	7.13	8.04	7.6	6.78	7.26	7.82	7.99	5.84	7.21	9.04	6.83
ENSG00000100292	A	HMOX1	MP:0005367 : renal/urinary system phenotype									GO:0043069 : negative regulation of programmed cell death	7.52	9.49	8.79	8.85	7.99	7.92	9.56	8.59	8.35	8.78	9.23	8.41	8.03	8.72	7.67	8.26	7.54	7.83	7.94	8.49	9.27	7.38	8.36	7.7	6.89	7.09	6.27	6.12	6.32	6.89	6.57	8.5	8.14	8.94	6.63	7.03
ENSG00000136720	A	HS6ST1											3.84	4.66	4.86	5.17	6.49	7.54	6.91	6.1	3.74	6.26	6.5	4.66	6.76	3.96	4.08	5.07	4.1	4.23	5.45	4.24	3.94	3.34	4.21	4.19	4.72	3.03	5.09	3.6	3.65	4.57	4.35	7.32	5.99	4.79	5.3	3.92
ENSG00000170606	A	HSPA4											7.69	6.98	7.01	6.39	6.44	6.67	6.97	5.87	6.86	7.34	6.93	6.11	6.29	5.86	6.21	6.14	6.38	7.09	6.81	7.02	6.77	6.74	7.32	6.37	7.77	6.04	6.01	6.27	6.15	5.88	6.42	5.96	7.17	6.72	5.59	6.52
ENSG00000115541	A	HSPE1											8.34	8.75	8.96	8.24	8.82	9.02	9.71	8.57	9.26	8.91	8.95	8.45	8.96	8.58	8.95	8.77	8.88	8.75	8.64	9.04	9.22	8.71	8.87	8.21	9.21	9.27	8.45	8.83	8.35	7.92	8.1	8.39	9.19	8.55	8.94	8.81
ENSG00000203485	A	INF2		GO:0030855 : epithelial cell differentiation	GO:0072001 : renal system development								6.88	6.87	6.42	5.56	6.09	5.87	5.29	5.79	5.88	7.08	5.97	5.33	5.57	4.58	4.61	4.43	4.73	4.95	5.06	4.95	5.9	5.09	5.98	5.31	5.5	4.95	5.84	5.12	4.37	4.26	5.41	5	4.34	4.9	4.13	6.39
ENSG00000119185	A	ITGB1BP1									GO:0043409 : negative regulation of MAPK cascade		5.32	7.48	7.48	7	8.22	8.4	8.14	6.67	6.9	7.23	6.99	6.93	8.09	7.11	5.67	6.8	6.82	6.38	7.28	7.12	5.51	6.14	6.49	7.18	8.36	6.39	6.6	6.67	6.96	6.94	6.58	7.32	6.7	6.28	6.7	5.68
ENSG00000070495	A	JMJD6	MP:0005367 : renal/urinary system phenotype		GO:0072001 : renal system development		RECEPTORS						5.11	6.44	4.98	4.5	5.7	6.73	6.07	4.75	4.76	5.45	5.25	5.13	4.98	4.09	4.27	4.12	4.41	4.69	4.98	5.27	5.73	4.51	5.19	6.13	4.87	5.46	4.01	3.94	4.02	3.85	5.32	5.25	5.45	6.31	4.1	5.05
ENSG00000130702	A	LAMA5	MP:0005367 : renal/urinary system phenotype		GO:0072001 : renal system development				ECM-structural_ functional-components_NOT-cell-surface-OR-membrane				7.22	6.72	6.6	6.47	7.24	6.76	6.61	6.95	6.25	7.84	6	6.97	6.54	6.52	6.42	6.4	6.03	6.64	7.11	5.83	7.62	6.77	4.5	6.58	7.63	5.73	4.92	6.29	6.14	6.65	7.77	7.13	6.86	7.24	6.04	5.03
ENSG00000160789	A	LMNA	MP:0005367 : renal/urinary system phenotype									GO:0043069 : negative regulation of programmed cell death	8.3	7.51	7.58	7.04	8.23	8.6	8.06	6.97	7.18	8.22	7.34	6.93	7.25	6.86	7.77	7.73	7.82	7.63	7.67	7.34	7.65	7.67	8.06	7.4	7.09	6.99	7.76	7.35	6.63	7.12	7.64	7	7.04	8.14	6.8	7.19
ENSG00000105699	A	LSR											5.74	6.25	6.05	5.94	5.95	5.64	5.97	6.22	6.19	6.35	6.22	5.29	5.6	5.42	5.58	5.32	6.76	5.5	7.5	5.29	5.91	6.37	7.48	5.17	5.99	5.15	5.41	3.99	4.5	4.45	5.71	5.59	5.21	5.29	4.68	4.95
ENSG00000160285	A	LSS											2.27	2.8	3.96	2.73	4.34	4.8	3.94	4.26	4.08	4.07	4.79	3.29	5.91	3.25	4.11	3.8	4.69	3.33	4.01	2.47	1.22	2.13	2.23	3.65	6.25	2.74	4.8	2.31	1.65	3.81	3.57	3.54	3.87	1.74	0.92	2.67
ENSG00000107816	A	LZTS2	MP:0005367 : renal/urinary system phenotype		GO:0072001 : renal system development								6.05	6.38	6.22	5.69	6.43	6.81	6.25	6.77	6.45	6.92	6.84	5.6	6.65	5.7	5.96	6.13	6.41	6.01	6.06	4.91	6.02	5.71	5.23	6.29	6.18	5.46	6.03	5.32	4.89	5.07	6.3	6.01	5.27	5.84	5.09	5.61
ENSG00000076706	A	MCAM											4.98	3.38	4.78	7.16	6.65	6.34	5.78	4.92	5.07	6.71	5.71	4.8	6.82	6.49	5.8	5.38	5.54	3.86	3.53	4.27	3.92	4.2	4.24	5.55	5.64	3.69	3.76	5.26	5.11	4.65	3.97	6.94	5.11	2.87	4.4	4.28
ENSG00000103260	A	METRN				LIGANDS							6.99	7.33	6.86	6.68	7.11	7.52	6.85	6.59	6.54	7.28	6.63	6.23	6.18	6.13	5.52	6.52	6.74	7.25	6.65	5.71	7.02	6.63	7.34	6.6	6.79	6.87	4.43	6.64	5.15	5.42	5.15	5.67	5.47	6.52	5.1	6.59
ENSG00000135596	A	MICAL1										GO:0043069 : negative regulation of programmed cell death	5.39	5.95	5.38	3.79	5.71	4.84	5.39	5.99	5.55	6.39	6.04	4.65	5.66	4.23	4.39	4.83	5.16	5.43	4.83	4.09	4.03	4.88	4.9	4.85	3.71	3.32	4.17	2.48	4.3	4.46	4.6	6.15	6.22	7.05	4.99	4.75
ENSG00000178802	A	MPI											4.97	6.28	5.03	4.85	5.56	5.02	6.26	6.06	5.56	5.49	5.9	4.79	5.94	5.2	5.55	5.74	5.61	5.14	5.15	4.92	5.18	4.76	5.38	5.57	4.62	4.82	5.97	5.12	5	4.91	5.26	5.8	5.11	5.43	4.94	4.88
ENSG00000133030	A	MPRIP						TF_pool					6.52	6.47	6.11	5.77	7.37	6.54	6.36	6.7	5.82	7.38	6.76	6.44	6.76	5.72	5.98	5.5	6.44	6.44	6.46	6.41	5.22	6.29	7	6.12	5.62	4.03	5.62	6.81	6.3	5.6	6.15	6.95	6.59	6.8	6.56	6.5
ENSG00000158042	A	MRPL17											6.15	6.99	6.33	5.46	6.52	5.89	6.18	6.48	6.57	6.63	6.38	5.56	6.43	6.18	5.96	6.06	6.06	6.32	6.17	6.17	6.26	5.94	6.56	6.28	5.89	6.13	6.32	5.92	6.02	5.51	5.87	6.46	5.89	6.32	6.53	5.92
ENSG00000074071	A	MRPS34											5.93	7.38	7.21	6.82	7.24	7.59	7.1	7.26	7	7.6	7.2	7.01	7.17	7.13	7	7.08	7.42	7.06	7.18	6.44	7.15	6.61	7.19	6.85	7.49	7.33	6.92	7.15	6.66	6.7	7.28	7.12	7.49	6.52	7.27	7.43
ENSG00000187193	A	MT1X										GO:0043069 : negative regulation of programmed cell death	6.2	6.92	7.39	5.25	6.22	6.01	6.2	5.47	7.56	7.92	6.52	6.13	5.54	5.95	5.32	6.04	6.06	6.08	5.43	5.9	6.34	5.6	6.61	4.84	5.83	4.33	3.69	6.15	6.83	4.05	7.59	5.42	5.23	5.78	4.65	5.31
ENSG00000124357	A	NAGK											8.59	8.5	8.22	7.65	7.82	7.93	7.51	8.15	8.38	8.66	8.39	7.03	7.71	7.27	7.08	7.33	7.8	8.1	8.16	7.2	7.22	8.05	7.62	7.12	7.88	6.83	6.82	6.92	6.61	6.65	7.51	7.98	7.53	7.12	8.62	6.56
ENSG00000285246	A	NEDD8											6.25	7.53	7.29	7.35	6.88	7.47	7.25	7.21	7.38	7.58	7.56	7.06	7.12	6.98	7.31	7.26	7.4	7.26	7.3	7.05	7.31	7	7.8	7.16	7.1	7.57	7.33	7.08	7.03	6.8	7.12	7.34	7.26	7.25	7.26	6.72
ENSG00000129559	A	NEDD8											6.25	7.53	7.29	7.35	6.88	7.47	7.25	7.21	7.38	7.58	7.56	7.06	7.12	6.98	7.31	7.26	7.4	7.26	7.3	7.05	7.31	7	7.8	7.16	7.1	7.57	7.33	7.08	7.03	6.8	7.12	7.34	7.26	7.25	7.26	6.72
ENSG00000105374	A	NKG7											5.39	8.59	2.85	5.21	4.44	7.57	3.19	6.88	3.58	3.48	4.35	2.71	4.06	3.22	2.49	3.67	1.71	3.57	4.01	4.27	4.16	3.01	3.73	2.15	2.91	3.19	3.76	2.44	3.43	2.03	3.74	5.31	2.82	2.55	3.15	2.29
ENSG00000119655	A	NPC2											9.88	10.58	10.64	10.98	10.37	10.41	10.45	10.41	10.82	10.8	10.73	10.78	10.35	10.37	10.1	10.14	10.49	10.12	11.49	9.98	10.25	9.97	10.52	9.65	10.9	8.17	10.09	9.32	8.96	8.7	9.42	9.53	10.1	9.84	9.86	8.83
ENSG00000104805	A	NUCB1	MP:0005367 : renal/urinary system phenotype										8.53	8.58	7.75	8.38	8.6	8.76	8.4	8.46	8.36	8.1	8.38	8.47	8.03	7.76	8.18	7.88	8.3	8.22	8.74	7.58	7.98	7.84	7.9	8.46	8.17	7.46	8.63	8.02	7.98	8.17	8.6	7.93	7.74	8	7.41	8.31
ENSG00000104904	A	OAZ1											9.25	10.51	10	10.5	9.71	10.1	10.34	10.05	10.26	10.34	10.44	9.82	10.2	9.72	9.6	9.91	10.22	10.06	10.64	9.77	10.33	9.54	10.55	9.71	10.69	9.46	9.61	9.51	9.5	9.23	9.91	10.19	10.94	10.44	10.08	9.93
ENSG00000124006	A	OBSL1								CellSurface_AND_JunctionAdhesion			6.75	6.8	6.12	4.21	7.86	8.15	5.93	6.22	5.88	6.78	7.3	5.52	6.38	5.36	6.28	5.83	5.77	6.17	6.41	5.52	5.95	6.23	5.86	5.32	6.44	5.52	5.79	5.65	5.25	5.49	6.51	6.49	4.06	5.63	5.27	4.98
ENSG00000164815	A	ORC5											5.45	6.27	6.6	6.71	6.41	6.86	7.04	6.03	6.95	6.57	7.23	3.54	6.72	6.99	5.26	7.08	7.44	6.68	7.01	6.85	5.56	6.34	6.93	5.43	6.01	4.28	5.26	6.21	4.49	4.86	4.6	6.51	6.76	5.91	7.41	4.86
ENSG00000228474	A	OST4											8.69	9.68	9.93	9.47	9.89	9.35	9.55	9.74	10.25	9.65	9.84	9.29	9.69	9.43	9.44	9.62	9.58	9.68	9.74	9.88	9.57	9.41	9.62	9.31	9.67	9.13	9.62	9.65	9.3	9.13	9.45	9.34	9.35	9.47	9.92	8.43
ENSG00000137193	A	PIM1										GO:0043069 : negative regulation of programmed cell death	4.88	6.05	5.41	5.79	6.14	7.2	7.38	6.08	5.98	5.59	6.2	6.04	6.33	6.2	4.48	6.71	6.01	5.33	5.69	5.66	5.67	5.54	5.81	6.49	5.2	3.23	3.4	6.57	5.08	5.65	4	6.3	6.25	6.94	4.5	4.67
ENSG00000198355	A	PIM3										GO:0043069 : negative regulation of programmed cell death	5.96	6.47	6.54	6.13	6.85	7.68	7.63	6.29	6.26	7.1	7.29	7.29	6.5	5.89	5.84	6.36	6.49	5.76	5.82	5.41	5.94	5.32	4.77	8.68	6.35	4.59	4.79	5.58	5.1	5.13	6.08	6.39	4.99	6.68	5.05	6.08
ENSG00000107959	A	PITRM1											4.98	6.02	6.26	5.91	6.36	6.95	6.45	5.72	5.92	6.49	6.5	7.05	5.79	5.39	5.99	5.78	5.98	6.16	5.46	5.34	6.17	6.04	6.02	5.73	6.32	6.06	5.67	6.21	5.62	5.63	6.07	6.15	6.23	5.98	6.02	5.24
ENSG00000115350	A	POLE4											4.7	6.75	6.34	6.84	5.19	6.42	6.61	6.01	6.27	6.71	6.48	6.09	6.02	5.98	5.43	5.82	5.48	5.87	5.9	6.27	6.14	5.74	6.98	6.09	6.11	6.06	6.13	4.59	5.26	5.31	6.07	5.73	7.31	5.84	5.45	5.8
ENSG00000115685	A	PPP1R7											6.54	6.84	6.8	5.99	6.64	7.02	6.48	6.27	6.76	7.14	6.79	6.11	6.52	6.08	6.22	6.29	6.43	6.46	6.66	6.83	6.65	5.96	6.39	5.88	7.38	6.1	5.9	5.6	5.91	5.7	5.99	5.74	5.92	6.34	5.67	5.74
ENSG00000126432	A	PRDX5										GO:0043069 : negative regulation of programmed cell death	9.51	10.35	10.65	9.84	9.99	9.8	10	10.12	10.71	10.9	10.42	9.79	9.54	9.79	9.55	9.67	9.96	9.97	9.91	9.24	9.9	9.51	9.85	9.5	10.49	9.48	9.9	9.78	9.25	9.17	9.89	9.19	9.11	9.84	9.79	9.03
ENSG00000205352	A	PRR13											7.25	8.28	7.34	8.19	7.62	8.53	8.8	8.01	7.84	8.01	8.1	7.92	7.99	8.43	8.17	8.12	7.71	7.92	7.43	8.36	8.17	7.33	7.74	7.62	7.53	8.18	7.77	7.35	7.43	6.87	7.16	7.84	8.14	7.54	7.36	7.28
ENSG00000183527	A	PSMG1											4.72	5.77	6.68	5.16	6.22	6.37	6.73	6.03	6.41	6.26	7.23	5.34	6.66	5.87	5.37	6.25	6.35	6.18	6.46	5.8	5.63	5.3	6.1	5.01	6.89	5.59	5.41	4.83	5.13	5.06	5.1	5.91	7.64	5.97	5.94	4.69
ENSG00000148334	A	PTGES2											6	6.57	5.97	6.25	6.16	6.67	6.79	6.43	6.32	6.35	6.64	6.2	6.33	6.27	5.83	6.11	6.49	6.26	6.16	6.03	5.92	5.72	6.11	6.52	5.27	6.09	5.9	6.33	5.79	6.07	6.47	6.14	6.35	6.02	5.69	6.97
ENSG00000005486	A	RHBDD2											6.24	6.56	6.25	6.59	6.79	7.45	7.74	6.44	6.45	6.75	6.76	6.96	6.3	6.37	6.56	6.65	6.79	7.18	7.18	6.66	6.3	6.35	6.51	6.15	5.81	5.55	7.03	6.15	6.3	6.18	6.75	6.74	7.06	7.13	5.9	7.25
ENSG00000121064	A	SCPEP1											6.17	7.05	7.31	6.96	6.66	7.93	7.94	6.66	7.03	7.27	7.15	6.98	7.32	6.65	6.23	6.08	6.49	6.08	6.92	7.57	5.58	5.92	6.39	6.88	7.67	5.05	6.95	6.1	6.79	7.1	7.58	7.14	6.33	5.78	5.52	6.09
ENSG00000135919	A	SERPINE2											6.19	6.57	6.53	7.68	7.71	7.47	8.15	7.79	7.3	7.6	7.91	4.97	7.56	7.7	7.09	7.58	8.07	6.69	8.02	5.91	5.51	6.95	6.25	6.02	6.22	8.4	5.04	4.2	5.55	6.69	6.15	7.98	7.24	8.18	6.56	4.08
ENSG00000139370	A	SLC15A4											2.98	4.29	4.77	4.31	4.81	6.13	6.03	4.92	4.7	5.23	4.68	4.54	6.37	4.43	4.48	5.14	5.03	4.24	4.64	5.69	4.91	3.94	3.82	5.45	4.83	4.33	4.56	3.78	3.42	4.42	4.35	5.63	4.88	4.14	3.99	3.88
ENSG00000112759	A	SLC29A1											5.63	6.55	5.21	6.24	5.97	6.78	6.64	7.18	5.93	6.14	6.91	6.87	7.73	6.48	4.52	6.22	7.02	4.57	6.28	5.5	5.99	5.52	5.68	5.89	6.38	3.8	5.54	4.37	5.02	5.26	4.73	7.64	6	6.69	5.02	3.36
ENSG00000285243	A	SLC39A4											5.66	5.42	5.1	4.1	5.46	5.2	5.2	5.73	4.73	6.16	4.81	3.93	4.49	3.38	4.3	4.33	3.71	5.04	4.48	3.98	5.07	4.87	4.79	5.01	3.28	4.52	4.03	4.64	3.09	3.75	5.35	3.34	2.54	4.64	4.57	1.12
ENSG00000147804	A	SLC39A4											5.66	5.41	5.09	4.1	5.46	5.26	5.17	5.74	4.72	6.1	4.86	3.92	4.49	3.4	4.29	4.33	3.82	5.04	4.49	3.98	5.02	4.88	4.8	5.01	3.28	4.52	4.03	4.64	3.11	3.76	5.32	3.42	2.54	4.64	4.58	1.12
ENSG00000161981	A	SNRNP25											5.61	6.51	7.18	7.32	5.71	7	7.67	6.03	6.69	6.48	6.77	6.41	5.61	5.45	5.41	5.24	7.19	5.35	7.75	5.85	5.12	5.08	6.03	7.16	5.45	5.61	5.2	5.84	5.47	5.5	5.73	5.93	7.19	6	5.5	5.07
ENSG00000139343	A	SNRPF											8.25	7.47	7.67	6.98	8.05	8.06	7.55	7.46	7.79	8.06	7.87	7.38	7.61	7.14	7.34	7.79	7.84	7.9	8.09	8.14	7.89	7.86	8.24	7.08	8.74	7.34	6.89	7.12	6.99	6.7	7.37	7.37	8.81	7.44	7.71	7.29
ENSG00000143977	A	SNRPG											6.59	6.83	7.02	6.34	7.07	7.37	7.59	6.89	7.23	7.09	7.37	6.67	7.2	6.91	7.04	7.24	6.93	7.08	6.99	7.53	7.23	7.09	7.07	6.38	7	7.03	6.83	7.02	6.91	6.4	6.57	6.97	7.49	6.42	7.14	6.27
ENSG00000120896	A	SORBS3											6.23	5.97	5.57	5.67	7.1	6.89	6.04	6.89	5.87	6.62	6.4	6.3	6.78	6.49	6.35	6.41	6.54	6.62	6.68	5.02	5.78	6.48	6.03	6.1	6.04	5.55	5.76	5.71	5.55	5.91	6.78	7.01	6.52	6.37	6.49	5.57
ENSG00000197912	A	SPG7											5.18	5.57	5.49	5.68	6.48	5.95	5.33	5.49	5.84	5.79	5.92	5.67	6.46	5.52	5.64	5.48	5.81	5.68	5.55	4.73	5.13	5.5	5.56	5.43	5.21	5.48	6.07	5.76	5.43	5.23	5.93	6.33	5.02	5.65	5.1	5.9
ENSG00000184434	A	LRRC19											1.67	1.01	2.18	2.67	1.55	1.92	1.58	1.65	1.87	1.76	1.03	2.28	1.38	2.79	3.33	1.64	1.7	0.73	1.18	0.03	0.96	0.99	0.65	0	0.94	1.74	1.45	0.43	0.23	0.24	0.24	1.21	0.09	0.08	0.5	1.69
ENSG00000281991	A	TMEM265											4.41	3.4	3.92	3.1	0	0	0	0	2.97	2.87	1.2	3.24	0	0	0.13	0.06	0	0	1.45	1.23	3.38	1.24	2.56	0.39	5.37	2.44	0.28	0	1.09	0	2	0	0	1.89	1.31	1.46
ENSG00000112769	A	LAMA4		GO:0030855 : epithelial cell differentiation					ECM-structural_ functional-components_NOT-cell-surface-OR-membrane				5.86	4.19	5.46	5.7	5.79	4.91	4.62	3.59	5.13	6	6.22	5.95	6.35	6.12	3.29	4.97	3.74	4.78	4.81	5.25	4.32	4.75	6.12	5.38	5.21	6.75	2.18	3.7	3.89	3.67	3.65	5.3	5	4.65	2.33	2.09
ENSG00000006555	A	TTC22											2.72	2.83	3	2.73	2.25	3.08	2.42	3.37	3.09	3.13	1.74	2.74	2.16	3	3.24	2.51	2.79	2.42	1.81	1.07	1.96	1.76	0.75	0.6	2.79	2.92	2.91	2.35	2.48	0.81	1.33	2.05	0.36	1.53	1.54	3.9
ENSG00000101017	A	CD40					RECEPTORS						3.61	3.53	3.82	3.66	2.9	3.14	2.42	4.27	3.58	4.66	3.69	3.38	4.22	4	3.51	3.92	3.13	2.78	2.88	3.69	4.04	2.58	3.33	3.61	4.05	4.65	2.11	1.25	3.75	2.63	3.95	3.39	2.79	1.22	1.52	0.87
ENSG00000159399	A	HK2											0.65	4.18	1.47	2.08	3.22	3.35	4.11	3.25	2.74	1.37	2.16	2.44	2.89	1.72	1.19	1.24	0.66	0.35	1.11	2.15	4.27	0.6	2.07	3.76	1.92	2.64	2.78	0.33	1.89	1.88	2.35	1.93	2.75	0.63	0.8	1.7
ENSG00000151136	A	ABTB3											2.1	4.08	3.84	1.45	2.09	2	3.28	4.67	4.01	4.16	3.41	0.44	2.8	1.7	0.33	1.07	3.25	0.97	3.05	0.16	0.38	1.37	1.52	0.13	2.83	5.02	0.42	1.07	2.96	0.56	0.8	1.16	2.57	0.36	1.73	1.88
ENSG00000004776	A	HSPB6										GO:0043069 : negative regulation of programmed cell death	3.72	1.99	5.28	3.08	2.2	1.51	1.75	2.66	4.17	3.8	2.86	2.93	3.9	4.83	1.01	1.21	1.17	0.98	1.02	0.99	1.36	4.09	2.98	2.12	1.17	2.3	1.28	1.17	2.93	0.92	1.35	1.59	2.84	2.77	1.7	0.87
ENSG00000167880	A	EVPL		GO:0030855 : epithelial cell differentiation						CellSurface_AND_JunctionAdhesion			3.04	2.69	4.14	2.48	1.95	1.87	3.09	2.39	2.26	2.6	2.76	4.01	1.99	2.27	3.1	1.98	2.43	2.62	3	2.37	2.77	2.48	2.29	2.46	3.92	3.9	2.43	2.03	1.82	1.56	2.47	2.02	0.46	3.98	0.72	3.78
ENSG00000168077	A	SCARA3											1.7	2.09	2.64	2.42	2.32	2.65	1.26	3.3	2.21	1.69	2.5	4.65	3.49	3.31	2.19	2.62	3.13	1.22	1.51	1.64	3.18	0.99	0.72	1.14	5.17	3.04	2.45	0.64	1.4	1.58	2.73	1.38	0.81	0.14	0.39	0.56
ENSG00000169026	A	SLC49A3											4.4	4.74	4.63	4.1	4.21	3.25	4.67	3.85	4.83	3.59	4.55	4.67	3.2	3.88	4	3.56	4.31	2.77	2.88	1.6	4.52	4.21	4.15	2.39	4.91	2.38	2.38	2.51	2.92	1.37	2.49	3.4	2.46	3.58	1.75	3.57
ENSG00000115226	A	FNDC4											3.28	4.12	4.93	5.25	1.59	0.79	1.1	3.08	4.33	4.82	4.34	5.89	3.97	3.64	3.39	1.71	2.94	2.5	1.87	1.04	0.78	1.99	3.25	2.21	2.67	5.88	0.52	2.46	2.33	2.07	2.2	4.4	1.25	3.27	3.02	4.36
ENSG00000188112	A	C6orf132											1.21	1.2	2.35	1.93	0.55	0.08	0.4	0.99	2.15	2.38	0.53	2.67	2	1.75	1.28	0.73	0.24	0.12	1.28	0.08	1.23	0.53	0.46	0.06	1.76	1.53	0.65	0.03	0.57	0.09	0.8	0.6	0.35	0.55	0.02	0.94
ENSG00000250305	A	TRMT9B											0.97	0.85	0.88	1.46	0.84	1.54	1.64	0.84	1.12	1.15	1.37	2.12	1.38	0.77	1.5	1.71	1	0.37	0.51	0.1	1.31	1.13	0.66	0.17	1.66	1.27	0.05	0.05	0.3	0.04	0.3	0.75	0.26	2.76	0.25	1.35
ENSG00000187583	A	PLEKHN1											2.04	1.14	0.8	0.72	0.2	0.39	0.33	0.3	0.98	1.27	0.26	2.89	0.56	0.87	2.52	0.97	0.63	0.21	1.01	0.04	0.79	0.57	0.29	1.5	2.71	1.51	0	0.02	0.28	0.16	0.07	0.37	0.23	0.02	0	1.8
ENSG00000135127	A	BICDL1											5.55	5.59	5.48	6.22	6.28	6.73	6.3	6.34	6.34	6.7	6.71	6.77	5.78	6.24	7.5	6.46	6.57	6.34	5.8	4.55	4.94	6.41	4.92	3.53	5.86	5.26	6.1	4.24	5.14	4.24	5.01	5.97	3.98	2.36	4.6	5.82
ENSG00000163362	A	INAVA											3.37	3.11	3.07	2.82	0.9	0.97	1.67	1.74	2.82	2.97	2.67	3.63	2.54	2.83	3.37	2.03	1.84	1.24	1.7	0.61	2.96	1.6	2.33	0.28	3.8	3.78	0.55	0.27	1.3	0.71	0.78	1.36	0.79	0.15	0.23	4.6
ENSG00000158292	A	GPR153					RECEPTORS						1.34	1.29	1.65	1.91	2.99	3.46	3.37	1.67	0.89	2.08	1.93	4.05	2.35	2.48	1.54	2.36	2.21	2.07	2.64	0.73	1.74	1.85	2.1	0.68	2.16	1.29	0.71	0.13	0.82	0.77	1.03	1.63	0.62	0.68	0.44	2.81
ENSG00000261040	A	WFDC21P											4.26	5.03	7.8	6.97	0.93	2.16	4.97	2.42	5.02	3.8	3.01	4.81	3.38	5.16	4.57	2.26	3.5	2.43	6.5	1.48	4.24	3.44	5.82	3.69	5.61	3.69	3.93	1.24	1.97	3.17	2.94	4.1	4.32	2.28	3.14	0.94
ENSG00000228476	A	CSTP1											5.27	5.97	7.06	3.25	2.21	0	1.37	6.9	6.94	4.91	6.41	0	4.5	4.92	1.96	1.99	2.67	0.92	3.18	0.18	0	1.61	1.61	0.54	0.75	0	0	2.01	4.19	3.06	1.06	2.98	3.33	4.29	1.96	0
ENSG00000258150	A												1.94	5.16	4.28	4.09	0.05	3.06	4.99	5.18	4.41	5.66	3.95	0.04	0.02	4.29	2.88	3.27	0	0.01	1.59	0.03	3.79	2.58	0	0	3.87	3.58	0.01	0.02	0.01	2.33	2.33	0.02	2.43	1.77	0.01	0.01
ENSG00000288512	A	C1R											4.37	5.88	3.13	5.42	4.24	3.85	3.91	5.25	5.23	4.6	4.84	7.03	5.92	6.4	4.16	4.88	3.09	3.92	6.2	7.54	7.15	4.98	5.7	5.24	7.19	6.9	5.99	4.88	5.38	6.6	7.48	4.2	8.03	3.93	1.72	2.37
ENSG00000013588	A	GPRC5A	MP:0005367 : renal/urinary system phenotype				RECEPTORS						3.08	4.1	4.9	4.93	2	1.96	1.11	3.86	4.59	3.77	2.5	4.21	5.95	4.65	0.4	1.04	0.47	0.91	1.23	1.36	3.53	0.64	0.98	3.05	5.03	1.56	0.67	0.89	0.93	3.91	1.76	1.63	4.93	5.23	0.91	0.62
ENSG00000111344	A	RASAL1	MP:0005367 : renal/urinary system phenotype										4.62	3.47	5.06	3.72	2.91	0.88	0.62	2.78	4.33	5.26	4.54	3.7	4.33	4	3.34	1.54	2.1	1.68	3.13	2.5	3.45	2.42	2.01	2.16	5.54	2.61	6.05	0.06	1.68	0.54	1.73	3.94	0.84	1.28	4	3.25
ENSG00000125965	A	GDF5				LIGANDS						GO:0043069 : negative regulation of programmed cell death	1.44	2.61	1.91	3.23	0.31	1.06	0.24	3.04	3.84	1.03	2.03	2.39	1.67	3.04	0.88	1.19	0.74	0.3	1.61	0.33	1.25	0.23	1.65	0.19	3.24	0.93	3.26	0.17	0.17	0.56	0.84	1.18	0.05	0.23	0.32	0.34
ENSG00000100344	A	PNPLA3											0.71	1.75	3.35	2.68	0.58	0.38	1.07	1.76	2	1.71	1.58	2.08	2.71	1.88	0.43	0.13	0.04	0.17	0.08	0.05	0	0.2	0.03	0.03	3.63	0.31	1.56	0.09	0	0.52	0.34	1.7	0.21	0.09	0.47	0
ENSG00000124249	A	KCNK15											1.48	2.88	2.34	6.38	1.78	0	0.95	3.93	2.33	2.66	3.11	2.24	3.74	5.27	0.07	0.69	0.32	0.42	4.75	1.76	1.61	0.18	0.66	1.77	4.98	0.12	0.68	0	0.26	0.63	0.39	0.42	1.94	0.4	0.5	0.13
ENSG00000007062	A	PROM1		GO:0030855 : epithelial cell differentiation	GO:0072001 : renal system development								2.58	1.75	3.82	3.32	1.18	1.24	1.1	2.61	3.82	3.46	2.4	5.52	4.28	5.2	3.21	2.91	1.64	0.78	3.75	0.24	4.91	1.14	0.52	0.5	4.25	3.62	3.06	0.11	2.31	0.35	1.65	4.02	1.24	1.57	0.4	0
ENSG00000122861	A	PLAU											5.06	5.14	6.5	4.52	3.85	3.53	3.81	5.2	5.8	6.77	5.73	6.51	5.93	5.19	3.43	4.49	3.15	3.21	5.07	4.59	5.71	3.18	3.48	3.17	10.11	4.12	3.66	1.76	3.76	3.74	4.46	5.69	4.28	4.38	1.9	1.03
ENSG00000163814	A	CDCP1											1.3	3.38	1.43	1.32	0.34	0.15	1.39	2.74	1.96	2.22	2.18	3.41	2.83	2.28	0.49	0.65	0.19	0.27	1.13	0.52	3	0.15	0.55	0.58	2.85	3.33	0.62	0.07	1.31	0.4	0.63	1.43	0.85	1.11	0.13	0.43
ENSG00000026508	A	CD44	MP:0005367 : renal/urinary system phenotype		GO:0072001 : renal system development		RECEPTORS					GO:0043069 : negative regulation of programmed cell death	4.54	6.61	4.9	6.19	3.59	4.46	4.82	5.35	5.23	5.54	4.59	5.15	5.99	6.01	2.82	3.35	2.49	2.79	4.43	2.6	5.5	2.16	3.42	2.36	6.53	7.34	4.13	1.96	3.87	2.87	3.12	4.49	3.63	3.59	1.99	1.47
ENSG00000196878	A	LAMB3							ECM-structural_ functional-components_NOT-cell-surface-OR-membrane				1.88	3.5	3.18	4.96	2.38	1.59	3.19	4.27	3.11	4.05	2.84	6.81	3.64	3.87	0.52	2.14	0.56	1.84	2.03	1.57	2.18	0.57	0.63	1.33	6.33	4.11	1.69	1.48	1.86	2.81	0.92	3.47	4.51	2.41	0.96	0.24
ENSG00000101443	A	WFDC2											7.31	7.91	5.27	6.22	5.3	6.13	8.17	7.88	7.89	7.17	6.59	10.79	7.49	7	5.7	5.5	3.76	4.21	7.19	5.99	8.88	5.12	3.49	2.58	10.14	7.16	2.75	3.49	7.07	0.53	4.95	3.71	3.88	1.87	3.14	4.7
ENSG00000166741	A	NNMT											10.74	10.37	9.45	10.22	6.21	5.4	9.27	9.01	10.38	10.47	9.97	11.4	9.2	10.08	8.22	9.27	6.32	7.22	8.87	9.47	12.11	7.68	10.27	6.8	10.45	10.54	7.93	5.63	7.87	7.21	9.68	7.61	5.54	6.87	4.68	8.87
ENSG00000157765	A	SLC34A2	MP:0005367 : renal/urinary system phenotype										3.98	3.97	5.05	6.28	1.46	0.96	1.85	4.33	6.13	4.5	5.79	6.05	4.26	5.96	2.69	4.01	1.46	0.52	4.37	0.09	3.51	1.42	0.14	0.02	6.2	7.84	0.8	0.02	1.55	0.12	1.14	1.36	0.46	0.23	0	0.12
ENSG00000146674	A	IGFBP3							ECM-structural_ functional-components_NOT-cell-surface-OR-membrane				6.92	7.79	6.37	5.86	8.58	7.35	7.39	7.66	7.17	6.8	6.67	7.66	7.16	7.55	2.32	5.12	3.61	5.03	6.33	7.84	7.12	3.91	5.38	8.16	8.6	7.93	9.41	3.25	5.47	4.92	5.4	6.98	8.15	7.42	3.9	7.03
ENSG00000170525	A	PFKFB3											2.58	3.39	3.4	4.16	3.91	5.18	5.79	4.36	4.3	3.27	4.21	4.95	5.31	4.2	2.53	3.49	2.71	1.83	2.94	3.63	4.08	1.87	2.74	4.88	4.05	4.32	6.17	1.12	2.77	2.3	2.23	4.64	3.84	2.56	1.6	2.37
ENSG00000141639	A	MAPK4											1.06	1.66	3.32	2.65	1.78	2.08	0.8	2.29	2.04	2.72	3.1	3.17	2.94	1.6	0.18	1.19	0.73	1.41	1.39	0.63	0.23	0.18	0.45	0.23	3.38	0.19	5.32	0.26	0.48	0.16	0.22	4.05	2.75	1.35	2.26	0.08
ENSG00000171219	A	CDC42BPG											1.98	1.44	2.13	1.49	0.75	1.61	2.05	2.25	3	2.58	2.1	4.17	2.22	2.02	2.32	1.34	0.97	0.86	1.3	0.13	1.26	0.63	0.35	0.41	3.4	1.29	1.39	0.19	0.65	0.4	1.07	1.54	0.15	0.27	0.44	0.97
ENSG00000156463	A	SH3RF2									GO:0043409 : negative regulation of MAPK cascade	GO:0043069 : negative regulation of programmed cell death	2.49	1.93	2.84	2.4	0.35	0	0.09	2.56	2.33	2.42	2.87	2.23	1.59	2.68	1.69	0.97	0.85	1.17	2.2	1.35	1.25	1.55	1.4	0.43	2.9	1.72	3.74	0.05	0.18	0.85	0.88	1.19	1.21	0.01	0.57	0.37
ENSG00000288292	A	CLDN7	MP:0005367 : renal/urinary system phenotype							CellSurface_AND_JunctionAdhesion		GO:0043069 : negative regulation of programmed cell death	2.68	3.07	3.46	0.93	2.1	4.25	4.27	1.1	3.13	3.38	0.99	6.09	3.11	2.98	4.72	3.1	1.65	1.31	3.28	1.17	3.23	1.59	2.16	0.85	4.93	0.35	1	0.57	2.5	0.49	0.75	1.51	1.02	1.04	1.6	3.98
ENSG00000181885	A	CLDN7	MP:0005367 : renal/urinary system phenotype							CellSurface_AND_JunctionAdhesion		GO:0043069 : negative regulation of programmed cell death	2.68	3.07	3.46	0.93	2.1	4.25	4.27	1.1	3.13	3.38	0.99	6.09	3.11	2.98	4.72	3.1	1.65	1.31	3.28	1.17	3.23	1.59	2.16	0.85	4.93	0.35	1	0.57	2.5	0.49	0.75	1.51	1.02	1.04	1.6	3.98
ENSG00000150782	A	IL18				LIGANDS						GO:0043069 : negative regulation of programmed cell death	5.04	5.03	4.45	5.26	1.71	1.58	2.17	4.02	4.99	4.55	4.63	3.59	3.85	5.09	4.34	3.67	3.77	3.43	5.24	4.13	5.2	3.75	5.29	3.21	4.6	5.4	3.74	1.75	4.2	3.05	3.87	3.59	2.79	2.32	1.53	3.48
ENSG00000115221	A	ITGB6					RECEPTORS						3.68	2.55	3.43	2.96	0.67	1.48	2.11	4.3	3.47	4.02	2.98	5.17	4.75	4.39	1.87	0.68	1.23	0.63	1.92	1.75	1.79	0.41	2.1	0.24	4.12	1.67	1.1	0.23	3.03	0.52	0.71	0.64	0.71	0.07	0.36	3.67
ENSG00000163520	A	FBLN2							ECM-structural_ functional-components_NOT-cell-surface-OR-membrane				4.41	4.73	5.79	6.22	2.11	1.08	1.62	1.76	5.76	6.72	3.45	5.77	6.07	3.52	1.92	3.16	4.96	3.86	4.06	1.18	1.97	3.81	3.19	5.43	5.71	1.3	1.42	4.64	4.12	1.91	1.23	2.79	2	3.51	1.81	1.75
ENSG00000232126	A	HLA-B											6.77	11.65	9.08	7.56	9.11	10.8	9.61	10.64	10.18	9.11	10.1	9.65	9.03	8.22	8.49	8.96	9.23	4.57	10.96	4.75	9.73	9.35	8.37	7.6	10.67	8.68	9.42	5.94	8.49	9.71	2.01	7.03	4.12	8.39	0.26	8.71
ENSG00000234745	A	HLA-B											7.95	1.38	3.89	10.24	0.34	1.89	6.58	7.29	6.88	7.3	2.28	11.5	10.25	8.92	2.11	1.83	1.71	8.64	0.92	10.1	2.24	1.17	10.03	1.75	11.48	0.61	1.98	6.01	1.32	0.67	8.63	7.74	9.47	1.34	0.37	1.25
ENSG00000204525	A	HLA-C											0.72	4.15	0.16	10.75	0.24	2.47	3.06	3.81	3.27	9.66	2.53	10.97	9.76	2.24	4.76	3.3	2.76	1.72	0.16	8.48	3.4	7.04	2.96	2.34	10.87	0.09	3.05	0	4.48	0.08	5.63	0.22	8.91	0.96	0.26	1.15
ENSG00000132470	A	ITGB4	MP:0005367 : renal/urinary system phenotype				RECEPTORS						4.39	4.18	5.13	3.9	2.36	1.7	2.69	3.72	4.66	4.93	3.6	5.93	3.73	3.73	3.69	2.93	2.04	2.98	4.29	4.99	5.01	3.16	2.65	4.7	6.85	4.48	1.94	2.48	3.4	2.14	3.93	3.04	1.15	1.74	3.44	5.67
ENSG00000132698	A	RAB25		GO:0030855 : epithelial cell differentiation									3.19	2.78	4.49	2.32	0.18	0.14	0.34	3.6	5.4	3.4	0.34	5.84	3.09	1.15	0	0	0	0	3.12	0	0	0.06	0	0	5.92	0.27	0	0	2.83	0	0	0.35	0.99	0	0.45	0
ENSG00000197249	A	SERPINA1							ECM-structural_ functional-components_NOT-cell-surface-OR-membrane				7.25	7.44	7.01	6.41	3.13	3.02	4.21	7.37	7.09	7.41	6.26	6.7	7.24	8.13	7.52	5.04	4.68	5.18	6.78	5.17	8.69	5.7	6.81	5.02	10.45	7.01	5.68	6.86	6.97	5.04	5.34	5.96	5.14	3.25	7.02	7.69
ENSG00000196136	A	SERPINA3											1.54	1.06	2.18	2.72	0.9	0.32	4.23	3.34	3.2	3.74	2.19	5.31	5.27	4.9	4.43	3.37	3.39	2.2	1.21	4.28	5.75	2.74	0.69	2.85	7.2	2.66	2.32	0.09	3.98	1.4	1.62	2.28	2.32	1.67	0	0.26
ENSG00000171992	A	SYNPO								CellSurface_AND_JunctionAdhesion			5.67	4.48	5.22	5.17	4.67	4.06	4.96	5.3	5.14	5.76	5.5	6	6.1	5.79	3.04	4.47	4.21	4.46	4.38	5.49	4.21	3.95	3.81	5.41	5.68	4.54	5.61	1.43	4.66	3.42	4.05	4.66	2.5	1.89	1.62	1.7
ENSG00000006118	A	TMEM132A										GO:0043069 : negative regulation of programmed cell death	6.53	5.13	5.34	6.61	4.23	2.68	3.5	4.03	5.71	5.47	4.21	4.13	5.1	5.78	2.91	2.68	2.32	2.77	3.85	3.84	4.48	2.78	4.78	5.61	4.47	6.7	3.06	2.71	4.29	2.58	4.42	4.99	4.74	2.79	3.46	4.44
ENSG00000117595	A	IRF6		GO:0030855 : epithelial cell differentiation				TF_pool					1.47	2.28	3.9	0.38	0.5	0.11	1.8	2.76	2.92	3.36	2.66	2.48	1.87	1.83	3.76	2.14	2.98	1.35	2.93	0.21	2.05	1.95	1.4	2.1	4.74	1.55	2.58	0.82	1.45	1.91	1.97	2.87	0.94	3.41	2.66	0.26
ENSG00000105289	A	TJP3		GO:0030855 : epithelial cell differentiation						CellSurface_AND_JunctionAdhesion			3.19	1.85	3.81	2.02	0.38	0	0.41	2.35	2.89	1.52	0.45	4.27	1.68	1.94	2.73	1.13	0.11	0.81	2.35	0.47	2.85	0.9	0.44	0.29	5.49	0.62	3.87	1.38	1.41	0.84	0.75	1.23	0.31	0.09	0	4.28
ENSG00000237289	A	CKMT1B										GO:0043069 : negative regulation of programmed cell death	3.43	2.39	2.35	3.19	1.11	0.57	2.19	2.86	3.11	1.14	0.63	4.37	1.46	2.46	2.65	1.57	0.23	0.82	1.19	0.93	1.79	0.74	0.35	0.79	3.14	2.6	5.17	0.92	1.57	0.34	1.09	0.17	0.36	0.73	0.08	2.29
ENSG00000099812	A	MISP											1.15	1.54	0.7	1.66	0.09	0.3	1.35	1.51	1.49	2.04	0.55	3.83	1.3	1.13	0.39	0	0.07	0	0.42	0	0.47	0.09	0.05	0	2.43	0.12	0.02	0.01	1.08	0	0.18	0	0.22	0.12	0.08	0.72
ENSG00000143001	A	TMEM61											1.86	1.77	2.65	2.53	0.33	0	0.38	2.31	1.94	1.4	0.44	4.42	1.1	1.86	1.06	0.25	0.13	0.12	0.79	0	0.81	0.4	0.32	0.34	3.89	0.6	0.21	0.18	1.56	0.08	0.42	0.25	0.04	0.04	2.05	2.2
ENSG00000058085	A	LAMC2	MP:0005367 : renal/urinary system phenotype						ECM-structural_ functional-components_NOT-cell-surface-OR-membrane				2.33	2	2.74	3.14	2.68	1.73	2.74	2.75	2.41	3.4	2.23	5.29	5.4	3.87	2.92	2.55	2.14	1.39	3.23	2.25	1.94	1.18	1.5	0.3	5.09	3.8	2.14	0.18	1.64	1.55	1.16	2.76	0.85	0.19	0.14	0.15
ENSG00000053747	A	LAMA3							ECM-structural_ functional-components_NOT-cell-surface-OR-membrane				3.57	4.23	2.57	3.18	3.2	4.49	2.45	2.4	2.42	4.08	3.93	4.15	3.54	2.45	2.07	2.03	2.33	1.59	3.18	2.59	2.58	2.37	2.59	2.3	5.89	5.98	4.94	3.27	2.49	2.35	3.99	2.36	1.95	0.77	0.63	3.33
ENSG00000173227	A	SYT12											2.44	1.91	0.4	0.77	0.47	1.66	1.62	0.98	0.94	1.84	1.75	3.05	1.97	2.24	0.77	1.32	0.75	0.41	1.97	0.33	2.73	0.65	1.95	1.36	2.12	1.03	0.7	0.01	0.25	0.02	0.67	1.32	0.22	0.03	0	3.38
ENSG00000124134	A	KCNS1											0.61	1.05	0.73	1	0.43	0.09	0.01	1.14	0.85	1.65	0.67	1.1	0.64	0.22	0	0.41	0.18	0.1	0.32	0.36	0.79	0.07	0.18	0.02	1.36	0.56	0.05	0.08	0.04	0.02	0.24	0.5	0.27	0.04	0.09	0.02
ENSG00000112699	A	GMDS											5.91	5.96	6.35	6.49	5.8	6.66	5.58	5.8	5.91	6.52	5.9	7.37	5.27	5.52	5.1	4.74	5.16	4.24	6.36	4.28	5.09	4.14	7.02	3.76	7.78	6.09	5.2	3.84	3.96	3.64	4.24	4.91	3.97	2.74	4.58	4.13
ENSG00000185624	A	P4HB											9.44	9.51	9.75	9.68	9.19	9.64	9.12	9.19	9.98	9.37	8.97	8.97	9.48	9.15	8.38	8.52	8.49	8.58	9.12	9.3	8.75	8.34	8.54	8.93	9.81	9.93	8.87	8.53	8.18	8.75	9.1	8.59	8.2	8.1	7.7	9.57
ENSG00000095383	A	TBC1D2											2.54	3.35	5.01	4.55	2.1	2.26	2.05	2.97	4.16	5.04	4.17	4.29	4.36	4.17	2.48	2.26	1.61	2.18	3.93	2.86	3.21	2.52	2.16	3.43	4.45	3.72	1.99	1.27	2.27	4.59	3.84	4.03	3.51	2.68	2.66	2.28
ENSG00000116871	A	MAP7D1											5.26	6.24	5.87	6.24	5.3	5.74	5.12	6.57	5.91	6.71	6.48	5.82	6.33	5.93	5.31	5.41	5.89	5.47	5.47	5.55	6.12	4.56	5.55	5.82	5.98	6.06	5.98	4.73	5.32	5.29	6.63	5.72	5.57	5.21	3.59	5.31
ENSG00000162734	A	PEA15										GO:0043069 : negative regulation of programmed cell death	6.45	5.95	5.88	5.47	6.18	5.71	5.59	6.47	6.1	6.76	6.43	5.96	6.97	6.31	5.67	5.85	5.19	5.61	5.98	5.86	5.99	5.19	5.89	5.78	6.61	6.72	6.09	5.04	6.5	5.83	5.91	6.61	6.01	6.2	4.54	5.16
ENSG00000067225	A	PKM											9.34	10.21	9.16	10.09	9.74	9.57	10.11	10.41	10.08	10.01	10.29	10.36	10.55	10.25	9.29	9.47	8.99	8.89	9.7	9.7	9.55	8.48	9.89	10.3	10.45	10.63	11.09	9.03	9.13	9.33	9.7	9.92	9.64	9.23	8.32	8.76
ENSG00000163191	A	S100A11											11.58	10.91	11.18	10.26	10.53	9.55	9.6	10.56	10.96	10.73	10.37	10.38	10.16	10.24	10.22	9.91	9.98	10.02	10.4	9.64	10.49	10.32	10.26	10.12	11.5	11.02	10.62	9.67	10.02	9.38	9.81	9.64	9.35	9.04	9.36	9.66
ENSG00000142669	A	SH3BGRL3											9.54	9.32	8.78	8.44	8.82	8.6	8.07	8.96	8.87	8.77	8.61	8.78	8.6	8.63	8.11	8.01	7.85	8.72	8.58	7.95	8.41	8.66	8.25	8.25	9.39	8.47	8.36	7.79	8.23	8.03	8.38	8.16	8.43	7.93	7.64	8.31
ENSG00000166002	A	SMCO4											3.48	5.19	5.52	5.43	5.1	5.92	4.38	4.65	5.45	5.42	4.81	4.89	5.34	5.01	4.62	4.32	4.6	4.51	5.66	4.89	5.04	3.28	5.46	4.12	6.7	4.29	6.97	2.9	4.85	4.76	5.18	5.44	5.11	2.94	2.86	4.23
ENSG00000168394	A	TAP1											6.72	8.2	6.3	6.12	5.17	7.42	5.49	6.55	6.08	6.52	6.42	6.65	5.94	5.1	5.64	5.59	5.69	5.45	6.2	5.67	6.71	5.2	5.88	5.38	7.24	5.84	5.45	5.01	6.26	5.48	6.25	6.5	5.62	5.64	5.08	5.25
ENSG00000167460	A	TPM4											6.64	5.48	6.04	5.97	6.49	5.86	6.03	6.47	6.13	7.07	6.11	6.36	7.83	6.88	5	6.71	5.2	5.44	5.47	5.96	6.77	5.1	5.05	5.54	6.4	5.76	6.03	5.09	6.49	5.53	6.05	6.28	5.88	5.29	4.29	3.8
ENSG00000130733	A	YIPF2											6.24	5.97	6.4	6.21	6.2	6.02	5.93	6.23	6.34	6.28	5.89	6.01	6.3	6.1	5.82	6.04	6.37	5.98	6.57	5.57	5.93	5.62	6.13	5.5	7.64	5.71	6.46	5.09	5.38	5.28	6.15	5.7	5.62	5.22	5.02	5.79
ENSG00000128335	A	APOL2		GO:0030855 : epithelial cell differentiation	GO:0072001 : renal system development								6.59	6.39	6.06	5.51	4.36	5.41	4.63	5.94	5.76	6.26	5.9	6.61	5.95	5.55	4.62	4.95	5.06	4.51	5.62	4.9	5.24	4.53	4.12	4.18	6.28	4.62	5.25	4.09	5.04	5.05	5.16	5.49	5.94	4.6	3.99	4.23
ENSG00000130429	A	ARPC1B											7.05	7.83	7.13	7.12	7.08	8.18	7.02	7.17	6.89	8.16	7.27	7.82	7.58	7.33	6.13	7.09	6.73	6.96	7.42	8.15	7.82	6.06	7.17	6.39	8.35	8.06	7.71	5.25	6.85	6.41	6.82	7.31	7.27	6.39	4.82	7.94
ENSG00000152669	A	CCNO	MP:0005367 : renal/urinary system phenotype	GO:0030855 : epithelial cell differentiation									1.89	1.8	1.66	1.25	0.64	1.18	1.18	1.79	1.23	2.38	1.88	1.84	1.24	1.82	2.14	1.5	1.55	0.82	1.75	1.93	2.29	1.62	1.42	0.77	2.45	2.44	0.6	0.03	0.7	0.3	0.71	1.2	1.84	0	0	2.11
ENSG00000177508	A P	IRX3		GO:0030855 : epithelial cell differentiation	GO:0072001 : renal system development			TF_pool					3.35	4.27	3.68	5.04	2.69	3.43	2.61	2.95	4.63	3.12	1.59	4.75	2.68	3.81	5.08	1.28	4.58	2.5	3.62	0.32	1.76	4.47	4.08	0.85	5.51	5.2	4.16	3.94	2.91	2.61	2.74	1.33	2.15	1.93	1.67	3.98
ENSG00000223572	A P	CKMT1A										GO:0043069 : negative regulation of programmed cell death	3.49	2.3	3	3.31	1.73	0.04	2.57	1.67	3.51	0.13	2.31	5.25	2.09	3.12	2.71	2.2	0.56	1.17	0.87	1.7	2.33	1.41	0.6	0.77	1.96	3.05	3.69	0.86	1.88	0.37	1.52	0.29	1.09	0.48	0	3.04
ENSG00000131015	A P	ULBP2											0.96	1.89	1.98	2.01	0.51	1.44	0.51	2.42	1.3	2.08	1.5	1.89	2.47	1.83	0.3	0.08	0.68	0.36	1.11	1	0.43	0.1	1.02	0.51	0.58	0.98	1.7	0.28	0.44	1.31	0.43	1.64	0.84	0.64	0.45	0
ENSG00000239754	A P	CFB	MP:0005367 : renal/urinary system phenotype										0.8	1.89	1.96	0.79	1.87	3.29	2.98	2.92	2.76	2.59	4.03	2.88	2.55	3.46	1.39	1.43	0.57	0.92	1.71	0.37	2.73	1.2	0.33	1.11	2.38	2.93	2.65	0.3	2.71	1.39	1.71	2.18	1.19	0.67	0.81	0.19
ENSG00000241534	A P	CFB	MP:0005367 : renal/urinary system phenotype										4.36	3.99	3.05	2.14	1.87	3.76	3.72	2.94	3.71	3.24	2.06	3.02	2.6	3.49	1.35	1.43	0.81	1.3	2.36	1.14	4.05	1.94	1.44	1.93	3.21	3.03	2.73	0.3	2.69	0.94	2.14	2.18	0.8	1.83	0.81	0.59
ENSG00000243570	A P	CFB	MP:0005367 : renal/urinary system phenotype										4.36	3.99	3.05	2.14	1.87	3.76	3.72	2.94	3.71	3.24	2.06	3.02	2.64	3.49	1.35	1.43	0.81	1.3	2.36	1.08	4.05	2.07	1.44	1.93	3.21	3.03	2.73	0.3	2.69	0.94	2.14	2.18	0.8	1.83	0.81	0.55
ENSG00000242335	A P	CFB	MP:0005367 : renal/urinary system phenotype										4.36	3.99	3.05	2.14	1.87	3.76	3.72	2.94	3.71	3.24	2.06	3.02	2.64	3.49	1.35	1.43	0.81	1.3	2.36	1.08	4.05	2.07	1.44	1.93	3.21	3.03	2.73	0.3	2.69	0.94	2.14	2.18	0.8	1.83	0.81	0.55
ENSG00000241253	A P	CFB	MP:0005367 : renal/urinary system phenotype										4.34	3.78	2.48	1.92	0.76	2.36	2.68	0.4	2.9	2.18	0.01	1.01	0.29	0.57	0.18	0.31	0.34	0.8	1.55	1.04	3.48	1.52	1.44	1.44	2.45	1.06	0.59	0.29	1.46	0.44	1.09	0.74	0.51	1.66	0.66	0.55
ENSG00000243649	A P	CFB	MP:0005367 : renal/urinary system phenotype										4.59	4.57	2.56	3.54	0.79	2.8	3.81	1.74	3.27	2.22	0.58	2.31	0.76	1.97	3.3	0.84	0.73	1.28	1.63	2.32	4.03	2.14	1.99	1.82	3.9	1.36	1.26	0.65	2.55	1.37	2.53	0.92	0.71	2.24	1.07	1.08
ENSG00000239836	A P	PSMB9											3.63	4.79	3.87	2.61	3.23	4.72	2.1	3.57	3.41	3.95	2.53	4.14	3.57	2.75	3.55	3.67	3.54	0.03	2.94	2.93	4.42	3.74	4.06	3.72	5.16	4.47	1.85	1.69	3.28	2.09	3.74	4.03	2.22	3.46	0	2.38
ENSG00000243067	A P	PSMB9											3.63	4.79	3.87	2.61	3.23	4.71	2.1	3.57	3.41	3.95	2.53	4.13	3.57	2.76	3.55	3.68	3.54	0.04	2.94	2.93	4.42	3.73	4.06	3.72	5.16	4.46	1.85	1.69	3.28	2.09	3.74	4.01	2.21	3.46	0	2.38
ENSG00000240118	A P	PSMB9											3.63	4.78	3.87	2.62	3.23	4.71	2.1	3.57	3.41	3.96	2.53	4.13	3.57	2.76	3.55	3.68	3.55	0.03	2.94	2.93	4.42	3.73	4.06	3.72	5.16	4.46	1.86	1.7	3.28	2.09	3.74	4.01	2.21	3.46	0	2.39
ENSG00000243594	A P	PSMB9											3.63	4.79	3.87	2.61	3.23	4.72	2.1	3.57	3.41	3.95	2.53	4.14	3.57	2.75	3.55	3.67	3.54	0.03	2.94	2.93	4.42	3.74	4.06	3.72	5.16	4.47	1.85	1.69	3.28	2.09	3.74	4.03	2.22	3.46	0	2.38
ENSG00000125730	A P	C3	MP:0005367 : renal/urinary system phenotype										10.72	10.9	10.16	10.3	7.54	4.94	8.19	9.53	10.97	9.23	9.75	10.15	8.08	10.54	9.04	9.25	7.44	10.19	9.68	11.9	12.44	9.68	11.91	8.42	10.41	11.38	7.85	9.9	10.08	10.44	11.88	7.73	5.58	9.28	7.98	8.56
ENSG00000224979	A P	LSM2											2.84	3.02	2.98	2.98	3.4	3.12	2.85	3.38	2.81	2.8	2.91	2.92	2.29	1.84	2.62	2.76	2.91	3.21	3.71	2.85	3	2.82	3.18	2.75	3.12	2.36	2.56	3.11	2.9	2.16	2.47	2.92	2.68	2.88	3.43	2.73
ENSG00000225998	A P	LSM2											2.84	3.02	2.98	2.98	3.4	3.12	2.85	3.38	2.81	2.8	2.91	2.92	2.29	1.84	2.62	2.76	2.91	3.21	3.71	2.85	3	2.82	3.18	2.75	3.12	2.36	2.56	3.11	2.9	2.16	2.47	2.92	2.68	2.88	3.43	2.73
ENSG00000172850	A P	LSM2											2.84	3.02	2.98	2.98	3.4	3.12	2.85	3.38	2.81	2.8	2.91	2.92	2.29	1.84	2.62	2.76	2.91	3.21	3.71	2.85	3	2.82	3.18	2.75	3.12	2.36	2.56	3.11	2.9	2.16	2.47	2.92	2.68	2.88	3.43	2.73
ENSG00000204392	A P	LSM2											3.6	5.01	4	4.33	4.8	5.36	5.19	3.47	5.22	5.21	5.26	3.63	5.04	4.8	4.68	4.92	5.03	4.47	3.96	4.4	5.14	4.1	4.74	4.59	4.59	5.55	4.16	4.41	4.58	4.43	4.49	4.43	4.55	4.03	5.02	3.03
ENSG00000186340	A P	THBS2	MP:0005367 : renal/urinary system phenotype						ECM-structural_ functional-components_NOT-cell-surface-OR-membrane				3.84	3.5	2.64	3.05	2.47	2.19	2.59	4.37	3.11	3.75	4.56	4.9	6.65	5.63	4.71	5.01	4.18	1.79	1.86	1.7	4.33	3.99	2.48	2.47	1.2	3.71	1.51	0.63	3.61	1.06	2.19	5.33	5.1	2.17	2.76	2.67
ENSG00000165828	A P	PRAP1										GO:0043069 : negative regulation of programmed cell death	3.25	1.83	5.19	0	4.38	6.15	5.58	2.13	2.2	6.24	0.51	0.18	1.08	2.26	6.83	1.49	4.51	2.73	0.08	0.23	1.8	2.7	0.46	0	1.87	1.79	1.66	0.27	0.81	0.57	0.93	3.75	0.15	0	3.92	5.85
ENSG00000162545	A P	CAMK2N1											3.6	4.37	4.69	4.12	3.05	3.17	4.35	5.08	4.36	4.46	4.5	4.97	5.58	5.34	5.4	5	4.99	4.27	3.51	4.78	5.5	3.87	4.33	5.19	4.89	3.97	1.06	4.44	3.96	3.1	3.39	4.02	2.69	0.96	3.99	3.17
ENSG00000130234	A P	ACE2					RECEPTORS				GO:0043409 : negative regulation of MAPK cascade		6.99	6.43	7.63	6.34	5.87	6.47	5.94	6.87	6.35	7.12	6.78	1.23	5.74	6.88	7.68	4.13	7.45	3.26	0.9	0.34	4.7	5	4.41	0.47	4.75	3.99	2.93	3.03	1.36	1.11	1.69	8.26	1.53	1.55	6.05	3.59
ENSG00000196139	A P	AKR1C3		GO:0030855 : epithelial cell differentiation									7.19	7.55	8.45	6.58	7.88	9.52	9.48	8.35	8.57	9.11	8.26	4.71	7.66	7.84	8.18	8.19	7.98	8.6	7.01	9.75	8.31	7.74	9.55	8.04	5.64	10.85	7.56	8.23	5.93	7.06	6.35	6.91	2	1.04	6.84	9.46
ENSG00000162482	A P	AKR7A3											6.74	6.82	8.17	4.75	3.67	2.24	6.23	7.9	8.21	8.08	6.6	2.62	4.95	7.76	7.87	5.36	6.34	1.26	0.29	0.47	6.18	5.56	0.72	0.87	7.15	0.42	0.19	4.29	2.3	0.99	1.23	3.16	0.32	0.39	6.78	4.87
ENSG00000242110	A P	AMACR											6.23	6.21	6.66	7.02	6.08	7.34	7.49	8.05	7.83	7.99	7.66	5.46	8.63	8.6	9.17	8.48	7.9	6.93	7.26	7.59	6.73	6.59	6.08	4.81	6.04	8.06	4.06	4.39	5.52	5.1	4.54	8.06	5.81	4.18	4.79	6.23
ENSG00000124143	A P	ARHGAP40											5.3	5.57	4.29	3.04	0.12	0	0.06	4.92	5.59	5.96	5.65	2.58	3.92	4.32	4.29	3.43	5.45	3.1	2.68	0.59	2.98	4.27	2.15	1.69	2.74	3.28	0.02	0	0.23	1.14	0.84	3.76	0.06	0.02	2.2	1.49
ENSG00000113361	A P	CDH6	MP:0005367 : renal/urinary system phenotype		GO:0072001 : renal system development					CellSurface_AND_JunctionAdhesion			5.49	4.82	4.64	4.37	4.52	4.97	5.09	5.51	5.39	5.58	5.02	1.54	6.23	4.79	5.96	5.11	4.23	3.43	2.94	2.97	5	3.67	3.1	0.37	4.07	6.86	2.02	3.43	1.09	1.46	3.04	4.69	0.83	2.22	1.86	1.92
ENSG00000180745	A P	CLRN3											2.41	4.12	4.38	3.86	3.58	5.12	5.99	3.56	3.94	3.46	3.92	0.44	3.51	4.35	5.89	4.09	4.1	2.29	0.13	0	3.09	2.6	3.16	0.12	1.13	1.06	0.12	2.21	0.32	0.78	1.04	4.69	0.09	0.48	2.85	3.09
ENSG00000162496	A P	DHRS3											4.87	7.14	6.67	6.51	6.25	6.2	7.5	6.71	6.88	6.71	6.69	5.7	5.79	6.37	6.07	5.81	6.14	5.76	5.89	6.25	6.65	5.37	6.36	7.44	6.2	4.77	5.25	6.59	7.32	4.91	6.54	6.09	4.57	3.1	6.31	5.96
ENSG00000100031	A P	GGT1	MP:0005367 : renal/urinary system phenotype										11.08	10.15	10.05	8.56	9.46	9.82	7.87	9.73	9.9	10.79	9.91	6.46	8.04	8.05	8.88	8.4	9.08	8.42	7.68	7.58	8.67	9.08	8.33	7.3	4.8	9.36	7.77	7.59	6.9	7.22	8.13	8.93	3.61	7.49	8.3	9.25
ENSG00000167779	A P	IGFBP6							ECM-structural_ functional-components_NOT-cell-surface-OR-membrane				8.39	7.96	6.9	6.83	5.23	4.99	6.56	6.11	7.45	7.03	6.75	7.37	6.45	7.24	6.28	6.15	6.96	5.73	5.66	7.3	7.48	7.01	5.79	5.17	3.71	7.01	3.92	4.67	4.11	3.53	5.34	5.46	3.2	5.48	3.23	7.2
ENSG00000008517	A P	IL32				LIGANDS							10.03	11.21	10.57	8.7	9.06	9.46	10.41	9.34	10.31	10.68	8.53	6.19	8.77	6.97	9.82	8.53	8.59	9.05	7.13	8.22	10.3	9.22	8.67	9.22	8.52	8.72	6.71	9.55	6.9	7.49	8.47	8.82	5.54	4.87	8.71	8.77
ENSG00000106003	A P	LFNG											5.22	5.41	5.09	3.84	2.82	1.96	1.44	5.2	5.83	5.72	9.06	2.51	8.47	4.92	4.23	3.94	4.34	4.43	3.21	4.11	3.3	3.6	5.58	4.45	1.56	4.81	1.47	1.06	2.54	1.54	2.09	4.34	3.35	1.44	2.48	3.62
ENSG00000008394	A P	MGST1											6.61	7.97	8.88	8.93	6.34	6.95	8.2	8.69	9.02	8.38	8.64	6.22	8.34	9.71	8.46	7.45	7.86	7.02	6.38	9.24	8.19	7.41	7.56	6.72	6.94	9.77	4.5	6.86	6.89	8.13	7.13	6.96	6.58	0.96	5.41	7.52
ENSG00000110921	A P	MVK											6.9	8.14	8.94	5.51	3.36	4.36	3.74	7.51	7.24	8.85	7.26	5.03	5.4	6.69	6.05	6.03	6.72	5.64	4.73	3.73	5.87	6.09	4.95	3.94	4.92	5.93	4.76	4.24	3.54	3.78	4.69	5.19	3.93	3.28	4.69	6.22
ENSG00000145247	A P	OCIAD2											7.46	8.08	8.04	7.72	5.8	5.74	6.73	8.22	8.49	8.27	7.96	6.9	7.31	8.35	9.17	8.15	8.5	7.48	6.72	6.22	8.29	7.64	7.11	5.5	7.47	9	6.64	6.82	5.36	5.77	6.14	6.98	4.71	4.72	7.02	7.64
ENSG00000162878	A P	PKDCC	MP:0005367 : renal/urinary system phenotype										4.15	4.63	3.53	3.12	4.11	4.85	4.47	4.39	4.26	4.74	5.45	4.16	5.16	3.65	5.8	4.89	5.63	3.4	3.66	3.3	4.71	5.16	5.65	3.47	1.18	7.57	1.03	2.4	3.55	2.78	3.64	5.26	2.78	4.38	3.05	4.29
ENSG00000143954	A P	REG3G		GO:0030855 : epithelial cell differentiation		LIGANDS						GO:0043069 : negative regulation of programmed cell death	3.76	4.94	3.77	3.08	3.78	6.21	3.97	4.64	4.15	5.78	4.87	0.08	6.27	2.21	5.66	6.38	6.13	4.39	4.71	2.9	9.43	5.66	1.25	1.21	0.07	0	0	0	0	0	1.15	4.68	0.44	0	0.26	0.18
ENSG00000141576	A P	RNF157										GO:0043069 : negative regulation of programmed cell death	4.58	4.61	4.46	1.99	5.38	5.67	4.72	4.18	4.52	5.02	5.22	2.71	4.36	3.88	4.23	4.6	5.13	6.12	4.79	5.81	5.51	5.8	4.92	5.42	4.98	5.25	4.05	4.76	3.54	2.88	3.19	4.56	0.35	0.69	3.18	5.73
ENSG00000276838	A P	SERPINF2											6.29	6.77	6.48	2.93	4.06	4.49	3.07	3.73	3.86	4.61	3.62	0.63	6.09	2.55	5.87	1.91	3.37	4.37	2.16	2.73	6.07	4.21	3.65	2.67	0	0	0	5.4	2.5	4.4	1.07	6.28	0	0	5.85	5.95
ENSG00000167711	A P	SERPINF2											6.85	7.66	7.47	6.09	7.85	8.36	7.2	9.08	7.82	8.85	8.15	4.77	6.01	7.96	5.49	7.36	7.78	7.28	6.88	6.83	4.92	6.9	5.56	6.06	3.89	1.99	4.58	6.09	5.49	4.41	5.49	6.52	1.01	1.2	0.84	5.6
ENSG00000124564	A P	SLC17A3											4.77	5.42	6.26	3.85	2.95	4.11	4.76	6.1	6.77	6.76	6.31	1.41	5.9	7	6.1	4.78	5.02	4.35	0.48	1.67	5.09	5.62	4.18	0.52	0.55	6.27	2.21	1.96	0.59	2.53	2.88	4.99	0	0	2.12	6.87
ENSG00000262655	A P	SPON1							ECM-structural_ functional-components_NOT-cell-surface-OR-membrane				3.24	3.04	5.07	5.19	2.72	5.11	3.56	4.98	5.69	3.73	4.6	5.3	4.28	6.16	7.19	5.93	5.7	4.84	4.7	0.75	3.85	4.61	5.09	1.63	0.93	3.49	0.51	3.55	3.33	2.59	1.65	5.02	0.53	0.3	0.65	6.44
ENSG00000002933	A P	TMEM176A											9.13	9.77	9.86	8.33	10.29	9.18	10.43	10.16	9.75	9.57	9.5	7.7	8.61	9.49	10.02	9.44	9.7	9.66	7.9	9.55	9.73	9.23	8.24	6.05	9.25	6.57	8	9.18	7.67	7.48	7.17	8.13	5.4	4.94	8.68	9.56
ENSG00000145626	A P	UGT3A1											3.22	3.02	4.99	3.55	5.2	5.96	5.92	5.18	4.39	4.65	4	2.8	4.9	4.78	4.05	4.54	4.39	4.26	0.94	4.44	3.83	3.55	2.01	4.27	1.1	4.19	0.16	0.07	0.25	0.13	0.51	5.53	1.39	0.02	2.17	4.79
ENSG00000162692	A P	VCAM1											6.63	6.02	6.5	5.3	5.34	6.43	5.76	7.19	6.81	6.73	7.06	2.35	7.62	6.5	7.71	8.04	7.3	6.36	6.64	6.36	7.72	6.56	8.07	4.87	5.96	8.93	4.32	2.75	4.41	4.46	6.13	9.31	2.01	2.67	7.28	2.66
ENSG00000010810	A P	FYN										GO:0043069 : negative regulation of programmed cell death	3.85	4.21	4.06	4.75	6.23	5.81	4.68	5.58	3.86	5.49	4.01	4.07	5.67	5.89	5.44	6.45	6.32	6.03	4.95	5.26	4.65	5.58	3.45	6.14	3.97	4.55	5.96	2.21	3.64	5	4.3	5.25	5.46	6.59	3.79	2.38
ENSG00000083720	A P	OXCT1											2.7	4.4	4.56	4.2	3.55	4.67	5.37	5.62	5.17	5.48	5.8	5.53	6.82	6.14	6.61	6.99	6.53	5.38	5.13	4.75	4.07	5.14	4.97	5.11	4.52	4.04	7.9	5.42	5.87	6.8	6.16	8.27	7.97	4.47	5.11	4.17
ENSG00000184500	A P	PROS1											3.02	4.08	4.51	4.68	3.07	2.31	3.87	4.55	4.69	4.63	4.66	3.96	5.7	5.87	5.73	6.26	5.61	4.88	5.34	3.04	5.4	4.11	4.59	4.07	3.18	4.96	3.59	3.35	4.27	5.38	5.2	6.39	4.97	3.53	4.36	3.77
ENSG00000204308	A P	RNF5											4.68	6.2	6.01	6.36	5.95	5.39	6.38	6.46	5.58	6.18	6.25	5.42	6.44	6.51	7.19	6.78	6.69	6.35	5.8	5.43	6.71	5.92	5.92	5.44	5.73	6.52	5.88	6.79	5.74	5.07	6.45	6.73	6.06	4.98	6.36	0
ENSG00000163536	A P	SERPINI1											1.87	2.1	3.12	3.4	4.39	3.38	4.42	3.58	3.49	3.55	3.79	3.55	2.97	5.25	5.13	4.82	5.24	4.99	3.6	0.7	3.2	4.3	1.38	2.78	2.94	2.24	4.18	1.26	2.64	2.27	1.45	4.24	5.05	3.11	1.6	2.62
ENSG00000137285	A P	TUBB2B											1.86	4.36	3.02	4.24	3.02	5.67	2.18	5.32	4.27	4.65	4.86	4.28	5.1	4.35	3.79	5.39	3.72	3.93	4.28	4.92	5.59	2.71	3.62	6.16	3.6	2.74	5.49	3.84	2.77	5.18	5.34	4.9	4.24	2.5	3.1	1.71
ENSG00000176890	A P	TYMS		GO:0030855 : epithelial cell differentiation									2.37	4.79	3.91	2.99	4.19	5.99	5.12	4.42	2.99	4.75	4.86	3.26	5.36	3.89	5.88	5.55	5.58	3.44	4.04	5.07	4.72	3.85	3.23	3.09	2.94	4.36	4.22	2.65	3.51	3.15	3.47	5.77	5.02	3.34	2.74	3.5
ENSG00000169764	A P	UGP2											2.47	5.07	5.19	5.26	4.03	5.31	5.67	5.29	5.4	5.21	5.67	5.68	6.27	6.16	6	6.07	5.64	4.83	5.31	5.74	5.86	4.24	5.17	5.52	4.84	5.4	6.17	6.32	7.81	6.23	6.54	5.71	6.04	4.15	4.76	3.92
ENSG00000121039	A P	RDH10	MP:0005367 : renal/urinary system phenotype		GO:0072001 : renal system development								1.79	2.02	1.99	2.45	3.35	6	4.62	3	2.16	2.27	2.36	2.49	4.26	3.66	4.7	4.69	4.17	3.19	2.64	2.16	3.99	2.6	2.23	3.57	1.89	3.18	3.25	2.49	2.02	2.6	2.62	5.24	3.38	3.79	3.24	2.84
ENSG00000251322	A P	SHANK3											3.91	3.8	3.77	3.64	3.94	2.8	4.26	5.23	4.08	4.7	4.69	2.37	5.13	4.51	5.17	3.93	4.64	2.99	1.42	1.25	3.28	3.76	1.83	1.37	2.18	1.78	1.45	2.77	1.69	3.47	3.12	5.49	2.55	3.15	3.22	4.16
ENSG00000083067	A P	TRPM3											2.04	1.86	1.61	1.99	0.86	2.57	1.52	2.14	2.02	1.85	2.94	0.97	2.37	2.6	3.12	3.02	2.43	3.11	0.6	2.22	1.89	2.82	1.24	0.8	0.39	1.69	2.78	2.53	1.26	0.85	0.81	2.75	2.2	2.28	2.19	0.86
ENSG00000165449	A P	SLC16A9											2.15	2.84	4.62	3.43	0.12	0.8	0.76	4.12	3.44	3.45	3.99	0.42	4.4	3.9	4.95	3.05	4.52	2.29	1.19	0.11	1.19	2.08	1.88	0.83	0.58	2.82	2.34	0.91	2.66	2.94	3.22	4.94	1.27	1.56	4.11	2.31
ENSG00000135638	A P	EMX1		GO:0030855 : epithelial cell differentiation	GO:0072001 : renal system development			TF_pool					4.59	4.02	4.08	4.33	3.77	2.25	3.52	3.37	4.13	3.54	4.62	1.55	3.32	4.94	4.72	4.17	5.04	0.21	0.34	0	2.24	3.64	0.33	2.03	0.62	2.68	0.35	3.31	3.94	2.51	4.06	4.91	2.75	1.67	4.11	5.42
ENSG00000179023	A P	KLHDC7A											3.04	4.28	4.75	4.08	0.3	1.27	0.09	5.01	4.5	4.75	4.88	4	3.47	4.35	4.2	3.8	3.96	2.67	4.12	2.4	1.24	2.58	1.3	3.58	3.31	2	4.67	3.77	1.46	2.71	1.49	4.93	0.3	0.47	3.03	1.33
ENSG00000139540	A P	SLC39A5											2.49	1.43	1.41	0.22	0.26	0.08	2.17	1.31	0.82	1.3	0.92	0.64	0.93	1.89	6.11	1.64	2.91	1.62	0.73	0.39	1.08	1.85	0.82	0.1	0	0.21	0	0.56	0.7	0.22	0.6	3.32	0.06	0.26	4.73	6.63
ENSG00000178026	A P	LRRC75B											4.91	4.64	3.95	3.22	3.58	4.65	3.95	4.55	4.57	5.1	4.81	4.33	3.29	4.42	5.86	5.31	5.11	4.97	3.87	3.28	4.85	5.45	3.76	3.43	1.52	5.71	3.71	4.61	3.38	3.61	4.7	4.85	1.16	4.44	3.73	5.67
ENSG00000108309	A P	RUNDC3A											3.96	5.06	3.01	4.47	2.19	0.79	2.75	5.19	3.49	4.58	4.8	3.39	2.21	3.1	2.39	2.86	4.15	3.95	2.83	4.63	4.31	4.36	3.85	4.44	0.64	5.91	1.28	0.25	0.62	0.3	0.94	1.07	1.02	2.46	0.6	1.67
ENSG00000157833	A P	GAREM2											1.37	2.34	1.68	1.45	1.85	1.45	1.53	3.12	1.91	2.41	2.62	0.58	2.17	0.75	2.73	2.18	3.6	2.4	2.24	3.12	1.73	2.17	3.1	2.02	0.6	1.75	0.05	2.12	1.7	1.44	0.87	2.73	0.34	0.29	1.98	4.11
ENSG00000141480	A P	ARRB2										GO:0043069 : negative regulation of programmed cell death	4.56	5.67	5.96	4.49	6.25	5.84	5.34	6.03	5.04	5.87	5.32	5.15	5.96	4.89	4.42	4.32	4.44	5.08	5.72	5.16	4.91	4.45	5.36	5	5.33	5.07	4.49	3.73	5.88	4.8	5.09	6.37	6.17	5.77	6.1	4.97
ENSG00000213337	A P	ANKRD39											3.95	4.77	4.73	4.24	5.2	4.64	4.51	4.75	4.6	5.22	4.86	4.37	4.64	4.09	4.1	4.65	4.78	4.63	4.41	4.34	4.34	4.28	4.19	3.77	4.72	3.76	4.22	4.34	3.82	4.1	4.44	4.89	5.03	5.12	4.95	3.49
ENSG00000177453	A P	NIM1K											1.15	1.77	1.23	0.3	2.4	2.31	2.18	1.72	1.35	1.7	1.85	0.72	1.85	0.92	0.8	1.36	1.15	1.51	2.01	2.24	0.64	1.53	1.22	3.05	3.5	0.86	0.98	0.36	0.44	1.09	1.06	2.37	1.87	1.74	2.31	0.23
ENSG00000281775	A P	FTCD											1.74	2.13	1.63	0.08	2.21	0.86	1.55	0.08	0.7	0.68	0.11	0.64	1.69	0.05	0.52	0.2	0.91	1.36	0.82	0.05	1.97	0.71	0.25	3.27	2.85	0.34	2.17	0.31	0.97	2.17	0.3	1.56	2.82	0.14	0	0.75
ENSG00000117984	A P	CTSD											10.6	12.33	11.78	12.98	12.12	12.45	12.84	12.06	12.1	12.09	11.34	12.12	11.74	12.05	11.68	12.09	12.84	12.46	13.13	11.42	11.94	11.44	12.41	11.65	12.11	10.64	11.9	11	10.06	12.05	12.2	11.39	11.49	11.85	11.05	11.65
ENSG00000033627	A P	ATP6V0A1											5.75	6.72	6.31	6.7	6.5	7.76	7.55	6.76	6.45	6.84	6.85	5.85	6.38	6.75	6.38	6.55	6.7	6.82	6.16	6.18	6.64	6.18	6.35	6.25	5.88	7.03	6.33	5.95	4.81	5.92	6.43	5.84	6.37	6.78	4.84	6.94
ENSG00000147364	A P	FBXO25	MP:0005367 : renal/urinary system phenotype										4.58	5.71	5.8	5.49	5.06	5.66	5.97	5.52	6.36	5.64	5.68	4.72	7.14	6.03	5.57	7.5	6.2	7.42	5.26	5.62	6.32	6.03	4.34	6.16	5.82	4.2	4.42	4.54	3.86	4.32	3.99	5.16	4.83	3.87	4.41	3.53
ENSG00000087086	A P	FTL											12.94	14.19	13.75	13.47	14.05	14.08	14.75	14.19	14.11	13.99	13.46	12.76	13.17	13.69	13.07	13.67	13.56	14.01	13.36	14.36	13.62	13.29	14.53	13.33	13.04	13.33	13.24	12.86	12.13	12.78	12.61	12.96	13.12	12.3	12.91	14.5
ENSG00000141349	A P	G6PC3											8.01	7.1	7.17	7.22	7.51	7.82	7.28	7.6	7.4	7.14	7.69	6.69	7	7.43	6.75	6.86	6.96	7.42	7.01	7.45	6.4	6.78	6.8	7.29	6.43	7.95	7.61	6.74	6.26	6.53	6.83	6.68	6.09	6.91	6.49	7.22
ENSG00000154783	A P	FGD5	MP:0005367 : renal/urinary system phenotype										2.84	2.75	3.34	2.51	2.27	1.53	2.07	3.67	3.63	4.46	2.97	2.25	3.51	2.49	3.84	1.15	1.21	1.6	1.34	1.22	2.07	0.66	0.62	1.02	2.16	0.91	1.03	1.33	2.43	1.77	1.5	2.78	1.28	0.73	0.95	0.7
ENSG00000164073	A P	MFSD8	MP:0005367 : renal/urinary system phenotype										2.64	3.14	3.41	2.72	3.17	4.06	3.66	2.59	2.69	3.56	2.74	2.69	3.6	2.17	2.59	2.77	2.84	2.27	2.8	1.77	3.02	2.39	2.26	1.84	2.99	1.95	2.85	1.84	2.08	2.04	2.44	3.26	3.14	2.32	2.73	2.78
ENSG00000168528	A P	SERINC2											7.89	7.74	7.98	7.43	7.28	6.94	8.15	8.01	8.36	7.49	7.55	7.38	6.46	8.66	7.93	7.71	7.97	6.26	7.6	6.88	7.29	7.79	5.98	7.97	7.65	4.49	6.15	6.97	5.57	5.43	5.76	4.31	6.29	4.71	5	6.81
ENSG00000114279	A P	FGF12				LIGANDS							2.75	3.37	3.24	3.26	3.16	3.29	2	3.57	4.14	3.64	3.39	4.13	2.7	2.1	1.95	1.82	2.41	0.8	3.97	1.32	4.18	2.34	3.57	2.21	4.12	1.8	0.35	1.99	0.81	0.82	0.76	2	1.22	0.48	2.33	2.16
ENSG00000136717	A P	BIN1											5.98	7.49	6.4	5.97	8.03	8.21	7.92	7.51	6.48	7.79	7.2	6.75	7.09	6.48	6.89	6.25	7.39	6.47	7.39	6.34	6.07	6.33	6.49	7.01	6.62	6.19	4.17	4.67	5.55	4.94	6.77	6.95	6.85	6.93	5.27	7.35
ENSG00000135119	A P	RNFT2											5.25	4.66	4.51	3.76	4.35	4.78	3.82	4.02	4.61	5.02	4.64	4.25	4.13	3.47	2.97	3.27	3.77	4.56	4.32	4.72	3.87	4.37	4.38	3.57	4.43	2.33	3.05	2.64	2.12	2.3	2.49	2.81	3.64	1.55	2.29	3.26
ENSG00000100036	A P	SLC35E4											1.96	1.35	2.43	1.99	3.92	3.33	2.94	1.6	1.98	2.1	3.28	1.97	2.86	2.34	1.09	1.59	1.8	1.37	1.24	1.48	1.56	0.84	0.66	1.87	1.73	1.76	1.3	1.12	2.16	1.67	1.9	3.77	3.54	3.02	2.78	1.33
ENSG00000138944	A P	SHISAL1	MP:0005367 : renal/urinary system phenotype										0.44	1.13	0.01	1.51	1.22	1.87	0.11	0.32	0.68	0.51	1.04	0.09	0.56	1.48	0	0.02	0.01	0.04	0.09	0.13	0	0.02	0.03	0.01	0.05	0.01	0.23	0	0.05	0.25	0.26	0.8	0.01	0.01	0.08	0.01
ENSG00000234343	A P	NEU1	MP:0005367 : renal/urinary system phenotype										5.33	5.84	5.64	5.66	5.18	5.89	6.1	5.79	6.33	6.12	6.02	5.87	5.91	5.79	5.71	5.19	5.19	4.69	5.46	4.78	5.8	4.48	4.49	4.72	5.61	5.46	4.83	4.59	4.14	4.72	4.74	4.47	3.42	2.69	2.98	4.29
ENSG00000223957	A P	NEU1	MP:0005367 : renal/urinary system phenotype										5.33	5.84	5.64	5.66	5.18	5.89	6.1	5.79	6.33	6.12	6.02	5.87	5.91	5.79	5.71	5.19	5.19	4.69	5.46	4.78	5.8	4.48	4.49	4.72	5.61	5.46	4.83	4.59	4.14	4.72	4.74	4.47	3.42	2.69	2.98	4.29
ENSG00000228691	A P	NEU1	MP:0005367 : renal/urinary system phenotype										5.33	5.84	5.64	5.66	5.18	5.89	6.11	5.79	6.33	6.12	6.02	5.87	5.91	5.79	5.71	5.19	5.19	4.69	5.46	4.78	5.8	4.48	4.49	4.72	5.61	5.46	4.83	4.59	4.14	4.72	4.74	4.47	3.42	2.69	2.98	4.29
ENSG00000184494	A P	NEU1	MP:0005367 : renal/urinary system phenotype										5.33	5.84	5.64	5.66	5.18	5.89	6.1	5.79	6.33	6.12	6.02	5.87	5.91	5.79	5.71	5.19	5.19	4.69	5.46	4.78	5.8	4.48	4.49	4.72	5.61	5.46	4.83	4.59	4.14	4.72	4.74	4.47	3.42	2.69	2.98	4.29
ENSG00000227129	A P	NEU1	MP:0005367 : renal/urinary system phenotype										5.33	5.84	5.64	5.66	5.18	5.89	6.11	5.79	6.33	6.12	6.02	5.87	5.91	5.79	5.71	5.19	5.19	4.69	5.46	4.78	5.8	4.48	4.49	4.72	5.61	5.46	4.83	4.59	4.14	4.72	4.74	4.47	3.42	2.69	2.98	4.29
ENSG00000128283	A P	CDC42EP1								CellSurface_AND_JunctionAdhesion			4.25	5.61	5.11	5.85	5.67	6.32	5.53	6.72	6.03	5.72	6.24	5.46	6.65	6.79	5.68	5.56	5.12	5.09	4.24	4.13	6.31	4.42	3.67	5.48	4.5	5.57	2.32	4.02	3.72	4.06	5.32	5.07	3.11	2.02	3.22	5.28
ENSG00000291814	A P	PNP	MP:0005367 : renal/urinary system phenotype									GO:0043069 : negative regulation of programmed cell death	4.77	5.83	5.99	5.84	5.67	7.06	7.13	6.45	6.16	6.32	6.32	6.04	6.45	6.44	6.45	5.91	6.16	4.27	4.63	5.04	5.6	4.83	4.68	5.08	4.91	4.79	5.54	5.01	4.23	3.84	2.52	6.86	4.12	3.08	5.43	4.45
ENSG00000198805	A P	PNP	MP:0005367 : renal/urinary system phenotype									GO:0043069 : negative regulation of programmed cell death	4.77	5.83	5.99	5.84	5.67	7.06	7.13	6.45	6.16	6.32	6.32	6.04	6.45	6.44	6.45	5.91	6.16	4.27	4.63	5.04	5.6	4.83	4.68	5.08	4.91	4.79	5.54	5.01	4.23	3.84	2.52	6.86	4.12	3.08	5.43	4.45
ENSG00000130193	A P	THEM6											2.75	5.07	4.89	4.96	5.67	6.28	6.38	5.25	5.03	5.89	5.46	4.64	5.61	4.94	4.96	4.76	4.94	4.82	4.35	3.65	3.75	3.52	3.87	4.87	4.72	4.66	4.56	4.71	4.6	4.81	5.2	4.94	3.66	2.76	4.55	4.97
ENSG00000159228	A P	CBR1		GO:0030855 : epithelial cell differentiation									4.37	7.71	6.89	7.44	7.63	7.91	8.7	8	8.05	8.44	7.96	7.33	8.15	8.14	7.56	8.14	7.84	7.45	6.84	7.11	7.25	6.63	7.04	7.22	6.6	8.47	8.32	7.48	6.87	6.88	7.49	7.51	6.65	5.78	6.62	7.08
ENSG00000284495	A P	MIEF2											2.09	2.77	2.82	2.84	2.87	3.44	3.51	2.82	3.18	3.03	3.12	3.47	3.16	2.68	3.37	2.82	2.8	2.21	2.3	2.22	2.33	1.77	1.85	1.77	2.23	3.32	3.43	2.25	2.48	2.24	3.03	3.03	1.16	1.92	1.8	3
ENSG00000177427	A P	MIEF2											2.09	2.77	2.82	2.84	2.87	3.44	3.51	2.82	3.18	3.03	3.12	3.47	3.16	2.68	3.37	2.82	2.8	2.21	2.3	2.22	2.33	1.77	1.85	1.77	2.23	3.32	3.43	2.25	2.48	2.24	3.03	3.03	1.16	1.92	1.8	3
ENSG00000276045	A P	ORAI1											2.62	4.88	3.96	4.32	4.21	5.1	5.13	4.7	4.43	4.94	4.59	4.43	4.55	4.54	4.51	4.02	4.45	3.77	3.82	4.26	4.52	2.61	3.72	3.36	3.85	3.92	5.01	3.19	4.21	4.24	4.67	3.97	2.74	1.83	2.44	4.92
ENSG00000078725	A P	BRINP1											1.79	1.53	1.8	1.98	1.81	2.77	2.11	1.65	2.65	1.29	2.04	2.59	2.19	2.18	0.25	0.4	2.11	0.48	1.88	0.28	0.45	0.97	1.23	1.15	0.92	0.94	0.64	0.24	2.22	0.21	0.42	0.7	0.03	0.06	0	1
ENSG00000100604	A P	CHGA	MP:0005367 : renal/urinary system phenotype										0.97	2.73	1.4	0.38	3.31	0.84	2.11	2.73	0.63	1.89	1.8	1.14	0.79	0.31	0.06	0.13	0.4	1.25	0.18	1.06	0	0.07	0.02	0	0.06	2.45	0.12	0.06	0	0.03	0	1.69	0.8	0.43	0.41	0
ENSG00000142230	A P	SAE1											4.1	5.84	5.54	5.43	5.34	6.18	6.6	6.17	5.57	6.17	6.78	5.89	6.99	5.61	4.87	5.89	5.59	5.19	5.36	5.72	4.68	3.97	5.08	4.88	5.8	4.99	5.94	4.06	4.8	5.05	5.15	6.03	5.1	4.9	4.07	4.67
ENSG00000277424	A P	HMOX2											3.07	3.87	4.01	3.45	4.36	4.25	3.94	4.05	4.08	4.29	3.86	3.83	4.07	4.11	4.01	3.67	3.98	3.79	2.88	3.72	3.17	2.95	3.32	3.27	3.71	3.87	4.56	3.7	3.61	3.13	3.73	3.92	4.21	3.57	2.79	3.39
ENSG00000103415	A P	HMOX2											4.5	5.68	5.76	5.12	5.47	5.76	5.55	5.35	5.67	5.84	5.6	5.52	5.64	5.25	5.43	5.24	5.25	5.1	5.07	5.03	5.18	4.72	5.24	5.02	5.44	5.35	5.83	5.22	5.19	4.86	5.49	5.3	5.56	5.23	4.63	5.13
ENSG00000167363	A P	FN3K	MP:0005367 : renal/urinary system phenotype	GO:0030855 : epithelial cell differentiation									5.96	6.82	7.8	6.13	8.14	7.69	7.96	8.19	7.7	8.48	8.02	7.49	8.11	8.11	7.65	7.32	7.36	7.56	6.51	7.6	6.32	7.21	5.06	6.89	6.94	6.45	5.89	7.29	6.14	7.5	7.81	7.31	6.13	7.28	6.84	7.03
ENSG00000158828	A P	PINK1									GO:0043409 : negative regulation of MAPK cascade	GO:0043069 : negative regulation of programmed cell death	5.79	6.38	6.58	6.59	6.08	6.48	6.79	6.49	6.7	7.14	6.87	6.94	6.56	6.64	6.58	6.21	6.83	5.88	6.23	5.62	5.81	5.84	6.39	5.55	6.33	5.24	6.7	6.29	6.47	5.74	6.23	6.67	6.12	5.72	6.06	6.22
ENSG00000108528	A P	SLC25A11											6.27	6.76	6.19	6.34	6.64	7.08	6.79	6.71	6.73	6.63	6.93	6.77	6.68	6.7	6.53	6.5	6.6	6.38	6.42	5.93	5.91	5.86	6.2	5.84	5.52	5.04	6.93	6.55	6.6	6.26	6.53	6.74	6.14	6.58	6.35	6.67
ENSG00000088298	A P	EDEM2											3.63	5.27	4.91	5.24	5.61	5.37	5.51	5.17	5.35	5.32	5.14	5.41	5.42	5.39	4.93	5.08	4.99	4.83	5.3	5.04	4.69	4.19	4.31	4.68	5.37	4.78	4.94	5.31	4.79	4.82	5.28	4.68	4.49	4.16	4.01	4.16
ENSG00000154217	A P	PITPNC1											2.99	3.75	3.16	3.41	3.72	3.73	3.3	3.88	3.58	3.85	3.35	3.43	3.26	3.63	3.4	3.18	3.22	2.99	2.41	2.4	3.72	2.46	3.13	2	2.45	4.44	2.8	2.67	2.47	1.75	2.8	3.66	2.81	1.61	2.29	2.8
ENSG00000159023	A P	EPB41	MP:0005367 : renal/urinary system phenotype										3.9	3.65	4.49	4.72	4.04	5.21	4.41	5.1	4.16	5.06	5.1	5.47	5.81	4.82	3.91	4.29	3.58	3.24	2.76	3.44	2.36	2.92	2.17	3.65	3.75	3.64	3.85	3.83	3.42	3.28	3.07	3.39	2.2	1.05	1.46	3.66
ENSG00000167553	A P	TUBA1C											7.42	8.34	7.77	7.24	8.43	8.75	9.35	9.01	8.64	8.18	8.99	7.64	8.76	8.56	8.07	7.96	8.02	7.13	6.97	8.18	7.96	6.67	7.46	6.45	7.19	8.83	8.52	6.99	6.65	7.35	6.94	8.15	8.32	6.75	7.31	7.85
ENSG00000143367	A P	TUFT1											1.66	2.44	2.56	2.67	2.12	3.34	2.81	3.1	2.48	3.04	3.19	3.2	3.31	3	2.84	2.88	2.57	1.76	1.88	1.84	1.66	1.89	1.82	2.09	2.09	3.26	3.97	1.66	1.83	2.63	2.16	3.33	0.81	0.61	1.81	2.08
ENSG00000109861	A P	CTSC											8.71	8.43	9.12	8.75	8.13	8.82	8.23	8.54	9.4	9	9	8.73	8.98	8.95	8.86	8.6	8.42	7.76	7.26	8.3	8.1	7.76	7.98	7.35	6.84	9.7	8.41	6.79	7.99	8.01	7.75	8.44	7.14	5.76	6.53	7.6
ENSG00000197879	A P	MYO1C			GO:0072001 : renal system development								5.58	5.58	5.58	5.99	5.91	6.27	5.4	5.82	5.83	6.4	5.89	6.41	6.45	5.64	5.75	5.83	5.51	5.5	5.69	4.74	5.31	5.05	4.68	5.41	5.32	5.1	6.47	4.81	4.89	5.22	6.06	5.44	3.49	4.59	4.19	5.91
ENSG00000152465	A P	NMT2											2.05	3.18	3.56	3.14	2.84	3.81	3.88	3.73	3.49	3.75	4.08	3.41	4.85	3.86	2.8	3.46	3.79	2.93	3.27	2.83	3.44	2.34	2.55	2.97	2.14	3.14	2.86	1.91	2.32	2.33	2.54	4.82	1.41	1.59	1.7	2.11
ENSG00000170293	A P	CMTM8											1.25	2.68	2.71	3.2	3.08	3.34	4.03	3.65	3.17	3.92	3.44	3.35	3.85	3.02	2.95	2.95	3.28	2.57	2.76	2.86	2.54	1.59	1.75	1.95	3.28	3.48	1.41	1.49	1.76	2.06	2.27	3.45	2.47	0.73	2.36	3.17
ENSG00000226651	A P	CLIC1											4.04	6.09	4.95	4.74	3.76	4.54	4.57	3.24	4.89	4.19	4.36	3.37	3.1	3.24	3.23	3.36	3.52	4.21	3.98	4.67	5.63	4.06	5.18	3.82	3.73	3.65	2.25	4.06	4.47	1.78	2.77	2.34	4.44	4.12	3.73	4.38
ENSG00000226248	A P	CLIC1											4.04	6.09	4.95	4.74	3.76	4.54	4.57	3.24	4.89	4.19	4.36	3.37	3.1	3.24	3.23	3.36	3.52	4.21	3.98	4.67	5.63	4.06	5.18	3.82	3.73	3.65	2.25	4.06	4.47	1.78	2.77	2.34	4.44	4.12	3.73	4.38
ENSG00000226417	A P	CLIC1											4.04	6.09	4.95	4.74	3.76	4.54	4.57	3.24	4.89	4.19	4.36	3.37	3.1	3.24	3.23	3.36	3.52	4.21	3.98	4.67	5.63	4.06	5.18	3.82	3.73	3.65	2.25	4.06	4.47	1.78	2.77	2.34	4.44	4.12	3.73	4.38
ENSG00000206394	A P	CLIC1											4.04	6.09	4.97	4.74	3.79	4.55	4.57	3.24	4.9	4.19	4.36	3.37	3.11	3.23	3.24	3.36	3.52	4.21	3.99	4.67	5.64	4.07	5.18	3.83	3.73	3.66	2.32	4.06	4.47	1.78	2.8	2.34	4.44	4.15	3.74	4.38
ENSG00000223639	A P	CLIC1											4.04	6.09	4.95	4.74	3.76	4.54	4.57	3.24	4.89	4.19	4.36	3.37	3.1	3.24	3.23	3.36	3.52	4.21	3.98	4.67	5.63	4.06	5.18	3.82	3.73	3.65	2.25	4.06	4.47	1.78	2.77	2.34	4.44	4.12	3.73	4.38
ENSG00000213719	A P	CLIC1											5.64	7.97	7.45	7.11	7.81	8.49	8.68	8.41	8.06	8.81	7.73	8.15	8.48	7.85	8.57	8.03	7.87	7.01	7.15	7.03	8.55	6.22	6.52	6.7	7.36	8.83	8.05	6.78	7.18	7.19	7.57	8.03	7.81	6.29	6.51	6.29
ENSG00000135956	A P	TMEM127											3.99	4.69	4.81	5	4.75	5.65	4.85	5.6	5.11	5.25	5.48	5.5	6.25	5.3	5.25	5.2	4.88	4.22	4.59	4.45	4.15	3.16	3.89	4.36	4.96	4.84	5.97	3.86	4.82	4.82	5.36	5.46	3.73	3.43	3.02	4.02
ENSG00000144021	A P	CIAO1											4.55	4.44	4.7	4.16	4.63	4.92	4.66	4.97	4.81	5.08	5.02	4.86	5.36	4.87	5.07	5.11	4.9	4.77	4.69	4.87	4.29	4.49	4.23	4.63	4.41	4.94	5.21	4.65	4.74	4.68	4.91	5.2	4.2	4.37	4.14	4.41
ENSG00000182534	A P	MXRA7											6.06	7.51	7.05	6.39	7.28	6.65	6.46	7.37	7.37	7.04	7.53	6.69	7.82	7.1	6.46	7.14	7.53	7	7.44	6.09	6.22	5.71	6.34	6.77	6.92	7.14	7.81	5.98	6.07	6.34	7.4	7.05	6.21	7.11	6.58	6.73
ENSG00000100196	A P	KDELR3											3.61	3.97	5.42	4.38	4.32	4.66	4.32	4.85	5.09	4.82	4.48	4.31	6.23	4.61	3.92	4.35	4.97	4.35	4.74	5.77	4.2	3.08	2.99	4.41	3.56	5.42	2.79	2.49	3.31	3.99	3.69	4.35	1.56	1.33	2.5	3.43
ENSG00000247596	A P	TWF2											5.39	6.52	5.41	5.41	4.89	5.19	5.67	5.48	5.74	6.19	5.72	4.97	5.71	5.41	5.45	5.35	5.23	5.05	5.61	5.19	6.44	4.71	5.87	5.47	5	6.14	5.78	4.51	5.31	5.13	6.52	5.37	5.06	4.85	3.93	5.27
ENSG00000011009	A P	LYPLA2											6.01	6.2	6.02	6.2	5.82	6.55	6.61	6.39	6.43	6.64	6.25	6.6	6.12	6.28	6.45	6.44	6.24	6.04	5.94	5.55	6.53	5.62	6.24	5.78	5.93	6.9	6.16	5.58	5.84	5.7	5.95	6.23	6.39	5.72	5.53	6.77
ENSG00000135972	A P	MRPS9											4.76	5.52	4.84	5.03	5.6	5.78	5.71	5.42	5.53	5.61	5.56	5.7	5.28	5.62	5.62	5.46	5.47	5.44	5.33	5.41	5.6	5.51	5.82	5.11	4.84	5.61	5.53	5.38	5.79	4.22	5.34	5.52	4.99	5.17	4.57	5.25
ENSG00000154734	A P	ADAMTS1	MP:0005367 : renal/urinary system phenotype		GO:0072001 : renal system development				ECM-structural_ functional-components_NOT-cell-surface-OR-membrane				4.02	3.75	3.58	4	3.71	5.96	4.49	3.81	4.82	4.31	4.78	6.01	5.5	4.68	3.71	5.13	2.58	2.44	4.14	3.71	4.7	3.5	2.41	2.2	4.35	5.69	4.19	1.3	3.07	3.06	2.19	4.58	2.47	2.88	2.48	2.76
ENSG00000138166	A P	DUSP5									GO:0043409 : negative regulation of MAPK cascade		2.89	3.15	2.59	2.25	3.99	5.57	6.17	2.82	2.41	2.96	2.72	2.46	3.91	3	4.36	4.97	3.16	2.48	3.02	3.37	5.22	3.38	2.9	2.57	2.77	4.51	3.19	2.92	1.98	1.85	1.55	4.19	2.51	2.14	1.87	1.29
ENSG00000140839	A P	CLEC18B											0.98	7.93	1.75	2.65	7.71	8.65	7.61	7.54	0.33	7.97	7.2	5.41	7.84	5.52	5.89	5.78	6.68	5.32	2.33	1.27	6.11	3.52	3.24	0.26	1.37	0.18	4.45	1.29	4.27	6.82	4.53	7.03	0.78	3.06	3.92	2.76
ENSG00000119888	A P	EPCAM			GO:0072001 : renal system development					CellSurface_AND_JunctionAdhesion		GO:0043069 : negative regulation of programmed cell death	3.01	3.67	6.51	4.01	4.61	4.18	4.94	5.11	5.9	6.51	4.5	7.55	6.08	5.22	6.55	5.09	4.55	3.59	5.82	4.42	5.18	3.83	3.75	3.66	7.93	5.37	5.94	3.21	4.61	1.52	2.67	4.31	1.86	0.22	3.8	4.75
ENSG00000169562	A P	GJB1								CellSurface_AND_JunctionAdhesion			2.46	2.19	3.15	3.74	2.54	3.65	3.45	2.16	3.37	3.85	2.15	4.4	2.37	3.93	5.45	2.58	3.8	2.46	2.53	2.35	2.3	2.74	3.36	0.16	3.42	3.15	4.71	2.8	1.53	1.44	0.96	3.11	0.12	0	1.5	4.5
ENSG00000124602	A P	UNC5CL					RECEPTORS						3.82	3.13	3.16	3.58	3.08	3.92	5.22	4.33	4.48	4.52	4.05	4.12	3.39	4.44	5.08	3.29	2.69	1.33	1.61	0.84	4.14	3.02	1.75	1.05	3.43	3.31	1.39	0.51	1.5	0.88	1.16	2.32	0.14	0.09	0.26	3.76
ENSG00000184985	A P	SORCS2					RECEPTORS						0.14	0.34	0.77	2.34	2.96	4.47	4.34	3.37	2.78	1.74	0.67	2.59	3.38	3.74	0.84	3.18	2.11	1.24	1.22	0.13	2.37	0.67	0.13	0.94	5.02	0.24	4.11	0.02	0.27	0.07	0.95	5.2	0.52	0.2	2.62	0.33
ENSG00000178445	A P	GLDC	MP:0005367 : renal/urinary system phenotype										4.96	6.19	6.04	5.15	2.47	3.77	5.09	5.9	5.66	6.53	5.93	5.06	5.82	5.07	5.39	4.34	4.67	3.49	2.28	2.47	5.69	4.23	4.25	2.09	5.55	5.22	6.02	0.31	2.24	2.85	3.74	5.52	0.58	0.05	1.48	1.95
ENSG00000100058	A P	CRYBB2P1											1.77	3.03	2.81	2.99	2.44	6.13	2.66	6.01	3.22	5.64	5.89	4.61	4.12	6.29	5.2	4.85	5.86	4.97	3.21	4.84	2.69	4.82	1.78	1.9	3.16	2.85	6.88	2.22	2.98	3.35	3.4	5.63	3.21	4.33	2.58	5.6
ENSG00000214510	A P	SPINK13	MP:0005367 : renal/urinary system phenotype										3.52	3.64	4.97	5.16	0	0.77	0.2	4.13	5.34	2.93	3.64	2.36	3.6	5.44	1.78	2.85	3.2	2.79	1.47	0.26	5.05	2.09	0.62	0.31	3.98	5.24	3.88	0.64	0.27	0.19	2	1.55	0.41	0	0.04	1.76
ENSG00000002587	A P	HS3ST1											3.5	3.59	3.13	3.59	1.23	2.29	1.68	4.82	4.55	5.12	3.33	4.41	4.28	3.68	4.18	4.27	2.15	1.78	2.48	1.77	4.7	2.17	2.01	0.41	4.13	5.3	1.86	0.58	1.62	1.35	1.17	4.47	1.41	0.48	0.89	1.75
ENSG00000164176	A P	EDIL3											2.17	2.23	3.13	3.94	2.25	3.73	3.97	2.52	3.16	2.62	3.04	3.88	3.41	4.48	1.95	2.42	4.25	0.52	4.63	0.26	3.11	0.32	1.33	0.25	1.01	4.58	0.48	0.3	1.93	1.25	1.41	1.05	0.63	2	0.33	0.19
ENSG00000163485	A P	ADORA1	MP:0005367 : renal/urinary system phenotype				RECEPTORS					GO:0043069 : negative regulation of programmed cell death	2.26	3.42	3.45	2.57	2.89	4.74	2.92	3.56	3.54	4.23	3.89	2.47	3.85	3.42	2.74	3.43	3.35	3.43	1.82	2.03	2.64	2.16	2.61	2.52	2.98	4.68	5.8	0.23	1.44	1.31	2.93	4.29	0.36	0.15	1.58	2.36
ENSG00000164764	A P	SBSPON							ECM-structural_ functional-components_NOT-cell-surface-OR-membrane				3.97	3.33	4.5	4.15	3.09	4.81	5.49	4.57	4.89	4.11	4.96	4.15	4.83	4.98	4.33	5.2	4.5	4.25	3.36	0.41	5.25	3.95	1.76	2.4	4.62	2.44	5.15	0.99	1.71	2.15	2.81	2.55	0.91	0.86	1.05	0.51
ENSG00000138772	A P	ANXA3											3.1	3.48	4.93	4.8	3.81	3.5	4.09	4.21	4.54	5.49	3.59	5.58	4.16	4.23	3.62	4.43	3.63	2.5	4.74	1.87	4.67	3.11	1.76	1.23	5.63	2.01	4.68	1.17	2.43	1.66	1.85	4.38	1.38	0.26	0.95	1.05
ENSG00000075275	A P	CELSR1					RECEPTORS						2.4	3.25	4.02	4.26	3.87	4.13	4.15	3.67	4.12	4.88	4.32	4.94	4.91	3.87	4.57	3.66	3.53	3.63	3.94	3.71	4.29	3.27	2.27	3.13	4.57	4.05	3.68	2.21	2.43	3.12	3.19	3.76	0.83	1.36	1.66	3.87
ENSG00000115884	A P	SDC1		GO:0030855 : epithelial cell differentiation	GO:0072001 : renal system development								4.64	6.21	8.25	9.2	8	8.63	8.16	5.99	6.82	7.89	6.93	9.78	6.03	7.44	7.29	6.67	6.89	6.1	7.73	6.37	5.55	5.62	7.32	5.86	8.11	5.31	7.62	5.5	5.06	4.42	5.37	5.96	1.64	1.72	4.87	7.27
ENSG00000163347	A P	CLDN1		GO:0030855 : epithelial cell differentiation			RECEPTORS			CellSurface_AND_JunctionAdhesion			3.97	4.08	5.34	4.72	3.46	3.62	4.36	4.73	5.09	4.81	4.76	4.65	5.9	4.93	3.75	4.68	3.38	3.47	3.8	4.11	4.18	2.87	1.92	2.69	5.32	6.52	1.51	0.04	2.2	1.13	1.78	3.97	0.9	0.1	1.53	2.42
ENSG00000158089	A P	GALNT14											6.75	6.98	6.25	6.96	6.37	6.33	6.4	6.57	7.22	7.57	7.41	6.44	6.41	6.77	6.55	6.23	6.98	6.76	6.97	5.62	6.8	6.64	6.96	3.29	4.96	7	6.16	2.54	6.17	4.13	5.6	6.89	2.98	3.13	5.08	6.38
ENSG00000187720	A P	THSD4							ECM-structural_ functional-components_NOT-cell-surface-OR-membrane				4.38	4.97	4.58	5.09	4.13	3.57	2.88	4.43	4.46	4.73	5.07	3.54	5.55	4.82	2.4	1.05	4.74	0.65	4.37	3.4	1.79	3.33	4.97	2.15	4.75	3.01	6.5	0.44	1.33	0.69	0.79	3.25	0.54	0.11	0.31	1.33
ENSG00000269113	A P	TRABD2B											3.16	4.6	3.49	3.41	4.66	3.8	4.43	5.34	4.44	5.55	5.56	3.6	4.26	5.28	4.09	4.02	4.03	3.92	2.25	2.16	3.9	2.93	1.6	0.25	4.17	5.02	5.21	0.46	1.76	0.24	3.18	4.23	0.27	0.02	2.1	3.48
ENSG00000141738	A P	GRB7											2.96	4.43	3.62	3.74	3.78	4.86	4.78	4.41	4.16	4.52	4.96	5.35	3.89	4.77	5.39	4.55	4.08	3.22	3.61	2.62	4.38	4.15	2.47	3.12	2.77	5.33	3.75	2.16	2.59	1.72	2.44	5.14	0.47	0.05	4.27	3.4
ENSG00000197077	A P	KIAA1671											2.02	3.41	3.73	4.11	2.43	3.75	2.57	4.61	3.9	4.02	4.17	4.05	4.7	4.12	4.04	3.55	3.46	2.65	2.34	2.36	2.91	2.15	1.75	2.04	3.23	3.61	4.06	2.15	2.29	2.79	2.16	4.62	0.79	0.93	2.51	3.71
ENSG00000125966	A P	MMP24							ECM-structural_ functional-components_NOT-cell-surface-OR-membrane				1.03	2.55	2.2	4.22	2.55	3.03	3.12	3.89	3.31	3.7	4.13	4.61	4.3	4.18	4.37	3.34	3.94	2.73	2.59	1.92	1.19	1.54	0.82	1.73	2.76	3.26	5.01	2.95	1.86	1.88	2.43	2.58	0.18	0.28	0.54	3.28
ENSG00000159200	A P	RCAN1											4.41	4.75	5.18	5.94	3.37	5.8	6.19	5.28	5.24	5.24	6.27	5.1	5.55	5.71	5.05	6.63	3.98	3.47	3.83	3.91	5.54	4.19	4.74	2.62	4.58	3.67	5.8	3.14	3.39	3.91	3.46	5.66	3.2	2.24	2.63	2.97
ENSG00000120885	A P	CLU	MP:0005367 : renal/urinary system phenotype									GO:0043069 : negative regulation of programmed cell death	9.99	11.61	12.82	11.57	11.66	11.84	12.97	12.39	12.15	12.17	12.07	11.94	11.93	12.82	12.99	13.12	12.89	12.56	10.7	11.91	13.39	11.98	10.82	10.57	13.05	12.04	13.28	11.02	10.4	11.98	12.47	12.04	6.2	5.95	9.93	8.27
ENSG00000134548	A P	SPX				LIGANDS							3.36	4.16	6.26	6.61	4.47	5.6	5.55	5.53	6.19	5.7	5.78	4.38	6.61	6.18	6.05	6.62	6.05	6.29	4.94	7.1	6.29	5.3	3.21	5	4.13	4.93	5.07	4.54	5.92	4.28	4.66	5.42	0.38	0.07	3.84	4.17
ENSG00000134873	A P	CLDN10								CellSurface_AND_JunctionAdhesion			2.61	3.06	3.14	3.37	3.97	3.8	4.83	3.84	3.7	3.66	3.64	5.16	4.31	3.34	5.74	3.65	3.97	3.24	4.05	1.32	3.38	3.51	2.96	0.34	2.91	3.73	3.75	3.36	4.05	1.68	2.53	1.79	0.81	0.13	3.32	3.73
ENSG00000110195	A P	FOLR1	MP:0005367 : renal/urinary system phenotype				RECEPTORS						6	5.85	7.06	6.33	5.3	4.72	6.41	4.5	6.49	5.36	6.11	7.28	4.24	7.51	7.32	5.35	6.58	5.34	6.74	2.33	4.89	6.31	7.13	2.56	6.41	5.6	8.38	7.18	4.81	5.69	5.08	5.71	1.45	0.19	4.04	4.63
ENSG00000189143	A P	CLDN4	MP:0005367 : renal/urinary system phenotype				RECEPTORS			CellSurface_AND_JunctionAdhesion			5.33	6.31	5.57	4.7	2.79	3.92	5.37	5.68	6.22	6.04	6	6.83	5.72	5.06	6.86	6.71	6.28	4.34	5.77	4.71	7.33	4.6	4.09	2.07	6.21	5.36	7.26	1.23	3.25	0.43	1.47	5.16	1.68	1.32	2.42	7.3
ENSG00000165215	A P	CLDN3		GO:0030855 : epithelial cell differentiation			RECEPTORS			CellSurface_AND_JunctionAdhesion			5.23	4.97	4.64	4.03	4.08	4.08	4.94	5.18	5.87	5.14	4.52	6.43	5	4.76	7.41	5.53	5.15	4.53	6.5	4.94	6.36	5.09	4.31	4.39	5.75	5.57	6.02	2.09	4.04	1.87	3.23	3.8	1.35	0.12	4.35	6.36
ENSG00000230685	A P	CLIC1											2.67	5.71	3.68	4.7	3.72	4.03	3.68	1.31	4.2	3.46	6.32	1.8	1.74	1.95	0.96	1.1	2.42	2.88	2.64	4.03	4.98	3.38	4.24	3.14	3.01	1.69	1.17	3.58	5	3.84	0.07	0.81	3.37	4.1	3.73	2.95
ENSG00000170558	A P	CDH2		GO:0030855 : epithelial cell differentiation						CellSurface_AND_JunctionAdhesion			2.7	3.27	3.2	3.65	3.26	4.52	4.42	4.54	3.66	4	4.2	1.67	5.64	4.85	5.34	5.23	4.58	3.52	3.17	3.48	4.13	2.49	3.01	2.38	0.1	4.43	4.61	1.98	3.23	0.45	1.86	5.18	0.32	0.12	2.09	3.41
ENSG00000158856	A P	DMTN											4.39	4.41	4.18	4.89	4.36	5.33	4.01	5.22	5.21	4.3	4.59	6.07	5.13	5.77	5.61	4.94	4.99	3.75	3.81	2.41	4.16	3.96	3.85	4.04	4.72	5.04	6.04	5.07	4.69	4.32	4.71	5.45	2.19	0.3	2.72	4.94
ENSG00000128274	A P	A4GALT											4.27	5.46	5.65	5.51	3.79	3.76	4.77	5.8	5.6	5.69	5.93	6.23	5.36	5.2	6.09	5.56	6.1	4.91	5.18	4.61	6.39	5.12	3.73	3	5.79	4.67	4.8	3.33	4.23	3.37	5.07	5.54	2.18	1.44	3.95	5.86
ENSG00000126878	A P	AIF1L											4.94	6.01	6.56	7.04	5.07	6.61	4.18	6.41	6.87	7.15	6.52	7.16	6.3	7.43	7.21	6.62	6.83	5.54	5.52	1.45	5.69	5.64	6.15	0.75	5.67	7.39	8.09	1.3	4.51	4.35	4.39	7.42	2.35	0.67	5.09	6.45
ENSG00000196975	A P	ANXA4		GO:0030855 : epithelial cell differentiation	GO:0072001 : renal system development							GO:0043069 : negative regulation of programmed cell death	5.36	7.36	6.75	6	6.94	7.63	7.76	8.83	8.2	8.31	8.23	7.57	8.4	8.67	9.06	8.46	8.05	7.15	6.35	6.71	7.73	6.62	6.41	4.97	6.22	8.21	7.91	4.7	5.74	5.96	6.63	8.25	4.2	4.78	6.46	6.32
ENSG00000100253	A P	MIOX											8.04	8.23	9.39	9.57	6.88	5.9	9.33	9.13	9.75	8.46	7.66	10.31	6.75	8.59	8.69	6.21	6.91	5.42	5.15	3.57	5.51	6.19	1.92	0.74	8.52	1.6	0.12	9.11	3.45	1.6	1.64	4.55	1.01	2.59	5.61	8.5
ENSG00000138207	A P	RBP4			GO:0072001 : renal system development								7.46	5.35	10.56	8.79	5.11	0	1.9	8.27	9.45	8.18	2.71	5.53	3.15	7.66	5.55	0.92	5.87	0.47	5.84	0.45	0.48	4.35	8.98	1.57	0.27	4.18	0.68	7.81	3.87	4.69	3.53	10.29	3.07	2.34	4.28	0.36
ENSG00000088992	A P	TESC											4.5	4.36	4.22	5.84	3.33	3.3	2.11	4.33	5.34	4.38	4.45	5.73	4.33	6.1	5.19	5.75	5.93	2.54	5.29	2.37	4.5	4.72	4.13	1.29	2.66	5.33	0.42	1.63	2.14	0.86	2.28	3.53	2.08	1.3	1.87	3.16
ENSG00000100065	A P	CARD10											3.43	3.77	3.7	3.9	2.96	3.96	3.93	4.11	4.04	4.86	4.27	3.21	4.11	4.37	5.42	4.67	4.75	5.24	2.47	2.88	4.56	3.75	2.06	3.75	2.94	4.32	4.23	4.45	2.86	2.5	3.67	4.83	1.47	1.09	2.74	4.89
ENSG00000129354	A P	AP1M2			GO:0072001 : renal system development								7.01	6.53	6.65	6.06	4.1	5.05	5.34	5.68	6.13	6.24	5.97	5.88	4.39	5.26	5.99	5.83	6.33	6.63	5.07	5.66	5.92	6.39	6.06	2.19	7.03	5.26	4.69	3.26	2.69	3.54	3.98	3.99	0.99	0.94	3.05	7.01
ENSG00000240891	A P	PLCXD2											5.78	6.26	6.1	6.19	4.21	2.82	3.01	5.85	6.65	6.05	4.19	5.94	3.53	5.72	6.01	4.31	5.31	4.29	3.7	2.57	5.73	5.47	5.55	1.62	4.77	4.85	5.25	5.13	2.52	0.23	1.41	4.46	0.46	0.02	5.39	3.84
ENSG00000105223	A P	PLD3											7.26	7.89	7.42	7.79	7.94	8.14	7.96	8.03	7.63	7.87	8.1	8.21	8.3	8.25	7.71	7.6	7.81	7.68	8.14	6.47	7.56	7.39	7.13	6.87	6.87	7.53	9	6.98	7.07	7.46	8.07	8.31	6.82	6.75	6.14	7.09
ENSG00000143545	A P	RAB13		GO:0030855 : epithelial cell differentiation						CellSurface_AND_JunctionAdhesion			7.62	7.61	7.62	7.37	8.7	8.44	7.98	7.87	8.08	8.68	7.95	7.65	7.93	7.41	7.57	7.55	7.81	7.71	7.46	6.9	7.77	7.44	7.88	7	7.49	8.4	7.43	6.82	7.13	7.13	7.79	7.22	6.51	6.78	6.17	6.75
ENSG00000277586	A P	NEFL										GO:0043069 : negative regulation of programmed cell death	2.51	4.35	1.15	5.37	2.84	5	5.54	2.87	4.31	2.62	1.54	5.17	1.29	6.66	5.95	3.13	0.99	1.28	3.1	0.7	2.89	2.99	4.64	0.49	0.01	6.95	6.48	6.92	3.39	0.33	0.78	0.24	0.54	1.54	0	0.73
ENSG00000087303	A P	NID2							ECM-structural_ functional-components_NOT-cell-surface-OR-membrane				2.58	2.16	3.88	4.33	4.29	5.69	4.33	4.41	3.99	5.22	4.35	4.27	5.75	4.69	3.66	5.43	4.13	3.96	4.73	4.27	4.67	4.63	3.41	3.15	5.63	2.83	1.09	4.08	4.24	1.95	2.05	5.92	2.25	0.4	3.56	2.18
ENSG00000130508	A P	PXDN							ECM-structural_ functional-components_NOT-cell-surface-OR-membrane				4	3.54	4.7	4.56	4.43	4.72	4.89	5.02	5.07	5.57	5.22	4.45	5.03	4.28	5.17	4.53	2.24	2.84	3.63	3.04	3.73	2.7	1.2	2.19	5.27	4.43	5.54	1.6	2.6	4.12	4.84	5.62	3.13	0.83	2.14	1.85
ENSG00000172348	A P	RCAN2											2.96	2.92	4.22	4.2	4.86	6.04	5.55	3.58	4.05	3.7	3.65	3.14	3.85	4.81	5.6	4.31	4.38	3.5	3.57	1.76	3.69	3.31	2.86	1.63	4.73	0.79	6.03	3.42	2.95	2.99	2.85	2.18	1.18	2.95	0.83	1.62
ENSG00000166592	A P	RRAD											6.46	6.93	5.04	2.58	6.35	7.7	7.12	5.35	4.8	6.4	5.19	5.01	5.61	5.53	5.38	6.05	6	5.39	3.71	5.96	7.81	5.36	3.81	6.19	7.12	4.4	6.8	6.75	4.03	4.45	4.95	4.8	2.66	3.48	3.76	4.4
ENSG00000091490	A P	SEL1L3											3.81	4.14	5.55	5.16	3.32	4.06	3.65	4.97	4.92	4.74	4.12	4.06	3.53	5.74	5.6	4.38	4.57	3.52	4.27	2.09	4.85	3.53	3.56	2.33	4.39	6.2	5.21	1.27	3.16	2.44	3	5.09	3.34	4.47	1.98	3.43
ENSG00000128242	A P	GAL3ST1											4.06	5.14	4.07	4.19	4.27	5.19	4.73	4.67	4.25	4.7	4.5	5.26	4.93	4.94	5.92	3.59	4.61	3.62	2.42	2.75	4.87	4.02	2.34	3.62	3.72	1.99	5.55	5.45	4.66	3.82	5.57	4.37	0.11	0.14	2.3	4.77
ENSG00000118785	A P	SPP1	MP:0005367 : renal/urinary system phenotype		GO:0072001 : renal system development	LIGANDS						GO:0043069 : negative regulation of programmed cell death	9.86	10.68	12.47	12.75	13.39	13.67	14.55	13.78	12.35	13.2	12.05	14.29	11.79	13.94	13.29	13.86	12.78	12.32	10.64	13.53	12.47	11.08	10.44	10.73	11.76	13.39	10.13	7.85	9.37	9.36	9.43	10.85	10.3	8.87	5.39	10.52
ENSG00000137501	A P	SYTL2											3.96	4.67	4.74	5.23	2.84	3.45	3.51	5.96	5.3	5.2	4.9	5.19	6.44	6.11	4.28	6.09	4.84	4.51	4.39	2.45	5.57	5.56	2.77	2.16	3.72	6.7	6.77	1.5	4.13	2.5	3.41	4.44	2.81	0.62	1.41	1.54
ENSG00000112493	A P	TAPBP											5.62	6.14	3.6	2.22	5.37	4.52	4.51	4.36	4.39	3.04	3.17	4.8	3.88	2.98	0.18	1.57	2.13	4.84	4.75	0.08	2.89	0.05	0	0	3.78	0.07	1.88	3.59	4.15	3.38	3.45	0.04	3.43	3.66	0	3.71
ENSG00000236490	A P	TAPBP											5.62	6.15	3.6	2.21	5.37	4.52	4.5	4.38	4.39	3.04	3.18	4.8	3.88	2.98	0.18	1.66	2.13	4.84	4.77	0.13	2.89	0.05	0	0	3.79	0.07	1.95	3.59	4.15	3.42	3.45	0.38	3.43	3.66	0	3.71
ENSG00000206281	A P	TAPBP											4.87	6.38	6.35	5.75	5.89	7.7	5.61	4.14	3.08	5.24	6.03	5.89	3.2	6.39	0.99	4.65	6.09	6.13	6.18	0.15	5.84	0	0.12	0.23	5.09	0.22	5.52	2.66	3.04	3.03	6.05	0.59	5.28	5.79	0.08	4.68
ENSG00000231925	A P	TAPBP											1.68	1.65	1.32	4.53	4.7	3.47	0.57	6.56	4.58	4.77	2.53	1.62	6	3.59	6.49	5.7	2.76	3.06	1.84	5.58	3.63	4.58	2.73	4.76	5.63	6.31	6.67	4.55	5.23	5.18	1.72	6.58	0.49	2.01	3.4	4.35
ENSG00000041982	A P	TNC							ECM-structural_ functional-components_NOT-cell-surface-OR-membrane				4.37	4.76	6.94	7.53	4.01	3.91	1.86	7.28	7.43	6.75	6.98	4.19	7.57	8.04	4.26	5.17	5.39	3.03	2.75	4.08	6.03	3.22	2.96	2.8	4.35	2.64	4.65	1.31	4.3	1.03	3.11	3.82	3.65	1.54	1.27	0.74
ENSG00000163545	A P	NUAK2										GO:0043069 : negative regulation of programmed cell death	2.49	3.64	2.97	3.18	5.21	6.86	3.51	4.22	3.57	4.82	5.11	3.5	4.59	2.86	2.85	4.27	2.77	2.79	3.44	4.17	2.74	3.14	2.6	4.05	2.89	3.94	3.25	1.79	2.65	3.69	2.8	4.55	0.63	0.29	2.02	1.16
ENSG00000140832	A P	MARVELD3	MP:0005367 : renal/urinary system phenotype							CellSurface_AND_JunctionAdhesion	GO:0043409 : negative regulation of MAPK cascade		3.82	3.79	4.83	4.23	3.84	2.83	3.06	4.91	4.93	4.98	4.35	3.79	4.54	4.81	5.07	3.26	3.42	2.09	2.86	0.4	2.4	2.27	2.5	0.75	4.65	0.56	2.37	0.43	1.18	0.56	0.75	2.75	1.13	0.36	2.47	3.95
ENSG00000167767	A P	KRT80		GO:0030855 : epithelial cell differentiation						CellSurface_AND_JunctionAdhesion			3.16	1.97	4.87	4.68	0.05	0.15	0.1	2.53	4.42	2.97	2.53	2.62	2.46	4.25	2.47	2.07	1.84	0.99	2.01	0.54	1.26	1.49	0.9	0.72	0.99	1.81	3.2	0.17	0.28	0.68	0.98	3.56	0.24	0.05	0.62	0.78
ENSG00000159212	A P	CLIC6											2.29	2.26	3.63	5.2	0.77	1.17	2.03	2.83	2.97	3.56	3.66	5.01	1.25	2.45	3.75	0.9	0.43	0.15	3.46	0.04	1.91	1.17	2.61	0.1	1.41	1.77	0.53	1.24	0.69	0.1	0.68	4.86	0.44	0.05	0.15	1.63
ENSG00000114638	A P	UPK1B		GO:0030855 : epithelial cell differentiation									1.75	2.88	2.45	2.67	0.32	0.06	0.06	3.09	2.98	3.61	2.21	5.04	2.2	3.6	2.92	1.38	0.97	0.09	0.76	0	1.09	0.68	0.18	0	0.03	2.45	0	0	0.32	0.02	0.19	2.8	0.5	0	0.22	0.07
ENSG00000162174	A P	ASRGL1											5.5	6.01	6.01	6.12	4.9	5.34	6.84	6.48	6.06	6.59	7	5.23	5.48	6.36	6.98	5.84	6.2	4.4	4.45	4.24	5.2	4.34	4.35	2.43	4.48	6.25	5.2	4.62	4.2	3.74	4.05	5.31	3.7	2.88	4.93	5.38
ENSG00000239900	A P	ADSL											4.7	4.67	4.58	4.26	4.09	4.62	4.38	4.59	4.79	5.1	4.97	4.53	5.44	4.92	5.83	5.49	5.35	4.65	4.57	4.81	4.86	4.53	4.57	3.59	4.29	5.86	5.49	4.8	5.21	4.96	5.15	5.48	4.75	4.45	4.84	4.99
ENSG00000100813	A P	ACIN1											5.67	5.23	5.11	5.01	5.36	5.69	5.09	5.82	5.42	5.91	5.87	5.68	6.01	5.66	6.08	6.13	5.53	6.03	5.69	5.64	5.3	6.39	5.43	5.75	5.33	6.25	5.92	5.56	5.72	5.9	6.77	6.57	5.14	5.74	4.48	5.45
ENSG00000136450	A P	SRSF1											5.89	4.45	4.15	4.2	4.6	5.07	5.16	4.94	4.56	5.07	4.87	5.33	6.01	5.11	5.69	5.88	5.45	5.41	5.1	5.33	5.14	5.13	5.26	4.86	4.92	6.03	5.65	5.02	5.33	5.36	5.68	6.04	5.21	5.28	4.1	5.16
ENSG00000275410	A P	HNF1B		GO:0030855 : epithelial cell differentiation	GO:0072001 : renal system development			TF_pool				GO:0043069 : negative regulation of programmed cell death	5.57	5.08	3.17	4.91	5.76	4.26	5.46	6.87	5.43	5.34	0.21	5.87	5.26	6.12	6.96	5.46	6.06	6.5	5.16	4.93	5.3	6.65	3.92	5.03	0.79	5.9	5.4	3.48	4.95	4.55	4.88	6.44	0.71	2.7	3.73	5.03
ENSG00000089127	A P	OAS1											4.33	6.27	5.7	5.22	2.17	4.46	1.56	5.64	5.02	4.79	4.47	3.77	5.02	5.75	5.33	5.16	5.63	4.34	5.02	3.45	4.32	4.2	3.07	2.59	5.49	4.27	5.67	3.42	7.49	4.38	4.2	5.7	4.73	2.08	4.44	3.13
ENSG00000135447	A P	PPP1R1A											5.54	6.04	5.2	6.4	7.15	6.6	7.25	6.05	6.51	6.01	5.98	5.99	4.14	6.26	6.43	6.96	6.72	7.3	6.54	7	7.93	7.05	7.06	5.64	4.7	7.04	7	7.51	6.73	6.05	6.75	4.51	0.52	2.71	4.55	6.44
ENSG00000103485	A P	QPRT											6.75	7.92	8.18	6.95	7.61	8.7	8.03	7.99	8.19	8.36	8.35	6.87	7.81	8.03	8.36	8.64	9.02	8.58	7.7	8.26	7.64	7.4	8.4	7.5	8.21	6.84	9.24	8.05	7.19	8.1	8.5	7.25	4.18	3.68	6.52	8.43
ENSG00000167642	A P	SPINT2		GO:0030855 : epithelial cell differentiation									5.19	6.76	6.97	7.4	4.14	4.56	7.3	6.81	7.23	7.47	6.44	8.02	6.49	7.15	7.9	7.11	6.87	6.84	7.88	4.02	7.51	5.97	5.95	4.95	8.18	6.27	8.02	6.49	6.84	6.53	7.27	7.1	4.12	2.87	5.8	7.26
ENSG00000126217	A P	MCF2L											3.64	3.59	4.14	3.87	4.82	5.77	4.4	2.9	3.89	4.13	4.21	3.95	4.19	2.9	5.4	4.99	4.61	4.05	4.23	2.46	2.61	4.66	3.06	3.47	5.46	2.4	3.87	5.16	4.92	3.19	5.53	4.84	2.84	1.83	3.02	4
ENSG00000115419	A P	GLS											4.2	5.45	5.89	5.41	5.61	6.8	6.85	6.29	5.99	6.14	6.03	5.5	7.57	5.93	6.78	6.1	5.72	5.62	5.66	5.7	5.73	5.22	4.94	6.08	7.18	5.9	7.67	5.26	4.86	4.84	5.17	7.38	3	2.91	5.32	7.5
ENSG00000130956	A P	HABP4											3.71	4.39	4.21	4.56	4.31	5.32	5.9	4.89	4.75	5.35	4.78	4.25	4.9	4.88	5.44	5.32	6	5.26	5.04	4.97	5.02	4.58	4.52	4.17	3.06	4.38	6.95	3.33	3.83	4.46	4.36	5.28	2.78	2.49	4.42	4.96
ENSG00000172201	A P	ID4						TF_pool					1.84	2.06	1.29	2.44	2.79	4.7	2.11	1.96	2.54	1.77	2.95	3.61	4.15	3.31	4.78	4.75	4.51	4.3	3.82	2.76	3.88	4.31	2.4	2.18	1.55	3.88	3.7	1.51	2.83	1.9	2.84	3.48	1.05	0.31	2.12	3.61
ENSG00000074416	A P	MGLL											2.92	4.74	4.27	5.29	3.69	3.12	4.96	5.24	4.83	4.73	4.42	6.06	5.58	5.4	4.71	4.82	4.68	5.03	4.74	3.5	4.98	4.45	4.15	3.79	4.8	5.57	7.13	4.44	4.46	4.66	5.05	4.61	2.17	1.11	1.86	5.47
ENSG00000188010	A P	MORN2											4.46	5.49	5.67	5.38	4.88	5.95	5.85	5.33	5.89	5.65	5.82	5.75	5.35	5.46	6.43	6.18	6.25	5.96	5.43	5.85	6.05	5.73	5.9	5	5.27	5.89	5.65	5.69	5.62	5.48	5.57	5.95	4.41	3.96	4.84	4.48
ENSG00000161714	A P	PLCD3											3.18	3.43	4.84	5.52	3.34	3.51	2.45	4.78	5.56	5.7	5.63	5.85	6.83	5.74	5.01	5.22	4.5	5.11	5.07	4.32	3.83	3.75	3.16	3.98	4.07	4.69	6.48	2.86	4.21	4.55	5.53	5.4	1.36	2.64	3.66	4.57
ENSG00000143850	A P	PLEKHA6											3.86	3.51	3.25	3.45	4.82	5.71	4.67	5.14	4.17	4.35	4.24	4.37	5.73	5.37	6.1	5.76	5.11	5.04	3.89	4.21	3.41	4.63	3.35	3.62	4.36	4.09	4.91	3.75	3.17	3.51	3.66	5.73	2.3	1.52	2.53	3.9
ENSG00000275338	A P	RAB11FIP3											3.25	3.43	3.54	4.23	4.11	4.68	4.93	4.73	3.98	4.77	4.98	4.98	5.84	4.72	6.12	5.73	5.85	5.72	4.69	4.75	3.35	4.2	3.73	3.61	4.26	4.34	5.13	3.75	4.28	3.85	5.58	4.8	3.59	3.57	2.89	5.32
ENSG00000090565	A P	RAB11FIP3											4.09	3.85	4.05	3.42	3.76	4.36	4.03	3.54	3.88	4.52	4.32	3.38	3.88	3.89	4.97	4.83	5.55	5.17	3.8	4.28	4.09	4.47	4.01	3.11	3.54	2.57	4.15	3.97	3.61	2.77	5.08	4.21	2.85	3.9	2.61	5
ENSG00000133135	A P	RNF128	MP:0005367 : renal/urinary system phenotype										2.46	3.15	3.47	4.4	3.58	5.24	5.4	3.77	3.66	3.84	3.78	3.84	5.44	5	4.95	5.36	4.53	4.37	3.44	5	4.98	3.75	3.38	3.28	3.57	4.63	5.99	4.51	4.39	4.71	4.78	4.8	0.13	2.07	2.84	4.42
ENSG00000237854	A P	LINC00674											2.42	3.83	4.07	4.65	4.14	4.8	5.04	5.5	3.14	4.28	4.05	4.87	4.8	4.99	5.25	5.36	5.68	3.63	4.45	4.66	4.94	3.38	3.18	4.68	4.79	6.31	6.14	3.06	3.95	4.76	4.61	5.74	2.79	2.26	3.57	4.72
ENSG00000090447	A P	TFAP4						TF_pool					1.47	1.5	1.75	1.79	2.36	2.38	1.94	2.18	1.63	2.42	1.94	2.47	2.84	2.07	2.86	2.76	3	2.63	2.32	1.93	1.43	2.29	1.97	2.28	2.1	2.58	1.82	1.93	2.03	1.51	2.94	2.56	1.2	1.89	1.14	2.75
ENSG00000079432	A P	CIC						TF_pool					3.17	4.43	3.33	4.65	4.64	5.41	4.68	4.82	4.22	4.66	4.77	5.03	4.98	4.63	5.08	5.15	5.05	5.18	5.36	4.18	4.39	4.46	4.26	5.18	5.05	4.37	5.14	4.13	3.5	4.36	5.51	5.1	3.52	4.28	2.22	4.73
ENSG00000073050	A P	XRCC1											4.06	4.04	3.72	3.66	4.5	4.57	4.01	4.69	4.35	4.71	4.53	4.46	4.79	4.47	5.12	4.81	4.93	4.84	4.96	4.79	4.38	4.47	4.26	4.41	4.54	4.87	5.04	4.15	4.2	4.2	4.95	4.64	3.35	4	3.59	4.17
ENSG00000161955	A P	TNFSF13				LIGANDS							6.54	6.22	6.82	6.94	5.74	6.43	5.72	6.45	6.92	6.95	5.98	7.77	4.96	6.71	7.68	5.98	6.75	5.6	6.94	4.76	5.1	6.36	6.33	2.87	6.63	5.06	7.31	5.6	6.31	5.28	5.94	5.92	5.01	4.55	3.72	6.78
ENSG00000145901	A P	TNIP1	MP:0005367 : renal/urinary system phenotype								GO:0043409 : negative regulation of MAPK cascade		6.32	7.09	6.84	6.73	6.68	6.95	7.94	7.54	7.1	7.33	7.04	6.92	7.2	7.05	7.17	6.94	7.07	6.59	6.48	6.61	6.98	6.14	6	6.09	7.05	8.72	6.43	6.54	5.91	5.59	7.13	7.32	5.8	6.34	6.32	6.58
ENSG00000140416	A P	TPM1											6.94	7.33	6.91	7.51	6.82	6.21	7.68	7.93	7.62	8.54	8.33	7.72	8.53	7.9	7.52	7.76	7.54	6.97	7.15	6.76	7.75	6.79	7.16	6.54	7.17	8.57	6.34	4.65	7.1	6.24	6.85	8.43	5.53	4.78	6.72	4.47
ENSG00000132471	A P	WBP2											6.47	7.57	6.89	7.27	6.97	8.13	7.81	7.98	7.04	7.74	7.72	7.38	7.87	7.51	7.39	7.4	7.08	8	7.02	7.75	7.16	7.04	7.29	7.26	7.62	8.5	6.56	6.83	6.3	6.69	6.94	7.41	7.35	6.33	6.63	7.51
ENSG00000128245	A P	YWHAH								CellSurface_AND_JunctionAdhesion		GO:0043069 : negative regulation of programmed cell death	5.05	6.45	7.19	6.54	6.71	7.09	6.83	7.33	6.81	7.15	6.92	6.78	7.67	6.51	6.63	6.99	6.57	6.04	6.32	6.54	6.1	5.27	5.24	5.53	6.68	6.32	7.23	5.07	6.55	5.72	5.96	7.03	6.03	4.63	5.48	5.05
ENSG00000285121	A P	MTCH2											5.58	6.09	5.97	5.89	5.49	6.42	6.6	6.26	6.36	6.59	6.67	6.39	7.15	6.55	6.66	6.68	6.64	5.76	5.59	6.28	5.76	5.53	5.96	6.06	5.96	5.5	6.82	5.6	6.03	6.22	5.77	6.54	5.82	4.69	5.66	5.15
ENSG00000109919	A P	MTCH2											5.56	5.8	5.61	5.49	4.96	6.01	6.03	5.43	5.9	6.28	6.17	5.74	6.32	5.77	5.77	5.97	5.95	5.18	5.23	5.74	5.22	5.22	5.82	5.49	5.64	4.69	6.23	5.15	5.47	5.42	5.35	5.86	5.34	4.46	5.49	4.89
ENSG00000135926	A P	TMBIM1										GO:0043069 : negative regulation of programmed cell death	4.31	6.57	6.01	6.48	5.75	6.86	7.03	6.74	6.63	6.82	6.07	6.48	6.84	6.64	6.92	6.41	6.53	5.91	5.7	5.58	6.28	4.77	5.71	5.37	5.88	6.25	6.93	5.02	6.34	6	6.7	6.03	4.27	4.83	4.82	5.87
ENSG00000118939	A P	UCHL3											3.61	5.15	5.48	4.8	4.55	5.52	5.62	4.92	5.49	5.54	5.55	5.27	5.51	5	5.47	5.57	5.69	5.21	5.34	5.16	5.11	4.58	5.24	4.27	5.79	5.03	4.71	4.69	5.2	4.77	5.16	5.32	4.58	3.91	4.24	4.39
ENSG00000097021	A P	ACOT7											3.64	5.02	5.39	4.54	5.49	6.28	5.65	5.21	4.84	6.24	5.81	5.03	5.43	4.82	4.97	5.48	5.87	4.76	4.92	6.03	4.75	4.71	5.07	4.2	4.78	3.42	6.44	4.17	4.47	4.08	4.06	5.37	4.1	3.76	4.29	3.06
ENSG00000214491	A P	SEC14L6											1.49	3.1	3.34	3.19	2.61	2.64	3.19	4.11	3.75	3.26	3.85	3.74	4.2	3.53	4.32	3.26	3.42	1.92	2.41	2.34	2.31	2.2	1.81	1.05	2.8	3	2.81	2.64	2.82	1.9	2.53	4	0.7	1.25	1.03	2.19
ENSG00000172893	A P	DHCR7	MP:0005367 : renal/urinary system phenotype	GO:0030855 : epithelial cell differentiation									4.09	3.41	3.86	4.35	3.71	4.91	3.65	3.8	4.23	3.95	4.54	4.31	4.65	4.2	3.89	3.77	3.63	3.53	3.46	3.73	2.86	3.11	3.04	4.79	3.72	4.41	4.46	3.75	3.58	4.07	4.11	3.84	3.51	2.99	2.55	3.94
ENSG00000213672	A P	NCKIPSD											3.19	4.85	3.36	4.2	3.52	3.77	4.16	4.42	4.34	4.39	4.52	4.63	4.38	4.52	4.12	4.21	4.28	3.89	3.25	3.31	4.14	3.17	3.27	4.37	2.94	4.04	4.29	3.47	4.72	3.74	4.59	4.9	3.55	2.63	2.15	3.95
ENSG00000109738	A P	GLRB					RECEPTORS						1.37	1.62	1.91	1.98	1.73	2.2	3	2.58	2.82	2.9	3.15	3.57	4.15	2.81	3.41	3.11	2.52	1.57	1.97	3.2	1.98	1.27	1.73	2.75	1.22	3.59	0.09	1.38	2.86	0.59	1.66	2.86	0.38	0.25	0.49	2.15
ENSG00000186575	A P	NF2	MP:0005367 : renal/urinary system phenotype	GO:0030855 : epithelial cell differentiation						CellSurface_AND_JunctionAdhesion	GO:0043409 : negative regulation of MAPK cascade		4.62	4.56	4.53	5.07	4.53	5.05	4.28	5.16	5.29	5.55	5.36	4.65	5.41	5.19	4.49	4.37	5.06	4.59	4.41	3.45	4.05	4.74	3.06	2.77	4.4	5.02	5.31	2.64	3.31	3.49	4.2	4.86	2.89	3.09	2.97	3.99
ENSG00000140538	A P	NTRK3		GO:0030855 : epithelial cell differentiation			RECEPTORS						0.18	1.23	1	0.87	1.5	0.06	2.47	0.24	1.19	0.93	1.5	0.56	0.95	1.48	1.01	0.34	2.41	0.69	0.4	0.24	0.59	0.71	0.42	0.08	0.69	0.66	1.1	0.52	0.56	0.27	0.17	1.1	1.03	0.64	0.07	0.55
ENSG00000124571	A P	XPO5											2.95	3.93	3.68	3.68	3.42	3.97	3.71	4.07	3.92	4.46	4.3	3.5	4.02	3.84	4.38	4.1	4.43	4	3.29	3.42	3.29	3.74	3.95	3.31	3.61	4.13	4.07	2.89	3.31	3.05	3.32	4.23	2.99	2.9	2.8	4.04
ENSG00000276497	A P	APBA1											1	2.4	2.69	3.1	2.44	1.06	1.49	4.21	3.23	3.89	3	2.25	3.37	2.66	1.92	1.9	2.62	3.61	2.4	2.78	2.21	2.91	1.31	0.52	0.76	0.72	1.95	0.2	0.69	0.64	2.08	3.26	0.97	0.79	1.99	0.67
ENSG00000084652	A P	TXLNA											3.37	4.45	4.49	4.86	4.33	6	5.19	4.95	5.03	5.08	5.45	5.05	5.19	5.08	4.9	5.07	5.02	4.96	5.2	4.34	4.2	4.01	4.32	5.36	5.24	4.45	4.99	3.37	3.76	3.93	4.66	4.65	3.96	3.18	2.69	4.91
ENSG00000182993	A P	C12orf60											1.02	1.32	1.09	1.41	1.5	1.89	1.43	1.65	1.81	1.36	1.54	1.89	1.55	1.39	1.52	1.68	1.36	1.81	1.49	2.29	0.8	1.3	1.15	1.43	1.6	1.85	1.42	0.97	1.16	1.24	1.2	1.79	1.24	1.15	0.71	1.29
ENSG00000274636	A P	GLIS2	MP:0005367 : renal/urinary system phenotype		GO:0072001 : renal system development			TF_pool					3.03	2.23	3.22	3.24	3.04	4.3	4.01	4.19	3.48	3.57	4.7	5.49	4.76	4.58	3.29	4.26	3.07	3.03	3.25	2.71	3.3	3.16	1.66	3.44	2.87	3.81	4.73	2.41	3.33	2.58	3.33	4.16	0.97	1.67	2.14	2.75
ENSG00000126603	A P	GLIS2	MP:0005367 : renal/urinary system phenotype		GO:0072001 : renal system development			TF_pool					1.42	2.75	2.65	3.52	2.44	4.26	3.42	3.7	2.84	3.74	3.41	4.09	4.49	3.8	4.7	3.72	3.28	3.43	2.55	1.57	2.76	2.09	1.91	3.34	2.77	3.99	3.39	2.92	1.64	2.79	3.91	4.06	0.43	1	2.12	3.06
ENSG00000175575	A P	PAAF1											3.19	4.54	4.19	3.85	3.46	4.36	4.19	4.28	4.37	4.64	4.57	4.02	4.36	4.21	4.71	4.29	4.36	4.39	4.13	4.05	4.24	4.1	4.27	3.95	3.79	4.67	4.26	4.25	4.03	3.78	4.09	4.76	3.76	3.63	3.79	4.12
ENSG00000063761	A P	ADCK1					RECEPTORS						3.29	3.56	2.9	3.38	2.91	3.74	3.6	3.97	3.74	3.97	4.21	4.19	3.97	4.2	4.17	4.06	4.61	3.61	3.51	3.03	2.44	3.41	3.46	3.38	3.51	2.68	4.57	2.79	2.68	3.42	3.59	4.27	2.42	3.57	3.04	3.36
ENSG00000121766	A P	ZCCHC17											3.81	4.74	4.53	4.53	4.35	4.77	4.7	4.86	5	4.94	5.09	4.55	4.89	4.71	4.99	5.03	4.95	4.31	4.72	4.42	4.44	3.98	4.36	4.43	4.65	4.85	4.95	4.32	4.73	4.18	4.59	4.69	4.33	3.35	4.22	3.99
ENSG00000198853	A P	RUSC2											3.74	3.38	3.72	3.7	3.21	3.4	2.5	4.66	4.48	4.43	4.68	3.77	4.78	4.52	4.24	4.48	3.76	3.58	3.3	3.33	3.6	3.69	2.91	3.55	4.18	4.38	3.61	2.61	2.63	3.29	4.02	4.72	2.25	2.55	2.64	2.63
ENSG00000040633	A P	PHF23											3.9	5.18	5.02	5.13	5.04	5.87	5.9	5.72	5.89	5.68	5.72	5.38	5.73	5.68	5.76	5.83	5.77	4.99	5.3	4.78	5.68	4.33	5.13	4.24	4.28	4.7	5.57	4.58	4.74	5.19	5.95	5.98	4.89	4.64	4.34	5.1
ENSG00000145675	A P	PIK3R1								CellSurface_AND_JunctionAdhesion		GO:0043069 : negative regulation of programmed cell death	3.44	3.64	3.85	4.3	2.72	3.69	4.54	5.39	4.94	4.65	5.13	3.97	6.38	5.22	5.18	3.89	3.17	2.6	2.03	3.64	4.13	2.14	2.58	3.48	3.78	4.43	4.04	2.51	4.32	2.61	4.51	4.86	3.33	1.68	1.56	2.42
ENSG00000172301	A P	COPRS											5.98	7.18	6.85	7.13	6.87	7.34	7.18	6.89	7.08	7.58	7.25	7.47	7.15	6.84	6.68	6.74	7.03	6.67	6.84	7.52	6.83	6.12	6.68	7.15	6.46	7.68	6.43	6.78	6.55	6.56	6.78	6.84	7.23	5.55	5.86	7.23
ENSG00000141551	A P	CSNK1D											6.22	6.49	6.34	6.2	6.15	6.85	6.78	6.58	6.37	6.63	6.49	6.14	6.65	6.44	6.36	6.72	6.49	6	5.83	6.24	6.6	5.9	5.49	6.07	5.73	6.93	6.45	5.28	5.33	5.44	6.72	6.92	6	6.19	5.03	5.96
ENSG00000120306	A P	CYSTM1											7.61	8.7	9.39	9.33	8.27	8.27	8.79	9.28	9.54	9.28	9.22	9.3	8.81	8.86	8.85	9.04	8.94	8.76	8.54	7.86	8.42	8.35	7.74	8.02	9.22	7.59	8.6	8.37	8.04	7.77	8.16	8.39	7.9	6.48	8.41	7.26
ENSG00000131504	A P	DIAPH1											4.42	5.23	5.52	5.93	5.62	6.96	6.86	5.61	5.76	5.92	5.92	6.09	5.69	5.31	5.79	5.53	5.59	5.63	5.07	5.56	5.28	4.77	4.45	5.15	6.12	4.93	5.73	4.55	5.72	4.59	5.27	5.32	4.52	3.7	3.52	6.04
ENSG00000132002	A P	DNAJB1											5.93	6.2	6.14	5.63	4.66	6.48	6.83	5.59	5.58	5.73	6.47	5.86	5.88	5.7	6.25	5.88	6.37	5.32	6.02	5	6.56	5.42	5.68	6.38	5.84	6.71	5.99	4.95	5.42	4.85	6.46	6.01	5.62	5.44	5.12	5.71
ENSG00000166171	A P	DPCD											4.88	6.74	5.55	5.24	5.3	6	6.26	5.58	5.94	5.67	5.79	5.77	5.37	5.79	6.28	5.83	5.99	5.69	5.78	5.13	6.4	5.8	6.52	5.41	5.74	6.7	5.67	5.16	5.36	4.95	5.6	5.82	4.84	4.66	4.91	4.81
ENSG00000151327	A P	FAM177A1											4.68	5.21	5.72	5.21	4.43	5.41	5.63	5.04	5.29	5.6	4.93	4.97	5.42	5.32	5.79	5.15	5.05	4.63	4.68	4.61	5	4.35	4.42	4.22	5.2	5.07	5.77	4.33	5.13	4.6	5.87	4.72	3.82	4.36	4.27	3.86
ENSG00000163430	A P	FSTL1	MP:0005367 : renal/urinary system phenotype	GO:0030855 : epithelial cell differentiation								GO:0043069 : negative regulation of programmed cell death	6.45	5.95	6.63	6.52	5.54	4.74	5.41	5.59	6.77	7.16	6.82	6.64	7.55	7.01	6.54	6.09	6.68	4.82	6.15	5.31	6.05	5.52	5.62	4.88	6.63	6.59	6.09	4.75	6.29	4.74	5.78	7.38	5.24	4.22	4.42	3.65
ENSG00000160211	A P	G6PD											4.69	4.81	5.34	4.85	5.53	7.62	6	6.06	4.91	5.59	4.82	6.01	6.48	4.98	4.64	5.56	4.82	5.6	4.88	6.68	4.69	4.37	4.66	5.26	3.77	7.44	4.36	3.22	3.59	3.93	4.43	4.72	3.35	3.25	3.39	5.29
ENSG00000123159	A P	GIPC1	MP:0005367 : renal/urinary system phenotype										7.02	7.74	7.35	7.6	7.64	8.07	7.66	7.73	7.62	8.26	7.94	8.1	7.5	7.13	7.33	7.63	8.15	7.54	7.98	7.27	7.67	7.24	7.81	7.64	8.45	6.94	7.68	7.07	6.41	6.58	7.74	7.03	6.41	6.21	6.17	7.37
ENSG00000163453	A P	IGFBP7											10.14	10.55	11.03	10.61	10.3	10.71	10.09	10.94	11.49	12.14	11.4	11.1	11.52	10.68	10.11	10.52	11.16	10.54	11.38	8.59	9.7	9.98	9.9	9.28	10.76	10.31	12.99	7.8	10.15	10.03	10.64	11.99	8.51	8.11	11.56	8.73
ENSG00000170421	A P	KRT8		GO:0030855 : epithelial cell differentiation						CellSurface_AND_JunctionAdhesion			8.89	8.4	8.57	9.1	7.57	8.18	9.09	7.81	8.54	8.75	7.36	8.1	7.95	8.19	8.72	7.99	7.66	6.26	7.9	8.47	8.59	7.72	8.78	8.77	8.3	7.72	8.68	7.65	6.64	7.53	8.13	7.06	4.86	6.35	6.96	9.12
ENSG00000182541	A P	LIMK2	MP:0005367 : renal/urinary system phenotype										3.98	4.15	4.86	5.14	3.79	4.39	4.72	4.82	4.97	5.33	5.57	5.8	5.79	5.58	4.97	5.6	5.51	4.31	5.19	3.07	4.26	4.16	3.39	2.62	6.07	2.64	5.09	2	3.74	4.73	4.44	5.04	3.48	3.9	2.75	3.33
ENSG00000125952	A P	MAX						TF_pool					4.86	5.79	5.7	5.53	5.28	5.75	5.23	6.11	5.64	5.58	5.76	5.17	6.05	5.93	5.53	5.53	5.57	5.27	5.21	4.88	5.42	5.09	4.98	4.86	5.31	4.48	5.69	4.6	5.16	4.55	5.28	5.53	5.02	4.64	4.32	4.82
ENSG00000078070	A P	MCCC1											4.23	5.9	5.8	5.58	5.29	4.99	5.47	5.59	6	5.88	6.02	6.1	5.87	5.84	6.1	5.42	5.87	5.33	5.48	5.36	5.67	5.41	5.66	4.53	5.6	4.58	5.47	5.24	5.55	4.23	5.37	5.33	5.38	4.35	4.57	4.39
ENSG00000197746	A P	PSAP	MP:0005367 : renal/urinary system phenotype	GO:0030855 : epithelial cell differentiation	GO:0072001 : renal system development								10.01	11.68	10.51	12.18	10.18	11.68	12.27	11.46	10.92	11.17	11.84	12.15	12.54	12.11	11.2	12.13	12.67	10.64	12.19	12.02	10.6	10.03	11.81	10.86	10.83	10.44	11.76	8.95	10.33	9.99	9.87	11.26	10.43	9.76	8.54	9.8
ENSG00000157916	A P	RER1											6.07	6.78	6.63	6.19	6.38	6.95	6.93	6.52	6.6	6.93	6.89	6.63	7.06	6.36	6.67	6.76	6.69	6.37	6.5	6.92	6.25	5.92	6.37	6.17	6.69	6.91	6.42	6.12	6.29	6.37	6.76	6.76	6.74	5.15	6.04	6.23
ENSG00000173821	A P	RNF213											4.86	5.65	4.84	4.82	4.36	5.83	5.18	5.66	4.75	5.35	5.24	5.93	5.74	5.15	5.51	5.09	4.64	4.84	4.68	5.39	4.87	4.65	3.97	4.73	4.77	6.02	5.02	3.57	5.87	4.19	4.76	5.83	3.65	3.69	3.49	5.48
ENSG00000100241	A P	SBF1	MP:0005367 : renal/urinary system phenotype										5.91	6.26	6.12	6.64	6.07	6.24	6.26	6.8	6.4	6.6	6.15	7.42	5.74	6.4	6.63	6.14	6.43	6.32	6.61	5.31	6.02	6.61	4.56	4.07	7.37	4.91	4.83	6.15	4.65	4.69	5.51	5.42	4.68	5.3	4.5	6.97
ENSG00000167645	A P	YIF1B											4.89	5.35	4.81	4.87	4.5	5.11	4.97	5.27	5.16	5.5	5.15	5.1	5.47	5.33	5.36	5.3	5.33	4.72	5.02	4.76	4.97	4.4	4.83	5.02	5.05	5.69	5.72	4.9	4.81	5.25	5.33	5.43	4.79	3.88	4.63	4.39
ENSG00000188706	A P	ZDHHC9											2.81	3.34	3.58	3.19	2.67	3.62	3.86	4.31	3.58	3.66	3.75	4.22	4.21	4.15	3.46	4.53	4.54	3.39	3.08	3.69	3.42	3.21	3.23	2.34	2.42	5.17	4.87	2.81	3.45	3.61	3.54	4.67	1.76	2.04	3.18	3.96
ENSG00000108639	A P	SYNGR2											7.01	7.19	7.71	7.19	6.57	6.99	6.36	7.3	7.6	7.38	7.28	7.11	7.27	7.15	7.06	6.64	6.48	5.97	6.71	7.35	7.14	6.01	6.78	6.59	6.5	8.75	7.43	6.45	7.01	5.94	5.97	7.2	6.16	5.32	6.62	7.51
ENSG00000177156	A P	TALDO1											6.89	8.11	8.18	8.02	8.77	9.71	9.94	8.3	8.15	8.84	7.84	8.01	7.73	7.94	7.62	8.04	7.77	8.13	7.75	8.71	8.47	7.41	8.05	7.02	8.03	10.12	7.57	6.75	7.01	6.81	7.42	7.33	6.67	6.39	6.49	8.04
ENSG00000137801	A P	THBS1	MP:0005367 : renal/urinary system phenotype									GO:0043069 : negative regulation of programmed cell death	3.39	4.38	5.4	4.35	4.22	5.24	4.41	4.74	4.99	5.09	5.39	4.86	6.36	6.08	4.29	5.76	4.47	2.97	4.71	3.76	4.67	4.62	4.07	2.77	4.75	4.13	5.77	1.42	3.57	4.05	3.83	8.29	2.77	3.77	5.07	2.57
ENSG00000137364	A P	TPMT											3.17	3.7	4.45	3.54	3.17	4.18	4.88	4.75	4.48	4.52	4.69	3.57	4.59	4.75	5.41	4.68	4.3	4.04	3.1	3.4	3.88	3.93	2.77	2.68	3.83	4.43	4.38	2.97	3.37	3.15	3.52	4.17	2.52	1.98	2.7	3.05
ENSG00000102978	A P	POLR2C											4.55	5.25	5.3	5.15	4.9	5.97	6.02	5.39	5.45	5.56	5.43	5.59	5.86	5.33	6.28	6	6.08	5.16	5.04	5.04	5.35	5	4.91	3.96	4.88	5.57	5.01	4.82	5.1	4.75	4.93	6.08	5.02	4.83	5.21	5.02
ENSG00000138821	A P	SLC39A8											3.44	3.62	4.79	4.29	4.24	4.73	5.9	3.92	4.42	4.61	4.43	3.16	4.26	4.44	5	3.47	4.49	2.39	3.44	4.27	2.99	2.86	2.96	2.57	2.23	4.33	2.94	3.54	3.76	2.61	2.88	4.43	2.61	2.27	3.2	2.34
ENSG00000149300	A P	C11orf52											4.48	5.27	5.61	4.63	4.32	5.61	4.72	5.26	5.17	5.5	4	5	3.64	5.41	6.14	4.57	5.17	4.12	4.1	4.02	4.79	4.5	4.41	2.77	4.3	4.95	6.09	4.02	4.8	4.2	4.72	4.77	2.82	2.68	3.57	4.34
ENSG00000153815	A P	CMIP											3.09	3.75	4.33	4.06	4.61	4.89	4.68	5.66	4.31	4.96	4.7	5.3	5.52	4.95	5.03	4.98	5.14	3.71	3.97	3.97	3.4	3.67	2.19	3.77	4.9	3.9	4.02	2.65	2.85	3.15	3.1	5.55	4.25	2.49	3.12	3.44
ENSG00000184319	A P	RPL23AP82											3.54	5	4.59	4.56	3.66	4.45	4.81	4.12	4.93	5.09	4.81	4.02	5.03	3.77	4.63	4.83	4.91	4.22	4.48	3.1	4.6	3.73	4.14	3.51	3.93	4.24	4.98	4.4	3.74	4.43	4.35	4.9	2.93	2.48	3.19	3.66
ENSG00000050820	A P	BCAR1											5.3	5.71	5.69	5.67	5.44	6.15	5.6	6.12	5.92	6.33	6.15	6.4	6.42	5.83	5.7	5.82	5.77	5.58	5.42	4.95	5.38	5.16	5.16	5.79	5.85	5.71	6.15	5.28	4.79	4.98	5.67	6.71	4.44	5.69	4.89	5.35
ENSG00000175130	A P	MARCKSL1											6.09	4.1	5.1	4.88	6.18	5.42	4.41	5.44	5.02	6.31	5.69	5.07	6.1	5.49	4.63	5.99	4.75	4.64	4.85	4.4	4.89	3.36	3.95	3.42	5.34	6.5	3.21	4.09	4.24	4.88	4.77	6.77	4.91	1.97	4.32	4.52
ENSG00000171130	A P	ATP6V0E2											5.95	5.51	6.63	5.99	5.46	6.44	5.22	6.3	6.02	6.53	7.51	5.62	6.15	7.68	6.58	6.36	6.82	5.9	5.96	6.01	4.95	5.33	5.47	5.55	5.88	6.68	6.52	5.24	5.16	5.28	5.98	6.5	4.85	6.08	5.35	7.66
ENSG00000171735	A P	CAMTA1						TF_pool					5.11	6.18	6.63	5.97	6.12	6.44	6.72	6.46	6.63	6.41	6.69	6.25	6.22	6.51	6.61	6.51	6.38	6.62	6.33	6.06	6.93	6.22	6.04	6.01	6.69	5.77	6.62	6.47	6.41	5.69	6.3	5.57	5.5	4.7	6.37	5.66
ENSG00000153774	A P	CFDP1							ECM-structural_ functional-components_NOT-cell-surface-OR-membrane			GO:0043069 : negative regulation of programmed cell death	4.69	6.64	5.82	5.24	5.81	5.72	6.34	6.17	6.13	6.56	6.23	5.56	6.01	5.72	6.55	6.36	6.18	6.21	6.19	5.3	7.08	5.5	6.05	5.52	5.9	5.91	6.05	5.73	5.76	5.45	6.27	6.1	4.87	5.86	5.43	5.18
ENSG00000130545	A P	CRB3	MP:0005367 : renal/urinary system phenotype	GO:0030855 : epithelial cell differentiation						CellSurface_AND_JunctionAdhesion			4.52	5.73	4.97	4.96	5.28	5.69	5.27	5.63	5.64	5.15	5.19	6.16	5.5	5.76	6.04	5.86	6	5.33	5.11	3.76	4.94	4.76	4.16	4.43	6.45	3.83	5.91	5.58	4.87	4.96	5.88	5.71	0.64	2.35	5.13	5.25
ENSG00000171604	A P	CXXC5			GO:0072001 : renal system development								5.46	5.91	5.44	5	6.01	6.58	6.76	5.96	5.79	6.02	6.11	5.43	6.5	5.37	5.99	6.1	5.66	5.59	5.31	5.07	6.01	5.23	5.65	6.05	5.08	6.37	6	5.74	5.25	5.31	5.54	5.67	3.19	5.11	5.32	5.07
ENSG00000143753	A P	DEGS1											5.25	5.72	6.13	5.73	4.78	5.4	4.94	6.35	6.36	6.31	6.71	5.26	6.72	5.86	6.69	6.01	6.7	5.69	5.77	5.3	5.32	5.58	4.97	4.25	4.88	6.02	5.76	4.42	5.67	5.05	5.62	6.4	5.28	4.61	4.74	4.02
ENSG00000139641	A P	ESYT1											5.13	7.17	6.85	7.5	7.48	8.48	8.1	7.3	7.69	7.24	7.83	6.23	7.51	7.73	7.5	7.92	8.4	7.6	7.57	6.23	7.34	6.32	7.36	6.55	7.97	5.58	8.25	5.55	5.33	6.11	6.85	7.29	4.34	4.27	6.12	6
ENSG00000115363	A P	EVA1A											5.05	5.63	5.17	5.66	5.1	6.46	6.2	6.45	5.57	6.43	6.17	5.33	6.75	6.42	6.23	6.87	6.73	6.05	5.6	5.83	5.65	5.09	5.33	4.92	5.12	4.14	6.12	4.49	3.92	5.5	5.88	6.8	4.18	5.24	4.4	5.24
ENSG00000185104	A P	FAF1											4.42	4.92	4.59	4.2	4.87	5.57	5.22	5.27	4.86	5.16	5.27	5.01	5.85	4.82	5.54	5.39	5.4	4.68	4.68	4.59	4.94	4.25	4.61	4.57	4.6	4.72	5.28	4.7	4.76	4.6	4.91	5.53	3.91	4.22	5.17	4.02
ENSG00000077782	A P	FGFR1		GO:0030855 : epithelial cell differentiation	GO:0072001 : renal system development		RECEPTORS						4.31	4.73	4.42	5.36	5.28	5.71	5.38	4.99	4.92	4.8	5.36	5.11	5.37	6.34	5.8	5.25	5.4	4.41	4.92	4.06	4.97	4.72	4.7	3.7	3.47	5.8	5.27	3.31	3.71	3.46	4.52	6.15	3.27	2.48	3.42	4.43
ENSG00000125166	A P	GOT2											6.86	6.33	6.99	6.5	6.04	6.93	6.59	6.95	6.86	6.8	7.1	7.15	7.21	7.35	6.8	6.91	6.49	6.56	5.81	6	6	6.22	6.15	5.37	5.62	6.18	6.79	7.05	6.8	6.46	6.51	6.91	5.51	6.32	6.11	5.78
ENSG00000072506	A P	HSD17B10											6.55	6.93	6.91	6.43	6.71	7.1	7.21	6.79	7.29	7.45	7.26	6.82	6.86	6.78	7.19	7.19	6.91	7.13	6.82	7.56	7.09	6.74	7.11	6.38	6.65	7.33	6.95	6.79	6.84	6.3	7	6.57	6.11	6.63	6.68	6.56
ENSG00000182195	A P	LDOC1						TF_pool					5.14	4.86	6.32	5.53	4.78	4.49	3.89	5.47	5.5	5.13	5.59	5.58	5.47	5.53	5.61	5.63	5.67	6.35	6.1	5.41	5.35	5.88	5.17	5.15	4.86	5.34	5.91	4.85	3.44	4.01	5.19	5.45	4.71	4.72	4.2	4.63
ENSG00000102897	A P	LYRM1											4.99	4.68	5.76	4.93	4.57	5.72	5.66	5.44	5.21	5	5.13	4.41	5.32	5.51	5.18	5.33	5.2	5.12	5.08	4.03	5.16	4.72	4.63	3.81	4.51	5.16	5.11	4.31	4.38	4.37	4.37	5.3	3.29	3.81	4.23	4.55
ENSG00000114738	A P	MAPKAPK3											5.66	5.24	5.85	5.23	5.83	6.55	6.93	6.19	5.65	6.15	5.79	6.48	5.54	5.49	6.37	5.8	6.39	5.54	5.7	4.38	4.78	5.19	5.34	4.77	5.18	5.59	6.45	6.05	5.88	5.39	5.72	5.73	3.49	5.24	4.81	6.32
ENSG00000277848	A P	MEGF11											1.5	2.34	0.96	2.09	2.85	1.69	2.55	3.48	3.52	2.36	2.65	1.45	2.16	1.31	2.39	4.01	4.47	2.48	2.77	3.04	4.33	2.33	1.37	0.12	6.31	2.29	4.24	0.63	1.16	3.51	2.3	3.99	0.13	0	0	0.37
ENSG00000107745	A P	MICU1											5.61	5.74	5.97	5.82	5.28	5.88	5.85	6.12	6.17	6.37	6.09	5.88	6.18	6.25	6.33	6.29	6.06	6.07	5.36	5.23	5.51	5.65	5.48	5.46	5.33	5.77	6.81	5.97	5.7	4.76	6.2	5.83	4.05	4.67	4.61	6.21
ENSG00000013364	A P	MVP											6.42	7.34	7.24	6.61	6.33	7.11	7.45	7.23	7.28	8.24	6.93	7.33	7.36	6.87	8.06	7.19	7.41	6.96	6.83	6.43	7.66	6.74	6.1	5.91	7.23	7.49	7.43	6.79	6.72	7.16	7.59	6.94	5.89	6.29	5.04	7.58
ENSG00000105971	A P	CAV2											3.96	4.36	4.32	5.51	5.18	7.42	5.83	5.59	5.04	5.57	5.41	5.25	6.81	5.55	5.01	5.34	5.63	3.35	4.97	6.82	4.62	4.33	3.99	4.5	4.35	6.67	4.75	5.47	4.45	5.47	5.83	5.56	3.22	2.96	2.56	4.98
ENSG00000172831	A P	CES2											4.18	4.8	4.53	4.62	4.89	5.38	5.49	5.56	4.68	5.25	4.92	4.91	5.3	6.23	6.84	5.76	5.8	5.44	4.98	3.54	4.39	4.85	4.36	4.08	4.88	4.03	5.67	4.85	4.43	4.84	5.06	5.82	3.56	4.15	4.21	5.41
ENSG00000205403	A P	CFI	MP:0005367 : renal/urinary system phenotype										5.16	6.02	6.45	6.9	6.63	6.79	7.94	7.18	6.68	6.96	7.28	7.5	7.22	7.67	7.7	7.02	6.05	5.4	6.91	6.94	7.67	6.33	6	5.17	6.72	7.52	7.58	5.84	5.32	6.66	6.31	6.79	5.44	5.08	3.98	5.68
ENSG00000187446	A P	CHP1											3.81	4.77	5.8	5.37	4.57	4.52	5.95	5.34	5.77	5.61	5.53	5.9	5.69	6.04	5.77	5.71	5.47	5.23	4.92	5.63	5.85	5.13	4.95	4.83	4.91	5.27	5.71	4.7	4.87	4.74	4.93	5.32	4.66	4.05	3.25	3.33
ENSG00000173786	A P	CNP											4.07	5.25	4.74	5.58	4.91	5.79	5.71	5.34	5.41	5.97	5.5	5.76	5.85	5.5	5.87	5.84	5.95	5.2	5.34	5.71	5.15	5.04	5.12	5.2	4.72	6.58	6.28	4.48	5.97	4.95	5.9	5.77	4.14	4.75	3.79	5.82
ENSG00000082438	A P	COBLL1											2.36	2.6	3.23	3.25	2.7	4.6	3.87	4.02	3.86	3.3	4.3	5.11	5.06	4.8	5.03	5.26	5.05	3.34	4.15	2.95	2.48	3.67	3.35	2.97	3.69	2.85	6.58	2.71	4.09	4.11	4.11	5.42	0.75	0.77	3.29	4.14
ENSG00000134871	A P	COL4A2							ECM-structural_ functional-components_NOT-cell-surface-OR-membrane				8.78	6.8	7.9	7.62	8.75	7.96	7.49	7.09	7.23	9.08	7.77	6.98	8.59	7.34	7.63	7.04	6.94	6.85	7.04	6	7.42	6.76	6.35	6.94	8.33	6.78	6.68	7.58	7.25	7.17	8.03	8.39	7.21	5.45	6.75	5.8
ENSG00000110880	A P	CORO1C	MP:0005367 : renal/urinary system phenotype										4.81	5.54	5.48	5.03	5.41	6.65	6.07	6.53	5.9	6.14	6.32	5.09	7.11	5.8	5.71	5.86	6	5.31	5.38	5.82	4.94	4.32	5.2	4.77	5.65	5.04	5.53	4.46	5.23	5.77	5.5	6	5.82	4.69	4.06	5.79
ENSG00000104324	A P	CPQ											4.2	5.21	5.8	5.04	5.61	5.91	7.36	6.02	6.04	5.94	5.86	6	6.27	6.15	6.17	6.39	5.93	5.38	6.08	4.68	5.28	5.09	4.82	4.48	5.78	4.9	6.95	4.8	5.3	5.27	5.79	6.01	4.53	4.35	4.69	3.42
ENSG00000116791	A P	CRYZ											5.08	4.66	5.73	6.08	4.37	6.66	7.58	6.66	6.26	5.89	3.21	6.5	6.56	7.33	7.83	7.51	6.82	6.23	5.66	6.07	6.47	5.96	4.56	4.28	5.75	6.99	6.8	5.29	5.75	5.51	5.46	6.92	4.03	3.91	5.21	5.6
ENSG00000100243	A P	CYB5R3											6.4	7.53	7.63	8.08	7.96	7.57	7.9	8.5	8.06	7.88	8.11	7.57	8.26	8.44	8.67	8.15	8.25	7.68	8.13	6.55	7.93	7.25	6.48	6.55	7.68	7.42	8.07	7.32	6.94	6.93	7.43	8.69	6.84	7.66	7.31	7.2
ENSG00000284796	A P	DCAF11											2.33	3.37	2.88	3.65	3.17	4.57	3.24	4.36	3.49	3.58	4.5	4.16	4.21	4.49	5.06	4.39	4.27	3.76	4.2	3.41	3.07	2.67	3.54	3.45	3.7	3.43	4.89	3.19	4.42	3.76	4.52	4.25	2.04	2.77	2.94	3.64
ENSG00000100897	A P	DCAF11											2.33	3.82	3.65	4.17	3.11	4.11	4.14	4.24	4.13	4.3	4.06	4.74	4.73	4.9	5.01	5.01	4.87	4.1	3.82	2.83	3.39	3.36	3.64	4.09	3.77	4.54	5.39	3.57	3.74	3.79	4.06	4.92	2.77	2.77	2.56	4.09
ENSG00000100612	A P	DHRS7											5.75	5.93	6.46	6.53	6.14	6.02	6.85	6.48	6.64	6.63	6.27	6.56	6.83	6.77	7.29	7.11	6.76	6.69	6.53	6.43	6.8	6.42	6.05	6.14	5.66	6.41	7.28	6.76	6.65	6.33	6.2	6.27	5.62	6.03	5.18	4.8
ENSG00000007923	A P	DNAJC11											2.75	3.69	3.5	4.55	4.46	5.82	4.56	5.13	4.54	5.03	5.3	5.05	5.38	5.56	5.26	5.07	5.14	4.61	4.12	3.88	3.37	4.18	3.28	4.02	4.29	4.75	6.16	4	5.49	4.65	4.97	4.92	3.44	2.35	2.54	4.41
ENSG00000125868	A P	DSTN											6.01	5.93	6.47	6.85	5.66	6.2	7.24	5.97	6.46	6.82	6.35	7.82	7.05	6.95	7.39	7.24	7.13	6.29	8.1	6.62	7.27	6.31	7.77	5.23	7.05	7.8	6.86	6.82	6.69	6.23	6.38	7.68	6.06	5.03	6.14	5.01
ENSG00000138036	A P	DYNC2LI1											3.14	3.95	4.52	4.34	3.88	5.1	5.12	4.92	4.73	4.53	4.94	5.66	5	5.48	5.86	5.59	5.28	4.68	4.9	4.49	4.55	4.51	4.58	3.48	4.3	5.44	5.28	3.58	4.21	3.95	4.28	5.24	3.2	2.03	3.77	2.77
ENSG00000074800	A P	ENO1										GO:0043069 : negative regulation of programmed cell death	8.25	10.81	9.4	9.42	8.98	9.73	10.33	10.75	10.55	10.03	10.2	10.2	10.64	9.7	10.25	9.88	9.83	9.4	9.13	10.38	10.34	8.96	9.74	10.75	10.07	10.96	10.51	9.29	9.66	9.8	9.9	9.69	8.68	8.03	8.35	9.86
ENSG00000088367	A P	EPB41L1											4.14	3.96	5.18	4.93	6.22	5.69	5.97	6.53	5.31	6.08	5.67	6.04	6.44	7.01	5.97	6.25	5.88	5.07	4.46	4.09	4.06	4.78	3.62	3.2	5.14	5.23	6.16	3.57	3.9	4.63	5.21	6.03	5.17	2.33	2.93	4.06
ENSG00000105755	A P	ETHE1	MP:0005367 : renal/urinary system phenotype										3.28	5.99	5.1	5.3	4.81	5.84	6.05	5.43	5.66	5.81	5.57	6.2	6.12	5.56	5.75	5.75	6.07	5.3	6	5.66	6.35	5.31	5.06	5.36	5.61	5.44	5.27	5.36	5.36	4.81	5.39	5.62	4.59	4.85	4.81	5.34
ENSG00000284752	A P	GMPR2											3.07	3.75	3.13	3.3	3.53	3.85	3.7	4.23	3.92	3.9	3.72	4.23	4.63	4.32	4.97	4.9	4.55	3.66	3.57	3.61	3.71	3.69	4.05	3.33	3.63	4.29	4.94	3.42	4.17	4.06	4.03	4.87	3.13	3.07	3.38	3.54
ENSG00000100938	A P	GMPR2											3.73	4.77	4.75	4.79	4.29	4.77	5.15	5	5.18	5.21	5.07	4.82	4.91	5.15	6.05	5.56	5.46	4.91	4.96	4.7	5.32	4.77	5.17	4.35	4.29	5.55	5.29	4.89	5.09	4.55	5.11	5.12	3.91	4.18	4.36	4.25
ENSG00000078369	A P	GNB1											6.1	6.62	6.85	6.93	6.3	6.8	6.59	6.77	7	6.9	6.89	6.53	7.49	6.99	6.95	7.16	6.91	6.72	6.67	6.25	6.61	6.03	6.55	6.29	6.38	6.92	7.82	6.25	6.68	6.43	6.68	7.08	6.18	5.54	5.94	6.05
ENSG00000172380	A P	GNG12											2.17	3.43	3.65	4.04	2.69	3.99	4.03	4.39	3.9	4.14	4.12	4.25	5.46	4.48	4.77	4.98	4.38	3.76	3.82	3.21	4.15	2.95	3.22	2.99	3.79	4.36	5.68	3.16	3.6	3.72	4.32	4.88	3.21	1.3	2.48	3.65
ENSG00000103657	A P	HERC1											1.73	3.23	3.53	4.72	3.67	4.82	5.21	5.04	4.53	5.11	5.52	6.14	5.87	4.25	5.86	5.05	5.09	4.12	4.67	3.27	1.22	2.82	1.96	3.37	4.87	3.71	4.41	3.73	4.64	4.41	4.48	5.84	2.86	1.76	1.03	3.87
ENSG00000173917	A P	HOXB2						TF_pool					2.41	4.03	3.83	4.71	3.54	5.32	4.66	3.84	3.39	4.06	4.66	5.82	5	4.87	4.8	5.4	5.08	4.59	4.41	4.39	4.95	4.11	3.45	4.39	3.44	6.03	3.73	3.63	3.84	3.8	5.05	4.64	3.38	1.86	3.29	3.13
ENSG00000109854	A P	HTATIP2	MP:0005367 : renal/urinary system phenotype									GO:0043069 : negative regulation of programmed cell death	3.67	5.43	4.7	5.47	5.01	6.34	6.27	6.04	5.99	5.81	5.29	5.93	6.08	5.62	5.62	5.79	5.8	4.93	4.99	6.01	5.7	4.43	4.84	5.59	5.12	6.71	5.79	3.75	4.92	5.42	6.01	5.27	4.41	4.25	2.94	5.2
ENSG00000173801	A P	JUP								CellSurface_AND_JunctionAdhesion			4.65	4.65	5.51	5.17	6.11	5.91	5.95	5.89	5.61	6.58	5.48	6.74	6.26	6.21	6.93	6.82	6.36	5.91	6.43	6.15	5.5	5.42	5.87	6.54	6.04	6.65	6.95	5.13	6.27	5.41	6.23	7.09	3.61	3.41	4.88	6.25
ENSG00000129250	A P	KIF1C											4.11	3.48	3.84	4.44	4.25	5.34	5.64	4.99	4.56	5.22	5.13	5.42	5.65	5.93	5.96	5.81	5.83	4.52	4.44	3.96	4.17	4.09	3.77	3.4	3.52	3.46	6.15	3.38	4.8	4.83	5.78	5.56	2.85	3.31	2.5	5.33
ENSG00000002834	A P	LASP1											4.75	5.72	5.97	6.01	5.67	6.5	6.15	6.48	5.9	6.61	6.52	6.05	6.88	5.92	6.24	6.11	6.1	5.72	5.85	6.62	5.36	4.99	5.48	5.94	5.63	7.13	6.66	4.75	5.57	5.55	6.44	6.26	4.51	4.31	4.35	6.47
ENSG00000213625	A P	LEPROT											4.13	4.12	5.05	5.19	3.98	4.98	4.52	4.89	5.07	5.16	4.58	6.02	5.78	5.28	5.45	5.16	5.06	4.17	4.81	4.1	4.66	4.09	5	3.82	4.78	5.77	5.69	3.91	4.53	4.73	4.44	5.95	4.82	3.01	3.67	3.44
ENSG00000111684	A P	LPCAT3											4.87	4.24	4.44	4.79	5.37	6.01	6	5.37	5.28	5.16	5.4	5.27	5.27	5.16	6.13	5.25	5.12	4.71	4.59	4.95	4.77	4.63	4.21	4.21	5.26	5.48	6.39	4.4	4.56	4.53	4.89	5.78	4.28	2.37	4.19	5.47
ENSG00000197324	A P	LRP10											4.07	4.75	4	5.26	4.22	5.69	5.34	5.14	4.52	4.49	4.99	5.86	6.32	6.01	6.39	6.07	6.07	4.78	4.78	4.34	5.24	4.11	4.37	4.08	4.34	5.85	6.96	4.06	4.68	5.09	5.53	5.81	3.56	3.81	3.6	4.62
ENSG00000124831	A P	LRRFIP1											3.85	3.58	3.55	4.33	3.84	4.98	4.4	4.4	3.99	4.48	4.02	5.19	5.73	4.96	4.48	5.03	3.73	3.86	4.31	3.7	3.78	3.51	3.07	3.51	4.21	4.79	5.83	3.64	4.45	4.45	4.5	4.74	3.01	2.93	2.54	4.5
ENSG00000168056	A P	LTBP3							ECM-structural_ functional-components_NOT-cell-surface-OR-membrane				5.78	5.56	4.35	5.56	5.87	6.8	6.07	5.63	4.73	5.89	5.84	7.2	6.52	6.8	5.98	6.1	6.4	6.26	6.33	4.52	6.5	6.05	5.52	5.36	5.56	5.9	7.22	4.98	5.02	5.77	6.85	6.56	5.17	5.59	5.32	5.99
ENSG00000127603	A P	MACF1											4.79	5.04	5.4	5.26	5.39	6.41	5.81	6.33	5.73	6.21	6.39	5.46	7.18	5.77	5.68	5.86	5.12	5.95	5.39	4.71	5.62	4.86	5.04	4.71	5.02	5.89	5.96	5.02	5.22	5.06	4.97	6.75	4.54	3.92	4.51	4.98
ENSG00000047849	A P	MAP4											5.85	6.08	5.75	6.11	5.98	6.16	6.17	6.77	6.19	6.87	6.37	6.44	6.8	6.53	6.84	6.83	7.14	6.6	6.55	6.13	6.08	6.24	6.28	6.56	5.4	6.5	6.98	5.75	5.66	5.98	6.53	6.47	5.16	5.79	4.15	6.74
ENSG00000164172	A P	MOCS2	MP:0005367 : renal/urinary system phenotype										5.86	5.17	6.04	5.6	5.72	5.79	6.49	5.93	6.03	6.05	6.07	6.04	6.29	6.16	6.38	6.24	6.17	6.09	6.03	6.22	5.55	6.07	5.74	5.23	6.06	6.18	6.63	5.86	6.32	5.93	6.18	6.38	5.54	4.88	5.46	4.96
ENSG00000115758	A P	ODC1			GO:0072001 : renal system development								4.28	6.36	6.58	6.26	5.87	7.08	6.39	6.74	6.83	7.17	7.09	6.59	7.26	6.38	7.03	7.23	6.75	5.87	5.85	5.84	6.44	5.3	6.15	4.77	4.6	6.99	6.14	4.9	5.45	6.13	5.74	7.84	5.91	4.87	6.12	6.07
ENSG00000100266	A P	PACSIN2								CellSurface_AND_JunctionAdhesion			4.41	5.73	5.57	6.56	4.28	5.93	6.13	6.66	6.06	6.03	6.28	6.46	6.51	6.74	7.59	6.56	7.09	5.69	6.54	4.65	5.27	4.94	3.78	4.36	6.02	5.06	7.02	5.84	4.86	4.71	5.37	5.9	5.42	3.73	3.87	6.51
ENSG00000162517	A P	PEF1											5.03	5.79	5.57	5.77	5.52	6.61	6.22	5.88	5.83	5.8	5.96	6.03	6.1	5.83	6.21	6.28	6.24	6.1	5.98	5.59	5.92	5.28	5.72	5.55	5.54	6.1	6.3	6.09	6.07	5.46	6.01	6.14	5.42	4.49	5.93	5.8
ENSG00000113068	A P	PFDN1											5.92	5.79	5.98	6.13	6.07	5.91	6.67	6.37	6.61	6.44	6.51	6.49	6.48	6.36	6.58	6.72	6.59	6.38	6.35	6.08	5.69	6.28	5.68	6.07	6.48	6.33	6.5	6.39	6.13	5.85	6.19	6.77	6.06	5.28	6.02	4.85
ENSG00000174238	A P	PITPNA											3.11	5.18	4.58	4.56	4.78	5.71	5.48	5.6	4.78	5.19	5.38	5.33	6.12	5.75	5.51	5.79	5.46	4.55	4.75	4.57	4.91	4.07	4.23	3.92	3.61	4.23	5.57	4.05	4.49	4.37	4.65	5.94	4.16	3.92	4.2	4.64
ENSG00000120594	A P	PLXDC2											3.41	3.68	4.55	3.53	4.73	4.63	4.84	4.97	4.62	4.73	4.47	4.08	5.7	5.13	4.86	5.01	4.61	4.52	3.9	4	4.67	4.12	3.08	4.29	4.37	3.86	5.92	3.99	4.41	4.31	4.16	5.34	2.3	1.25	3.95	2.06
ENSG00000110841	A P	PPFIBP1											3.01	2.14	3.26	2.84	2.45	3.46	3.08	3.35	2.99	4.14	3.25	4.55	5.28	4.08	5.63	4.53	3.73	3.03	3.16	2.78	2.78	3.33	1.44	1.63	2.76	4.39	5.99	1.84	2.46	2.68	2.63	3.95	2.3	0.61	1.94	3.75
ENSG00000111725	A P	PRKAB1	MP:0005367 : renal/urinary system phenotype										3.99	5.16	4.49	5.57	4.22	6.18	5.89	5.52	5.09	4.89	5.05	6.18	5.59	5.56	6.2	5.95	5.87	5.71	5.38	5	5.16	4.7	4.67	4.43	4.28	4.23	7.33	4.33	5.63	3.9	4.6	6.27	5.23	3.8	4.37	5.86
ENSG00000143878	A P	RHOB											5.45	4.99	6.27	5.91	5.94	6.38	6.73	7.13	6.95	7.46	6.67	7.68	7.2	6.48	8.15	7.79	6.65	5.7	5.99	5.21	7.9	6.31	4.85	5.32	6.08	5.89	7.39	4.97	5.65	5.43	5.82	8.06	5.85	4.71	6.33	5.13
ENSG00000119729	A P	RHOQ											4.18	4.33	5.17	5.35	4.06	4.58	4.5	5.46	5.32	4.19	4.87	4.66	5.84	6.36	5.42	5.93	5.34	5.04	5.1	5.05	4.92	4.54	4.65	4.69	4.7	5.28	6.17	4.22	4.14	4.25	4.52	4.73	4.48	4.03	3.27	4.04
ENSG00000101782	A P	RIOK3											3.29	4.15	3.99	4.27	3.59	5.35	4.66	4.05	3.64	4.43	4.16	4.58	5.25	4.04	4.33	4.45	4.17	3.72	3.65	4.07	4.2	3.67	3.33	3.42	4.31	3.98	3.97	3.08	3.53	3.36	3.65	4.33	3.56	2.67	2.29	3.44
ENSG00000133818	A P	RRAS2	MP:0005367 : renal/urinary system phenotype										2.2	3.97	5	5.19	2.86	3.47	3.31	5	5	4.98	4.58	4.65	5.32	5.48	5.09	5.19	4.84	3.97	3.94	4.24	4.3	3.09	3.41	2.96	4.14	5.33	6.09	3.92	3.66	4.47	4.85	4.77	2.78	2.1	3.22	3.28
ENSG00000078808	A P	SDF4											5.66	6.81	6.27	7.34	6.95	7.24	6.64	7.15	6.75	7.59	7.05	7.28	7.51	7.46	7.43	7.36	7.57	7.25	7.8	6.44	7.03	6.47	6.62	6.36	6.92	7.15	7.72	6.61	7.02	7.38	8.07	7.57	6.52	5.15	6.12	7.23
ENSG00000179918	A P	SEPHS2											7.38	9	9.04	8.81	7.57	8.67	9.14	8.77	9.02	8.9	9.14	9.57	9.06	9.37	8.75	10.01	9.45	9.2	7.07	8.45	9.23	7.92	8.11	8.48	8.03	5.71	7.49	9.11	7.02	8.41	8.24	9.81	6.54	6.66	6.98	8.03
ENSG00000110013	A P	SIAE											4.15	4.33	4.45	5.63	4.72	6.34	5.74	4.88	5.15	4.39	5.4	6.19	5.93	6.37	5.72	5.73	5.3	5.22	5.62	4.47	4.78	4.89	4.5	4.22	5.02	4.5	7.08	4.58	5.4	5.38	5.09	5.24	3.6	4.45	3.13	4.34
ENSG00000143499	A P	SMYD2											2.85	4.07	4.69	4.17	3.99	4.4	4.16	4.91	4.99	4.63	4.5	4.66	5.01	5.43	5.47	5.56	5.3	4.9	4.95	4.55	4.5	3.86	2.98	3.32	4.25	5.24	5.5	4.41	3.9	3.48	4.29	5.14	4.04	2.78	3.44	3.74
ENSG00000291237	A P	SOD2	MP:0005367 : renal/urinary system phenotype									GO:0043069 : negative regulation of programmed cell death	6.9	8.85	9.43	9.95	6.44	7.44	8.59	8.89	8.66	8.03	8.42	9.11	9.61	9.9	8.78	9.95	8.99	8.55	9.23	9.69	10.19	8.59	9.7	8.7	8.35	10.05	8.65	7.32	8.02	8.78	8.98	8.09	8.06	8.08	6.06	7.8
ENSG00000196141	A P	SPATS2L											4.36	5.99	6.42	6.22	6.4	7.55	6.52	7.36	6.76	7.19	6.61	6.74	7.35	7.03	7.98	7.81	7.63	6.34	6.27	5.49	5.66	6.14	5.58	4.58	5.77	7.28	8.12	5.58	5.83	5.86	6.17	7.43	3.71	5.87	5.25	4
ENSG00000090487	A P	SPG21											4.67	5.81	6.02	5.92	6.13	6.31	6.9	6.4	6.37	6.31	6.76	6.28	6.9	6.23	6.87	7.11	6.87	6.33	6.37	5.91	6.42	5.77	5.76	5.96	6.51	6	6.52	5.55	5.77	5.78	5.84	6.57	5.95	4.52	5.62	5.46
ENSG00000161011	A P	SQSTM1											6.25	8.04	8.6	9	9.68	9.22	10.25	9.42	8.71	8.99	8.81	9.04	8.9	9.06	9.3	9.99	9.58	9.88	8.93	9.85	8.87	8.72	8.37	8.85	7.81	11.46	9.26	8.77	7.18	8.82	8.52	8.31	8.25	7.61	7.52	7.71
ENSG00000115415	A P	STAT1		GO:0030855 : epithelial cell differentiation	GO:0072001 : renal system development			TF_pool					4.76	6.31	5.19	4.71	6.36	8.88	7.01	6.4	4.95	6.72	6.13	5.58	7.29	5.2	5.37	6.41	5.65	5.44	6.04	6.77	6.08	4.01	4.91	4.15	5.3	6.51	6.63	2.94	6.75	5.07	4.11	6.99	5.41	2.22	3.32	4.08
ENSG00000116857	A P	TMEM9											6.17	6.62	6.42	6.47	6.61	7.76	7.02	6.22	6.68	6.47	6.87	6.56	6.52	6.62	6.9	6.82	6.81	6.98	6.62	6.77	6.67	6.29	6.69	6.61	6.76	7.65	6.62	6.64	6.76	6.44	7.12	6.85	5.78	5.88	6.28	6.74
ENSG00000134779	A P	TPGS2											4.49	5.29	5.56	5.43	5.64	5.91	5.69	6.55	5.94	5.74	6.03	6.14	6.46	6.5	6.43	6.82	6.47	5.43	5.68	5.37	5.39	5.17	4.74	4.67	6.79	6.3	7.16	4.36	4.92	5.01	5.19	6.46	5.06	5.18	4.99	4.29
ENSG00000067167	A P	TRAM1											4.06	4.38	5.23	5.11	4.02	5.75	6.7	5.34	5.26	4.95	4.77	5.39	6.81	5.98	5.72	5.85	4.73	4.57	4.64	4.78	4.99	3.56	3.5	3.49	5.22	5.97	6.04	3.37	4.54	4.39	4.81	5.49	4.32	2.94	3.54	3.93
ENSG00000171206	A P	TRIM8											6.03	6.49	5.87	6	6.26	6.66	6.15	6.37	6.22	6.32	6.2	6.19	6.75	5.93	6.25	6.48	6.11	6.43	5.87	5.52	6.63	6.13	6.51	5.77	5.43	5.59	6.6	5.24	5.67	5.52	6.38	6.48	4.48	5.77	5.81	4.57
ENSG00000134882	A P	UBAC2											5.31	5.76	5.34	5.84	4.72	6.82	5.8	5.47	5.63	5.92	5.87	6.21	6.05	5.83	6.57	6.02	6.09	5.78	6.06	5.44	6.01	5.53	5.78	5.47	5.29	6.39	5.25	5.2	6	5.48	6.2	6.52	5.01	4.68	5.3	5.87
ENSG00000105875	A P	WDR91											3.87	3.75	3.98	3.77	4.59	5.59	4.2	4.72	3.95	4.19	4.46	5.36	5.12	5.16	5.73	5.59	5.21	4.35	4.8	5.66	4.66	4.93	4.69	4.2	4.01	5.71	5.5	4.02	3.85	3.99	4.62	5.57	3.07	1.73	3.18	5.71
ENSG00000176871	A P	WSB2											4.3	4.28	4.9	5.36	4.52	5.48	5.26	5.86	5.44	4.89	5.41	5.74	6.66	6.23	5.85	6.06	5.65	5.13	4.85	5.24	5.09	4.5	4.32	4.47	4.87	4.71	6.27	3.93	4.64	4.98	4.86	5.7	4.51	3.66	4.3	3.83
ENSG00000113645	A P	WWC1											4.9	4.49	4.43	5.12	4.41	4.98	5.27	5.51	5.62	5.78	5.71	5.77	5.3	5.47	6.25	5.58	5.42	5.44	4.8	4.27	5.27	4.81	3.75	4.85	6.11	7.42	6.24	4.96	4.17	4.63	4.81	5.93	4.91	3.16	3.74	5.18
ENSG00000109445	A P	ZNF330											4.51	4.99	5.07	4.9	5.26	5.58	5.8	5.87	5.33	5.63	5.79	5.2	6.38	5.88	5.95	5.78	5.81	4.64	5.14	5.32	4.95	4.65	4.91	5.03	5.54	4	5.37	3.84	4.61	5.06	5.49	6.02	5.57	4.47	4.28	3.97
ENSG00000285443	A P	ZYX						TF_pool		CellSurface_AND_JunctionAdhesion			4.8	5.75	5.05	5.45	5.51	5.97	5.94	6.15	5.42	5.88	5.7	5.91	6.11	6.31	6.27	6.15	5.87	5.66	5.94	5.47	6.18	5.37	4.87	5.03	5.68	6.63	5.55	4.32	4.78	5.12	6.2	6.18	5.12	5.87	4.58	6.13
ENSG00000159840	A P	ZYX						TF_pool		CellSurface_AND_JunctionAdhesion			4.8	5.75	5.05	5.45	5.51	5.97	5.94	6.15	5.42	5.88	5.7	5.91	6.11	6.31	6.27	6.15	5.87	5.66	5.94	5.47	6.18	5.37	4.87	5.03	5.68	6.63	5.55	4.32	4.78	5.12	6.2	6.18	5.12	5.87	4.58	6.13
ENSG00000112796	A P	ENPP5											2.15	2.16	3.62	3.42	2.92	3.54	3.72	3.74	3.57	3.11	3.64	4.23	4.89	4.29	4.48	5.03	4.18	3.54	4.33	2.74	3.95	2.38	2.81	2.49	4.33	3.88	5.22	1.97	2.63	3.76	3.4	4.29	2.04	1.16	1.52	2.01
ENSG00000104537	A P	ANXA13											2.65	4.8	3.18	3.94	4.99	2.65	7.2	5.51	5.24	5.72	5.46	2.37	4.83	6.09	6.81	6.58	6.75	4.9	4.03	4.22	5.12	5.55	6.28	3.13	0.14	1.3	3.83	8.28	3.99	3.15	4.2	3.18	1.35	0.4	0.79	6.3
ENSG00000107130	A P	NCS1											3.95	4.57	5.15	5.48	5.12	5.29	5.32	5.89	5.42	5.4	5.27	3.9	6.31	5.82	5.21	5.44	5.66	5.2	4.34	4.57	4.6	4.62	3.99	4.4	4.59	4.51	6.04	2.7	2.95	3.31	4.38	5.49	3.53	2.24	3.22	4.55
ENSG00000184117	A P	NIPSNAP1											4.7	5.9	5.53	5.99	5.43	6.79	6.58	6.45	6.14	5.94	6.26	5.65	6.62	6.72	7.21	6.59	6.43	5.69	5.33	5.07	6	5.3	4.61	4.18	4.76	6.56	6.41	5.11	5.73	5.01	5.23	6.81	3.99	4.68	5.57	5.42
ENSG00000148498	A P	PARD3		GO:0030855 : epithelial cell differentiation						CellSurface_AND_JunctionAdhesion			4.06	4.37	4.97	3.92	4.32	4.3	4.51	5.29	5.56	5.84	4.62	4.22	5.41	4.97	4.82	4.78	4.82	3.9	3.75	3.91	4.5	3.95	3.35	3.71	3.08	5.6	4.83	3.71	3.88	3.88	4.92	5.48	1.79	3.1	4.01	4.04
ENSG00000107438	A P	PDLIM1								CellSurface_AND_JunctionAdhesion			5.71	6.52	6.78	5.82	5.83	5.31	6.23	6.75	6.64	7.47	6.4	6.21	7.27	6.85	7.52	7.27	7.27	6.89	5.96	6.65	7.19	5.95	5.68	5.94	5.87	5.47	7.58	5.5	5.13	5.11	6.49	6.97	4.47	3.74	5.16	5.82
ENSG00000163344	A P	PMVK											5.25	6.76	6.02	6.17	5.56	7.49	6.36	6.07	6.23	6.38	6.21	5.92	5.95	5.63	6.53	6.03	6.5	6.1	6.56	5.89	6.59	5.4	6.94	5.84	5.91	6.72	6.15	5.99	5.95	5.8	6.68	6.34	4.6	4.66	5.25	6.58
ENSG00000117450	A P	PRDX1											8.72	9.01	9.26	8.55	9.13	9.77	10.78	8.73	8.88	9.29	8.96	8.58	8.74	8.81	9.13	9.19	8.91	8.98	8.24	9.56	9.1	8.33	9.22	8.04	7.87	10.22	8.48	8.58	8.49	7.94	8.43	8.52	8.17	7.46	8.51	8.73
ENSG00000127328	A P	RAB3IP											3.68	4.7	5.48	5.03	4.65	5.77	5.23	5.17	5.46	5.58	5.01	4.9	4.85	5.37	6.48	5.5	5.15	4.53	4.2	4.35	5.58	4.98	4.49	3.88	4.71	5.48	5.53	5.04	4.85	4	4.64	5.26	3.68	2.33	3.23	5.46
ENSG00000072042	A P	RDH11											5.68	5.17	5.54	5.26	5.15	6.03	6.66	5.8	5.94	5.82	6.15	5.34	6.26	6.12	7.15	6.55	6.39	5.49	5.42	4.84	5.89	5.38	5.05	4.44	5.08	4.3	7	4.78	5.49	4.96	4.74	6.47	5.2	4.39	5.36	4.82
ENSG00000143570	A P	SLC39A1											6.48	7.41	7.23	7.33	8.04	9.23	8.24	8.09	8.03	7.59	7.87	7.91	7.99	7.71	8.86	8.28	8.47	7.71	7.89	7.25	7.71	6.76	7.46	7.15	7.78	7.41	7.5	5.49	6.31	6.81	7.08	7.82	6.38	5.47	6.85	7.83
ENSG00000211584	A P	SLC48A1											3.75	4.35	5.25	4.26	4.6	4.73	5.68	5.63	5.03	6.64	6.01	4.48	5.74	5.38	4.42	4.87	5.17	5.13	3.43	4.43	3.96	4.41	3.96	4.25	3.34	5.08	5.15	3.43	3.82	4.03	4.81	5.76	3.23	3	4.3	3.78
ENSG00000100321	A P	SYNGR1											4.71	5.73	5.71	6.93	4.67	5.43	4.74	5.91	6.23	6.67	5.06	6.11	4.57	5.75	6.07	5.45	6.3	5.64	5.94	4.7	4.6	5.39	2.55	4.12	4.93	4.59	6.84	4.76	4.67	4.96	5.7	5.78	1.07	1.97	5.32	4.94
ENSG00000188157	A P	AGRN				LIGANDS			ECM-structural_ functional-components_NOT-cell-surface-OR-membrane				6.4	6.97	6.23	7.04	6.77	6.85	6.39	6.31	6.64	7.34	7.01	7.24	7.17	6.75	6.81	6.26	6.48	6.26	7.37	5.89	6.66	6.59	6.82	5.98	7.7	6.34	7.68	5.12	6.62	5.21	6.12	6.89	4.65	4.06	4.01	6.71
ENSG00000160746	A P	ANO10											5.09	5.19	5.52	5.34	5.79	4.77	6.34	5.49	5.68	5.64	5.75	5.41	5.84	5.2	5.42	5.52	5.99	5.57	6.07	4.37	4.65	5.1	5.14	5.75	6.11	5.4	6.06	5.52	4.56	5.6	5.75	5.02	3.82	4.43	4	5.25
ENSG00000014216	A P	CAPN1											5.75	6.42	6.68	7.1	6.57	7.16	6.18	6.93	6.77	7.17	6.78	7	6.6	6.7	6.72	6.55	6.69	6.52	6.71	5.76	6.33	6.25	6.13	5.92	7.38	6.43	7.06	6.07	5.73	5.96	6.67	6.2	5.46	5.68	5.29	6.37
ENSG00000100347	A P	SAMM50											3.44	5.63	5.08	5.53	5.34	6.04	5.64	5.5	6.02	5.95	5.96	5.58	6.05	5.76	5.97	5.57	5.96	5.18	5.38	4.89	5.21	4.6	4.22	5.21	5.5	5.52	5.39	5.39	5.42	5.47	5.63	5.85	4.7	4.72	5.18	4.67
ENSG00000100104	A P	SRRD											3.25	3.81	3	2.67	2.45	3.24	3.53	3.36	3.59	3.75	3.76	3.51	4.17	3.6	3.53	4.06	3.59	3.32	2.99	4.03	2.73	2.54	2.94	3.49	3.11	3.22	3.66	3.4	3.5	3.39	3.27	3.54	3.41	3.15	2.69	2.35
ENSG00000113845	A P	TIMMDC1											5.25	6.65	6.33	6.53	6.33	5.68	6.75	6.63	6.82	7.03	7.11	6.56	6.78	6.7	6.92	6.65	7	6.87	6.77	6.7	7.02	6.24	6.93	6.61	6.12	7.09	6.73	6.6	6.57	6.45	7.14	7.31	6.78	6.33	6.29	6.51
ENSG00000101019	A P	UQCC1											3.98	5.03	4.71	5.23	4.11	5.46	4.61	5.13	5.15	5.11	5.42	5.48	5.45	5.03	5.07	5.02	4.82	4.68	4.66	4.63	4.17	4.38	4.39	4.81	4.1	4.9	5.03	4.74	4.88	4.73	5.05	5.51	5.23	4.29	3.91	4.63
ENSG00000198728	A P	LDB1						TF_pool					4.79	5.3	4.75	4.94	5.38	6.16	5.14	5.73	5.31	5.28	5.93	5.34	5.91	5.45	5.32	5.56	5.22	5.24	5.32	4.62	4.64	4.74	4.98	5.63	4.59	5.34	5.8	4.54	5.1	4.57	5.21	5.58	4.26	5.47	4.49	4.86
ENSG00000114405	A P	C3orf14											2.03	3.59	3.82	3.15	2.36	3.39	3.41	3.87	4.05	3.91	4.18	3.03	4.3	3.57	3.67	4.32	4.36	3.58	3.48	4.26	3.24	2.9	3.21	3.48	2.36	4.29	3.54	3.24	2.88	3.38	3.67	3	3.17	2.74	2.05	2.15
ENSG00000170266	A P	GLB1	MP:0005367 : renal/urinary system phenotype										4.07	5.94	5.62	6.57	5.9	5.71	6.55	6.75	6.38	6.65	6.79	6.63	6.9	6.67	6.72	6.76	6.3	5.93	6.28	5.71	5.84	5.03	5.39	5.71	5.12	6.06	7.34	5.79	6.43	6.57	6.34	6.36	5.89	4.63	5.46	5.05
ENSG00000198522	A P	GPN1											3.27	4.45	4.3	3.98	3.48	4.53	4.6	4.45	4.73	4.8	4.99	4.63	4.87	4.62	4.93	4.81	4.56	3.52	4.11	4.71	4.56	3.33	4.18	3.59	4.38	5.59	4.64	3.58	4.17	3.97	3.83	4.89	4.43	3.85	4.07	3.67
ENSG00000126773	A P	PCNX4											3.09	2.94	4.21	3.65	2.7	3.71	3.66	4.74	4.43	4.7	4.92	3.64	5.54	4.72	5.03	5	4.36	3.06	3.39	3.62	3.46	3.36	3.46	3.48	2.6	3.14	4.83	3.71	4.32	4.02	3.83	5.17	4.07	3.02	2.52	2.71
ENSG00000171314	A P	PGAM1											5.86	8.1	6.87	7.74	6.35	7.97	8.15	7.77	7.63	7.69	8.18	7.66	8.53	8.06	8.06	8	7.99	6.83	6.83	7.71	7.87	6.28	7.34	7.87	6.36	7.85	8.38	7.13	7.72	7.47	7.24	8.12	7.45	6.68	5.99	6.67
ENSG00000168255	A P	POLR2J3											3.01	2.56	3.08	2.78	2.67	3.74	2.6	5.16	3.58	3.31	5.02	4.6	4.88	4.79	4.2	4.72	3.73	4.32	3.81	4.03	1.21	3.98	1.85	3.6	3.76	4.7	4.63	2.54	3.68	3.9	4.49	3.85	3.24	3.62	3.67	4.95
ENSG00000285437	A P	POLR2J3											4.11	2.64	4.05	2.82	5.23	4.1	3.13	5.53	4.27	3.53	4.47	4.81	5.05	4.84	4.84	4.56	4.23	5.53	4.75	5.43	4.02	4.8	3.82	4.52	4.24	5.22	5.14	3.81	4.25	3.95	4.55	4.77	3.85	3.69	4.92	3.83
ENSG00000065485	A P	PDIA5											2.65	3	3.28	3.17	3.29	2.72	3.34	3.55	3.12	3.59	3.47	3.9	4.32	3.57	4.12	4.13	4.34	3.58	4.02	3.49	3.63	3.2	2.91	3.52	4.28	3.02	3.77	3.96	3.33	3.66	4.16	4.66	4.18	2.53	3.78	3.02
ENSG00000197385	A P	ZNF860						TF_pool					0.08	0.1	0.13	0.25	0.23	0.37	0.36	0.4	0.31	0.45	0.27	0.89	0.54	1.14	1.35	0.89	0.52	0.17	0.05	0.08	0.07	0.58	0.09	0	0.72	0.91	0.74	0.2	0.11	0.14	0.45	0.89	0.17	0.1	0	0.2
ENSG00000222011	A P	FAM185A											0.98	1.35	1.51	1.05	0.87	1.59	1.69	1.95	2.1	1.66	1.98	1.83	2.02	1.96	2.58	2.29	2.42	1.93	1.71	2.55	1.76	1.39	1.36	1.5	1.53	2.71	2.52	1.85	1.81	1.56	2.3	2.49	0.89	1.04	1.3	2.15
ENSG00000221968	A P	FADS3											5.51	5.59	5.63	5.55	3.61	3.65	3.89	5.38	5.87	5.9	5.71	4.8	5.29	5.72	4.88	4.29	4.31	4.29	3.94	4.11	4.86	4.46	4.81	4.82	4.03	4.98	5.15	4.65	3.53	4.27	4.66	4.87	2.51	4.02	3.22	4.6
ENSG00000058799	A P	YIPF1											3.62	4.52	4.66	4.13	4.16	4.51	5.19	4.82	4.74	4.68	4.94	4.87	4.65	4.71	5.04	5	4.59	4.34	4.45	4.57	4.72	3.78	4.78	4.16	4.04	5.03	5.06	3.96	4.73	3.78	4.06	5.17	4.2	3.94	4.56	4.04
ENSG00000132589	A P	FLOT2								CellSurface_AND_JunctionAdhesion			7.19	7.1	6.76	6.78	6.44	6.64	6.05	6.42	6.57	7.14	6.61	6.48	6.29	6.39	6.62	5.98	6.24	5.64	6.44	6.23	6.63	5.97	7.4	6.27	6.23	7.28	7.23	5.69	5.97	5.6	6.45	6.33	3.92	6.29	6.45	6.28
ENSG00000100979	A P	PLTP											7.87	7.85	7.45	6.59	7.42	7.63	8.03	9.03	8.55	8.21	7.49	5.89	7.68	7.8	7.43	8.83	8.95	8.57	9.73	7.91	7.76	8.83	7.54	8	9.59	7.15	8.29	6.5	7.18	7.94	8.39	7.19	5.86	5.77	7.49	4.78
ENSG00000005108	A P	THSD7A		GO:0030855 : epithelial cell differentiation	GO:0072001 : renal system development								0.72	1.07	2.09	2.44	1.91	2.69	2.56	1.77	2.02	1.83	1.39	2.89	2.39	2.99	3.52	3.87	2.87	2.73	2.87	2.79	1.99	1.95	1.65	2.17	1.92	0.5	2.24	1.08	1.06	1.08	0.84	2.93	0.5	1.75	0.11	2.5
ENSG00000156298	A P	TSPAN7											1.76	1.07	3.82	2.97	2.95	1.18	2.31	2.95	3.28	3.82	3.77	4.21	3.39	4.15	4.08	4.1	4.95	3.74	3.69	0.86	1.84	3.79	1.23	3.2	3.92	5.47	2.54	3.02	3.09	1.8	2.18	5.34	2.26	1.16	3.97	1.82
ENSG00000146038	A P	DCDC2		GO:0030855 : epithelial cell differentiation	GO:0072001 : renal system development								2.24	3.66	3.17	3.92	3.47	3.63	1.85	4.49	4.3	4.96	4.73	4.91	5.2	4.58	5.23	5.08	4.5	4.05	5.81	3.47	4.59	3.16	6.11	4.41	4.82	5.84	3.76	2.44	1.81	2.11	2.37	4.02	2.46	1.16	2.64	2.28
ENSG00000104341	A P	LAPTM4B											2.54	4.15	4.05	4.5	5.71	7.02	9.07	4.82	4.63	4.58	5.28	5.9	5.85	5.22	6.26	6.04	6.31	5.08	5.02	5.02	5.96	3.48	4.62	4.47	4.69	6.42	5.68	4.4	5.31	4.53	4.72	6.01	2.54	3.14	3.65	4.14
ENSG00000152952	A P	PLOD2											3.32	3.93	4.72	4.23	4.95	5.35	6.15	5.36	4.87	4.1	4.45	4.91	6.91	5.95	4.45	5.96	4.7	5.28	4.29	5.1	6.2	4.42	3.29	4.63	4.28	5.88	4.76	3.25	4.38	4.38	4.46	4.09	2.61	1.8	1.54	3.05
ENSG00000117280	A P	RAB29											1.9	3.42	3.17	4.05	3.47	5.41	4.47	4.2	4.02	4.29	3.92	3.63	4.96	4.94	5.8	4.76	4.84	3.23	3.32	3.79	3.73	2.74	3.14	2.14	3.82	5.43	7.16	2.67	3.09	3.35	3.26	5.04	1.41	0.36	2.44	3.14
ENSG00000006747	A P	SCIN											2.53	4.16	4.44	5.58	4.02	5.4	4.88	5.57	5.05	5.67	5.81	5.85	6.43	6.14	6.39	6.31	5.84	4.69	4.89	6.29	5.31	3.97	4.35	5.01	4.79	4.94	7.45	2.96	3.84	5.23	4.54	6.41	0.68	0.46	1.09	4.36
ENSG00000284099	A P	SQSTM1											6.99	8.05	7.85	8.18	7.26	8.88	8.94	7.64	7.95	8.72	7.85	8.56	8.08	7.93	7.87	8.27	8.04	7.54	7.39	9.37	7	7.54	8.98	8.49	6.68	10.8	7.74	6.68	5.17	7.53	7.19	6.78	6.49	5.49	5.17	8.26
ENSG00000109814	A P	UGDH											2.38	2.38	2.27	3.25	3.17	6.33	5.13	3.77	2.92	3.34	3.49	3.51	5.53	4.07	4.32	4.65	3.65	3.09	3.34	5.24	4.64	2.37	3.42	4.04	2.84	4.97	5.25	2.55	2.86	3.81	3.25	4.18	1.58	2.49	1.47	3.76
ENSG00000206412	A P	GNL1											2.9	3.83	2.84	3.04	3.48	3.63	3.83	4.7	3.03	4.47	3.7	3.83	2.49	3.92	3.5	2.65	2.62	3.26	2.94	3.18	3.8	3.26	3.48	2.43	2.93	2.74	3.7	2.84	3.48	2.29	3.11	2.61	2.12	3.92	2.7	3.36
ENSG00000204590	A P	GNL1											1.92	3.6	2.7	3.39	3.47	4.3	3.65	2.31	2.66	3.12	3.94	3.64	4.01	1.85	2.67	3.71	2.62	3.52	4.14	3.15	4.28	2.24	3.33	1.69	3.05	3.83	3.68	2.43	1.58	2.99	2.97	2.61	2.94	2.72	2.16	3.1
ENSG00000129521	A P	EGLN3											1.84	4.56	2.73	4.03	2.98	4.32	4.58	3.86	3.81	3.21	3.83	4.22	4.37	4.86	4.79	5.1	5.1	3.78	3.55	3.24	3.92	3.19	4.04	4.26	2.66	4.18	5.45	2.5	2.8	2.64	1.73	4.96	1.69	2.39	2.89	2.36
ENSG00000229470	A P	GNL1											1.05	2.86	2.14	2.08	2.11	2.85	2.89	3.02	2.6	2.71	2.86	2.99	2.51	2.75	3.27	2.8	3.02	2.72	2.94	2.33	3.27	2.4	2.42	1.55	2.45	2.68	1.97	2.14	2.11	2.13	3.07	3.2	2	2.54	1.66	2.22
ENSG00000232143	A P	GNL1											1.05	2.74	2.04	2.35	2.25	3.31	3.04	2.12	2.4	2.57	3.11	2.86	3.41	1.85	2.67	2.84	2.62	2.68	3.12	2.39	3.23	2.22	2.45	1.31	2.4	3.05	2.93	2.03	1.52	2.32	2.76	2.61	2.14	2.53	1.66	2.21
ENSG00000228581	A P	GNL1											1.05	2.74	2.04	2.35	2.25	3.31	3.04	2.12	2.4	2.57	3.11	2.86	3.41	1.85	2.67	2.84	2.62	2.68	3.12	2.39	3.23	2.22	2.45	1.31	2.4	3.05	2.93	2.03	1.52	2.32	2.76	2.61	2.14	2.53	1.66	2.21
ENSG00000226882	A P	GNL1											1.05	2.86	2.14	2.08	2.11	2.85	2.89	2.49	2.6	2.71	3.16	2.99	2.59	3.43	2.5	3.25	3.68	2.72	2.94	2.33	3.27	2.4	2.42	1.55	2.45	3.16	2.08	2.14	1.99	2.43	3.07	3.03	2	2.55	1.66	2.22
ENSG00000206492	A P	GNL1											1.05	2.78	2.12	2.08	2.11	2.85	3.18	2.83	2.53	3.48	2.86	3.55	2.51	2.24	3.97	3.78	4.23	2.72	2.94	2.33	3.25	2.37	2.42	1.36	2.44	2.68	1.97	2.12	1.81	2.13	3	4.37	2	2.88	1.64	2.22
ENSG00000173264	A P	GPR137											5.22	5.56	4.88	5.3	5.82	6.51	5.51	5.64	5.26	5.19	5.46	5.92	5.59	5.58	5.56	5.37	5.79	5.86	5.56	4.61	5.48	5.26	5.56	5.49	5.56	5.39	6.16	5.44	4.41	5.06	6.33	5.61	4.97	5.55	4.77	5.41
ENSG00000164124	A P	TMEM144											1.32	1.6	1.85	1.83	0.83	0.96	0.75	2.18	1.51	1.4	1.51	1.69	2.25	2.07	2.44	2.29	2.53	1.85	2.27	2.61	1.37	1.42	1.76	1.62	2.57	2.68	2.64	1.77	1.39	1.5	1.01	2.28	1.43	0.58	1.04	1.26
ENSG00000133639	A P	BTG1	MP:0005367 : renal/urinary system phenotype	GO:0030855 : epithelial cell differentiation									4.18	5.88	4.87	5.88	4.86	6.14	5.8	5.12	5.31	5.75	5.22	7.06	6.06	4.97	6.02	6.72	5.97	5.79	6.31	6.65	7.53	5.12	5.27	6.57	6.57	6.6	5.07	6.36	6.38	4.82	5.62	7	5.08	5.25	5.07	5.54
ENSG00000269190	A P	FBXO17											3.05	4.35	3.51	3.38	4.01	4.11	4.83	5.31	4.52	4.39	4.34	3.48	4.62	3.59	4.43	4.26	4.79	4.18	3.49	3.26	3.85	3.85	3.23	4.19	2.78	4.03	5.55	4.11	3.82	4.1	4.53	4.66	1.39	2.19	3.62	4.8
ENSG00000115129	A P	TP53I3											4.91	5.11	4.91	4.95	3.78	3.84	3.26	4.56	5.51	5.96	5.01	4.92	5.23	4.68	5.54	5.4	6.11	4.89	4.76	4.17	5.04	4.82	4.63	3.08	3.95	4.53	6.36	3.98	4.69	4.92	4.86	5.06	4.08	4.49	4.33	2.6
ENSG00000087077	A P	TRIP6											5.18	6.5	6.17	6.26	5.98	6.08	6.44	6.55	6.49	7.22	6.84	5.59	6.25	6.04	6.49	6.84	6.96	6.33	6.02	6.23	6.49	6.16	5.8	5.75	5.81	7.5	7.14	6.36	5.92	6.5	7.02	6.74	4.95	5.51	5.67	6.59
ENSG00000109775	A P	UFSP2											3.24	5.59	4.67	4.39	4.7	4.55	5.35	4.97	4.99	5.17	5.12	5.31	5.26	5.24	5.89	5.57	5.16	5.14	4.51	4.47	5.55	4.75	5.4	4.13	3.92	5.44	5.55	4.77	4.82	4.21	4.41	5.56	3.5	4.49	4.21	4.56
ENSG00000157168	A P	NRG1		GO:0030855 : epithelial cell differentiation		LIGANDS						GO:0043069 : negative regulation of programmed cell death	3.2	3.45	3.68	2.62	3.87	4.94	4.46	4.27	4.06	3.35	4.31	3.39	4.37	4.3	4.99	4.98	4.12	4	3.86	3.66	4.33	3.36	3.89	3.18	3.64	3.68	5.3	4.87	4	4.16	4.04	5.53	0.36	1.47	4.48	3.43
ENSG00000141736	A P	ERBB2					RECEPTORS					GO:0043069 : negative regulation of programmed cell death	4.95	5.55	5.2	6.11	5.7	6.04	6.38	6.4	6.15	5.43	5.99	6.45	5.94	6.88	6.93	6.09	6.18	5.41	5.47	4.65	5.34	5.22	4.42	4.34	4.55	6.09	6.5	3.62	5.19	3.83	5.08	6.46	1.71	2.81	5.43	5.74
ENSG00000163435	A P	ELF3		GO:0030855 : epithelial cell differentiation				TF_pool					5.93	6.7	6.44	5.84	4.73	5.96	6.01	7.05	6.95	7.1	6.76	6.87	6.46	6.73	6.95	7.08	5.21	5.22	4.9	6.64	7.49	6.16	3.89	6.19	5.6	7.15	6.81	3.76	3.86	4.33	4.91	6.67	1.8	0.75	4.74	5.28
ENSG00000125618	A P	PAX8		GO:0030855 : epithelial cell differentiation	GO:0072001 : renal system development		RECEPTORS	TF_pool				GO:0043069 : negative regulation of programmed cell death	7.01	6.54	6.67	6.76	7.11	7.79	7.16	7.64	6.87	6.91	7.17	7.47	7.58	7.67	8.06	7.72	7.57	7.69	6.37	6.2	6.87	7.75	5.29	6.02	6.74	8.11	8.3	5	6.03	5.44	6.8	8.37	1.5	0.48	6.07	7.68
ENSG00000153822	A P	KCNJ16											4.83	3.54	5	4.49	3.97	5.45	5.44	5.58	5.29	5.05	5	5.66	5.95	5.6	5.96	5.4	5.12	4.67	4.31	5.73	4.07	4.59	3.23	3.48	4.36	6.16	4.84	4.44	4.35	2.91	4.32	5.2	0.42	0.13	3.27	4.97
ENSG00000171234	A P	UGT2B7											6.46	6.51	7.46	5.99	5.5	6.5	7.61	6.53	7.62	7.02	6.47	7.07	7.01	7.11	7.27	7.59	7.18	6.35	5.66	6.31	6.88	5.49	5.9	5.05	6.41	7.92	6.81	5.07	5.95	5.13	6.41	6.49	0.58	1.36	5.83	6.07
ENSG00000153721	A P	CNKSR3									GO:0043409 : negative regulation of MAPK cascade		1.31	2.73	2.55	2.9	2.33	4.08	4.32	4.21	3.46	3.56	4.25	4.11	4.84	4.54	5.57	5.14	4.04	2.84	2.83	3.31	2.83	2.52	2.45	1.77	1.28	4.94	3.57	1.96	2.77	1.88	2.13	5.41	0.6	1.05	1.59	2.46
ENSG00000189221	A P	MAOA											1.91	3.5	4.63	5.42	2.07	4.02	4.29	3.52	4.35	3.38	2.71	5.27	3.81	5.02	4.53	3.88	4.59	3.58	3.52	4.48	3.36	3.14	3.78	4.17	4.31	3.88	5.09	4.19	5.29	3.76	4.45	4.14	0.84	0.18	0.88	3.93
ENSG00000122870	A P	BICC1	MP:0005367 : renal/urinary system phenotype		GO:0072001 : renal system development								2.2	2.75	3.29	3.53	2.23	4.24	3.45	3.6	3.46	3.3	3.62	4.75	4.99	4.68	4.69	4.4	4.03	3.04	3.3	3.27	3.32	2.8	3.25	2.39	2.96	4.74	4.84	1.76	3.19	2.99	3.11	4.88	0.42	0.37	2.69	2.85
ENSG00000166710	A P	B2M											9.14	12.07	11.16	11.43	10.59	11.3	11.61	11.91	11.37	10.74	11.51	11.97	11.98	11.25	11.77	11.18	11.81	10.46	12.05	10.95	12.18	9.87	10.71	9.42	11.65	11.02	11.76	9.25	11.89	10.97	10.86	11.8	11.11	7.66	9.82	8.86
ENSG00000125398	A P	SOX9	MP:0005367 : renal/urinary system phenotype	GO:0030855 : epithelial cell differentiation	GO:0072001 : renal system development			TF_pool				GO:0043069 : negative regulation of programmed cell death	2.87	2.22	1.96	2.23	1.42	2.83	2.49	3.81	3.22	3.12	2.99	4.32	3.65	4.01	4.97	5.31	2.91	2.09	2.68	3.32	3.88	3.81	1.83	1.63	1.46	5.2	0.3	0.01	0.87	0	0.77	3.38	0.34	0.05	0.05	1.32
ENSG00000151892	A P	GFRA1	MP:0005367 : renal/urinary system phenotype		GO:0072001 : renal system development		RECEPTORS						2.43	1.7	3.71	2.91	3.11	0.65	1.09	0.68	0.57	3.3	3.7	1.45	4.45	4.37	3.3	3.3	3.14	2.23	2.99	3.38	3.24	3.13	1.78	3.87	0.64	1.11	0.29	0.16	0.58	0.21	2.39	2.57	0.11	0.19	0.05	0.84
ENSG00000012171	A P	SEMA3B				LIGANDS							4.11	5.19	4.14	4.8	3.6	3.5	4.05	4.29	4.56	4.5	3.87	6.13	4.65	5.03	4.66	4.11	4.01	3.56	3.46	4.07	5.28	4.08	3.79	5.14	4.19	3.36	4.05	4.81	2.83	4.62	5.58	4.31	0.56	4.09	1.36	4.28
ENSG00000102996	A P	MMP15											4.19	2.89	3.46	4.2	3.25	2.27	2.85	2.6	3.57	4.56	3.11	4.12	3.93	3.49	4.66	3.95	3.08	3.38	3.26	1.31	3.66	2.42	2.26	1.68	4.57	2.96	5.11	3.29	3.49	3.38	4.47	4.13	1.99	1.9	1.99	3.25
ENSG00000170382	A P	LRRN2					RECEPTORS						1.82	0.77	0.82	3.26	4.29	4.64	4.76	2.74	2.47	1.97	3.09	3.33	3.8	3.6	3.65	3.29	2.36	2.39	1.08	0.83	2.94	1.44	1.57	0.19	3.27	0.62	5	2.78	1.37	4.22	4.25	1.49	0.2	0.02	0.24	2.53
ENSG00000075891	A P	PAX2	MP:0005367 : renal/urinary system phenotype	GO:0030855 : epithelial cell differentiation	GO:0072001 : renal system development			TF_pool				GO:0043069 : negative regulation of programmed cell death	2.82	2.85	2.66	3.73	3.82	4.54	3.6	3.69	3.09	3.67	3.22	4.43	4.55	4.27	4.44	4.86	3.98	4.53	3.5	3.02	3.9	4.31	3	1.55	2.99	4.11	5.54	2.86	3.05	3.16	4.77	4.91	0.29	0	3.05	1.01
ENSG00000105855	A P	ITGB8					RECEPTORS						1.41	1.4	1.56	2.39	1.32	3.26	2.17	1.63	1.73	1.73	2.04	3.21	3.61	2.49	4.16	4.67	3.17	3.01	3.01	2.81	3.21	2.87	2.76	1.43	1.82	3.54	5.28	0.98	1.43	1.71	2.14	3.3	0.06	0.33	0.49	3.15
ENSG00000120756	A P	PLS1		GO:0030855 : epithelial cell differentiation									0.45	1.16	1.42	1.95	1.01	1.87	2.89	3.25	1.86	2.29	1.77	2.97	3.44	3.35	4.33	3.39	2.72	0.76	1.18	1.54	2.47	1.16	0.72	0.68	1.19	3.97	3.52	0.97	0.81	1.5	1.14	3.3	0.84	0.62	0.69	1.58
ENSG00000173930	A P	SLCO4C1											1.45	2.32	1.91	2.75	3.01	3.99	3.95	3.12	3.09	2.71	3.27	3.95	3.6	3.75	4.91	4.26	4.55	2.68	2.72	3.41	3.24	2.85	2.8	1.8	1.78	4.93	5.08	2.97	2.83	3.02	3.67	3.76	0.68	0.48	0.91	3.73
ENSG00000143126	A P	CELSR2					RECEPTORS						1.66	2.32	2.86	3.05	4.45	4.46	3.81	3.95	3.1	3.88	3.2	4.49	4.3	3.97	4.49	4.47	4.11	4.05	3.91	2.89	3.73	3.61	2.65	3.3	3.08	3.02	4.41	2.54	2.81	3.02	3.51	4.6	2.4	1.03	1.65	2.36
ENSG00000167588	A P	GPD1											1.98	2.34	3.52	3.81	3.95	5.63	5.76	3.15	3.45	2.95	3.22	1.47	3.3	5.46	5.57	5.49	5.03	5.53	2.84	3.04	3.92	3.42	1.98	3.81	5.85	3.99	5.81	2.56	3.49	3.73	3.68	3.97	1.23	0.08	3.33	6.25
ENSG00000158806	A P	NPM2											5.21	5.91	5.56	4.61	4.6	4.19	4.53	4.99	5.98	5.7	4.98	4.16	4.83	4.3	4.99	4.47	4.66	3.98	4.19	3.86	5.32	3.94	3.86	4.81	5.46	3.56	2.3	3.38	3.21	3.11	4.03	3.89	1.1	0.8	2.77	5.38
ENSG00000188906	A P	LRRK2	MP:0005367 : renal/urinary system phenotype		GO:0072001 : renal system development							GO:0043069 : negative regulation of programmed cell death	3.12	3.44	3.95	4.18	4.67	5.08	5.2	4.89	4.48	4.74	4.93	5.16	5.97	4.81	6.2	6.52	5.86	5.36	5.33	3.87	4.75	5.45	4.54	1.9	4	4.89	5.13	1.89	2.76	1.55	2.41	5.96	1.2	1.92	3.68	3.63
ENSG00000157890	A P	MEGF11											1.79	2.76	1.88	2.48	2.4	2.28	2.29	3.01	3.91	2.76	2.89	1.12	2.48	1.2	2.41	4.88	4.41	3.66	3.89	3.68	4.87	2.91	2.24	0.33	6.07	3.19	3.7	2.42	1.27	3.74	3.39	3.66	0.54	0.02	0.37	0.33
ENSG00000162896	A P	PIGR					RECEPTORS						7.6	7.5	7.92	4.91	1.37	2.98	6.17	7.49	7.38	5.64	1.59	6.09	3.81	8.85	8.86	8.64	7.64	6.01	4.87	5.76	8.47	7.81	1.14	3.03	7.3	9.31	11.24	2.35	4.18	3.67	6.41	6.58	1.12	0.18	0.43	8.56
ENSG00000115828	A P	QPCT											3.14	4.51	5.72	5.78	3.59	3.28	5.88	5.73	5.72	5.94	5.14	2.84	5.45	6.49	5.59	5.6	5.79	4.46	3.92	4.62	5.44	3.74	2.56	3.05	4.08	5.81	5.72	4.93	4.04	5.18	4.55	5.15	1.77	2.2	2.77	4.32
ENSG00000178828	A P	RNF186											3.15	2.91	5.96	3.91	2.86	3.26	6.29	5.16	5.24	4.46	3.28	1.67	1.83	5.79	4.34	2.49	4.84	4.09	0.57	4.29	2.5	2.69	0.87	0.15	2.42	0.09	7.39	3.25	6.42	2.34	2.53	1.61	0	0	1.76	4.56
ENSG00000142910	A P	TINAGL1					RECEPTORS						6.63	6.81	6.81	7.27	6.86	6.87	6.87	7.72	7.51	7.73	7.57	7.46	8.12	8.09	7.27	7.49	7.24	7.03	5.99	4.3	6.82	6.78	4.67	6.82	6.03	6.56	7.49	6.81	7.44	5.71	6.85	7.72	3.32	2.66	5.95	6.81
ENSG00000197747	A P	S100A10											9.17	10.11	10.04	9.46	8.95	8.72	9.06	9.91	9.84	10.22	9.46	8.93	9.59	9.17	8.94	8.12	8.22	8.22	8.44	8.26	9.49	8.25	9.17	7.41	9.17	9.3	9.19	7.85	8.04	7.87	8.27	8.31	6.6	7.94	7.86	8.24
ENSG00000288323	A P	FAM86DP											2.91	3.63	4.04	4.05	3.17	2.94	3.37	4.01	3.92	3.84	3.92	3.49	3.98	3.74	3.46	2.84	2.52	2.93	2.71	2.46	2.61	2.76	3.43	2.92	2.55	3.03	2.99	1.78	2.37	2.15	2.47	3.39	3.71	2.63	1.91	3.38
ENSG00000282933	A P	RHOXF1P3											1.52	2.03	2.07	1.88	1.34	2.7	3.4	1.98	2.76	2.33	2.64	2.24	2.95	2.46	1.41	0.9	2.04	1.61	1.2	1.94	1.28	1.13	1.48	1.29	2.09	0.39	0.38	0.29	0.13	0.47	0.08	2	1.5	1.22	0.98	2.11
ENSG00000124939	A P	SCGB2A1											3.17	3.4	2.59	3.7	2.4	1.92	2.91	5.04	4.47	2.88	3.16	5.8	0.95	2.44	2.5	1.07	1.26	0.62	4.49	1.03	0.72	3.02	0.11	0.32	3.14	0.15	0	5.69	0	0.44	0	0.79	0.24	0	0	1.12
ENSG00000275003	A P	DDT										GO:0043069 : negative regulation of programmed cell death	0.29	1.13	1.97	3.03	2.18	2.95	2.4	2.31	1.85	1.87	1.86	4.03	1.98	2.57	2.17	2.44	3	3.18	2.13	1.69	1.62	2.09	0.97	2.4	4.15	2.68	2.69	2.74	2.39	3.12	2.96	1.85	3.77	2.25	2.43	1.29
ENSG00000099977	A P	DDT										GO:0043069 : negative regulation of programmed cell death	5.99	8.67	8.35	8.21	8.19	8.95	8.47	8.59	8.85	8.93	8.59	8.54	7.98	8.41	8.12	7.9	8.31	7.92	7.71	7.48	8.02	7.34	6.69	8.31	9.55	8.18	7.75	8.36	8.06	8.12	8.66	7.5	8.21	8	8.16	7.17
ENSG00000107281	A P	NPDC1											6.67	5.49	5.33	5.57	5.48	4.63	3.96	4.84	4.12	7	5.09	5.06	5.7	5.01	3.69	3.67	4.01	4.27	4.57	3.04	4.5	4.76	5.53	3.57	5.24	5.88	2.7	4.01	4.46	4.12	5.25	5.33	4.43	3.74	3.92	3.6
ENSG00000153904	A P	DDAH1											4.26	3.81	5.03	4.44	2.68	4.52	4.97	5.49	4.91	4.28	5.01	4.69	5.98	5.88	6.33	6.18	5.4	5.31	3.67	3.51	5.02	4.4	4.13	3.14	4.54	2.7	6.11	3.89	4.22	4.06	3.8	5.79	0.96	0.37	4.46	4.43
ENSG00000104723	A P	TUSC3											3.41	5.04	5.53	5.32	5.59	6.55	6.8	5.95	5.55	6.09	6.12	6.36	6.82	6.32	7.25	8.36	8.67	6.97	7.45	6.32	5.81	6.4	5.96	6.43	6.1	6.67	5.98	6.44	5.67	5.11	5.39	6.3	5.06	4.33	3.64	4.81
ENSG00000179431	A P	FJX1											4.4	5.38	4.74	5.31	5.36	5.59	6.31	5.69	5.49	5.95	5.45	5.41	6.29	5.43	5.24	7.08	6.54	6.39	5.05	3.2	5.17	6.58	4.11	7.25	3.87	3.07	2.21	5.4	2.88	4.95	4.03	7.32	4.09	3.57	6.33	4.35
ENSG00000275498	A P	PDXDC1											2.21	3.36	3.76	2.99	3.71	0	3	4.66	3.27	2.67	4.24	4.24	4.3	2.8	6.12	5.12	4.6	3.3	3.39	5.08	4.34	2.77	4.31	5.36	3.17	2.87	0.41	3.32	3.08	4.22	3.97	4.54	2.91	0.05	2.49	3.15
ENSG00000184254	A P	ALDH1A3											3.23	2.53	5.45	4.46	2.32	3.56	7.72	6.57	4.98	5.45	5.14	4.07	3.38	5.68	5.08	2.96	4.62	1.15	3.2	0.02	1.19	1.63	0.85	1.12	3.31	1.2	1.63	0.03	3.21	0.42	0.64	7.23	0.63	0.3	4.23	0.79
ENSG00000159423	A P	ALDH4A1					RECEPTORS						6.51	8.62	8.72	8.49	7.58	9.12	10.31	9.41	9.22	8.96	9.49	4.76	9.13	9.37	7.97	8.05	8.62	7.25	4.57	3.49	6.3	6.74	4.84	4.41	5.42	4.72	5.55	7.36	5.81	6.01	7.09	8.09	5.12	5.95	7	6.48
ENSG00000148702	A P	HABP2											7.98	8.41	9.29	9.43	9.04	9	9.06	9.47	9.13	9.28	9.68	7.21	9.95	10.08	8.52	9.32	9.14	8.83	7.98	6	8.16	7.46	5.22	6.09	8.19	1.39	8.5	6.78	7.88	7.45	8.1	10.09	3.1	5.19	8.62	5.37
ENSG00000188549	A P	CCDC9B											1.68	1.58	1.77	2.37	1.24	0.79	0.82	1.52	2.21	2.79	1.84	2.65	2.25	2.52	2.75	2.84	2.63	2.43	2.82	2.18	1.94	2.86	2.39	2.02	2.38	3.42	3.23	1.53	1.65	1.71	2.63	2.36	1.73	1.59	0.86	0.7
ENSG00000049246	A P	PER3						TF_pool					1.34	1.62	2.02	2.1	2.76	4.03	3.17	2.68	2.06	1.99	1.98	3.09	3.51	2.43	3.39	4.02	3.24	2.67	2.8	2.99	2.59	2.99	1.76	2.73	3.88	1.78	2.06	3.64	1.82	2.47	2.69	3.52	1.98	1.16	1.43	0.8
ENSG00000103449	A P	SALL1	MP:0005367 : renal/urinary system phenotype	GO:0030855 : epithelial cell differentiation	GO:0072001 : renal system development			TF_pool					2.23	3.55	2.26	3.49	1.7	3.17	3.57	4.19	3.15	3.92	3.08	4.49	4.34	4.32	6.12	4.89	5.56	3.55	3.48	2.45	3.99	3.12	3.31	0.93	2.69	4.33	4.11	2.91	3.46	3.86	4.95	4.6	1.24	0.23	1.85	4.67
ENSG00000189067	A P	LITAF						TF_pool					5.17	6.44	6.82	7	5.24	6.74	6.91	7.04	6.46	6.34	6.29	7.53	7.46	7.25	6.08	7.02	6.83	6.17	6.9	7.23	7.2	5.53	6.33	7.17	6.5	6.46	6.85	6.16	5.64	5.66	5.1	7.48	5.93	5.34	5.2	5.79
ENSG00000147065	A P	MSN		GO:0030855 : epithelial cell differentiation						CellSurface_AND_JunctionAdhesion			6.49	5.55	6.5	6.51	6.41	6.84	6.53	7.03	6.35	6.89	6.68	7.16	7.57	7.1	7.04	7.03	6.39	6.41	6.15	6.58	5.79	5.91	5.57	5.14	6.71	7.06	7.77	4.71	6.43	6.05	6.06	7.08	5.19	5.26	4.53	5.49
ENSG00000176658	A P	MYO1D											3.2	4	4.74	5.15	4.26	6.24	4.91	5.1	4.71	5.5	5.06	5.54	4.97	5.38	5.04	5.1	5.11	4.16	5.31	5.28	3.18	3.55	4.01	4.6	4.79	2.93	6.14	2.97	3.69	4.55	4.51	4.07	4.42	4.14	2.03	5.33
ENSG00000131473	A P	ACLY											3.6	3.93	3.36	3.78	3.31	4.66	4.54	4.9	3.96	4.6	4.18	4.47	5.32	4.94	5.35	5.22	4.68	3.78	3.71	4.88	4.99	3.61	4.03	4.03	3.66	6.63	4.95	3.19	3.96	3.67	3.96	5.35	3.1	3.29	2.75	4.15
ENSG00000072110	A P	ACTN1								CellSurface_AND_JunctionAdhesion			4.27	4.31	5.35	5.05	4.38	4.38	3.94	5.92	5.28	6.22	5.46	5.61	6.82	6.13	5.71	5.5	5.3	4.29	4.62	4.34	5.11	4.5	3.63	4.19	5.38	5.08	6.33	4.29	5	5.38	5.09	5.66	2.98	3.63	3.28	2.98
ENSG00000105221	A P	AKT2		GO:0030855 : epithelial cell differentiation								GO:0043069 : negative regulation of programmed cell death	4.08	5.12	5.85	6.32	4.3	5.32	4.58	6.96	6.31	6.05	6.75	7.5	7.08	7.05	6.82	6.46	6.66	5.23	5.65	4	3.78	4.92	4.61	4.66	6.7	5.37	6.79	4.67	5.39	5.62	5.92	6.87	4.92	5.42	3.92	5.46
ENSG00000176842	A P	IRX5						TF_pool					1.75	2.61	2.99	3.2	2.92	3.54	1.59	3.17	3.1	3.11	1.2	4.32	1.46	2.93	4.38	0.19	4.26	0.4	3.8	0.12	0.12	4.15	3.55	0	2.75	3.77	1.45	2.89	2.9	2.41	0.99	0.83	0.17	0.06	0.12	2.79
ENSG00000061918	A P	GUCY1B1											2.55	2.41	3.6	3.82	3.86	5.18	4.08	4.68	3.83	3.61	3.58	4.48	5.14	4.63	4.59	5.13	4.53	3.74	2.74	3.86	4.22	3.34	2.29	3.38	3.76	3.94	4.22	2.39	2.25	2.18	2.12	4.46	1.73	0.24	2.32	3.15
ENSG00000137962	A P	ARHGAP29											2.14	1.93	2.48	2.62	2.1	3.5	2.35	3.01	2.86	2.66	2.87	3.81	4.97	3.59	3.49	4.44	2.54	2.61	2.89	2.93	3.27	2.99	1.99	1.98	2.83	4.68	3.68	1.42	2.06	2.41	2.09	4.2	1.11	0.4	1.67	2
ENSG00000152894	A P	PTPRK					RECEPTORS			CellSurface_AND_JunctionAdhesion			1.69	0.69	2.58	3.33	0.56	2.87	2.96	3.11	2.59	1.5	3.07	3.34	4.48	4.05	4.31	4.32	3.12	1.61	1.69	1.92	2.91	0.86	1.96	2.28	1.59	3.84	3.34	1.11	1.65	1.78	1.48	4.24	0.98	0.06	1.34	2.21
ENSG00000144824	A P	PHLDB2											1.56	1.38	1.56	2.47	1.55	2.2	2.45	2.84	2.41	1.88	2.04	3.11	3.68	3.64	4.27	3.44	3.25	2.01	1.9	1.92	3.49	2.88	2.24	0.93	1.41	3.79	3.74	1.7	2	1.84	1.37	3.45	0.41	0.24	1.45	2.41
ENSG00000162522	A P	KIAA1522											3.06	4.52	4.12	4.84	4.29	5.66	4.8	4.94	5.25	4.72	5.03	5.43	5.36	4.95	4.97	4.81	4.22	4.21	3.72	3.47	4.63	3.29	3.82	4.4	4.96	5.18	5.55	3.34	3.93	3.54	5.07	3.6	1.02	1.34	2.01	5.1
ENSG00000103460	A P	TOX3						TF_pool				GO:0043069 : negative regulation of programmed cell death	0.3	0.52	0.85	0.58	1.65	2.49	2.13	2.83	1.14	0.99	0.93	1.84	2.97	1.98	3.06	2.52	1.64	1.05	0.36	1.23	1.34	0.56	0.13	0.9	0	0.8	0.01	0.18	0.26	0.01	0.07	1.69	0	0.03	0	0.57
ENSG00000123572	A P	NRK					RECEPTORS						1.27	0.97	2.12	1.97	1.85	2.67	3.39	2.14	2.43	1.97	2.23	2.81	3.3	2.76	2.56	2.59	2.56	1.97	1.86	2.75	1.21	2.02	1.72	1.3	1.06	0.19	1.47	0.5	0.93	0.03	0.07	2.37	0.08	0	0.9	1.02
ENSG00000240583	A P	AQP1	MP:0005367 : renal/urinary system phenotype		GO:0072001 : renal system development							GO:0043069 : negative regulation of programmed cell death	7.11	4.52	6.51	6.37	5.72	2.46	5.76	5.6	6.16	7.84	5.58	3.78	5.81	6.84	8.89	6.88	7.37	3.9	5.26	3.23	6.56	6.51	3.75	4.11	5.23	6.85	3.02	4.41	6.11	5.66	5.22	6.86	4.78	4.27	5.77	3.13
ENSG00000130707	A P	ASS1			GO:0072001 : renal system development								7.65	7.24	8.34	7	7.34	6.94	6.96	7.63	7.84	8.69	7.41	6.26	6.57	7.88	7.39	6.54	6.92	7.03	6.01	5.2	6.67	7.63	6.38	5.17	6.92	6.43	7.19	7.04	4.85	6.49	6.2	7.9	6.27	2.76	9.7	7.79
ENSG00000129151	A P	BBOX1											3.66	4.96	6.89	3.46	0.3	0.32	0.55	6.56	7.17	7.13	6.05	5.05	4.55	7.17	8.37	6.36	6.86	2.64	1.54	0.72	4	5.01	0.95	0	2.09	1.86	1.76	0.48	1.9	0.75	2.06	6.02	0.09	0	5.68	5.37
ENSG00000145692	A P	BHMT	MP:0005367 : renal/urinary system phenotype	GO:0030855 : epithelial cell differentiation									4.8	4.78	4.99	2.32	4.5	2.24	8.03	6.55	5.4	5	7.26	2.5	8.1	7.22	9.31	8.01	7.43	7.45	0.38	2.41	6.41	6.12	1.06	3.87	0.53	0.24	0.91	4.38	5.78	5.07	5.54	9.69	0.18	2.33	8.49	7.46
ENSG00000179862	A P	CITED4											7.27	6.78	6.82	7.56	4.23	2.99	1.73	7.58	6.43	7.18	6.75	6.38	6.63	7.29	7.39	6.92	7.53	6.49	6.53	4.32	7.24	6.89	6.89	4.68	6.6	5.27	5.55	5.45	3.68	4.34	6.31	5.84	6.39	2.51	5	7.55
ENSG00000163739	A P	CXCL1				LIGANDS							3.01	3.39	4.73	3.41	0.47	0	0.05	4	4.06	4.29	3.24	1.99	4.38	4.64	3.92	4.78	2.22	2.47	1.29	5.73	5.11	5.03	2.72	1.94	1.96	4.54	2.01	1.08	1.35	2.79	3.27	5.81	0.95	0.05	4.47	0.84
ENSG00000145824	A P	CXCL14	MP:0005367 : renal/urinary system phenotype			LIGANDS							8.4	6.92	8.24	7.33	1.35	0.07	5.01	8.15	7.88	8.73	7.06	6.6	6.33	8.2	9.03	7.6	8.19	7.37	5.12	2.15	6.81	8.49	6.64	0.75	4.43	9.03	7.23	6.08	5.44	4.99	5.26	8.73	1.69	0.25	9.83	6
ENSG00000168671	A P	UGT3A2											0.95	1.41	1.01	0.73	3.15	3.34	2.74	3.05	1.25	3.16	2.97	0.86	3.3	1.91	2.47	3.14	3.78	3.01	1.83	3.64	2.39	1.94	1.04	2.07	3.21	2.83	2.32	0	0.05	1.48	0.5	2.49	0.81	0.38	0.02	3.49
ENSG00000198796	A P	ALPK2					RECEPTORS						3.24	2.54	2.21	1.36	2.63	3.29	0.32	3.6	3.49	4.57	3.89	1.91	4.17	2.64	2.13	3.3	2.21	1.43	2.79	2.05	1.95	2.86	2.1	1.08	1.74	4.7	0.23	0.04	1.25	2.82	1.98	4.46	0.16	0.2	0.6	0
ENSG00000170579	A P	DLGAP1											2.09	2.06	2.22	2.77	1.1	1.6	1.73	2.98	2.69	2.93	2.44	1.63	3.66	3.73	2.9	3.68	2.95	2.76	2.02	2.58	3.46	2.33	1.99	1.07	1.44	4	1.49	0.62	0.37	1.75	1.92	2.46	2.05	0.55	0.18	1.5
ENSG00000104825	A P	NFKBIB						TF_pool					3.43	3.45	3.39	2.94	3.3	3.92	3.23	3.77	3.3	3.86	3.41	3.47	3.43	3.66	3.91	3.82	3.86	3.71	3.92	3	3.46	3.55	3.49	3.24	3.72	3.56	3.63	3.09	3	3.2	4.08	3.29	2.76	3.17	2.24	3.36
ENSG00000107819	A P	SFXN3											4.41	4.74	4.4	4.62	4.1	4.1	3.64	5.09	4.9	4.89	5.13	4.96	5.5	4.85	5.6	5.27	5.39	4.51	5.19	4.49	4.52	4.58	4.17	5.65	5.15	4.22	5.24	3.56	3.25	3.84	4.64	4.12	2.99	3.74	3.2	3.17
ENSG00000182199	A P	SHMT2											5.12	6.22	5.94	5.7	5.45	6.57	6.1	6.23	6.31	6.35	6.67	5.44	6.82	6.36	6.64	6.53	6.97	6	6.31	6.74	6.11	5.34	6.45	6.12	6.31	5.16	5.7	5.21	5.27	5.95	6.15	6.2	6.55	5.09	5.71	6.43
ENSG00000282844	A P	ACTN4	MP:0005367 : renal/urinary system phenotype		GO:0072001 : renal system development					CellSurface_AND_JunctionAdhesion			6.76	5.87	5.87	6.09	6.02	5.52	5.59	6.05	5.83	6.67	6.02	5.54	5.4	5.18	5.04	5.65	6.26	6.55	5.87	4.59	6.28	6.26	5.34	5.75	6.19	5.36	5.22	5.96	5.38	5.06	6.2	5.8	4.95	4.89	5.4	6.13
ENSG00000130402	A P	ACTN4	MP:0005367 : renal/urinary system phenotype		GO:0072001 : renal system development					CellSurface_AND_JunctionAdhesion			2.96	3.98	5.14	5.64	5.98	6.43	6.53	7.17	6.09	6.92	6.37	6.54	7.52	7.15	7.57	7.35	6.87	6.09	5.69	5.34	3.91	5.01	3.1	5.67	5.8	6.24	7.52	5.56	6	6.12	6.78	7.13	4.39	3.38	3.93	5.25
ENSG00000133313	A P	CNDP2											6.49	8.51	7.42	7.95	6.55	7.99	8.01	8.05	8.07	8.06	7.96	8.05	7.84	7.92	8.78	7.99	8.05	7.62	7.73	7.46	8.49	6.9	8.29	6.45	7.78	7.86	8.56	7.66	8.03	7.75	8.96	8.14	6.97	6.96	7.14	8.37
ENSG00000016864	A P	GLT8D1											3.57	4.79	4.73	4.35	4.24	4.2	5.22	4.82	5.13	5.06	5.24	5.64	5.67	5.19	5.89	5.83	5.35	5.18	5.11	4.94	5.21	4.71	5.01	5.06	4.19	5.61	6.11	5.38	5.92	5.52	5.98	5.94	4.99	4.37	4.87	4.34
ENSG00000101337	A P	TM9SF4											3.14	3.71	3.6	3.82	3.86	4.32	4.22	4.4	4.04	4.15	4.2	4.5	4.98	4.55	4.89	4.8	4.41	4.24	4.01	4.32	3.54	3.82	3.44	4.24	4.31	4.85	5.02	4.31	4.65	4.53	4.94	5.15	4.46	3.55	3.1	4.13
ENSG00000077458	A P	FAM76B											0.93	0.68	0.79	1.32	1.22	2.1	1.69	1.75	0.82	0.63	1.71	2.25	2.45	2.4	2.51	2.72	1.38	1.21	1.55	1.42	0.84	2.17	0.56	1.93	1.4	2.05	2.15	1.67	2.44	2.14	2.3	3.01	1.41	0.87	1.2	1.04
ENSG00000106305	A P	AIMP2		GO:0030855 : epithelial cell differentiation									2	3.67	3.59	3.94	3.48	4.24	4.12	4.14	4.21	4.93	4.33	4.46	4.58	4.27	5.02	4.87	4.74	3.83	3.87	5.1	3.99	3.56	4.15	4.08	3.54	4.96	4.9	4.52	4.89	4.82	4.97	4.95	4.86	4.16	3.3	5.17
ENSG00000011052	A P	NME1-NME2	MP:0005367 : renal/urinary system phenotype	GO:0030855 : epithelial cell differentiation								GO:0043069 : negative regulation of programmed cell death	1.38	1.91	2.63	1.37	1.4	1.42	4.36	1.72	2.71	3.41	2.82	1.52	2.8	2.05	2.53	3.45	2.49	2.73	2.83	2.13	2.04	1.24	2.61	3.29	2.22	2.9	2.86	1.46	3.26	3.03	3.85	1.51	2.08	1.69	0.89	1.09
ENSG00000168264	A P	IRF2BP2						TF_pool					2.54	4.02	3.35	4.54	4.75	5.77	5.12	5.34	4.49	4.87	4.84	5.75	5.83	5.75	6.53	6.81	6.36	5.52	4.92	5.45	4.92	5.28	4.5	5.53	4.96	5.8	7.24	6.04	6.64	6.11	6.6	6.51	4.94	4.57	4.26	5.21
ENSG00000038219	A P	BOD1L1											0.49	0.95	1.22	1.6	1.53	2.06	1.27	2.23	1.66	2.29	2.01	2.41	3.13	2.42	2.9	3.21	2.7	1.93	1.6	2.09	1.4	2.33	1.05	1.8	1.39	2.71	2.89	1.86	2.57	2.63	3.02	2.98	1.87	0.94	1.03	1.63
ENSG00000172113	A P	NME6											2.23	3.63	2.73	2.98	3.28	3.32	3.52	3.53	3.64	3.58	3.66	3.74	4.11	3.16	3.78	3.94	3.67	3.16	3	3.42	3.41	2.98	2.65	3.92	3.29	3.92	3.86	3.68	3.81	3.83	4.29	4.05	3.67	2.8	3.34	3.31
ENSG00000116288	A P	PARK7										GO:0043069 : negative regulation of programmed cell death	7.12	8.21	8.24	7.77	7.96	8.26	8.57	8.09	8.6	8.83	8.64	8.3	8.46	8.03	8.64	8.93	8.72	8.84	8.6	8.61	8.28	8.31	8.4	8.1	8.23	9.09	8.32	8.59	8.84	8.47	9.14	8.43	8.33	7.17	7.95	7.58
ENSG00000159128	A P	IFNGR2					RECEPTORS						1.48	1.79	1.55	2.56	3.7	4.7	3.37	6.05	2.95	5.01	3.59	4.29	5.94	5.52	5.1	5.76	5.39	4.01	3.37	2.87	3.08	2.47	1.64	2.35	3.65	5.12	4.94	2.29	3.66	5.33	5.2	5.63	2.63	1.28	3.25	2.83
ENSG00000262795	A P	IFNGR2					RECEPTORS						5.86	5.95	5.77	4.56	4.91	5.5	5.79	5.74	5.95	5.61	6.22	4.62	5.54	5.37	5.29	5.52	4.66	5.94	5.67	5.47	6.51	5.31	5.66	5.29	5.42	5.14	5.21	5.48	6.11	5.67	5.59	5.53	5.03	5.03	5.31	5.28
ENSG00000128581	A P	IFT22											4.79	5.88	5.77	4.99	5.62	5.72	6.21	5.93	6.28	5.94	5.93	5.56	5.8	5.95	6.49	6.2	6.56	5.68	5.53	6.38	6.11	5.53	5.55	4.67	4.77	6.78	5.94	5.57	5.59	5.5	5.67	6.25	4.35	4.18	5.93	5.48
ENSG00000012504	A P	NR1H4						TF_pool				GO:0043069 : negative regulation of programmed cell death	4.89	5.18	4.63	4.7	4.2	5.36	5.35	5.51	5.3	5.05	5.24	3.62	5.29	5.64	5.52	5.97	5.75	5.21	5.22	6.31	6.2	4.94	4.92	5.23	4.64	5.83	5.4	4.91	4.06	4.93	4.46	5.45	0.34	3.53	5.14	4.43
ENSG00000083444	A P	PLOD1											6.65	6.22	5.65	5.67	5.52	5.52	6.17	5.97	5.57	6.07	5.77	5.73	6.42	6.24	5.83	5.98	5.57	5.59	4.96	5.25	6.45	5.26	5.77	5.31	5.38	5.69	7.17	6.09	5.49	6.45	6.79	5.92	4.56	4.39	4.7	6.4
ENSG00000144407	A P	PTH2R					RECEPTORS						4.63	3.93	3.86	3.43	3.92	5.72	4.85	4.9	4.2	5.2	5.13	5.02	5.49	4.15	5.82	6.24	4.99	4.92	3.58	4.66	4.36	6.02	4.3	2.47	4.02	4.58	6.24	5.62	2.92	4.13	4.94	6.17	5.24	0.61	4.54	4.92
ENSG00000183576	A P	SETD3											4.11	4.65	4.95	4.55	4.68	5.27	5.71	5.49	5.41	5.57	5.07	4.92	5.46	5.47	6.43	5.9	5.62	5.2	4.2	4.4	4.85	4.87	4.43	4.37	4.27	4.4	5.72	5.04	5.19	4.75	5.39	5.67	3.81	4.02	4.83	4.72
ENSG00000125648	A P	SLC25A23	MP:0005367 : renal/urinary system phenotype										5.77	6.08	5.98	6.16	5.67	5.27	4.55	6.38	6.11	5.89	6.18	6.16	6.34	7.16	6.78	6.22	6.06	6.07	5.56	4.87	5.42	6.06	4.78	5.63	5.17	5.38	7.3	5.54	5.39	5.78	6.35	5.94	4.26	5.27	4.48	5.75
ENSG00000166840	A P	GLYATL1											2.35	2.45	2.79	2.44	1.04	0.29	1.89	3.81	3.24	3.2	3.26	1.56	2.72	4.98	6.94	3.95	5.04	2.39	0.78	1.55	2.51	3.37	3.17	0.91	0	4.05	3.87	2.21	1.78	2.14	1.87	4.92	0.51	0.07	4.19	3.23
ENSG00000116882	A P	HAO2											4.2	3.89	5.18	1.36	0.56	0.18	0.49	3.21	4.35	5.66	4.41	0.37	0.89	2.79	6.32	1.83	4.6	2.24	0.81	0	0.63	3.88	1.65	0.1	0.14	1.01	1.88	0.92	1.9	1.97	1.43	6.84	0.38	0	9.82	3.2
ENSG00000241935	A P	HOGA1	MP:0005367 : renal/urinary system phenotype										6.01	6.43	6.37	5.56	5.36	6.14	6.08	6.34	6.96	6.71	6.26	4.89	5.79	5.89	6.55	6.14	6.85	6.34	5.01	4.78	5.61	6.27	5.58	4.88	4.64	5.2	6.42	6.76	5.19	5.59	6.56	6.89	3.22	3.24	6.11	6.1
ENSG00000105707	A P	HPN								CellSurface_AND_JunctionAdhesion		GO:0043069 : negative regulation of programmed cell death	5.07	6.75	6.47	4.94	5.76	6.42	7.2	6.29	6.79	6.32	6.29	6.66	4.76	6.64	8.08	6.32	6.73	5.55	3.42	3.67	6.86	6.3	6.06	2.05	5.96	1.06	8.37	7.74	6.06	5.57	6.51	5.54	1.14	0.58	4.81	8.65
ENSG00000163866	A P	SMIM12											4.42	5.53	5.25	6.11	4.56	5.93	6.02	6.06	5.62	5.57	5.6	5.7	5.85	6.07	6.06	6.2	6.4	5.86	7.09	6.08	5.44	4.32	6.25	6.31	5.39	5.02	6.26	4.87	5.54	5.34	5.25	5.4	5.81	4.01	4.63	5.13
ENSG00000174233	A P	ADCY6	MP:0005367 : renal/urinary system phenotype										2.54	3.02	2.44	3.01	2.75	3.66	3.72	2.63	2.9	3.23	3.56	4.41	4.18	3.48	4.26	4.78	4.72	4.2	4.26	3.6	3.24	3.74	3	3.68	4.05	3.54	4.47	2.64	3.69	2.97	3.73	5.35	4.26	4.09	2.89	3.54
ENSG00000075131	A P	TIPIN											1.14	1.84	1.61	1.35	1.81	2.02	1.54	2.11	2.18	2.51	2.42	2.16	2.79	2.14	3.08	2.7	2.79	2.62	2.43	2.49	1.74	2.38	3.04	2.33	2.51	3.13	2.36	1.84	2.42	2.38	2.43	2.41	1.99	1.54	1.33	1.54
ENSG00000244038	A P	DDOST											5.8	6.34	6.27	6.62	6.42	7.2	6.72	6.83	6.84	6.93	7.06	6.99	7.46	6.91	7.45	7.61	7.41	7.04	7.35	6.89	6.77	6.3	6.55	6.61	7.26	7.61	7.04	6.66	6.87	6.92	7.44	7.42	6.31	5.54	5.88	6.85
ENSG00000280962	A P	DUSP16									GO:0043409 : negative regulation of MAPK cascade		0.55	1.22	0.92	1.29	0.97	1.96	1.87	1.59	1.24	1.29	1.62	2.12	2.17	1.78	2.5	2.36	2.01	1.51	1.75	1.72	1.67	1.09	1.54	1.8	1.84	1.77	2.22	1.39	1.47	1.5	1.73	2.44	1.88	1.19	0.92	1.26
ENSG00000111266	A P	DUSP16									GO:0043409 : negative regulation of MAPK cascade		0.55	1.22	0.92	1.29	0.97	1.96	1.87	1.59	1.24	1.29	1.62	2.12	2.17	1.78	2.5	2.36	2.01	1.51	1.75	1.72	1.67	1.09	1.54	1.8	1.84	1.77	2.22	1.39	1.47	1.5	1.73	2.44	1.88	1.19	0.92	1.26
ENSG00000121931	A P	LRIF1											0.54	0.98	1.16	1.41	1.6	2.54	2.01	1.52	1.62	1.26	1.57	2.03	2.22	1.83	2.53	2.56	1.68	1.77	2.12	2.38	1.63	1.3	1.12	2.5	2.28	2.51	1.75	1.05	1.56	1.82	2.07	2.35	1.7	0.83	0.57	1.22
ENSG00000163399	A P	ATP1A1								CellSurface_AND_JunctionAdhesion			5.23	6.8	7.16	6.98	6.79	7.7	7.95	7.5	7.85	8.35	7.7	9.2	8.1	7.57	8.93	8.14	8.35	6.77	7.03	6.55	7.27	6.69	6.32	6.12	7.79	8.13	8.05	6.59	7.79	6.44	8	6.98	7.2	5.29	5.81	7.14
ENSG00000145545	A P	SRD5A1											0.73	1.46	1.67	1.67	1.14	2.01	2.48	1.69	1.72	2.51	1.51	1.71	2.85	1.9	2.44	1.9	1.89	1.09	1.27	1.72	1.2	0.87	1.36	0.65	1.6	2.81	2.93	0.78	1.3	1.93	2.55	1.99	1.08	0.89	1.1	1.79
ENSG00000102699	A P	PARP4	MP:0005367 : renal/urinary system phenotype										2.58	3.17	3.69	3.82	3.29	4.4	3.52	4.27	4.14	4.09	3.66	4.27	4.8	4.17	4.96	4.45	3.95	3.23	3.56	3.41	3.64	2.93	2.71	2.72	3.58	4.96	4.79	2.94	3.42	3.11	4.05	4.33	3	2.21	2.59	2.56
ENSG00000162836	A P	ACP6											3.12	3.58	3.52	3.1	3.8	3.65	3.28	3.52	3.43	3.8	4.61	4	3.59	3.95	3.79	4.12	4.2	3.56	4.1	3.55	3.27	3.43	3.57	2.57	4.06	5.29	5.18	3.62	4.42	2.95	4.15	3.31	2.53	3.08	3.26	3.44
ENSG00000164574	A P	GALNT10											1.89	1.92	1.83	2.31	1.75	2.41	2.51	1.93	1.91	2.65	2.35	2.84	3.39	2.84	3.41	3.11	2.71	2.55	3.33	3.51	2.11	2.13	4.42	2	2.2	3.89	6.93	2.2	3.63	3.74	3.3	3.41	1.53	3.35	1.46	3.35
ENSG00000164051	A P	CCDC51											2.1	4.2	4.28	4.31	4.35	4.16	4.58	4.68	4.66	5.26	4.71	4.47	4.55	4.79	5.34	5.82	5.55	4.74	5.21	4.13	3.84	4.33	4.65	4.46	4.38	4.32	5.78	5.26	4.56	5.4	5.76	4.83	3.85	3.15	3.81	3.9
ENSG00000130669	A P	PAK4								CellSurface_AND_JunctionAdhesion		GO:0043069 : negative regulation of programmed cell death	3.5	3.79	4.17	4.61	5.72	6.1	4.99	5.83	4.9	4.93	4.93	5.54	5.18	5.25	5.37	5.23	5.32	5.13	5.05	4.35	4	4.24	3.46	5.25	4.76	4.82	5.72	5.49	4.95	4.87	6.27	5.44	4.55	4.26	4.32	5.07
ENSG00000105612	A P	DNASE2											3.7	5.37	4.35	4.85	3.41	4.12	4.47	4.84	4.95	4.96	4.7	5.41	4.93	5.53	5.6	5.48	5.46	4.95	5.42	4.91	5.25	4.27	5.12	4.52	5.16	5.46	6.01	4.73	5.26	5.29	5.58	5.2	4.03	4.38	2.81	4.73
ENSG00000137251	A P	TINAG							ECM-structural_ functional-components_NOT-cell-surface-OR-membrane				6	5.7	6.44	4.97	4.78	6.07	6.29	6.24	6.55	6.47	6.62	5.81	6.55	6.16	6.9	6.02	5.98	5.42	1.31	5.71	5.68	5.4	5.58	0	1.91	5.3	0.87	4.36	4.06	2.15	2.27	4.94	0.26	0	3.24	5.49
ENSG00000231205	A P	ZNF826P											0.6	0.57	0.76	1.28	0.85	0.88	1.87	2.17	1.4	1.07	1.2	3.62	2.89	1.39	3.88	3.3	2.92	1.43	0.36	1.38	1.45	1.55	0.43	0.26	1.34	0.26	4.26	2.14	2.39	2.71	3.89	3	0.02	0	0.53	1.05
ENSG00000109794	A P	FAM149A											4.38	4.39	4.24	4.16	4.06	5.16	4.42	4.54	4.7	4.33	4.77	4.96	4.69	4.54	5.57	5.49	5.49	5.31	4.49	4.13	5.13	5.03	4.53	4.06	3.13	4.81	5.83	5.08	4.86	4.33	5.29	6.13	1.62	2.2	4.62	6.05
ENSG00000149600	A P	COMMD7											5.51	5.83	5.58	5.43	4.98	5.51	5.59	5.76	5.93	5.87	5.99	5.37	5.62	6.02	6.43	5.85	5.99	5.7	5.43	5.39	6.06	5.3	6.05	4.88	5.37	5.95	6.11	5.89	5.73	5.76	6.2	5.98	5.35	5.08	5.66	5.79
ENSG00000092096	A P	SLC22A17					RECEPTORS						4.33	3.93	4.23	4.52	4.85	4.27	5.75	4.54	4.44	5.1	4.4	4.14	4.87	5.78	5.46	5.54	5.31	5.85	5.24	3.65	4.54	5.26	4.08	2.19	3.24	4.52	5.45	5.19	5.1	4.22	4.97	5.78	2.98	4.51	5.04	4.94
ENSG00000115694	A P	STK25					RECEPTORS						5.49	6.05	5.46	5.74	5.58	6.17	5.82	6.28	6.08	6.19	6.34	6.12	6.36	6.06	6.59	6.45	6.4	6.27	6.22	5.96	5.94	6.07	5.9	5.88	5.4	6.08	6.66	5.88	6.11	5.96	6.29	6.7	4.82	5.34	5.76	7.23
ENSG00000291479	A P	NAT8										GO:0043069 : negative regulation of programmed cell death	9.37	8.37	9.51	6.65	2.35	0.39	2.68	9.23	9.63	9.64	9.52	5.93	7.26	8.94	10.16	8.27	8.47	8.18	2.89	5.95	7.75	8.92	5.46	2.65	2.55	0.91	7.42	3.73	3.63	6.01	5.7	8.59	0.02	0.14	8.74	6.33
ENSG00000144035	A P	NAT8										GO:0043069 : negative regulation of programmed cell death	9.37	8.37	9.51	6.65	2.35	0.39	2.68	9.23	9.63	9.64	9.52	5.93	7.26	8.94	10.16	8.27	8.47	8.18	2.89	5.95	7.75	8.92	5.46	2.65	2.55	0.91	7.42	3.73	3.63	6.01	5.7	8.59	0.02	0.14	8.74	6.33
ENSG00000114021	A P	NIT2											6.33	7.23	7.22	5.54	4.94	4.51	5.94	6.69	7.13	7.39	6.93	5.16	5.84	6.83	7.98	6.22	7.3	6.13	5.41	5.55	6.38	6.81	6.71	5.34	5.3	7.09	5.63	6.29	5.84	5.76	5.79	7.08	6.55	5.92	6.96	6.52
ENSG00000182771	A P	GRID1					RECEPTORS						5.34	5.44	4.8	4.61	4.06	3.38	4.32	6	5.88	5	4.83	2.41	5.15	5.15	3.16	3.8	4.26	4.18	3	0.08	2.57	4.11	0.39	0.71	3.82	3	0.08	0.5	0.32	0.34	0.51	5.24	0.8	0.21	5.4	0.83
ENSG00000113924	A P	HGD	MP:0005367 : renal/urinary system phenotype										5.08	5.98	6.23	6.29	4.46	4.69	5.04	6.1	6.28	6.62	6.63	6.79	5.96	6.55	7.36	6.52	6.38	6.38	4.04	5.63	6.03	6.28	6.19	5.63	6.49	7.3	4.97	6.45	2.59	3.59	3.76	6.55	0.28	0	5.45	5.61
ENSG00000100557	A P	CCDC198											6.51	6.14	6.15	5.33	5.31	6.65	6.44	6.99	6.55	6.68	7.38	5.09	7.46	6.49	7.14	7.35	6.34	7.21	4.91	4.7	5.79	7.81	4.68	4.51	4.34	5.27	6.38	4.82	4.9	4.01	5.11	7.34	0.28	0.05	5.09	5.88
ENSG00000291485	A P	NAT8B										GO:0043069 : negative regulation of programmed cell death	2.59	2.91	4.03	1.87	0.2	0.04	0.15	2.32	3.17	2.94	3.2	0.26	1.03	3.12	4.89	2.51	3.05	2.55	0.35	0.48	1.03	2.2	1.27	0	0.58	0.09	2.09	1.37	0.7	0.79	0.49	3.29	0.07	0.15	3.3	0.5
ENSG00000204872	A P	NAT8B										GO:0043069 : negative regulation of programmed cell death	2.59	2.91	4.03	1.87	0.2	0.04	0.15	2.32	3.17	2.94	3.2	0.26	1.03	3.12	4.89	2.51	3.05	2.55	0.35	0.48	1.03	2.2	1.27	0	0.58	0.09	2.09	1.37	0.7	0.79	0.49	3.29	0.07	0.15	3.3	0.5
ENSG00000183020	A P	AP2A2											3.84	6.86	6.11	5.3	5.89	6.71	3.9	5.43	5.69	7.12	5.85	5.23	5.31	5.08	6.2	5.91	6.57	6.48	4.03	6.42	7.07	6.27	7.51	5.65	6.38	6.14	5.68	6.87	5.81	5.4	4.79	6.66	6.93	7.06	4.53	7.01
ENSG00000274296	A P	DECR2											4.31	3.03	2.95	1.97	2.74	3.87	2.47	2.67	2.26	2.92	3.27	2.26	3.64	3.77	4.39	3.9	3.72	3.52	2.4	2.2	2.45	3.57	4.21	2.56	3.14	2.22	2.73	2.89	1.49	1.6	3.44	3.67	1.87	2.48	2.41	4.38
ENSG00000084623	A P	EIF3I											7.59	7.41	7.22	6.62	6.73	6.98	7.13	7.05	7.4	7.56	7.32	6.73	7.28	6.98	7.5	7.62	7.52	7.53	7.28	7.46	7.37	7.27	7.4	7.24	7.24	7.9	6.75	7.36	7.23	6.99	7.38	7.03	6.89	6.26	7.25	7.44
ENSG00000117419	A P	ERI3											5.88	6.31	6.44	6.31	5.82	6.58	6.42	6.54	6.36	6.51	6.53	5.83	5.82	6.86	6.03	6.45	6.61	6.67	5.95	5.39	6.1	6.39	6.26	5.72	5.27	6.39	6.46	5.91	5.66	5.68	5.94	6.36	5.94	5.33	7.07	5.97
ENSG00000148672	A P	GLUD1											6.62	6.8	7.05	6.1	5.78	6.83	6.89	6.4	7.52	6.58	7.52	6.21	6.86	6.71	8.73	7.7	7.83	6.85	5.83	5.22	6.24	6.71	6.15	4.71	5.56	5.71	6.29	5.52	6.04	5.36	6.15	7.61	4.67	4.67	7.18	6.15
ENSG00000167468	A P	GPX4										GO:0043069 : negative regulation of programmed cell death	10.74	10.17	10.11	10.51	10.6	10.08	10.44	10.54	10.74	10.28	10.18	9.99	9.76	10.47	10.64	10.5	10.83	10.84	10.62	10.08	10.65	10.85	10.59	10.14	10.24	9.64	10.57	10.46	9.37	9.77	10.1	9.81	9.71	10.03	11.15	10.5
ENSG00000137106	A P	GRHPR	MP:0005367 : renal/urinary system phenotype										5.87	7.69	7.85	6.2	6.3	6.19	6.24	7.64	7.03	8.3	7.41	6.98	6.89	7.31	8.22	6.96	7.39	6.34	6.09	6.5	6.41	6.3	5.93	6.07	6.55	7.13	6.72	6.51	6.62	6.62	6.48	7.43	6.74	6.1	7.1	6.14
ENSG00000117305	A P	HMGCL											5.73	7.17	6.39	6.75	5.88	6.92	7.09	6.44	6.83	6.95	6.74	6.64	6.27	6.7	7.11	6.87	7.11	6.65	6.53	6.13	6.73	6.37	7.08	6.48	5.85	6.16	6.74	6.7	6.33	6.5	6.89	6.25	5.94	5.22	6.28	7.08
ENSG00000119650	A P	IFT43											6.05	5.95	6.06	5.77	5.41	5.76	6.12	5.72	6.3	6.46	6.13	6.12	5.73	5.87	6.31	6.31	6.29	6.41	6.09	5.41	6.5	6.28	6.04	5.69	5.7	6.21	5.77	5.98	5.61	5.35	6.2	6.08	5.41	5.56	5.97	5.75
ENSG00000166333	A P	ILK	MP:0005367 : renal/urinary system phenotype	GO:0030855 : epithelial cell differentiation	GO:0072001 : renal system development					CellSurface_AND_JunctionAdhesion		GO:0043069 : negative regulation of programmed cell death	7.43	6.9	6.43	6.19	6.31	6.84	6.67	6.73	6.71	7.13	7.02	6.49	7.49	6.78	7.15	7.14	6.91	6.97	6.52	6.03	6.83	6.34	6.22	6.36	5.84	6.15	7.56	6.56	6.4	6.3	6.88	7.24	5.84	6.08	6.89	5.53
ENSG00000283154	A P	IQCJ-SCHIP1			GO:0072001 : renal system development								3.24	1.7	2.18	2.82	2.21	2.91	3.05	2.6	3.1	4.03	3.22	2.64	3.49	3.42	6.81	4.6	3.41	3.7	3.02	1.31	3.4	3.94	3.33	2.14	2.96	4.44	3.88	2.71	1.72	2.22	3.23	5.04	1.73	3.53	3.49	2.43
ENSG00000070404	A P	FSTL3											5.69	6.87	5.17	6.33	5.42	5.04	6.8	6.37	6	5.45	5.71	4.89	5.71	5.72	5.22	4.24	5.93	4.91	4.57	6.24	7.17	5.06	5.05	5.7	3.31	5.13	4.51	3.68	4.19	3.88	5.73	4.83	2.73	2.58	4.13	4.43
ENSG00000205572	A P	SERF1B											3.25	2.73	2.33	3.41	1.77	1.57	2.42	2.71	3.64	2.75	3.02	2.37	2.13	2.05	3.43	2.57	3.42	2.26	4.42	3.77	3.48	3.1	2.67	2.53	3.66	4.37	3.42	2.04	2.14	2.3	3.44	2.24	2.14	2.08	2.75	2.97
ENSG00000175198	A P	PCCA	MP:0005367 : renal/urinary system phenotype										4.17	5.69	6.08	5.66	5.46	5.79	7.19	5.74	6.24	6.07	6.09	5.84	5.66	6.15	7.4	6.67	6.78	6.52	5.87	4.83	5.94	6.47	5.93	4.91	5.42	4.84	4.97	6.87	6.39	5.7	5.88	6.31	5.01	4.98	5.83	5.21
ENSG00000285241	A P	PCK2		GO:0030855 : epithelial cell differentiation									4.16	5.48	5.51	2.36	3.16	4.44	5.25	5.58	5.4	5.61	5.44	3.02	5.18	5.53	5.44	5.41	5.71	5.06	4.35	4.09	4.98	4.37	4.37	4.9	3.44	2.63	4.31	3.66	4.74	4.89	4.8	5.2	3.42	3.68	4.77	5.09
ENSG00000100889	A P	PCK2		GO:0030855 : epithelial cell differentiation									4.16	5.48	5.51	2.36	3.16	4.44	5.25	5.58	5.4	5.61	5.44	3.02	5.18	5.53	5.44	5.41	5.71	5.06	4.35	4.09	4.98	4.37	4.37	4.9	3.44	2.63	4.31	3.66	4.74	4.89	4.8	5.2	3.42	3.68	4.77	5.09
ENSG00000168734	A P	PKIG											5.21	5.75	5.62	5.72	5.78	6.06	5.95	6.32	5.89	6.32	6.12	5.94	6.07	6.51	6.81	6.56	6.76	6.36	5.83	5.56	6.42	5.84	5.61	4.96	5.33	6.2	7.09	5.82	6.2	5.72	6.7	6.81	5.1	5.25	6.21	5.2
ENSG00000160972	A P	PPP1R16A											5.66	7.16	6.63	5.09	6.35	6.23	7.05	6.48	6.56	6.43	6.71	6.14	5.73	6.63	7.56	5.73	6.62	6.14	5.09	3.72	6.46	6.35	6.31	4.14	5.37	5.06	5.29	6.51	5.21	4.85	5.45	6.03	4.86	5.64	6.36	6.8
ENSG00000138078	A P	PREPL											4.49	5.82	5.51	4.31	3.7	4.13	5.49	5.26	5.71	4.83	6.16	4.76	5.09	6.6	6.81	5.65	5.47	4.88	4.02	4.31	4.91	4.7	4.77	4.09	3.34	5.01	6.04	7.12	5.81	3.72	4.9	5.73	2.45	1.79	6.91	4.18
ENSG00000157110	A P	RBPMS											7.87	7.66	7.43	6.95	7.5	6.94	7.35	7.69	7.65	7.35	7.55	6.95	7.21	7.37	8.12	7.66	7.63	7.54	6.97	6.96	8.04	7.88	7.44	7.38	6.89	8.33	8.24	7.76	6.5	6.57	7.45	7.78	7.4	6.87	7.56	7.3
ENSG00000142676	A P	RPL11											10.4	11.1	10.4	10.34	10.92	10.34	10.34	11.07	10.93	10.98	10.97	10.25	10.73	10.81	10.92	10.77	11.07	10.92	10.98	11.27	11.3	10.67	11.19	10.19	10.13	11.3	10.39	10.57	11.03	10.3	10.88	10.7	10.58	10.01	11.55	10.84
ENSG00000116251	A P	RPL22	MP:0005367 : renal/urinary system phenotype										8.14	8.84	8.17	7.79	8.46	7.96	8.36	8.48	8.56	9.02	8.54	8.17	8.43	8.2	8.82	8.58	8.77	8.62	8.68	8.95	9.56	8.7	8.63	7.74	8.19	9.28	7.93	8.33	8.67	8.15	8.4	8.66	8.5	7.32	8.4	8
ENSG00000100316	A P	RPL3											10.05	11.54	10.91	11.12	10.9	10.73	10.88	11.36	12.01	11.94	11.9	11.12	11.41	11.04	11.84	11.68	12.17	11.8	11.59	11.37	11.65	11.29	10.76	9.87	10.37	12.08	10.52	11.19	11.23	11.08	11.82	11.58	10.47	10.95	10.71	11.59
ENSG00000134419	A P	RPS15A											9.17	10.94	10.03	10.09	9.89	10.23	9.62	9.93	10.3	10.41	10.45	9.46	10.14	9.78	10.46	10.44	10.68	10.22	10.6	10.59	11.15	10.14	10.77	9.32	9.39	10.66	9.27	9.97	10.21	9.68	9.91	10.34	10.29	9.57	11.23	10.35
ENSG00000142507	A P	PSMB6											6.78	7.82	7.71	7	7.74	7.72	8.09	7.65	7.92	8.15	7.89	7.41	7.64	7.42	7.81	8.03	8.01	7.92	7.94	7.57	7.76	7.39	7.99	6.63	7.04	7.04	7.67	7.62	7.61	7.5	7.94	7.82	7.5	7.98	7.83	7.69
ENSG00000115468	A P	EFHD1											2.95	1.98	3.14	4.02	4.91	5.91	4.56	4.17	3.45	4.81	3.39	4.92	4.66	4.89	6	4.89	5.31	3.58	4.05	2.47	4.36	5.31	3.19	1.54	2.08	3.39	6.47	2.88	4.41	3.14	3.22	5.59	2.14	0.53	3.78	2.57
ENSG00000176971	A P	FIBIN											2.59	2.17	2.71	4.56	0.5	0.66	2.74	2.56	3.43	3.23	3.88	6.2	4.14	4.67	6.1	4.91	5.41	3.79	4.55	1.84	4.61	2.61	2.96	0.35	2.79	2.62	6.45	0.71	3	1.24	3.96	4.24	0.45	0.05	0.83	4.08
ENSG00000291917	A P	GPRC5C					RECEPTORS						4.27	4.99	3.79	5.54	4.65	5.73	5.94	4.43	4.57	4.98	4.58	6.06	4.52	5.25	5.32	5.48	5.7	4.92	5.18	5.13	6.64	4.26	4.56	5.25	5.02	6.69	6.8	5.49	5.36	4.52	5.58	4.4	2.79	0.51	2.57	5.7
ENSG00000170412	A P	GPRC5C					RECEPTORS						4.27	4.99	3.79	5.54	4.65	5.73	5.94	4.43	4.57	4.98	4.58	6.06	4.52	5.25	5.32	5.48	5.7	4.92	5.18	5.13	6.64	4.26	4.56	5.25	5.02	6.69	6.8	5.49	5.36	4.52	5.58	4.4	2.79	0.51	2.57	5.7
ENSG00000113249	A P	HAVCR1											1.85	2.46	2.22	3.43	0.2	1.34	0.49	4.73	4.09	2.96	2.35	2.9	3.76	5.56	5.98	5.42	4.34	1.15	0.75	2.91	4.49	2.53	2.31	1.18	0.31	7.92	5.56	0.36	0.28	2.97	3.23	5.33	0.13	0.18	0.52	2.58
ENSG00000136153	A P	LMO7						TF_pool		CellSurface_AND_JunctionAdhesion			2.08	2.6	3.47	3.83	4.14	5.18	3.7	5.05	4.3	4.33	4.03	5.63	4.88	5.54	6.11	5.36	5.06	4.31	3.36	3.22	2.77	4.26	2.3	2.12	3.46	4.24	5.35	2.68	4.42	2.7	3.62	4.79	1.13	0.71	2.04	2.79
ENSG00000284980	A P	AGPAT5											1.6	2.24	1.9	1.57	2.23	3.31	3.49	2.06	1.46	1.63	1.83	2.3	3.19	2.14	3.34	4.64	3.89	2.64	2.57	2.66	3.38	2.37	2.59	3.11	3.37	2.05	4.09	0.89	1.88	1.54	2.19	2.91	1.52	1.05	1.75	1.27
ENSG00000155189	A P	AGPAT5											1.6	2.24	1.9	1.57	2.23	3.31	3.49	2.06	1.46	1.63	1.83	2.3	3.19	2.14	3.34	4.64	3.89	2.64	2.57	2.66	3.38	2.37	2.59	3.11	3.37	2.05	4.09	0.89	1.88	1.54	2.19	2.91	1.52	1.05	1.75	1.27
ENSG00000117472	A P	TSPAN1											6.36	7.54	8.46	6.97	4.29	4.5	6.51	7.52	8.56	7.91	6.55	8.66	5.59	7.22	9.36	6.62	6.25	4.17	5.97	2.94	7.5	5.29	4.26	3.38	10.13	3.48	8.17	2.22	4.8	2.65	3.85	4.99	2.08	0.62	4.84	7.12
ENSG00000125869	A P	LAMP5											3.18	2.96	4.53	4.49	2.8	5.21	3.19	6.31	4.42	4.8	4.12	2.26	5.75	6.43	8.24	8.12	3.54	8.97	5.87	4.08	3.93	1.53	1.86	1.34	3.95	0.09	0	2.06	7.53	0.05	0.12	1.16	2.44	0.62	0.26	0
ENSG00000242612	A P	DECR2											5.05	5.17	6.12	5.02	5.17	6.19	6.2	5.27	5.43	5.65	5.71	3.73	4.25	4.82	6.99	5.51	6.46	5.88	4.4	4.27	4.38	5.23	6.13	4.34	5.77	4.21	3.68	5.67	3.76	3.92	5.26	5.46	4.76	4.79	5.85	7.06
ENSG00000147647	A P	DPYS											3.37	2.89	3.94	2.64	3.01	2.75	5.48	4.65	4.29	4.32	2.89	0.98	4.31	5.18	6.54	6.24	6.19	5.57	1.7	2.87	5.77	6.92	2.47	2.1	0	3.89	0.74	2.89	3.26	2.53	1.94	7.21	1.18	0.1	7.35	5.6
ENSG00000170370	A P	EMX2	MP:0005367 : renal/urinary system phenotype	GO:0030855 : epithelial cell differentiation	GO:0072001 : renal system development			TF_pool					3.37	3.51	3.94	3.46	4.1	3.98	4.31	4.9	4.22	4.9	4.14	4.78	5.16	3.93	6.56	5.25	5.2	5.15	4.14	0.16	4.16	4.99	3.83	0.21	4.05	3.52	5.43	4.41	4.73	2.96	5.19	4.41	0.55	0.13	4.04	3.47
ENSG00000138792	A P	ENPEP			GO:0072001 : renal system development								2.25	3.25	2.58	2.56	3.05	3.61	5.46	4.17	3.59	4.19	3.81	1.03	4.47	3.68	6.07	4.83	5.22	3.75	1.07	2.21	3.4	3.55	1.24	1.26	1.2	3.29	3.64	2.47	4.4	3.13	3.49	4.06	1.84	0.5	2.72	3.62
ENSG00000143061	A P	IGSF3											1.91	1.88	2.08	3.27	0.93	1.91	1.52	2.93	2.54	2.47	2.67	4.24	3.37	3.23	3.21	3.01	2.07	1.8	1.9	1.05	2.46	1.52	0.86	1.64	3	3.5	3.88	2.05	3.43	2.84	3.2	3.21	0.92	0.16	0.61	2.76
ENSG00000257923	A P	CUX1		GO:0030855 : epithelial cell differentiation	GO:0072001 : renal system development			TF_pool					4.56	5.65	5.43	5.2	5.23	5.12	6.07	6.5	6.19	6.22	6.23	5.65	5.98	6.03	6.49	5.69	6.02	5.48	5.43	5.47	5.45	5.14	4.69	4.88	4.81	6.57	7.09	4.8	5.7	5.1	5.77	6.24	4.55	4.71	5.14	6.39
ENSG00000163082	A P	SGPP2											1.95	3.11	3.7	4.1	3.97	4.73	5.28	4.03	4	3.09	3.32	3.7	4.69	5.08	3.57	4.17	2.73	3.31	2.69	2.84	4.17	2.37	1.27	2.75	3.53	5.19	5.34	1.77	3.08	2.04	2.92	3.76	1.54	0.9	0.47	1.32
ENSG00000108846	A P	ABCC3											4.85	4.46	3.43	4.95	3.29	3.81	4.51	4.62	4.65	4.43	4.69	5.58	4.04	5.41	5.39	4.46	4.43	3.43	4.04	4.95	5.1	4.55	5.88	2.99	3.97	8.12	1.2	0.45	2.23	1.96	3.4	3.1	1.67	1.24	0.58	6.08
ENSG00000151632	A P	AKR1C2		GO:0030855 : epithelial cell differentiation									3.89	4.22	7.7	6.37	5.54	7.43	8.39	4.15	5.87	5.21	4.18	5.6	4.51	5.32	4.76	4.55	4.6	4.66	5.21	7.21	4.56	4.38	6.98	5.5	4.98	10.88	6.55	5.29	2.79	4.32	4.43	3.73	1.95	0.94	1.77	6.49
ENSG00000235162	A P	C12orf75											4.49	5.36	5.91	6.22	3.8	5.48	6.38	6.21	6.44	6.77	5.68	7.1	6.15	6.72	6.68	5.56	4.93	4.5	3.45	4.24	5.98	4.03	2.91	3.46	4.64	6.34	2.46	2.79	4.23	3.23	4.17	4.38	2.79	3.23	1.16	4.41
ENSG00000077274	A P	CAPN6											2.15	1.61	3.01	1.57	0.01	0	0.01	4.14	3.82	2.91	1.76	4.66	2.81	3.68	2.32	1.37	2.16	0.21	0.34	0	0.04	0.37	0.02	0	1.91	3.16	6.23	0	0.52	0.56	0.2	0.47	0.07	0	0	0
ENSG00000198797	A P	BRINP2											1.06	1.35	4.13	3.03	3.48	3.53	0.02	2.56	2.6	3.47	2.38	0.18	3.85	4.63	0.29	2.67	2.39	3.18	2.63	1.52	0.57	2.71	0.91	0.75	2.65	3.29	6.27	0.05	0.11	2.46	0.5	5.78	0.51	0.06	3.31	0
ENSG00000024422	A P	EHD2											4.46	4.77	2.84	4.12	3.96	3.35	3.66	4.94	4.01	4.78	3.62	4.85	5.2	4.76	4.6	5.56	4.78	4.57	4.38	4.82	5.16	4.39	5.33	5.84	3.66	3.93	4.61	4.26	3.43	5.23	5.48	4.31	2.49	1.4	1.33	2.5
ENSG00000106025	A P	TSPAN12					RECEPTORS						2.5	3.57	3.77	3.99	4.2	5.66	5.34	4.95	3.97	5	5.19	5.66	6.53	5.09	6.72	6.59	5.8	5.03	4.31	6.09	3.85	4.2	4.85	2.78	3.2	5.46	5.96	4.06	4.37	3.83	3.4	6.61	1.56	0.38	4.4	5.53
ENSG00000154175	A P	ABI3BP							ECM-structural_ functional-components_NOT-cell-surface-OR-membrane				2.64	2.19	3.74	3.6	0.91	0.69	1.01	4.36	2.98	2.54	2.71	4.69	5.46	6.77	3.52	3.71	3.48	1.45	2.77	2.09	3.04	2.24	1.14	0.87	5.58	4.83	7.58	0.64	0.99	2.51	4.42	2.56	0.28	0.77	0.66	1.43
ENSG00000100983	A P	GSS											6.04	6.52	6.53	5.32	5.29	6.03	5.75	6.48	6.77	7.01	7.03	6.61	6.59	6.65	6.93	6.47	6.61	6.19	6.27	6.19	6.2	6.32	6.5	5.45	6.48	6.14	6.68	6.2	6.24	5.8	6.28	6.62	5.66	5.17	5.83	6.74
ENSG00000051128	A P	HOMER3											5.52	6.58	6.01	6.55	6.39	6.77	6.28	6.51	6.64	7.37	6.82	5.98	6.39	6.71	7.43	7.41	7.87	7.34	7.65	6.21	7.45	6.75	6.91	6.42	7.1	5.8	8.05	6.33	5.18	6.35	6.61	6.55	5.27	5.45	6.06	7.08
ENSG00000149809	A P	TM7SF2											5.32	4.35	4.3	3.49	3.52	3.65	4.61	4.74	5.35	5.17	4.56	4.42	4.62	5.17	5.6	5.13	5.26	5.65	4.57	3.64	4.81	5.56	4.29	4.32	4.07	4.58	6.95	5.43	4.64	5.08	5.37	5.81	2.98	5.11	5.94	4.74
ENSG00000146859	A P	TMEM140											5.42	6.98	6.03	5.22	3.88	3.97	4.21	6.13	6.25	5.97	5.97	5.15	5.67	5.52	6.38	5.83	6	5.03	5.33	5.49	6.21	5.13	5.09	5.72	5.01	5.49	6.59	5.34	5.3	5.88	6.79	6.4	6.69	4.11	6.26	5.99
ENSG00000090661	A P	CERS4											6.44	6.72	6.38	5.9	5.56	5.63	6.34	6.77	6.6	6.41	6.42	5.51	6.24	6.81	6.8	6.77	7	6.85	6.4	5.77	7	6.78	6.38	6.24	4.84	5.04	6.07	6.72	5.77	6.63	7.65	6.08	4.73	6.22	6.25	6.59
ENSG00000213380	A P	COG8											1.72	3.79	3.39	3.59	2.98	4.3	3.76	4.84	3.79	4.24	3.87	3.42	4.07	4.64	6.19	5.8	6.51	5.62	5.29	3.74	4.42	5.42	5.03	4.91	2.58	4.14	4.91	3.96	3.98	4.89	4.52	6.16	2.63	2.63	4.12	4.04
ENSG00000282853	A P	ECH1											6.61	6.76	5.75	6.17	5.86	6.58	6.08	6.22	6.29	6.78	6.3	6.17	6.23	6.36	7.65	6.96	7.06	7.18	6.38	5.79	7.09	6.91	6.65	6.52	5.31	6.41	6.89	7.75	7.16	6.34	7.33	7.13	5.36	6.19	6.78	7.16
ENSG00000104823	A P	ECH1											6.61	6.76	5.75	6.17	5.86	6.58	6.08	6.22	6.29	6.78	6.3	6.17	6.23	6.36	7.65	6.96	7.06	7.18	6.38	5.79	7.09	6.91	6.65	6.52	5.31	6.41	6.89	7.75	7.16	6.34	7.33	7.13	5.36	6.19	6.78	7.16
ENSG00000075292	A P	ZNF638											5.61	5.92	5.79	5.28	5.72	5.67	5.79	6.01	5.98	6.39	6.13	5.88	5.76	5.94	6.11	6.03	6.01	6.34	6.27	6.11	6.33	6.44	6.48	6.03	5.61	6.26	6.14	5.92	6.01	5.31	6.19	6.18	5.69	6.34	6.07	6.04
ENSG00000137731	A P	FXYD2											12.47	11.79	12.37	12.07	11.62	10.53	12.49	11.53	12.72	12.3	11.62	11.77	9.18	11.85	12.46	11.1	11.25	11.57	11.14	10.07	12.01	12.42	11.29	8.78	12.71	11.95	12.9	14.43	12.46	9.86	9.41	10.62	4.35	1.86	13.17	12.01
ENSG00000130005	A P	GAMT	MP:0005367 : renal/urinary system phenotype										5.04	5.77	5.5	4.99	5.45	5.69	6.33	5.13	5.32	5.81	5.1	3.76	4.45	5.71	6.68	5.74	6.23	6.13	5.27	4.29	6.43	6.31	5.31	5.25	4.73	6.07	5.39	5.47	4.65	4.59	5.4	5.03	3.03	4.71	6.23	7.17
ENSG00000291927	A P	GBA3											1.67	3.37	3.77	2.77	0.26	1.35	0.58	3.04	3.26	0.05	2.96	1.26	3.61	4.97	6.95	4.25	4.48	2.13	2.6	0.38	3.49	3.96	2.14	0	4	1.56	5.15	2.19	3.57	3.65	3.6	6.2	0.05	0.04	4.26	3.92
ENSG00000108187	A P	PBLD											3.06	3.37	4.14	3.67	5.01	6.4	6.16	5.45	4.6	4.89	4.82	3.28	4.41	5.97	5.47	5.3	5.13	3.88	3	2.98	4.36	4.08	2.45	2.31	3.23	3.12	6.08	4.74	3.24	4.11	3.94	5.03	1.6	1.8	5.32	5.52
ENSG00000174827	A P	PDZK1											4.3	5.45	4.99	4.73	4.04	5.19	6.27	6.67	6.42	6.78	5.96	4.61	5.79	6.67	8.72	7.64	7.5	6.69	4.82	3.92	7.04	6.38	5.34	4.98	5.26	5.56	7.68	5.96	5.25	5.34	5.54	6.78	0.95	0.16	5.34	6.6
ENSG00000162366	A P	PDZK1IP1											10.23	11.08	11.17	10.42	7.43	7.82	9.01	10.93	11.4	11.4	10.7	10.03	9.34	10.3	10.17	9.22	10.04	9.66	8.95	9.94	11.12	9.14	9.63	7.91	10.2	10.93	9.89	11.15	10.58	10.39	10.48	9.57	2.17	2.89	9.55	11.15
ENSG00000122194	A P	PLG	MP:0005367 : renal/urinary system phenotype										0.11	0.23	0.29	0.02	0	0.11	0.34	0.27	0.04	0.19	0.08	0.68	0.73	0.46	1.3	0.2	0.7	0.32	0.39	0.04	0	0.29	0.03	0.35	0.43	0.79	0	0.16	0.75	0.19	0.5	0.83	0	0	7.13	0.26
ENSG00000250799	A P	PRODH2	MP:0005367 : renal/urinary system phenotype										3.5	3.98	4.3	2.15	1.12	0	2.87	3.97	4.17	4.82	3.93	0.08	4.61	3.69	4.25	4.28	4.36	3.8	0	3.7	4.45	3.62	5.53	2.74	0	1.23	0.55	5.66	1.92	1.89	1.9	5.17	0	0	5.29	6.52
ENSG00000288369	A P	RBP5											5.13	4.92	6.3	2.84	2.71	3.23	2.67	6.07	5.98	3.82	4.94	1.95	4.16	7.92	7.87	5.75	6.62	4.52	2.16	0.97	5.8	6.05	3.11	1.62	1.56	1.16	5.49	5.37	2.37	2.36	3.87	5.21	2.31	0.48	4.46	5.52
ENSG00000139194	A P	RBP5											5.13	4.92	6.3	2.84	2.71	3.23	2.67	6.07	5.98	3.82	4.94	1.95	4.16	7.92	7.87	5.75	6.62	4.52	2.16	0.97	5.8	6.05	3.11	1.62	1.56	1.16	5.49	5.37	2.37	2.36	3.87	5.21	2.31	0.48	4.46	5.52
ENSG00000159788	A P	RGS12					RECEPTORS						6.68	6.64	6.02	5.99	5.46	6.35	5.73	6.41	6.41	7.01	5.92	3.7	6.2	5.43	6.58	6.08	6.74	5.51	4.09	4.78	6.01	6.4	6.61	4.1	3.79	4.12	3.73	5.5	4.12	4.69	6.31	5.47	4.24	5.61	6.4	5.7
ENSG00000169220	A P	RGS14					RECEPTORS				GO:0043409 : negative regulation of MAPK cascade		4.39	5.96	5.72	4.6	5.86	5.84	6.59	6.6	6.03	6.44	6.23	4.09	5.03	5.4	6.08	5.79	5.81	6.04	3.74	5.12	5.43	5.6	4.63	4.83	4.08	7	5.6	7.52	5.95	5.48	6.41	4.2	3.26	3.2	5.94	6.93
ENSG00000168679	A P	SLC16A4											3.56	3.97	4.84	4.73	1	2.57	3.52	5.63	4.68	4.87	4.39	4.69	5.52	5.84	6.57	5.43	5.29	3.89	3.29	3.72	5.08	4.51	3.45	1.58	2.95	4.98	5.86	3.23	2.27	3.64	2.99	5.38	1.89	1.74	3.24	5.02
ENSG00000124568	A P	SLC17A1											4.8	4.72	5.24	3.93	3.21	5.19	5.37	6.58	6.48	6.48	5.82	2.45	6.12	6.14	7.13	5.93	5.58	5.02	0.51	1.19	5.2	5.68	2.84	0.33	1.03	4.96	3.5	2.58	1.03	2.54	2.12	5.15	0	0	4.3	6.01
ENSG00000140284	A P	SLC27A2											1.97	3.36	3.34	2.98	3.86	3.41	6.32	4.43	4.07	3.96	4.25	1.86	3.96	5.34	6.44	6.21	5.96	4.62	3.32	1.48	4.57	3.66	3.76	3.46	2.36	3.11	1.22	3.8	4.57	1.11	1.57	5.32	0.44	0.1	5.23	4.15
ENSG00000156222	A P	SLC28A1											4.61	4.7	4.65	4.39	0.82	0.15	1.02	5.69	4.76	4.35	4.12	0.91	3.83	3.8	5.96	3.07	4.29	3.18	1	0.89	3.65	4.59	1.49	1.13	2.8	3.03	4.12	6.87	1.19	2.11	1.41	4.03	2.07	0.11	4.06	4.86
ENSG00000109667	A P	SLC2A9	MP:0005367 : renal/urinary system phenotype										2.76	3.31	2.74	3.2	1.32	1.01	1.81	3.52	3.99	3.6	3.33	1.7	3.23	4.6	6.73	4.46	4.9	2.05	1.94	2.87	2.56	3.12	2.63	0.58	1.41	5.13	3.75	1.79	2.88	1.48	2.97	4.25	1.48	0.73	2.03	2.2
ENSG00000138079	A P	SLC3A1	MP:0005367 : renal/urinary system phenotype										6.73	7.24	7.23	7	5.1	5.76	8.07	7.96	8.06	8.45	8.42	7.36	7.71	8.38	10.03	8.79	8.99	7.39	6.21	6.24	8.27	7.38	6.7	5.67	5.6	8.62	7.1	8.94	8.77	5.71	7.91	9	0.65	0.08	8.15	6.97
ENSG00000095932	A P	SMIM24											6.63	6.28	7.05	5.51	5.21	1.79	7.31	6.99	6.82	6.9	6	5.62	3.66	7.12	9.55	4.94	5.89	5.23	0.54	0.49	5.7	4.87	3.97	1.17	0.26	0.15	0.34	6.25	4.25	1.22	0.82	5.25	1.54	0	5.99	7.83
ENSG00000188176	A P	SMTNL2											4.37	5.69	5.52	4.72	5.93	6.3	6.34	6.13	5.76	6.38	6.08	3.38	5.88	5.05	5.76	5.5	5.28	4.81	3.84	3.26	4.05	4.81	3.36	1.68	3.35	2.05	5.94	4.76	3.7	3.88	4.86	5.89	0.88	0	6.06	5.73
ENSG00000181778	A P	TMEM252											1.06	1.04	1.18	2.05	0.05	1.2	2.85	3.28	2.54	1.73	2.62	4.65	2.92	4.64	5.78	6.28	5.77	2.21	1.71	3.03	1.2	2.46	1.1	0	0.31	2.99	2.7	1.76	0.86	0.32	3.29	6.31	0.11	0	1.84	2.36
ENSG00000146072	A P	TNFRSF21		GO:0030855 : epithelial cell differentiation			RECEPTORS						3.35	3.68	4.46	3.85	2.47	2.72	2.87	4.79	4.39	5.07	3.78	3.47	4.29	4.5	6.8	5.52	6.17	4.74	3.09	3.35	4.21	3.91	3.91	2.26	3.64	6.31	1.3	2.56	3.28	2.38	4.18	5.35	2.68	2.3	3.56	4.23
ENSG00000167165	A P	UGT1A6											6.45	6.96	7.88	6.3	2.65	2.49	5.19	7.56	8.11	8.27	6.96	5.73	6.39	8.12	8.53	7.2	7.92	6.52	2.11	7.04	7.86	6.26	4.76	5.33	5.73	7.8	7.86	7.88	7.54	6.94	7.03	5.09	0.1	0.18	3.22	7.48
ENSG00000278216	A P	UGT2A3											0.64	1.42	1.52	2.81	1.68	2.35	3.62	3.17	2.38	1.34	1.44	0.26	4.09	3.79	6.92	4.36	3.88	0.87	0.04	2.56	3.23	2.62	1.34	0.95	1.98	3.46	0.26	2.46	1.48	0.23	2.13	4.42	0.03	0	1.14	3.35
ENSG00000006611	A P	USH1C		GO:0030855 : epithelial cell differentiation									6.35	7.12	6.6	5.84	6.25	6.92	6.91	7	6.44	7.32	7.05	4.82	5.71	6.25	7.53	6.14	6.74	5.74	2.39	2.64	6.92	6.67	6.76	2.61	5.34	5.83	6.33	6.59	4.1	5.38	4.8	7.22	1.51	0.37	6.49	7.38
ENSG00000169715	A P	MT1E										GO:0043069 : negative regulation of programmed cell death	6.97	7.31	7.52	5.72	4.61	2.55	3.54	5.57	6.76	7.21	6.41	7.01	5.7	6.17	4.58	6.27	5.87	5.58	5.1	3.13	7.48	6.13	5.86	2.93	3.54	3.07	2.13	6.39	5.66	3.02	6.99	4.77	4.29	4.54	6.1	3.25
ENSG00000170439	A P	METTL7B											5.55	4.91	4.83	4.08	3.22	4.07	4.45	4.45	4.61	5.02	4.63	2.91	4.09	5.31	6.06	5.33	5.17	4.96	2.19	4.33	5.41	4.77	4.87	5.31	3.84	5.15	3.41	4.86	1.94	2.67	3.14	4.89	1.3	3.38	3.86	6.93
ENSG00000164850	A P	GPER1					RECEPTORS				GO:0043409 : negative regulation of MAPK cascade	GO:0043069 : negative regulation of programmed cell death	0.77	3.01	3.13	2.14	0.99	0.95	0.94	4.35	2.78	3.74	1.12	1.99	4.08	0.75	1.87	2.76	3.88	3.11	3.74	1.66	2.66	1.95	0.67	2.26	6.47	0.5	1.43	1.83	0.77	2.23	2.35	4.89	0.35	0.76	4.03	3.89
ENSG00000065361	A P	ERBB3					RECEPTORS					GO:0043069 : negative regulation of programmed cell death	3.8	3.88	3.65	3.72	1	0.57	3.09	3.91	4.1	3.41	3.47	4.45	3	4.13	6.74	3.95	3.67	2.39	1.54	0.4	5.24	3.64	2.84	0.43	3.42	3.81	2.67	4.61	1.89	1.93	2.95	3.78	0.67	0.5	5.66	5.36
ENSG00000006282	A P	SPATA20											7.09	6.83	6.05	6.19	3.7	5.06	5.11	7.42	7.29	7.21	6.85	7.27	7.23	6.58	7.54	6.81	7.44	7.08	7.14	6.9	6.47	7.1	5.7	6.25	5.42	4.88	6.25	5.43	4.72	4.83	6.12	6.23	5.46	5.92	4.78	6.61
ENSG00000171564	A P	FGB										GO:0043069 : negative regulation of programmed cell death	3.15	9.3	6.63	6.39	0.19	0	2.14	2.03	7.11	5.26	3.35	0	2.87	5.98	5.99	0.8	0.74	0.52	0.39	0.8	3.58	1.12	0.6	0	0.6	0.87	0	0.08	1.67	0.01	0	1.48	1.04	0	0	0.02
ENSG00000171557	A P	FGG										GO:0043069 : negative regulation of programmed cell death	0.15	6.48	3.31	5.63	0.04	0	0.57	0.96	4.44	1.12	0.66	0	1.78	4.13	2.61	0.04	0.2	0	0	0.1	2.36	0.33	0.31	0	0.57	0.21	0	0.06	0.41	0.03	0	0.12	0	0	0	0
ENSG00000276920	A P	NKD2											1.53	1.27	3.92	1.27	1.14	0.7	3.2	2.18	3.42	2.87	0.74	1.62	1.62	2.08	0.5	1.53	3.11	2.57	1.64	1.94	0.98	1.49	1.97	3.23	5.63	0.6	0.81	0.01	1.12	1.88	3.09	2.61	0.27	0.19	2.84	3.85
ENSG00000145506	A P	NKD2											1.37	1.27	3.7	1.94	2	1.4	2.65	3.36	3.15	3.44	0.34	2.04	2.49	3.18	0.98	2.24	3.99	3.4	2.38	0.79	2.35	1.75	1.56	2.89	6.43	0.38	0.41	0.01	0.44	2.73	3.88	3.55	0.24	0.19	3.93	4.41
ENSG00000102886	A P	GDPD3											5.89	7.4	6.46	1.18	7.31	7.32	9.07	7.45	6.19	7.66	6.73	2.27	6.69	4.04	6.59	4.9	7.78	4.59	2.01	1.91	3.2	5.33	3.98	3.21	2.21	0.88	1.73	3.09	2.1	2.33	2.81	5.57	2.89	2.04	5.5	7.53
ENSG00000266714	A P	MYO15B											5.79	6.04	4.9	4.75	4.65	4.25	4.66	5.15	4.86	4.99	4.89	4.94	4.24	5.2	6.53	5.02	5.92	5.86	4.47	2.68	5.3	5.03	4.77	4.72	4.52	4.31	3.51	4.7	4.35	3.78	5.34	5.14	4	5.91	4.23	8.14
ENSG00000197893	A P	NRAP								CellSurface_AND_JunctionAdhesion			2.15	2.26	2.83	3.65	1.77	2.13	2.04	2.34	2.49	3.2	3.15	1.38	2.92	3.15	2.3	3	2.8	2.51	2.64	0.56	2.56	1.46	0.82	0.51	2.19	0.01	1.78	0.81	1.28	1.04	1.82	3.43	0.29	1.17	2.07	0.4
ENSG00000166173	A P	LARP6											6.22	6.67	6.67	6.94	5.41	4.27	5.96	6.73	6.79	6.4	6.37	6.62	5.88	6.69	6.61	6.48	7.33	6.93	6.4	5.95	5.98	6.57	6.31	6.77	7.11	4.51	6.55	6.97	4.87	5.63	6.34	5.91	6.18	4.41	6.51	6.24
ENSG00000225511	A P	LINC00475											2.39	5.7	5.7	6.18	5.08	6.15	4.26	6.08	5.69	7.7	5.72	2.3	6.65	5.84	5.83	6.16	7.24	5.93	3.82	2.77	4.79	5.55	2.63	2.47	3.52	5.54	1.29	4.16	2.34	3.79	6.29	6.71	6.69	2.59	5.71	3.26
ENSG00000101460	A P	MAP1LC3A											5.63	5.79	5.24	5.4	5.64	5.44	6.24	6.04	5.42	6.4	6.06	5.23	5.74	5.45	5.43	5.82	6.28	6.28	4.84	5.34	6.49	6.12	5.88	5.19	3.74	5.94	5.93	5.54	5.23	5.26	5.89	5.98	5.14	6.34	6.15	3.68
ENSG00000100714	A P	MTHFD1											5.56	5.51	5.95	5.49	5.49	5.71	5.77	5.89	6.14	6.28	5.89	5.58	5.59	5.98	6.76	5.83	5.88	5.89	5.67	5.58	5.64	5.74	5.23	5.52	5.77	4.93	5.94	5.93	5.97	5.38	6.1	5.46	4.59	4.9	4.69	5.99
ENSG00000086991	A P	NOX4	MP:0005367 : renal/urinary system phenotype										4.26	4.98	5.55	5.42	3.17	4.06	5.81	5.38	5.61	5.83	5.91	4.55	5.79	5.87	6.44	6.28	5.99	5.35	3.92	4.21	6.53	5.4	4.59	3.87	3.84	2.86	6.08	5.18	3.8	4.33	4.69	5.24	5.56	4.79	4.99	5.5
ENSG00000070731	A P	ST6GALNAC2											2.72	2.67	3.67	1.88	4.24	1.96	3.94	5.12	3.82	4.82	3.24	4.43	3.83	3.97	5.21	4.34	4.93	1.91	3.49	2.48	2.31	2.45	1.33	2.81	1.96	1.16	3.99	2.98	3.4	4.54	4.21	5.46	0.73	2.05	4.52	3.34
ENSG00000179314	A P	WSCD1											2.94	3.18	2.77	3.01	3.03	0.27	1.31	3.22	3.12	3.2	3.36	2.23	3.83	3.27	3.82	2.17	3.02	1.93	2.93	0.94	1.84	2.13	2.15	1.13	3	1.49	3.4	3.22	1.73	3.01	3.39	4.03	2.79	2.17	3.72	2.41
ENSG00000182253	A P	SYNM								CellSurface_AND_JunctionAdhesion			1.63	2	3.06	2.68	2.96	2.43	3.35	2.21	2.62	3.47	2.91	1.39	2.53	2.53	2.82	2.26	3.24	2.15	1.33	1.82	1.61	1.52	2.85	1.68	0.71	2	1.14	2.01	1.8	0.91	1.52	3.43	3.45	1.59	3.09	3
ENSG00000166415	A P	WDR72											2.52	3.21	3.15	2.96	2.71	1.89	3.64	3.52	3.28	3.58	3.27	3.72	4.15	3.92	4.36	4.63	3.97	3.4	1.82	2.31	3.82	3.38	2.18	0.76	2.67	0.84	5.29	3.39	2.94	2.89	3.25	4.71	0.32	0.01	3.53	4.45
ENSG00000003249	A P	DBNDD1											3.09	3.41	4.48	3.59	2.71	2.33	3.19	5.13	4.11	4.87	3.64	4	3.38	4.49	6.27	4.94	4.57	3.48	3.13	1.3	4.11	4.01	1.88	2.22	4.11	4.72	4.52	2.59	2.36	2.88	3.38	3.24	0.34	0.57	4	3.44
ENSG00000144214	A P	LYG1											4.06	2.98	4.64	3.5	0.8	1.1	1.31	4.31	5.59	3.61	3	2.36	1.56	3.64	5.69	2.11	2.93	1.83	1.99	0.9	2.9	3.49	2.28	1.46	1.56	2.4	2.37	2.13	1.46	2.32	2.24	2.13	0.74	0.43	0.21	3.54
ENSG00000116771	A P	AGMAT											0.88	1.64	1.93	1.49	0.57	1.48	2.28	1.81	2.15	2.12	1.65	0.3	1.39	2.14	3.47	2.7	3.51	2.28	0.65	0.78	1.97	1.43	1.4	0.36	0.83	1.06	2.19	1.54	1.43	1.57	1.54	2.57	0.54	0.11	4.03	2.98
ENSG00000144730	A P	IL17RD					RECEPTORS				GO:0043409 : negative regulation of MAPK cascade		1.87	1.78	2.63	1.45	2.12	2.08	2.73	2.1	2.04	2.72	2.52	1.84	2.49	2.28	3.96	2.95	3.18	2.09	1.9	1.92	2.24	2.46	2.24	1.65	0.23	0.6	3.1	1.71	1.44	2.2	2.22	3.82	1.31	0.8	2.1	1.94
ENSG00000183044	A P	ABAT											1.85	2.53	3.47	2.05	2.63	2.2	3.6	3.93	3.62	3.37	3.92	1.99	3.72	4.34	5.26	3.93	3.75	3.08	2.07	1.6	1.9	2.62	2.05	1.44	0.91	2.6	2.2	1.45	2.37	2.27	2.8	4.2	0.32	1.06	1.51	2.6
ENSG00000177459	A P	ERICH5											3.2	3.89	4.33	3.8	0.95	0	2.13	4.66	4.51	5.22	4.03	3.95	4.24	3.87	4.96	4.58	4.73	4.19	3.14	3.52	4.72	3.87	3.73	2.96	2.52	4.53	3.11	3.86	2.98	3.36	3.79	4.31	0.18	0.16	3.51	3.75
ENSG00000165905	A P	LARGE2											4.47	1.88	3.64	2.53	3.8	3.21	4.2	2.85	3.73	3.01	2.34	1.9	2.28	4.19	3.93	4.54	4.06	5.02	1.17	0.93	3.86	4.52	0.94	0.33	1.27	2.08	5.17	2.48	4.47	2.8	2.77	3.69	0.03	0.23	3.1	4.91
ENSG00000197891	A P	SLC22A12	MP:0005367 : renal/urinary system phenotype										2.68	1.16	3.61	2.44	1.93	1.15	1.27	3.16	2.85	2.23	2.04	0.02	1.2	5.8	6.05	2.99	4.93	3.26	0.14	0.36	1.01	3.34	0.99	0.15	0	1.81	0	1.23	0.5	0	0.19	4.24	0	0.02	3.39	5.35
ENSG00000143627	A P	PKLR											1.88	1.67	2.65	1	0.32	0.13	1.56	2.5	1.88	2.47	1.63	0	1.02	2.71	4.69	1.78	2.87	1.85	0	0	1.59	1.66	0.92	0.03	0	0	0	1.31	0.09	0	0.02	2.21	0	0	3.11	3.5
ENSG00000081800	A P	SLC13A1	MP:0005367 : renal/urinary system phenotype										0.79	0.49	1.69	0.4	0.14	0.25	0.78	1.91	2.73	1.89	1.41	0	1.2	3.32	6.28	3.35	3.67	0.89	0.08	0.06	0.9	2.32	0.33	0	0	0.61	1.1	0.04	0.29	0.37	0.41	2.9	0	0.01	0.5	3.87
ENSG00000137960	A P	GIPC2											0.67	1.08	1.5	0.46	0.31	0.09	2.22	1.69	1.74	1.71	1.57	1.08	1.6	2.02	3.61	3.14	2.57	2.12	0.48	0.38	2.57	1.74	0.06	0.59	0.58	0.35	0.4	2.03	1.17	0.75	0.93	2.81	0.24	1.29	1.19	2.3
ENSG00000154025	A P	SLC5A10	MP:0005367 : renal/urinary system phenotype										2.64	3.82	3.88	2.3	1.15	0.97	2.11	5.03	4.21	4.25	4.94	2.2	2.12	3.59	3.05	2.21	2.6	2.68	0.29	0.46	1.01	0.97	0.42	0.06	1.19	0.39	2.4	3.37	1.18	2.62	1.77	5.16	0.61	2.44	5.77	1.41
ENSG00000135100	A P	HNF1A	MP:0005367 : renal/urinary system phenotype	GO:0030855 : epithelial cell differentiation	GO:0072001 : renal system development			TF_pool				GO:0043069 : negative regulation of programmed cell death	0.97	2.51	2.72	2.72	2.76	3.49	3.62	3.97	3.43	3.33	3.34	1.88	2.73	3.91	5	3.71	3.91	2.63	0.52	1.14	2.35	2.48	1.43	0.73	0.99	2.61	0.26	3.64	0.74	0.44	1.4	4.03	0	0.06	3.73	4.83
ENSG00000101134	A P	DOK5											2.81	3.4	4.18	4.11	4.06	3.81	5.01	3.97	4.15	4.1	4.11	4.3	4.75	3.65	3.98	4.74	4.6	4.34	3.01	4.59	4.64	3	2.46	2.91	3.95	4.68	5.05	3.59	2.35	3.53	4.04	1.52	2.15	0.07	0.41	3.21
ENSG00000157551	A P	KCNJ15											4.14	3.39	3.87	3.49	3.01	2.33	3.99	4.47	4.41	4.62	4.28	1.23	4.88	5.83	7.27	5.65	5.19	3.61	2.81	1.42	4.16	4.04	3.09	0.11	1.45	5.17	5.69	3.85	3.97	2.74	3.15	3.87	0.57	0.99	3.36	4.28
ENSG00000138030	A P	KHK											3.63	5.07	5.45	2.82	3.01	4.89	5.02	4.63	5.06	5.78	4.98	0.91	4.55	5.13	6.58	4.07	5.17	4.53	1.26	2.15	4.9	3.39	2.57	1.32	1.7	1.69	5.39	4.02	2.32	1.74	1.96	5.82	0.95	1.44	6.15	6.07
ENSG00000136883	A P	KIF12											6.13	5.65	4.84	4.14	4.94	5.48	5.15	5.41	5.57	6.16	5.79	6.47	5.59	4.82	6.69	5.67	5.59	6.48	5.66	4.7	6.16	7.09	5.92	5.89	4.2	5.22	5.24	6.4	5.61	4.08	5.57	6.52	1.49	0.07	5.66	7.07
ENSG00000100079	A P	LGALS2											7.06	6.58	7.26	3.65	4.17	5.84	5.85	5.97	7.24	6.67	5.68	0.72	5.14	5.86	8.44	5.32	6.5	5.05	2.19	1.31	5.27	6.52	3.16	1.15	1.26	2.05	1.28	5.87	3.58	1.34	1.87	5.4	1.21	0.87	8.04	7.78
ENSG00000166035	A P	LIPC											7	7.27	7.49	4.77	3.69	3.63	3.1	8.6	7.61	7.5	7.82	4.35	7.5	6.38	6.71	6.72	7.73	5.67	6.14	4.06	5.94	5.95	6.13	4.59	5	6.61	4.03	4.35	3.16	4.5	4.89	7.37	0.78	0.97	7.11	4.85
ENSG00000188643	A P	S100A16											6.89	6.81	7.14	6.91	6.35	5.05	6.06	6.23	7.18	7.28	7.05	6.75	7.17	6.54	7	6.55	6.88	6.35	6.11	4.8	6.47	6.16	6.91	5.67	6.1	7.8	7.51	7.52	6.38	6.86	7.08	6.99	4.13	6.46	6.23	5.81
ENSG00000143036	A P	SLC44A3											4.42	5.33	4.54	5.03	3.58	4.94	5.56	5.31	5.45	4.57	5.42	4.83	5.84	4.99	6.53	6.23	5.87	5.42	5.84	4.34	6.19	5.53	4.99	3.64	4.86	5	6.17	4.79	4.68	3.56	4.54	5.85	2.57	4.01	6.65	4.67
ENSG00000171729	A P	TMEM51											4.88	5.57	5.15	4	3.46	3.77	4.07	6.09	5.54	6.1	5.78	4.18	5.56	5.29	5.66	5.06	4.82	4.42	4.15	3.71	5.53	4.22	4.27	4.27	4.52	4.98	6.14	4.87	4.22	3.97	4.19	4.75	2.79	2.15	4.49	4.59
ENSG00000133112	A P	TPT1										GO:0043069 : negative regulation of programmed cell death	11.31	12.23	12.49	11.45	12.11	11.71	12.47	12.54	12.91	12.49	12.76	11.87	12.67	12.19	12.82	12.72	12.7	12.66	12.55	12.49	13.06	12.52	12.26	11.51	11.98	12.59	10.55	12.14	12.53	11.99	12.69	12.74	11.77	11.76	13.19	12.08
ENSG00000162882	A P	HAAO	MP:0005367 : renal/urinary system phenotype										6.2	5.62	5.97	4.69	6.67	6.45	6.74	6.24	5.93	5.87	6.07	3.95	4.36	5.65	6.53	6.27	6.99	6.41	5.77	4.2	5.76	6.83	6.37	3.45	6.01	3.72	3.78	6.11	4.27	4.8	5.2	6.34	5.61	7.8	7.12	6.08
ENSG00000225824	A P	HLA-DQB1					RECEPTORS						0.04	3.44	0	0	5.86	0.36	0	0.02	6.33	0.4	4.41	0.41	0.19	0.01	0.02	0	3.44	0.01	0.02	0.17	0	0.03	0.73	0	8.58	9.39	6.58	0	1.44	0.66	0	7.43	0.04	0.01	0.02	0.14
ENSG00000233209	A P	HLA-DQB1					RECEPTORS						0.38	0.54	1.12	0	0	0.51	4.08	5.21	1.66	6.92	1.05	6.34	1.62	1.28	1.5	0.64	0	3.08	4.16	0	0.1	2.14	0	6.38	0	0	0	0.86	0.92	0.52	0.82	0	5.68	7.41	0.39	0.22
ENSG00000231286	A P	HLA-DQB1					RECEPTORS						9.29	9.46	4.19	6.2	6.4	6.5	0	0.8	0.99	1.32	0	0	6.44	3.15	4.45	2.92	6.28	7.6	0.5	0.34	7	5.21	8.58	7.26	0	0.04	6.7	3.59	2.83	0	7.68	0.76	4.62	0.17	7.92	3.56
ENSG00000206513	A P	UBD											1.97	6.36	0	2.5	0.31	4.98	1.63	4.88	3.81	0	4.09	0.09	0	0	0	0	4.41	0	0	4.84	0.08	0	2.54	0	0	4.39	0	0	0	0	3.55	0	0	0	0	0
ENSG00000213886	A P	UBD											3.64	0	5.52	4.38	4.18	0	2.66	6.76	5.6	3.01	0	0.64	4.12	0	3.43	0	6.25	5.82	3.19	0	4.5	5.42	4.57	1.23	4.13	2.35	5.17	4.18	0	5.04	0	4.31	0	0	5.6	0
ENSG00000183098	A P	GPC6							ECM-structural_ functional-components_NOT-cell-surface-OR-membrane				0.41	1.49	1.15	1.82	1	2.8	1.47	1.16	1.05	1.31	1.84	1.58	3.45	2.72	2.97	1.59	1.81	0.37	0.62	1.78	2.01	0.8	1.77	0.7	0.75	1.73	2.84	0.03	0.53	0.06	0.03	1.49	0.27	0.03	0.39	2
ENSG00000075234	A P	TTC38											4.09	4.98	4.55	4.22	3.86	5.84	5.34	5.33	4.99	5.3	5.3	4.2	5.16	5.8	6.44	5.43	5.83	4.73	4.26	3.26	3.95	4.42	3.4	4.12	3.02	4.08	4.06	4.42	5.14	3.86	4.7	6.2	4.09	4.85	5.03	5.93
ENSG00000178105	A P	DDX10											3.31	4.86	4.75	3.77	4.17	4.96	4.68	4.79	4.92	5.01	5.34	5.22	4.79	4.9	6.11	4.9	5.39	5.18	4.32	4.52	5.46	5.1	5.54	4.07	4.38	5.51	4.82	4.3	4.05	3.47	3.9	5.61	4.46	3.99	4.94	5.45
ENSG00000285302	A P	CHMP4A											2.17	3.25	1.95	2.53	2.25	2.54	2.67	2.68	2.48	2.59	3.02	2.78	2.68	2.68	2.93	2.79	2.76	2.25	2.22	2.36	2.97	2.81	2.38	2.54	2.35	2.72	2.68	2.08	2.71	2.18	3.02	2.99	1.63	2.43	1.37	2.09
ENSG00000254505	A P	CHMP4A											4.83	7.15	5.86	5.95	6.19	6.7	6.95	6.43	6.67	6.8	6.63	6.27	6.47	6.16	6.64	6.89	6.87	6.65	6.77	6.48	7.06	5.94	7.11	6.46	6.37	6.23	5.89	6.1	6.27	6.08	6.5	6.32	6.59	5.99	5.63	5.88
ENSG00000139684	A P	ESD											4.48	6.32	6.59	6.05	6.14	6.5	7.1	6.75	6.96	6.87	7.07	6.95	7.22	6.92	7.97	7.75	7.75	7.23	7.36	6.87	7.15	6.6	6.64	6.98	6.84	7.52	6.25	7.06	7.13	6.81	6.92	7.29	6.48	6.3	7.08	5.9
ENSG00000069509	A P	FUNDC1											2.5	3.85	4.55	4.02	4.38	4.28	4.72	4	4.18	4.42	4.82	4.8	4.59	4.37	4.95	5.36	5.36	4.67	4.71	4.16	4.25	4.07	4.67	4.45	4.69	4.24	4.95	4.51	4.44	4.38	4.26	5.51	5.45	3.49	4.05	3.23
ENSG00000125246	A P	CLYBL											3.9	5.59	4.77	4.73	4.97	5.19	6.09	5.06	5.32	5.01	5.56	4.94	5.05	5.77	6.24	5.72	5.82	5.36	5.17	4.04	4.91	5.4	5.59	4.7	4.07	4.31	4.02	5.98	5.77	5.06	5.76	5.54	2.66	6.15	5.02	4.57
ENSG00000164237	A P	CMBL											3.62	3.57	4.24	4.11	3.01	4.24	4.93	4.77	4.48	4.37	4.08	4.18	5.21	5.11	6.48	5.91	5.69	5.69	4.23	5.12	4.2	4.93	4.22	3.35	4.44	6.42	7.55	4.99	4.4	4.89	5.49	5.04	2.68	3.88	4.22	6.41
ENSG00000165475	A P	CRYL1											4.33	6.49	7.09	6.08	6.37	7.29	6.39	7	6.6	7.02	7.56	5.78	7.37	6.34	7.95	7.11	7.14	6.89	5.69	5.75	6.42	5.89	6.35	6.32	4.02	6.64	6.44	7.57	6.61	7.1	7.73	7.29	4.61	6.23	7.16	6.47
ENSG00000153071	A P	DAB2		GO:0030855 : epithelial cell differentiation			RECEPTORS				GO:0043409 : negative regulation of MAPK cascade	GO:0043069 : negative regulation of programmed cell death	5.32	5.69	6.32	6.19	4.99	5.24	6.53	7	6.53	6.58	6.74	5.25	7.32	6.96	7.78	6.72	7.14	5.83	5.2	6.3	5.98	6.13	5.76	6.02	5.31	6.63	6.47	6.05	5.99	6.88	7.06	6.73	5.67	5.31	5.6	6.34
ENSG00000112667	A P	DNPH1		GO:0030855 : epithelial cell differentiation									6.99	7.18	6.73	6.61	6.73	7.35	7.19	7.02	6.95	7.4	6.97	6.69	6.76	7.14	8.09	7.55	7.97	8.01	6.91	7.04	7.75	7.42	7.15	6.97	6.74	7.22	6.9	7.82	7.35	7.03	7.98	7.41	5.77	5.97	7.59	7.94
ENSG00000076716	A P	GPC4							ECM-structural_ functional-components_NOT-cell-surface-OR-membrane				3.01	3.15	3.28	3.63	2.47	2.99	2.8	4.45	4.34	4.46	4.45	4.34	4.67	5.31	6.16	5.6	5.22	4.2	4.47	3.82	3.37	4.05	3.04	2.31	3.06	4.91	4.06	3.65	5.31	4.12	5.2	5.68	0.86	2.99	3.39	3.7
ENSG00000141401	A P	IMPA2	MP:0005367 : renal/urinary system phenotype										4.68	6.54	6.01	6.23	6.2	7.65	7.4	6.84	6.43	7.01	6.99	6.3	6.85	6.44	8.54	7.88	7.75	7.16	6.51	5.8	7.13	6.43	6.09	5.75	4.81	7.09	7.6	7.89	6.51	7.17	7.65	7.75	5.57	4.52	6.83	6.63
ENSG00000128309	A P	MPST			GO:0072001 : renal system development								6.27	6.16	6.19	5.67	5.15	5.42	5.06	5.83	6.35	6.49	6.22	5.63	5.94	5.86	6.74	6.15	6.56	5.92	5.91	5.55	6.73	6.15	5.4	5.55	5.69	6.22	6.03	6.15	5.66	5.92	7.17	6.25	4.71	5.32	6.08	6.8
ENSG00000055950	A P	MRPL43											6.33	6.69	6.51	6.54	6.54	6.78	6.43	6.58	6.85	6.93	6.8	6.64	6.55	6.52	7.01	6.93	6.86	6.84	6.56	6	6.66	6.89	6.73	6.93	6.23	6.95	6.68	7.03	6.64	6.21	7.01	6.69	6.35	6.04	6.95	6.98
ENSG00000164050	A P	PLXNB1	MP:0005367 : renal/urinary system phenotype				RECEPTORS						5.68	5.27	5.44	5.49	6.15	5.24	6.16	5.82	5.77	6.05	5.83	6.67	5.63	5.97	6.81	6.85	6.32	6.65	6.7	5.35	6.01	6.96	5.89	6.3	6.17	5.36	6.23	5.97	6.08	5.86	6.46	6.89	3.77	4.26	5.8	6.18
ENSG00000100417	A P	PMM1											4.05	5.87	5.22	5.13	4.52	5.25	5.84	5.33	5.62	5.88	5.73	5.01	5.36	5.61	7.12	6.16	6.41	5.55	4.95	5.21	6.26	5.43	4.73	4.31	3.85	5.82	5.44	5.85	5.64	5.5	6.36	5.78	4.74	5.83	6.05	5.65
ENSG00000155906	A P	RMND1											4.17	4.07	3.74	4.63	3.64	3.85	3.76	4.17	4.52	4.37	4.09	3.48	3.95	4.31	5.87	4.95	5.05	4.21	5.4	3.69	4.51	3.98	6.67	3.18	2.55	5.11	3.89	5.87	3.97	4.81	4.63	4.71	3.77	3.4	5.05	4.58
ENSG00000174748	A P	RPL15											10.53	10.68	10.26	10.37	10.79	9.88	9.93	10.89	10.96	10.73	11	10.34	10.89	10.48	11	11.1	11.33	11.3	11.1	10.88	11.19	11.02	10.62	10.27	10.1	11.33	10.14	10.6	10.65	10.41	10.83	11.07	11.05	10.55	11.54	11.13
ENSG00000161970	A P	RPL26											9.02	11.3	10.29	10.14	10.77	10.4	10.52	11.15	11.02	10.91	11.1	10.34	11.16	10.89	11.26	11.38	11.48	10.83	11.21	11.53	11.84	10.55	11.36	9.51	9.14	10.79	10.22	10.46	11.09	10.72	10.8	11.19	10.74	10.58	12.06	10.9
ENSG00000198034	A P	RPS4X											9.71	9.68	9.72	8.12	9.95	8.29	9.28	9.88	9.67	10.38	10.35	9.08	9.36	9.58	9.86	10.18	10.3	10.32	10.29	10.53	9.8	9.95	10.3	8.38	9.37	10.02	9.34	9.79	10.14	9.59	9.65	9.79	9.22	9.55	9.84	9.8
ENSG00000281500	A P	SLC37A4	MP:0005367 : renal/urinary system phenotype										3.86	5.56	5.16	4.74	5.18	6.06	5.74	5.36	5.91	5.88	6.28	5.14	5.21	5.64	7.23	6.15	6.6	5.97	5.02	5.43	5.3	5.7	5.85	5.23	5.18	5.65	6.4	6.35	6.6	5.9	7.28	6.57	2.96	4.77	6.25	6.66
ENSG00000068650	A P	ATP11A											0.57	1.35	1.54	1.82	1.86	2.53	2.32	3.04	1.71	2.34	2.5	4.27	3.42	4.02	5.74	5.96	4.56	4.31	2.9	4.45	1.81	3.34	2.23	4.64	3.1	3.38	4.12	3.99	5.02	4.65	4.54	4.83	2.85	1.99	1.77	2.61
ENSG00000174348	A P	PODN							ECM-structural_ functional-components_NOT-cell-surface-OR-membrane				0.81	0.21	0.4	0.78	1.34	0.9	0.81	0.71	0.14	1.66	0.9	2.14	3.03	3.34	1.69	1.6	0.44	0.73	0.73	1.66	1.4	1.79	0.37	0.89	0.68	1.02	0.41	0.11	2.39	2.11	3.01	1.23	1.51	0.96	0.35	0.18
ENSG00000138650	A P	PCDH10											0.42	1.57	0.6	0.59	2.81	3.83	3.54	2.87	1.68	2.58	2.37	1.14	3.9	4.01	4.27	5.42	4.72	3.81	2.82	0.55	2.38	2.28	2.6	4.47	0.04	0.06	0.18	1.83	2.63	5.02	4.79	4.36	0.71	0.09	1.1	0.23
ENSG00000115306	A P	SPTBN1	MP:0005367 : renal/urinary system phenotype										6.11	5.59	6.05	5.77	6.06	6.63	6.42	6.33	5.72	6.47	6.02	5.77	6.64	6.19	6.23	7.04	6.72	6.93	6.73	6.35	6.22	6.14	5.65	6.01	6.01	5.39	7.3	6.5	5.97	6.26	6.46	6.74	5.51	6	5.55	5.38
ENSG00000166888	A P	STAT6	MP:0005367 : renal/urinary system phenotype					TF_pool					4.67	4.79	4.5	4.33	3.97	5.04	4.27	5.27	4.71	5.06	4.77	5.29	5.46	5.24	6.31	5.72	5.6	4.99	5.04	5.28	5.11	4.94	4.69	4.48	4.66	5.7	6.61	4.65	5.37	5.05	5.68	5.38	3.89	4.44	2.47	5.12
ENSG00000066322	A P	ELOVL1			GO:0072001 : renal system development								4.42	5.5	5.15	5.74	5.05	6.03	5.6	5.39	5.5	5.62	5.74	5.78	6.05	5.7	6.09	6.06	6.26	5.65	5.63	5.23	5.27	5.02	4.95	5.29	5.45	6.17	6.46	5.07	5.71	5.96	6.54	5.66	5.23	5	4.56	5.98
ENSG00000281429	A P	FAM20C	MP:0005367 : renal/urinary system phenotype	GO:0030855 : epithelial cell differentiation									0	0	0	0	0	0	0	0	0	0	0	0	0	0	0	0	0	0	0	0	0	0	0	0	0	0	0	0	0	0	0	0	0	0	0	0
ENSG00000126602	A P	TRAP1										GO:0043069 : negative regulation of programmed cell death	5.72	6.38	5.73	5	5.8	6.26	6.12	6.03	5.53	6.1	5.75	5.54	5.77	6.08	6.12	6.16	6.51	6.02	5.24	5.44	6.3	6.26	6.33	5.83	5.62	6.25	5.63	6.36	5.69	5.61	5.45	5.92	4.31	5.87	6.26	6.36
ENSG00000128311	A P	TST		GO:0030855 : epithelial cell differentiation									6.11	6.36	7.27	5.94	4.85	5.44	5.29	6.04	6.77	6.86	6.4	6.18	6.05	6.36	6.97	6.23	6.27	5.9	5.56	6.07	6.45	6.12	5.38	5.33	5.95	5.73	5.9	6.46	6.11	5.81	6.75	6.72	5.31	5.75	6.35	6.82
ENSG00000135220	A P	UGT2A3											0	0	0	0.01	0.01	0.01	1.48	1.82	0.32	2.13	0.01	0.04	1.86	1.75	5.07	1.64	0.61	0	0	1.22	0.01	0.01	0	0	0.11	2.17	0	0.25	0.07	1.11	0.01	2.06	0	0	0	0.06
ENSG00000118640	A P	VAMP8	MP:0005367 : renal/urinary system phenotype										7.66	9.54	9.05	8.45	6.63	6.63	7.68	8.58	8.97	9.02	8.79	8.43	8.04	8.19	8.79	8.52	8.75	8.61	8.58	8.78	9.27	8.26	9.13	7.95	8.42	8.04	8.51	8.26	8.53	7.87	8.51	8.17	7.83	8.36	8.21	7.91
ENSG00000103202	A P	NME4											6.81	6.57	6.9	7.23	7.83	7	6.83	7.2	6.99	7.29	7.33	6.68	6.62	6.58	6.97	7.53	7.74	7.04	7.51	6.41	6	7.19	6.97	6.17	7.44	7.03	7.02	7.74	6.07	6.29	7.25	6.96	6.14	7.24	6.97	7.51
ENSG00000273572	A P	CDHR5								CellSurface_AND_JunctionAdhesion			1.23	4.22	2.83	2.22	4.28	2.7	4.06	3.72	2.35	2.69	2.26	0	2.63	2.45	5.37	1.88	3.83	2.56	0	0.42	1.04	2.46	0.52	0.02	0.01	0.1	0.21	3.88	1.09	0.15	0.36	3.96	0.17	0.87	4.29	3.76
ENSG00000099834	A P	CDHR5								CellSurface_AND_JunctionAdhesion			1.14	0.15	2.64	1.06	3.79	2.96	2.7	0.24	0.18	0.2	1.55	0.07	0.28	2.07	0.62	1.56	3.21	2.63	0	0.89	0.07	3.17	0.2	0	0.01	0.16	0.46	2.84	0	0.18	0.19	0.7	0.14	1.03	2.55	4.35
ENSG00000023839	A P	ABCC2	MP:0005367 : renal/urinary system phenotype							CellSurface_AND_JunctionAdhesion			4.53	5.44	6.15	5.38	1.72	3.76	5.64	6	5.99	6.63	4.67	0.21	5.16	5.39	4.15	3.74	4.86	4.55	0.25	3.16	2.08	4.55	2.47	4.52	0.23	1.71	0.3	4.71	0.29	1.64	0.92	3.46	0.33	0.05	2.12	5.72
ENSG00000113389	A P	NPR3	MP:0005367 : renal/urinary system phenotype				RECEPTORS						1.72	0.45	2.7	2.47	1.04	0.56	0.41	0.91	2.63	2.69	1.42	1.03	1.91	3.95	2.97	0.74	1.72	0.71	0.57	0.46	0.93	0.64	0.6	0.27	0.55	0.16	1.33	0.53	1.94	1.27	1.77	1.73	0.8	0.58	0.59	1.74
ENSG00000275331	A P	ABCC6	MP:0005367 : renal/urinary system phenotype										2.97	2.69	3.57	3.94	2.96	2.8	3.15	3.36	3.45	3.24	2.96	1.65	2.73	4.05	5.39	3.66	4.19	3.45	2.31	2.42	3.82	4.16	3.47	2.48	0.93	4.24	3.07	4.07	1.74	2.85	3.62	4.22	1.3	0.66	5.33	3.36
ENSG00000091262	A P	ABCC6	MP:0005367 : renal/urinary system phenotype										2.47	2.09	3.41	3.49	2.82	2.46	2.76	3.22	3.22	2.82	2.66	1.47	2.64	4.07	5.48	3.73	4.12	3.01	1.83	1.67	3.21	3.74	2.56	1.92	0.79	3.38	3.08	3.64	1.37	2.44	3.02	4.02	1.17	0.52	4.98	2.27
ENSG00000169083	A P	AR	MP:0005367 : renal/urinary system phenotype	GO:0030855 : epithelial cell differentiation			RECEPTORS	TF_pool				GO:0043069 : negative regulation of programmed cell death	1.15	1.02	1.36	1.85	0.15	0.11	0.46	1.17	1.27	1.24	0.69	0.96	0.43	2.55	3.77	2.38	2.06	1.16	0.23	0.24	2.06	2.04	1.43	0.33	0.15	1.85	1.57	1.86	0.4	0.28	0.89	1.51	0.18	0	0.82	1.45
ENSG00000050767	A P	COL23A1											1.6	3.57	4.39	1.47	2.14	2.36	1.15	1.49	1.74	2.04	2.28	0.92	1.55	2	3.11	1.63	1.06	1.21	0.41	0.13	0.99	2.06	0.58	0.56	1.77	1.2	3.49	4.51	2.56	0.79	2.39	4.32	1.36	0.34	4.23	1.55
ENSG00000050730	A P	TNIP3											1.05	1.47	1.91	1.22	1.98	2.41	2.37	1.56	2.1	1.72	1.83	0.55	0.31	3.1	4.46	3.47	3.99	2.01	1.38	0.16	0.34	2.82	1.39	0.71	0.49	1.47	0.15	0.04	0.08	0.05	0.18	3.49	0.05	0.47	1.94	0.24
ENSG00000198795	A P	ZNF521	MP:0005367 : renal/urinary system phenotype					TF_pool					0.67	0.52	0.94	0.44	0.54	0.34	1.15	2.1	1.14	2.33	0.69	1.2	2.37	1.55	2.7	1.84	2.8	0.6	0.5	0.12	1.52	0.47	0.09	0.61	0.43	0.26	1.8	0.16	0.56	0.16	0.17	1.46	0.92	0.16	1.68	0.07
ENSG00000123119	A P	NECAB1											2.31	1.33	2.23	1.09	0.71	0.7	2.16	2.14	2.8	1.96	1.42	0.23	2.46	2.61	1.95	2.17	2.89	2.13	1.5	0.29	2.06	2.4	0.94	0.55	0.62	0.24	0.18	2.29	0.97	0.78	0.37	2.47	1.43	0.67	2.36	0.43
ENSG00000211454	A P	AKR7L											3.02	2.14	3.05	0.85	0.29	0.88	1.5	2.52	2.54	2.93	2.14	0.75	0.99	2.58	3.59	1.49	2.22	0.39	0.44	0.22	2.3	2.59	0.11	0.47	3.14	0.42	0.56	1.06	0.43	1.56	0.54	0.65	0.57	0.2	2.45	2.54
ENSG00000068078	A P	FGFR3		GO:0030855 : epithelial cell differentiation			RECEPTORS						2.39	1.93	2.29	2.01	3.89	3.13	4.02	2.33	2.71	2.91	2.54	2.5	2.82	2.91	4.5	2.98	3.47	2.51	2.1	0.53	2.37	3.45	2.98	2.1	1.2	2.13	0.41	2.79	1.64	0.74	1.66	5.06	0.23	0.12	3.91	3.75
ENSG00000188803	A P	SHISA6											1.05	1.5	2.44	1.86	0.11	1.43	2.56	3.03	2.24	1.98	2.32	0.01	0.9	3.51	3.24	4.46	2.86	2.62	1.1	0.02	2.76	2.3	0.04	0.07	0.11	0	0.39	0.23	0.07	0.12	1.07	0.37	0.01	0	0.11	0
ENSG00000172955	A P	ADH6											2.8	2.44	3.56	3.32	0.4	0.32	0.52	2.89	2.73	2.71	2.35	2.42	1.6	3.69	5.31	2.59	3.12	1.84	0.37	1.18	1.83	2.46	1.28	0.21	0.38	1.1	0.27	2.68	0.19	0.08	0.39	4.04	0.12	0.11	4.24	2.13
ENSG00000132744	A P	ACY3											3.88	3.52	3.66	3.21	2.78	1.87	3.69	3.62	4.06	3.11	2.92	0.92	2.26	4.02	6.02	4.58	4.05	4.31	0.91	1.41	4.13	4.43	2.42	1.33	1.62	2.7	0.23	4.47	1.16	1.74	2.64	4.1	0.7	0.98	4.73	5.14
ENSG00000130717	A P	UCK1											6.19	6.17	5.69	6.07	5.12	6.11	5.35	5.81	6.27	6.26	6.08	5.08	6.02	5.66	5.92	6.03	6.2	6.09	6.02	5.64	5.65	5.67	5.99	5.19	4.99	4.98	5.31	4.81	5.06	5.44	6.19	6.42	6.38	4.98	6.21	6.24
ENSG00000088826	A P	SMOX											4.93	5.82	5.01	4.8	3.92	3.81	4.65	5.61	5.28	5.19	5.35	3.3	5.17	4.96	3.8	4.36	4.52	4.49	3.51	3.49	6.49	4.49	4.2	4.48	4.02	3.46	6.33	2.76	2.54	2.95	4.47	4.93	4.26	3.27	4.12	4.36
ENSG00000127481	A P	UBR4											5.92	6.63	7	6.38	6.44	6.99	6.48	6.75	6.66	7	6.47	6.51	6.42	6.43	6.69	6.27	6.89	6.54	6.49	6.3	6.61	6.68	6.82	6.7	6.51	6.12	5.98	6.42	6.25	5.81	6.76	6.42	5.97	6.05	5.75	7.19
ENSG00000162441	A P	LZIC											2.36	4.13	3.69	3.42	3.68	3.76	4.31	3.9	3.91	4.21	4.01	3.99	4.66	3.96	4.39	4.47	4.76	4.12	4.27	4.05	3.72	3.42	3.85	3.82	4.46	3.78	3.87	4.12	3.74	4.05	4.43	4.26	3.84	2.08	3.33	3.15
ENSG00000164253	A P	WDR41											2.68	3.16	4.24	3.6	2.91	3.86	4.47	4.13	3.61	4.13	4.11	4.26	4.95	4.26	4.53	4.8	4.98	3.55	4.39	4.25	3.35	3.82	3.9	4.01	4.3	3.81	5.12	3.74	4.07	4.36	4.38	5.23	4.78	3.27	3.86	2.89
ENSG00000274229	A P	SOCS7											0.79	0.4	0.58	0.66	1.01	0.04	0.02	0.18	0.06	0.81	1.16	1.76	1.65	1.97	0.44	2.46	2.79	1.28	0	0.02	0.97	1.32	0.94	0.19	2.31	1.06	3.88	1.2	0.27	1.23	0.15	2.28	0.73	0.07	0	0.81
ENSG00000274211	A P	SOCS7											0	0.59	0.61	1.2	0.08	1.62	1.5	1.45	1.16	0.61	0.8	0.81	1.69	2.06	3.27	1.89	1.21	1.07	2.48	1.42	0	0.56	0.75	2.05	0.23	2.53	2.53	0.8	2.56	1.11	2.02	1.94	0.37	1.48	0.8	1.8
ENSG00000050405	A P	LIMA1						TF_pool					2.61	2.68	3.09	3.46	2.7	3.9	3.96	3.59	3.04	3.56	3.11	4	4.93	3.91	4.39	4.93	4.53	3.57	4.2	3.98	3.76	4.07	3.09	3.94	3.72	3.36	5.64	2.53	3.65	3.62	3.49	4.36	2.41	1.8	2.45	2.9
ENSG00000158163	A P	DZIP1L	MP:0005367 : renal/urinary system phenotype										1.05	1.15	0.78	1.28	1.9	1.39	1.41	1.8	0.79	1.75	1.6	2.39	1.91	2.44	2.65	2.46	2.52	2.36	2.57	1.6	0.54	2.79	1.49	1.6	2.06	1.66	2.59	0.71	1.81	1.72	1.65	2.95	1.17	1.84	0.89	2.08
ENSG00000166340	A P	TPP1		GO:0030855 : epithelial cell differentiation									6.03	7.15	7.31	7.56	7.13	7.73	7.99	7.82	7.61	6.62	7.67	7.95	7.99	8.3	8.49	8.45	8.51	8.26	8.28	8.14	7.67	7.47	8.14	7.79	7.63	5.96	8.99	7.41	7.26	7.68	7.1	8.51	6.89	6.65	6.7	7.55
ENSG00000183337	A P	BCOR						TF_pool				GO:0043069 : negative regulation of programmed cell death	1.61	2.24	1.99	2.86	2.91	3.56	2.37	2.17	2.31	3.24	2.13	3.14	3.37	2.35	3.19	3.7	3.99	2.82	3.47	2.52	2.85	2.51	2.13	2.67	3.29	2.76	2.72	2.3	2.7	2.96	3.71	3.32	3.42	2.18	1.38	3.11
ENSG00000151881	A P	TMEM267											1.01	0.47	1.05	1.18	1.51	2.3	2.3	1.75	1.66	1.42	1.23	2.46	3.1	2.31	2.73	3.39	1.98	1.61	2.3	2.98	1.59	1.66	1.19	2.32	2.33	2.47	3.6	0.88	2.4	2.07	1.28	3.32	1.1	0.84	0.79	0.9
ENSG00000068438	A P	FTSJ1											3.48	4.08	3.48	3.79	4.11	4.43	4.11	4.07	4.36	4.29	4.05	4.3	4.66	4.2	4.49	4.81	4.64	4.27	4.42	4.26	4.57	4.31	4.52	4.09	4.53	4.35	4.74	3.88	4.03	4.17	4.55	4.32	4.44	3.4	3.61	3.92
ENSG00000196793	A P	ZNF239						TF_pool					1.07	0.59	0.86	0.68	0.93	1.61	1.24	1.47	1.08	1.66	1.7	1.63	2.08	1.75	1.92	2.5	2.1	1.29	1.75	1.89	1.46	2.08	1.46	1.47	1.66	2.97	1.14	1.13	1.37	0.85	1.02	1.9	1.43	1.25	0.39	0.95
ENSG00000178093	A P	TSSK6											0.13	0.45	0.27	1.08	0.19	1.54	1.18	1.14	0.9	1.19	0.55	1.21	0.84	1.06	2.02	2.41	2.1	1.82	1.63	1.12	0.33	1.14	0.94	1.35	0.87	1.91	1.47	0.9	1	1.28	1.94	1.61	0.61	0.58	0.08	1.2
ENSG00000184903	A P	IMMP2L											2.66	4.4	3.52	4.06	3.52	4.52	4.85	3.98	3.95	2.88	4.39	4.43	4.72	4.51	5.13	4.91	5.25	4.54	5.03	5.27	4.7	3.85	4.38	3.99	4.3	5.1	4.67	3.58	3.98	4.22	4.01	4.4	3.75	2.41	2.5	5.29
ENSG00000087502	A P	ERGIC2						TF_pool					2.98	3.78	4.24	4.26	3.95	4.45	4.79	4.68	4.13	3.88	4.38	4.89	5.36	4.9	5.02	5.36	5.05	4.88	4.91	4.89	5.12	4	3.78	4.3	5.17	5.43	5.62	3.9	4.33	4.38	4.26	4.89	4.56	3.07	3.96	3.88
ENSG00000277421	A P	ZNF280B						TF_pool					0	0	0	0	0	0	0	0.17	0	0	0	0.03	0.13	0.12	0.13	0	0	0	0	0.22	0	0	0	0	0	0.2	0	0	0	0.1	0	0.37	0	0	0	0
ENSG00000275004	A P	ZNF280B						TF_pool					0.2	0.23	0.4	0.47	0.58	0.86	0.59	0.78	0.51	0.37	0.71	0.58	0.89	0.79	1.07	1.28	0.91	0.85	0.87	0.51	0.51	0.65	0.22	0.71	0.74	0.85	1.06	0.29	0.34	0.5	0.6	1.27	0.36	0.35	0.26	0.61
ENSG00000179889	A P	PDXDC1											1.41	3.18	2.97	4.04	2.23	5.62	4.83	2.72	3.47	4.47	3.74	3.82	5.85	5.19	3.49	5.67	5.37	4.9	5.3	4.05	3.47	4.15	3.21	3.09	4.78	4.77	5.19	2.78	3.71	4.62	4.45	5.23	4.11	2.94	1.29	4.11
ENSG00000187566	A P	NHLRC1											0.16	0.5	0.69	0.94	0.93	1.12	0.42	1.02	0.91	1.04	0.86	0.74	1.47	0.82	1.24	1.15	1.46	0.83	1.17	1.36	0.52	1.13	1.46	1.27	1.05	1.2	0.98	0.55	0.84	0.66	0.71	1.06	1.22	0.13	0.42	0.42
ENSG00000170633	A P	RNF34										GO:0043069 : negative regulation of programmed cell death	2.59	3.55	3.13	3.59	2.99	3.82	3.34	3.86	3.78	3.63	3.9	3.71	3.97	3.48	4.14	4.02	4.35	3.59	4.15	3.76	3.69	3.06	3.15	3.99	3.6	4.16	4.18	3.25	3.9	3.49	4.43	4.51	4.74	2.88	2.89	3.56
ENSG00000187792	A P	ZNF70						TF_pool					0.36	0.47	0.35	0.5	0.34	0.6	0.51	0.58	0.46	0.55	0.62	0.59	1	0.79	1.08	1.23	0.9	0.67	0.64	0.73	0.39	0.67	0.35	0.77	0.71	0.7	0.95	0.33	0.51	0.54	0.89	1.22	0.34	0.34	0.32	0.59
ENSG00000089006	A P	SNX5											4.24	5.3	5.7	4.79	4.65	5.61	6.08	5.79	5.73	5.91	6	5.42	6.37	5.58	6.89	6.95	6.82	6.64	5.97	6.4	6.34	5.9	6.12	5.5	5.59	5.78	6.1	5.64	6.06	5.72	5.98	6.77	5.33	5.01	6.02	5.88
ENSG00000137332	A P	DDR1	MP:0005367 : renal/urinary system phenotype				RECEPTORS						1.5	0.6	0.03	0.09	0.33	3.59	3.39	3.5	0.35	0.26	0.23	2.38	1.85	4.35	2.18	4.09	1.06	0.05	0.34	2.24	0.22	0.55	0.6	5.19	0.43	1.93	2.53	0.14	4.87	0.45	4.11	1.26	0.04	1.61	0	1.18
[truncated: 4,765 more rows]
