# Supplementary material for: Integrated Molecular, Genomic, and Clinical Characterization of Pediatric and Adolescent Translocation Renal Cell Carcinoma: A Report from the Children’s Oncology Group
Source: Biomedicines. 2026 Apr 22;14(5):955. doi: 10.3390/biomedicines14050955 (PMC13203954; doi:10.3390/biomedicines14050955)
Supplement: Supplementary file 1 [file biomedicines-14-00955-s001.zip › S T 3.xlsx]

## Sheet: Methylation_48k
id	Entrez Gene ID	Gene Symbol	Gene Name	feature	cgi	Type	Strand	GRCh37-hg19_CHR	GRCh37-hg19_position	within_CpG-island	DNAse Hypersensitivity Region	Enhancer	GO_MP_HP_renalDevelopment	Normal Kidney	Normal Blood	tRCC_rollup	tRCC level 3	PAPXHT	PARPWW	PAMVBI	PATLEX	PAVXDC	PAUBFS	PARBIN	PARDUE	PARJDU	PASTEW	PAUJMK	PASVBD	PASTTG	PASUJP	PATYTY	PAUTYD	PAVRUV	PAUVUZ	PAWATM	PAMVBI	PASVBD	PAPTCF	PARBIN	PASTTG	PAUJMK	PAUBFS	PASTEW	PATLEX	PAVRUV	PARPWW	PATYTY	PAVXDC
FusionPartner	na	na	na	na	na	na	na	na	na	na	na	na	na	na	na	na	na	non-tumor	non-tumor	non-tumor	non-tumor	non-tumor	non-tumor	non-tumor	non-tumor	non-tumor	non-tumor	non-tumor	non-tumor	non-tumor	non-tumor	non-tumor	non-tumor	non-tumor	non-tumor	non-tumor	Unknown	ASPL	ASPL	ASPL	ASPL	ASPL	ASPL	ASPL	PRCC	PRCC	PRCC	PRCC	TFEB
id_x	na	na	na	na	na	na	na	na	na	na	na	na	na	na	na	na	na	kidney	kidney	kidney	kidney	kidney	kidney	kidney	blood	blood	blood	blood	blood	blood	blood	blood	blood	blood	blood	blood	tRCC	tRCC	tRCC	tRCC	tRCC	tRCC	tRCC	tRCC	tRCC	tRCC	tRCC	tRCC	tRCC
id/values	nearestGene info	nearestGene info	nearestGene info	nearestGene info	nearestGene info	nearestGene info	nearestGene info	nearestGene info	nearestGene info	nearestGene info	nearestGene info	nearestGene info	nearestGene info	methylation pattern	methylation pattern	methylation pattern	methylation pattern	methylation beta	methylation beta	methylation beta	methylation beta	methylation beta	methylation beta	methylation beta	methylation beta	methylation beta	methylation beta	methylation beta	methylation beta	methylation beta	methylation beta	methylation beta	methylation beta	methylation beta	methylation beta	methylation beta	methylation beta	methylation beta	methylation beta	methylation beta	methylation beta	methylation beta	methylation beta	methylation beta	methylation beta	methylation beta	methylation beta	methylation beta	methylation beta
cg25090051	149775	GNAS-AS1	GNAS antisense RNA 1	Body	shore	II	R	20	57414059	TRUE				N. K. hypermethylated	N. B. hypomethylated	A_failed-renal-hypermethylation	c 0	0.73	0.58	0.69	0.62	0.64	0.69	0.6	0.48	0.53	0.5	0.43	0.46	0.45	0.49	0.52	0.47	0.5	0.43	0.48	0.38	0.12	0.15	0.68	0.13	0.12	0.55	0.6	0.12	0.12	0.15	0.11	0.71
cg17398227	1522	CTSZ	cathepsin Z	TSS1500	shore	II	F	20	57582787	TRUE	TRUE			N. K. hypermethylated	N. B. hypomethylated	A_failed-renal-hypermethylation	c 0	0.52	0.51	0.53	0.61	0.5	0.52	0.35	0.21	0.25	0.19	0.24	0.13	0.12	0.12	0.11	0.1	0.18	0.15	0.13	0.09	0.1	0.43	0.13	0.25	0.12	0.16	0.13	0.1	0.1	0.16	0.15	0.11
cg02744249	1522	CTSZ	cathepsin Z	TSS1500	shore	II	F	20	57582918	TRUE				N. K. hypermethylated	N. B. hypomethylated	A_failed-renal-hypermethylation	c 0	0.79	0.75	0.76	0.88	0.82	0.9	0.61	0.25	0.24	0.19	0.17	0.07	0.05	0.07	0.09	0.06	0.1	0.1	0.08	0.07	0.08	0.24	0.12	0.34	0.22	0.14	0.11	0.09	0.07	0.15	0.15	0.1
cg12831034	1522	CTSZ	cathepsin Z	TSS1500	shore	II	R	20	57582971	TRUE				N. K. hypermethylated	N. B. hypomethylated	A_failed-renal-hypermethylation	c 0	0.38	0.39	0.51	0.58	0.62	0.55	0.45	0.17	0.23	0.16	0.14	0.07	0.08	0.09	0.1	0.1	0.11	0.11	0.06	0.04	0.09	0.35	0.07	0.13	0.11	0.11	0.19	0.09	0.1	0.1	0.12	0.13
cg21331324	1522	CTSZ	cathepsin Z	TSS1500	shore	II	F	20	57583000	TRUE				N. K. hypermethylated	N. B. hypomethylated	A_failed-renal-hypermethylation	c 0	0.29	0.33	0.26	0.45	0.59	0.47	0.28	0.37	0.35	0.32	0.31	0.19	0.18	0.19	0.2	0.19	0.22	0.2	0.17	0.11	0.11	0.31	0.13	0.17	0.15	0.14	0.29	0.12	0.18	0.2	0.15	0.12
cg22145559	1522	CTSZ	cathepsin Z	TSS1500	shore	II	F	20	57583009	TRUE				N. K. hypermethylated	N. B. hypomethylated	A_failed-renal-hypermethylation	c 0	0.53	0.51	0.49	0.63	0.69	0.76	0.58	0.43	0.41	0.35	0.33	0.17	0.14	0.18	0.19	0.15	0.23	0.19	0.16	0.11	0.11	0.38	0.23	0.31	0.33	0.31	0.43	0.12	0.12	0.15	0.18	0.12
cg18245281	1522	CTSZ	cathepsin Z	TSS1500	shore	II	R	20	57583076	TRUE				N. K. hypermethylated	N. B. hypomethylated	A_failed-renal-hypermethylation	c 0	0.37	0.31	0.28	0.43	0.46	0.51	0.43	0.39	0.35	0.31	0.33	0.18	0.13	0.16	0.17	0.16	0.24	0.21	0.17	0.11	0.09	0.16	0.09	0.13	0.18	0.1	0.08	0.11	0.12	0.09	0.21	0.07
cg17928895	1522	CTSZ	cathepsin Z	TSS1500	shore	II	F	20	57583091	TRUE				N. K. hypermethylated	N. B. hypomethylated	A_failed-renal-hypermethylation	c 0	0.45	0.39	0.4	0.62	0.48	0.52	0.55	0.34	0.34	0.32	0.31	0.17	0.15	0.17	0.17	0.15	0.21	0.2	0.17	0.11	0.09	0.13	0.08	0.13	0.23	0.1	0.09	0.1	0.1	0.08	0.28	0.09
cg12787553	1522	CTSZ	cathepsin Z	TSS1500	shore	II	F	20	57583188	TRUE				N. K. hypermethylated	N. B. hypomethylated	A_failed-renal-hypermethylation	c 0	0.43	0.39	0.35	0.48	0.5	0.47	0.5	0.44	0.43	0.35	0.35	0.22	0.19	0.19	0.21	0.19	0.27	0.23	0.18	0.11	0.1	0.32	0.12	0.19	0.34	0.12	0.1	0.11	0.09	0.08	0.15	0.1
cg09652526	128611	ZNF831	zinc finger protein 831	3'UTR	opensea	II	R	20	57833352	FALSE				N. K. hypermethylated	N. B. hypomethylated	A_failed-renal-hypermethylation	c 0	0.13	0.32	0.64	0.48	0.51	0.36	0.28	0.06	0.06	0.05	0.06	0.04	0.04	0.05	0.04	0.05	0.07	0.06	0.05	0.08	0.07	0.14	0.11	0.08	0.12	0.07	0.06	0.1	0.03	0.02	0.01	0.04
cg01360605	unknown	unknown	unknown	IGR	opensea	II	R	20	58983676	FALSE				N. K. hypermethylated	N. B. hypomethylated	A_failed-renal-hypermethylation	c 0	0.56	0.64	0.73	0.74	0.74	0.53	0.65	0.23	0.38	0.34	0.27	0.32	0.3	0.24	0.25	0.2	0.39	0.23	0.25	0.09	0.1	0.17	0.59	0.12	0.15	0.12	0.08	0.11	0.06	0.07	0.04	0.1
cg05357152	140628	GATA5	GATA binding protein 5	Body	island	II	R	20	61049813	TRUE		TRUE	TRUE	N. K. hypermethylated	N. B. hypomethylated	A_failed-renal-hypermethylation	c 0	0.34	0.42	0.61	0.66	0.49	0.56	0.4	0.17	0.19	0.2	0.21	0.26	0.14	0.25	0.21	0.26	0.18	0.24	0.19	0.08	0.1	0.33	0.1	0.12	0.1	0.32	0.12	0.13	0.09	0.13	0.35	0.08
cg03640203	253868	CRMA	cardiomyocyte maturation associated lncRNA	5'UTR	shore	II	R	20	61145529	TRUE				N. K. hypermethylated	N. B. hypomethylated	A_failed-renal-hypermethylation	c 0	0.84	0.72	0.74	0.74	0.74	0.71	0.75	0.43	0.55	0.45	0.42	0.49	0.39	0.43	0.43	0.35	0.46	0.46	0.41	0.36	0.26	0.16	0.64	0.57	0.52	0.45	0.21	0.38	0.12	0.28	0.15	0.38
cg12466669	unknown	unknown	unknown	IGR	shelf	I	F	20	61318160	TRUE				N. K. hypermethylated	N. B. hypomethylated	A_failed-renal-hypermethylation	c 0	0.7	0.76	0.75	0.72	0.74	0.75	0.72	0.57	0.59	0.58	0.54	0.55	0.53	0.56	0.55	0.49	0.51	0.53	0.5	0.58	0.62	0.63	0.66	0.5	0.58	0.68	0.68	0.56	0.54	0.36	0.48	0.53
cg12099423	63910	SLC17A9	solute carrier family 17 member 9	Body	shore	II	F	20	61590751	TRUE				N. K. hypermethylated	N. B. hypomethylated	A_failed-renal-hypermethylation	c 0	0.47	0.41	0.36	0.45	0.44	0.3	0.36	0.34	0.06	0.37	0.26	0.26	0.21	0.31	0.21	0.23	0.07	0.23	0.3	0.14	0.11	0.35	0.43	0.31	0.25	0.11	0.32	0.1	0.05	0.16	0.14	0.2
cg17221813	63910	SLC17A9	solute carrier family 17 member 9	Body	island	II	R	20	61590823	TRUE				N. K. hypermethylated	N. B. hypomethylated	A_failed-renal-hypermethylation	c 0	0.78	0.72	0.64	0.71	0.61	0.71	0.7	0.49	0.11	0.48	0.36	0.35	0.28	0.41	0.32	0.39	0.18	0.37	0.39	0.21	0.13	0.44	0.7	0.46	0.13	0.37	0.42	0.13	0.07	0.47	0.13	0.54
cg00805193	140700	SAMD10	sterile alpha motif domain containing 10	Body	shore	II	R	20	62609362	TRUE				N. K. hypermethylated	N. B. hypomethylated	A_failed-renal-hypermethylation	c 0	0.81	0.78	0.54	0.69	0.7	0.72	0.53	0.31	0.41	0.44	0.3	0.45	0.34	0.42	0.39	0.39	0.26	0.43	0.34	0.09	0.11	0.16	0.1	0.11	0.08	0.13	0.54	0.13	0.15	0.3	0.3	0.28
cg08416522	56911	MAP3K7CL	MAP3K7 C-terminal like	TSS1500	opensea	II	F	21	30451568	FALSE		TRUE		N. K. hypermethylated	N. B. hypomethylated	A_failed-renal-hypermethylation	c 0	0.13	0.15	0.3	0.34	0.31	0.31	0.16	0.08	0.07	0.07	0.05	0.06	0.05	0.05	0.05	0.04	0.06	0.05	0.05	0.04	0.06	0.1	0.08	0.03	0.09	0.08	0.04	0.08	0.06	0.13	0.13	0.04
cg06287548	unknown	unknown	unknown	IGR	shelf	II	R	21	34773372	TRUE	TRUE			N. K. hypermethylated	N. B. hypomethylated	A_failed-renal-hypermethylation	c 0	0.66	0.82	0.49	0.71	0.54	0.46	0.67	0.59	0.48	0.42	0.4	0.27	0.18	0.23	0.28	0.19	0.35	0.29	0.26	0.24	0.07	0.08	0.11	0.1	0.11	0.19	0.08	0.11	0.09	0.53	0.27	0.08
cg15683970	54065	SMIM11	small integral membrane protein 11	TSS1500	shore	II	R	21	35747081	TRUE				N. K. hypermethylated	N. B. hypomethylated	A_failed-renal-hypermethylation	c 0	0.8	0.81	0.8	0.83	0.84	0.85	0.77	0.34	0.4	0.37	0.27	0.25	0.18	0.17	0.19	0.16	0.23	0.2	0.17	0.12	0.11	0.4	0.24	0.3	0.2	0.37	0.44	0.12	0.07	0.26	0.14	0.31
cg01613817	2078	ERG	ETS transcription factor ERG	Body	opensea	II	F	21	39870397	FALSE				N. K. hypermethylated	N. B. hypomethylated	A_failed-renal-hypermethylation	c 0	0.43	0.45	0.51	0.52	0.5	0.47	0.26	0.08	0.09	0.08	0.08	0.06	0.06	0.06	0.05	0.05	0.08	0.06	0.06	0.05	0.06	0.14	0.13	0.1	0.1	0.08	0.09	0.08	0.03	0.16	0.07	0.13
cg04207218	2078	ERG	ETS transcription factor ERG	Body	opensea	II	F	21	39878866	FALSE				N. K. hypermethylated	N. B. hypomethylated	A_failed-renal-hypermethylation	c 0	0.07	0.07	0.11	0.08	0.09	0.09	0.09	0.05	0.03	0.04	0.04	0.05	0.04	0.05	0.04	0.04	0.05	0.04	0.04	0.02	0.02	0.03	0.06	0.02	0.02	0.04	0.04	0.01	0.02	0.06	0.01	0.08
cg00168694	2114	ETS2	ETS proto-oncogene 2, transcription factor	Body	shore	II	R	21	40193056	TRUE				N. K. hypermethylated	N. B. hypomethylated	A_failed-renal-hypermethylation	c 0	0.26	0.51	0.55	0.66	0.53	0.52	0.66	0.62	0.55	0.44	0.41	0.3	0.13	0.2	0.23	0.17	0.3	0.26	0.22	0.16	0.13	0.11	0.11	0.11	0.5	0.43	0.3	0.18	0.11	0.13	0.32	0.08
cg14179031	unknown	unknown	unknown	IGR	shelf	II	F	21	42679822	TRUE				N. K. hypermethylated	N. B. hypomethylated	A_failed-renal-hypermethylation	c 0	0.8	0.72	0.85	0.76	0.78	0.75	0.77	0.5	0.6	0.56	0.56	0.66	0.59	0.6	0.58	0.59	0.6	0.53	0.54	0.32	0.44	0.66	0.6	0.31	0.57	0.62	0.75	0.57	0.48	0.42	0.63	0.58
cg15236484	unknown	unknown	unknown	IGR	shelf	II	F	21	43201904	TRUE				N. K. hypermethylated	N. B. hypomethylated	A_failed-renal-hypermethylation	c 0	0.81	0.85	0.77	0.83	0.85	0.91	0.77	0.49	0.49	0.48	0.46	0.36	0.22	0.32	0.39	0.23	0.36	0.31	0.31	0.23	0.13	0.33	0.34	0.2	0.44	0.37	0.37	0.32	0.11	0.28	0.13	0.74
cg08381918	63977	PRDM15	PR/SET domain 15	Body	island	II	F	21	43221841	TRUE				N. K. hypermethylated	N. B. hypomethylated	A_failed-renal-hypermethylation	c 0	0.73	0.63	0.8	0.76	0.75	0.76	0.79	0.67	0.62	0.59	0.56	0.51	0.46	0.5	0.5	0.49	0.45	0.46	0.45	0.38	0.37	0.59	0.59	0.51	0.64	0.48	0.37	0.4	0.12	0.5	0.52	0.13
cg14562523	150147	UMODL1-AS1	UMODL1 antisense RNA 1	TSS200	shore	II	F	21	43528734	TRUE				N. K. hypermethylated	N. B. hypomethylated	A_failed-renal-hypermethylation	c 0	0.51	0.83	0.61	0.72	0.77	0.83	0.56	0.24	0.36	0.42	0.3	0.38	0.53	0.5	0.47	0.45	0.53	0.36	0.42	0.14	0.2	0.58	0.39	0.55	0.4	0.42	0.28	0.48	0.46	0.17	0.14	0.47
cg05046272	9619	ABCG1	ATP binding cassette subfamily G member 1	TSS1500	opensea	II	R	21	43619510	FALSE		TRUE		N. K. hypermethylated	N. B. hypomethylated	A_failed-renal-hypermethylation	c 0	0.67	0.63	0.88	0.85	0.86	0.85	0.72	0.65	0.59	0.59	0.62	0.57	0.55	0.51	0.59	0.55	0.62	0.49	0.46	0.49	0.51	0.75	0.37	0.14	0.86	0.14	0.23	0.37	0.28	0.13	0.37	0.15
cg08841829	9619	ABCG1	ATP binding cassette subfamily G member 1	TSS1500	shore	I	F	21	43638893	TRUE	TRUE			N. K. hypermethylated	N. B. hypomethylated	A_failed-renal-hypermethylation	c 0	0.32	0.33	0.17	0.29	0.33	0.37	0.26	0.16	0.19	0.22	0.2	0.12	0.16	0.13	0.17	0.13	0.17	0.13	0.15	0.05	0.18	0.08	0.12	0.19	0.08	0.21	0.14	0.14	0.19	0.08	0.11	0.12
cg02651190	unknown	unknown	unknown	IGR	island	II	F	21	44818924	TRUE				N. K. hypermethylated	N. B. hypomethylated	A_failed-renal-hypermethylation	c 0	0.79	0.73	0.72	0.74	0.75	0.69	0.54	0.43	0.48	0.43	0.36	0.34	0.31	0.34	0.33	0.32	0.33	0.3	0.29	0.11	0.12	0.34	0.23	0.36	0.28	0.3	0.46	0.13	0.09	0.42	0.15	0.28
cg26616156	unknown	unknown	unknown	IGR	shore	II	F	21	44876290	TRUE				N. K. hypermethylated	N. B. hypomethylated	A_failed-renal-hypermethylation	c 0	0.53	0.56	0.55	0.6	0.6	0.57	0.43	0.22	0.28	0.29	0.27	0.35	0.33	0.29	0.31	0.24	0.24	0.27	0.28	0.08	0.12	0.32	0.12	0.12	0.14	0.14	0.33	0.13	0.13	0.5	0.25	0.09
cg11220732	386678	KRTAP10-11	keratin associated protein 10-11	TSS1500	opensea	II	R	21	46065587	FALSE				N. K. hypermethylated	N. B. hypomethylated	A_failed-renal-hypermethylation	c 0	0.89	0.88	0.85	0.85	0.88	0.89	0.88	0.6	0.62	0.62	0.66	0.63	0.59	0.55	0.57	0.59	0.54	0.64	0.53	0.57	0.61	0.69	0.76	0.58	0.7	0.69	0.52	0.59	0.42	0.71	0.3	0.76
cg07018760	386684	KRTAP12-4	keratin associated protein 12-4	TSS200	opensea	II	R	21	46074616	FALSE				N. K. hypermethylated	N. B. hypomethylated	A_failed-renal-hypermethylation	c 0	0.64	0.65	0.68	0.6	0.66	0.69	0.51	0.31	0.23	0.34	0.27	0.4	0.33	0.31	0.35	0.45	0.36	0.4	0.34	0.09	0.13	0.49	0.17	0.12	0.17	0.15	0.15	0.1	0.13	0.42	0.12	0.57
cg04321224	3689	ITGB2	integrin subunit beta 2	5'UTR	opensea	II	F	21	46341380	FALSE				N. K. hypermethylated	N. B. hypomethylated	A_failed-renal-hypermethylation	c 0	0.53	0.41	0.55	0.58	0.55	0.63	0.33	0.28	0.27	0.35	0.25	0.37	0.26	0.3	0.29	0.27	0.19	0.29	0.23	0.09	0.1	0.4	0.13	0.33	0.14	0.28	0.41	0.11	0.09	0.52	0.19	0.13
cg24333150	unknown	unknown	unknown	IGR	shore	II	F	19	43203368	TRUE				N. K. hypermethylated	N. B. hypomethylated	A_failed-renal-hypermethylation	c 0	0.62	0.58	0.7	0.81	0.72	0.71	0.57	0.45	0.3	0.41	0.26	0.44	0.47	0.34	0.43	0.33	0.46	0.38	0.37	0.11	0.2	0.44	0.25	0.19	0.19	0.15	0.33	0.12	0.47	0.64	0.08	0.27
cg24906410	56006	SMG9	SMG9 nonsense mediated mRNA decay factor	Body	opensea	I	R	19	44249756	FALSE	TRUE			N. K. hypermethylated	N. B. hypomethylated	A_failed-renal-hypermethylation	c 0	0.35	0.37	0.41	0.38	0.39	0.35	0.32	0.24	0.28	0.25	0.23	0.2	0.25	0.22	0.22	0.26	0.26	0.24	0.25	0.23	0.25	0.29	0.28	0.28	0.22	0.2	0.12	0.2	0.12	0.11	0.2	0.2
cg11597497	602	BCL3	BCL3 transcription coactivator	Body	shore	II	R	19	45257305	TRUE		TRUE		N. K. hypermethylated	N. B. hypomethylated	A_failed-renal-hypermethylation	c 0	0.06	0.09	0.03	0.07	0.08	0.05	0.07	0.03	0.03	0.04	0.03	0.03	0.04	0.03	0.03	0.03	0.04	0.04	0.03	0.01	0.01	0.02	0.01	0.02	0.06	0.01	0.02	0.01	0.02	0.02	0.02	0.02
cg13496662	unknown	unknown	unknown	IGR	shelf	I	R	19	45416369	TRUE	TRUE			N. K. hypermethylated	N. B. hypomethylated	A_failed-renal-hypermethylation	c 0	0.68	0.63	0.57	0.59	0.55	0.6	0.57	0.52	0.49	0.47	0.44	0.47	0.43	0.46	0.41	0.4	0.41	0.44	0.39	0.5	0.4	0.48	0.51	0.48	0.37	0.49	0.34	0.34	0.29	0.31	0.38	0.4
cg16158874	2828	GPR4	G protein-coupled receptor 4	5'UTR	shore	II	F	19	46095562	TRUE			TRUE	N. K. hypermethylated	N. B. hypomethylated	A_failed-renal-hypermethylation	c 0	0.78	0.74	0.66	0.74	0.77	0.78	0.65	0.61	0.56	0.61	0.46	0.51	0.41	0.45	0.48	0.48	0.45	0.45	0.38	0.14	0.23	0.52	0.47	0.37	0.43	0.41	0.56	0.55	0.34	0.44	0.58	0.17
cg09997082	2696	GIPR	gastric inhibitory polypeptide receptor	TSS1500	shelf	II	R	19	46170946	TRUE				N. K. hypermethylated	N. B. hypomethylated	A_failed-renal-hypermethylation	c 0	0.75	0.61	0.87	0.66	0.69	0.63	0.73	0.6	0.53	0.5	0.36	0.47	0.26	0.32	0.33	0.25	0.4	0.31	0.25	0.19	0.29	0.15	0.11	0.25	0.14	0.28	0.78	0.22	0.51	0.14	0.12	0.12
cg13765004	4858	NOVA2	NOVA alternative splicing regulator 2	Body	shelf	II	R	19	46459462	TRUE				N. K. hypermethylated	N. B. hypomethylated	A_failed-renal-hypermethylation	c 0	0.05	0.06	0.09	0.09	0.08	0.08	0.07	0.04	0.05	0.06	0.04	0.05	0.04	0.05	0.03	0.03	0.05	0.03	0.03	0.01	0.01	0.02	0.01	0.01	0.02	0.01	0.02	0.02	0.02	0.02	0.02	0.02
cg15602972	147906	DACT3	dishevelled binding antagonist of beta catenin 3	3'UTR	shore	II	F	19	47151481	TRUE	TRUE		TRUE	N. K. hypermethylated	N. B. hypomethylated	A_failed-renal-hypermethylation	c 0	0.2	0.33	0.44	0.42	0.55	0.48	0.38	0.18	0.22	0.21	0.18	0.1	0.1	0.12	0.12	0.1	0.15	0.11	0.1	0.08	0.1	0.16	0.11	0.28	0.28	0.37	0.16	0.1	0.12	0.05	0.04	0.09
cg09320690	30846	EHD2	EH domain containing 2	TSS200	island	I	F	19	48216502	TRUE				N. K. hypermethylated	N. B. hypomethylated	A_failed-renal-hypermethylation	c 0	0.49	0.5	0.46	0.52	0.45	0.54	0.55	0.2	0.22	0.22	0.23	0.32	0.15	0.17	0.19	0.22	0.22	0.09	0.25	0.2	0.15	0.12	0.14	0.06	0.13	0.09	0.05	0.13	0.09	0.05	0.08	0.12
cg22226527	93233	ODAD1	outer dynein arm docking complex subunit 1	TSS200	shore	I	F	19	48823408	TRUE	TRUE	TRUE		N. K. hypermethylated	N. B. hypomethylated	A_failed-renal-hypermethylation	c 0	0.56	0.56	0.56	0.6	0.54	0.56	0.53	0.2	0.2	0.24	0.19	0.22	0.17	0.17	0.2	0.19	0.18	0.21	0.16	0.29	0.19	0.36	0.15	0.17	0.27	0.33	0.19	0.19	0.14	0.18	0.17	0.31
cg23877608	93233	ODAD1	outer dynein arm docking complex subunit 1	TSS200	shore	II	F	19	48823413	TRUE	TRUE	TRUE		N. K. hypermethylated	N. B. hypomethylated	A_failed-renal-hypermethylation	c 0	0.12	0.12	0.14	0.12	0.12	0.11	0.12	0.06	0.06	0.04	0.04	0.04	0.03	0.04	0.03	0.03	0.03	0.03	0.03	0.02	0.02	0.05	0.03	0.02	0.04	0.03	0.02	0.01	0.02	0.01	0.02	0.03
cg13568258	93233	ODAD1	outer dynein arm docking complex subunit 1	TSS200	shore	II	F	19	48823427	TRUE	TRUE	TRUE		N. K. hypermethylated	N. B. hypomethylated	A_failed-renal-hypermethylation	c 0	0.1	0.09	0.09	0.08	0.08	0.08	0.07	0.05	0.04	0.04	0.04	0.03	0.03	0.03	0.05	0.04	0.05	0.03	0.03	0.02	0.02	0.05	0.02	0.02	0.03	0.02	0.02	0.01	0.02	0.02	0.01	0.02
cg23344780	2014	EMP3	epithelial membrane protein 3	5'UTR	shelf	II	R	19	48829487	TRUE	TRUE			N. K. hypermethylated	N. B. hypomethylated	A_failed-renal-hypermethylation	c 0	0.11	0.11	0.11	0.12	0.12	0.12	0.11	0.05	0.05	0.06	0.06	0.08	0.06	0.08	0.07	0.07	0.07	0.05	0.06	0.01	0.03	0.02	0.02	0.02	0.04	0.02	0.02	0.01	0.03	0.03	0.03	0.02
cg24030173	2906	GRIN2D	glutamate ionotropic receptor NMDA type subunit 2D	Body	shelf	II	F	19	48922140	TRUE				N. K. hypermethylated	N. B. hypomethylated	A_failed-renal-hypermethylation	c 0	0.56	0.63	0.43	0.61	0.59	0.67	0.57	0.28	0.31	0.3	0.26	0.24	0.19	0.23	0.2	0.18	0.24	0.22	0.17	0.1	0.1	0.32	0.12	0.21	0.26	0.15	0.34	0.11	0.09	0.46	0.15	0.13
cg10125703	54922	RASIP1	Ras interacting protein 1	Body	shelf	II	F	19	49228647	TRUE	TRUE			N. K. hypermethylated	N. B. hypomethylated	A_failed-renal-hypermethylation	c 0	0.11	0.1	0.1	0.12	0.1	0.11	0.1	0.05	0.05	0.05	0.04	0.04	0.05	0.04	0.04	0.04	0.05	0.04	0.04	0.03	0.03	0.07	0.03	0.02	0.06	0.02	0.02	0.03	0.04	0.06	0.04	0.02
cg19265998	4924	NUCB1	nucleobindin 1	1stExon	shore	I	F	19	49404094	TRUE				N. K. hypermethylated	N. B. hypomethylated	A_failed-renal-hypermethylation	c 0	0.97	0.96	0.98	0.2	0.19	0.19	0.17	0.21	0.21	0.98	0.23	0.21	0.24	0.24	0.22	0.23	0.28	0.24	0.32	0.27	0.23	0.22	0.19	0.21	0.23	0.2	0.19	0.22	0.22	0.2	0.22	0.21
cg11297046	3270	HRC	histidine rich calcium binding protein	1stExon	shore	II	R	19	49657000	TRUE				N. K. hypermethylated	N. B. hypomethylated	A_failed-renal-hypermethylation	c 0	0.74	0.75	0.79	0.73	0.73	0.75	0.72	0.54	0.56	0.54	0.49	0.44	0.4	0.41	0.45	0.46	0.43	0.46	0.45	0.34	0.29	0.57	0.47	0.43	0.31	0.51	0.53	0.13	0.1	0.41	0.15	0.31
cg19009764	43847	KLK14	kallikrein related peptidase 14	TSS1500	opensea	II	R	19	51588819	FALSE				N. K. hypermethylated	N. B. hypomethylated	A_failed-renal-hypermethylation	c 0	0.79	0.85	0.87	0.85	0.85	0.8	0.8	0.66	0.63	0.61	0.49	0.56	0.54	0.54	0.53	0.5	0.52	0.48	0.48	0.24	0.55	0.67	0.63	0.61	0.54	0.59	0.21	0.6	0.46	0.21	0.74	0.72
cg10126923	4818	NKG7	natural killer cell granule protein 7	Body	shelf	II	R	19	51875451	TRUE				N. K. hypermethylated	N. B. hypomethylated	A_failed-renal-hypermethylation	c 0	0.6	0.62	0.67	0.66	0.6	0.77	0.68	0.48	0.46	0.43	0.36	0.33	0.15	0.25	0.26	0.21	0.24	0.25	0.19	0.14	0.11	0.14	0.38	0.13	0.3	0.34	0.57	0.14	0.93	0.16	0.32	0.14
cg04264075	4818	NKG7	natural killer cell granule protein 7	TSS1500	opensea	II	F	19	51876470	FALSE				N. K. hypermethylated	N. B. hypomethylated	A_failed-renal-hypermethylation	c 0	0.35	0.41	0.35	0.47	0.42	0.39	0.47	0.37	0.35	0.31	0.28	0.2	0.11	0.17	0.18	0.16	0.19	0.19	0.16	0.1	0.07	0.16	0.12	0.14	0.12	0.12	0.24	0.09	0.08	0.08	0.07	0.1
cg12916723	4818	NKG7	natural killer cell granule protein 7	TSS1500	opensea	II	F	19	51876788	FALSE				N. K. hypermethylated	N. B. hypomethylated	A_failed-renal-hypermethylation	c 0	0.74	0.81	0.81	0.71	0.75	0.8	0.88	0.62	0.68	0.66	0.56	0.61	0.54	0.54	0.59	0.55	0.5	0.53	0.55	0.5	0.4	0.27	0.8	0.44	0.54	0.46	0.64	0.59	0.46	0.78	0.66	0.24
cg22540135	unknown	unknown	unknown	IGR	shore	II	R	19	51898904	TRUE				N. K. hypermethylated	N. B. hypomethylated	A_failed-renal-hypermethylation	c 0	0.44	0.43	0.57	0.62	0.6	0.49	0.4	0.24	0.25	0.24	0.15	0.13	0.07	0.11	0.11	0.09	0.11	0.1	0.09	0.03	0.07	0.1	0.05	0.06	0.08	0.09	0.05	0.08	0.06	0.07	0.03	0.1
cg16848843	162966	ZNF600	zinc finger protein 600	TSS200	island	I	R	19	53290102	TRUE				N. K. hypermethylated	N. B. hypomethylated	A_failed-renal-hypermethylation	c 0	0.3	0.27	0.36	0.23	0.27	0.22	0.22	0.18	0.09	0.16	0.24	0.25	0.12	0.17	0.24	0.14	0.28	0.21	0.13	0.26	0.13	0.24	0.12	0.08	0.27	0.11	0.14	0.21	0.24	0.26	0.22	0.17
cg12173535	79143	MBOAT7	membrane bound O-acyltransferase domain containing 7	TSS1500	island	I	F	19	54694174	TRUE				N. K. hypermethylated	N. B. hypomethylated	A_failed-renal-hypermethylation	c 0	0.14	0.1	0.26	0.2	0.07	0.3	0.1	0.07	0.1	0.09	0.11	0.11	0.33	0.12	0.07	0.06	0.04	0.06	0.04	0.04	0.05	0.07	0.08	0.13	0.04	0.1	0.09	0.09	0.07	0.1	0.15	0.08
cg19802477	23547	LILRA4	leukocyte immunoglobulin like receptor A4	TSS200	opensea	II	R	19	54850444	FALSE				N. K. hypermethylated	N. B. hypomethylated	A_failed-renal-hypermethylation	c 0	0.59	0.72	0.58	0.62	0.66	0.49	0.55	0.33	0.33	0.38	0.33	0.25	0.29	0.35	0.3	0.21	0.37	0.34	0.29	0.11	0.1	0.47	0.37	0.11	0.22	0.2	0.27	0.09	0.09	0.06	0.05	0.18
cg04244985	90011	KIR3DX1	killer cell immunoglobulin like receptor, three Ig domains X1 (pseudogene)	TSS200	opensea	II	F	19	55043845	FALSE				N. K. hypermethylated	N. B. hypomethylated	A_failed-renal-hypermethylation	c 0	0.35	0.27	0.32	0.41	0.52	0.35	0.22	0.07	0.07	0.07	0.05	0.07	0.08	0.08	0.06	0.07	0.06	0.07	0.07	0.04	0.05	0.1	0.12	0.03	0.13	0.03	0.04	0.09	0.05	0.02	0.02	0.09
cg19486673	11027	LILRA2	leukocyte immunoglobulin like receptor A2	TSS1500	opensea	II	F	19	55085018	FALSE				N. K. hypermethylated	N. B. hypomethylated	A_failed-renal-hypermethylation	c 0	0.32	0.26	0.26	0.33	0.21	0.26	0.16	0.1	0.1	0.1	0.11	0.07	0.07	0.09	0.07	0.06	0.09	0.07	0.07	0.06	0.03	0.12	0.13	0.09	0.12	0.12	0.11	0.08	0.04	0.04	0.08	0.38
cg05252264	2204	FCAR	Fc alpha receptor	1stExon	opensea	II	F	19	55385587	FALSE				N. K. hypermethylated	N. B. hypomethylated	A_failed-renal-hypermethylation	c 0	0.55	0.6	0.69	0.7	0.67	0.61	0.52	0.64	0.44	0.37	0.36	0.24	0.12	0.18	0.18	0.13	0.23	0.16	0.17	0.24	0.1	0.1	0.41	0.12	0.32	0.25	0.12	0.13	0.05	0.07	0.05	0.28
cg11956396	54869	EPS8L1	EPS8 like 1	TSS200	shore	I	R	19	55591707	TRUE				N. K. hypermethylated	N. B. hypomethylated	A_failed-renal-hypermethylation	c 0	0.37	0.34	0.26	0.18	0.25	0.14	0.2	0.17	0.1	0.13	0.09	0.14	0.14	0.12	0.1	0.12	0.15	0.22	0.14	0.13	0.14	0.16	0.15	0.16	0.12	0.13	0.08	0.11	0.21	0.06	0.11	0.15
cg18320766	54869	EPS8L1	EPS8 like 1	Body	island	I	R	19	55598782	TRUE		TRUE		N. K. hypermethylated	N. B. hypomethylated	A_failed-renal-hypermethylation	c 0	0.52	0.43	0.4	0.34	0.35	0.37	0.33	0.27	0.28	0.13	0.14	0.12	0.07	0.09	0.13	0.17	0.25	0.08	0.23	0.29	0.07	0.32	0.17	0.1	0.08	0.11	0.07	0.12	0.14	0.09	0.09	0.23
cg15419294	126206	NLRP5	NLR family pyrin domain containing 5	3'UTR	opensea	II	R	19	56572945	FALSE				N. K. hypermethylated	N. B. hypomethylated	A_failed-renal-hypermethylation	c 0	0.87	0.82	0.8	0.86	0.78	0.85	0.87	0.49	0.53	0.55	0.47	0.62	0.43	0.59	0.73	0.51	0.61	0.49	0.47	0.64	0.72	0.75	0.71	0.26	0.49	0.3	0.71	0.26	0.72	0.28	0.71	0.57
cg06430220	126208	ZNF787	zinc finger protein 787	Body	shore	II	R	19	56613559	TRUE				N. K. hypermethylated	N. B. hypomethylated	A_failed-renal-hypermethylation	c 0	0.67	0.63	0.78	0.76	0.75	0.79	0.7	0.46	0.52	0.46	0.36	0.36	0.26	0.31	0.31	0.36	0.45	0.36	0.32	0.14	0.15	0.42	0.41	0.34	0.33	0.46	0.61	0.13	0.17	0.48	0.18	0.44
cg20607331	256051	ZNF549	zinc finger protein 549	TSS200	island	I	R	19	58038621	TRUE				N. K. hypermethylated	N. B. hypomethylated	A_failed-renal-hypermethylation	c 0	0.68	0.08	0.68	0.06	0.07	0.07	0.08	0.08	0.07	0.67	0.06	0.07	0.06	0.07	0.06	0.06	0.07	0.06	0.06	0.08	0.08	0.07	0.09	0.09	0.08	0.06	0.09	0.08	0.08	0.06	0.07	0.06
cg27046034	54807	ZNF586	zinc finger protein 586	TSS1500	shore	I	F	19	58280801	TRUE				N. K. hypermethylated	N. B. hypomethylated	A_failed-renal-hypermethylation	c 0	0.24	0.24	0.26	0.28	0.29	0.3	0.19	0.18	0.15	0.17	0.14	0.16	0.15	0.2	0.19	0.16	0.15	0.16	0.18	0.13	0.16	0.23	0.08	0.14	0.12	0.17	0.13	0.15	0.11	0.09	0.16	0.15
cg03584535	54807	ZNF586	zinc finger protein 586	TSS200	shore	I	R	19	58280832	TRUE				N. K. hypermethylated	N. B. hypomethylated	A_failed-renal-hypermethylation	c 0	0.33	0.28	0.32	0.32	0.32	0.4	0.29	0.18	0.16	0.21	0.13	0.16	0.14	0.17	0.14	0.15	0.19	0.13	0.25	0.16	0.45	0.19	0.13	0.16	0.17	0.16	0.16	0.15	0.09	0.14	0.19	0.19
cg06442489	65982	ZSCAN18	zinc finger and SCAN domain containing 18	TSS1500	shore	II	R	19	58630612	TRUE				N. K. hypermethylated	N. B. hypomethylated	A_failed-renal-hypermethylation	c 0	0.83	0.74	0.87	0.81	0.87	0.87	0.84	0.68	0.65	0.65	0.57	0.52	0.37	0.41	0.42	0.45	0.5	0.41	0.42	0.44	0.45	0.81	0.58	0.27	0.79	0.68	0.22	0.55	0.49	0.24	0.59	0.66
cg13468174	201514	ZNF584	zinc finger protein 584	TSS200	island	I	R	19	58919984	TRUE				N. K. hypermethylated	N. B. hypomethylated	A_failed-renal-hypermethylation	c 0	0.1	0.18	0.06	0.09	0.03	0.27	0.06	0.12	0.07	0.12	0.07	0.06	0.05	0.06	0.06	0.05	0.03	0.06	0.03	0.04	0.04	0.03	0.04	0.09	0.04	0.07	0.07	0.04	0.03	0.04	0.07	0.06
cg16744973	unknown	unknown	unknown	IGR	shelf	II	R	20	738228	TRUE				N. K. hypermethylated	N. B. hypomethylated	A_failed-renal-hypermethylation	c 0	0.52	0.5	0.53	0.54	0.53	0.48	0.44	0.18	0.21	0.2	0.19	0.15	0.14	0.16	0.12	0.15	0.16	0.15	0.15	0.09	0.09	0.12	0.2	0.12	0.09	0.2	0.13	0.12	0.1	0.16	0.33	0.07
cg00572387	284759	SIRPB2	signal regulatory protein beta 2	TSS1500	opensea	II	R	20	1472914	FALSE				N. K. hypermethylated	N. B. hypomethylated	A_failed-renal-hypermethylation	c 0	0.68	0.59	0.8	0.7	0.75	0.72	0.64	0.56	0.53	0.55	0.46	0.41	0.33	0.51	0.35	0.34	0.38	0.35	0.45	0.27	0.09	0.51	0.36	0.19	0.31	0.19	0.33	0.14	0.1	0.14	0.05	0.16
cg03503942	unknown	unknown	unknown	IGR	shore	II	F	20	1715296	TRUE				N. K. hypermethylated	N. B. hypomethylated	A_failed-renal-hypermethylation	c 0	0.12	0.09	0.08	0.08	0.08	0.08	0.08	0.03	0.04	0.03	0.03	0.03	0.03	0.05	0.03	0.03	0.04	0.03	0.02	0.02	0.02	0.01	0.02	0.01	0.02	0.02	0.02	0.01	0.05	0.04	0.01	0.04
cg13672800	128653	C20orf141	chromosome 20 open reading frame 141	TSS1500	opensea	II	F	20	2795194	FALSE	TRUE			N. K. hypermethylated	N. B. hypomethylated	A_failed-renal-hypermethylation	c 0	0.74	0.75	0.77	0.69	0.67	0.68	0.71	0.54	0.59	0.45	0.51	0.36	0.33	0.36	0.33	0.34	0.46	0.35	0.36	0.47	0.4	0.33	0.29	0.14	0.45	0.33	0.63	0.13	0.35	0.4	0.6	0.19
cg18293437	unknown	unknown	unknown	IGR	shelf	II	R	20	3055544	TRUE				N. K. hypermethylated	N. B. hypomethylated	A_failed-renal-hypermethylation	c 0	0.25	0.57	0.58	0.49	0.59	0.45	0.45	0.29	0.24	0.27	0.22	0.15	0.18	0.14	0.17	0.19	0.22	0.17	0.15	0.12	0.09	0.25	0.12	0.14	0.14	0.14	0.12	0.12	0.11	0.27	0.15	0.13
cg16536918	551	AVP	arginine vasopressin	TSS200	shore	II	R	20	3065403	TRUE				N. K. hypermethylated	N. B. hypomethylated	A_failed-renal-hypermethylation	c 0	0.73	0.72	0.63	0.65	0.71	0.71	0.71	0.47	0.5	0.41	0.42	0.36	0.32	0.39	0.36	0.3	0.38	0.36	0.31	0.21	0.23	0.49	0.5	0.45	0.3	0.55	0.43	0.15	0.29	0.49	0.27	0.32
cg05136169	551	AVP	arginine vasopressin	TSS200	shore	II	F	20	3065473	TRUE				N. K. hypermethylated	N. B. hypomethylated	A_failed-renal-hypermethylation	c 0	0.78	0.77	0.73	0.7	0.77	0.77	0.63	0.42	0.53	0.48	0.51	0.51	0.52	0.51	0.51	0.49	0.5	0.48	0.47	0.25	0.31	0.49	0.4	0.54	0.34	0.22	0.15	0.34	0.36	0.59	0.49	0.47
cg02187522	551	AVP	arginine vasopressin	TSS200	shore	II	F	20	3065488	TRUE				N. K. hypermethylated	N. B. hypomethylated	A_failed-renal-hypermethylation	c 0	0.79	0.77	0.61	0.62	0.76	0.79	0.62	0.44	0.56	0.51	0.49	0.46	0.47	0.46	0.48	0.42	0.46	0.44	0.43	0.25	0.34	0.47	0.49	0.59	0.36	0.33	0.53	0.27	0.18	0.56	0.42	0.48
cg06803406	unknown	unknown	unknown	IGR	shore	II	F	20	3071383	TRUE				N. K. hypermethylated	N. B. hypomethylated	A_failed-renal-hypermethylation	c 0	0.09	0.08	0.07	0.09	0.08	0.07	0.08	0.04	0.07	0.04	0.04	0.03	0.04	0.04	0.04	0.05	0.05	0.04	0.04	0.02	0.02	0.03	0.03	0.03	0.02	0.04	0.03	0.03	0.02	0.02	0.02	0.03
cg17295666	22888	UBOX5	U-box domain containing 5	TSS1500	shore	I	F	20	3140861	TRUE				N. K. hypermethylated	N. B. hypomethylated	A_failed-renal-hypermethylation	c 0	0.66	0.64	0.66	0.56	0.64	0.6	0.62	0.43	0.46	0.39	0.47	0.47	0.47	0.4	0.45	0.38	0.46	0.39	0.48	0.54	0.59	0.62	0.41	0.55	0.35	0.27	0.23	0.46	0.23	0.51	0.72	0.39
cg17064051	116835	HSPA12B	heat shock protein family A (Hsp70) member 12B	TSS200	island	I	R	20	3713345	TRUE				N. K. hypermethylated	N. B. hypomethylated	A_failed-renal-hypermethylation	c 0	0.27	0.29	0.28	0.28	0.16	0.15	0.22	0.17	0.13	0.16	0.17	0.16	0.19	0.21	0.21	0.19	0.17	0.14	0.14	0.11	0.19	0.12	0.13	0.15	0.12	0.18	0.15	0.14	0.08	0.13	0.1	0.27
cg06449334	unknown	unknown	unknown	IGR	shore	II	F	20	17593441	TRUE		TRUE		N. K. hypermethylated	N. B. hypomethylated	A_failed-renal-hypermethylation	c 0	0.46	0.34	0.48	0.56	0.57	0.54	0.39	0.25	0.33	0.24	0.2	0.2	0.11	0.19	0.15	0.17	0.14	0.15	0.12	0.08	0.09	0.24	0.19	0.12	0.13	0.13	0.37	0.1	0.13	0.15	0.14	0.29
cg26447697	6238	RRBP1	ribosome binding protein 1	TSS1500	shore	I	R	20	17663647	TRUE				N. K. hypermethylated	N. B. hypomethylated	A_failed-renal-hypermethylation	c 0	0.33	0.37	0.39	0.38	0.45	0.4	0.38	0.2	0.2	0.24	0.25	0.31	0.26	0.23	0.28	0.28	0.19	0.22	0.24	0.3	0.23	0.21	0.44	0.25	0.23	0.3	0.24	0.3	0.16	0.17	0.11	0.41
cg14830485	unknown	unknown	unknown	IGR	opensea	II	F	20	21070832	FALSE		TRUE		N. K. hypermethylated	N. B. hypomethylated	A_failed-renal-hypermethylation	c 0	0.25	0.19	0.52	0.41	0.34	0.32	0.16	0.14	0.13	0.14	0.2	0.21	0.16	0.19	0.13	0.13	0.23	0.16	0.13	0.06	0.08	0.1	0.08	0.03	0.12	0.14	0.12	0.11	0.08	0.09	0.08	0.1
cg21132686	unknown	unknown	unknown	IGR	opensea	II	R	20	22795774	FALSE				N. K. hypermethylated	N. B. hypomethylated	A_failed-renal-hypermethylation	c 0	0.36	0.28	0.23	0.35	0.21	0.21	0.16	0.09	0.14	0.19	0.13	0.19	0.17	0.15	0.15	0.18	0.15	0.16	0.15	0.06	0.06	0.09	0.11	0.11	0.09	0.06	0.1	0.08	0.04	0.05	0.02	0.05
cg15309910	22918	CD93	CD93 molecule	TSS1500	opensea	I	F	20	23067691	FALSE				N. K. hypermethylated	N. B. hypomethylated	A_failed-renal-hypermethylation	c 0	0.62	0.65	0.61	0.64	0.66	0.63	0.59	0.59	0.6	0.55	0.55	0.48	0.48	0.41	0.6	0.48	0.59	0.45	0.56	0.49	0.47	0.53	0.47	0.42	0.54	0.34	0.46	0.49	0.37	0.25	0.41	0.55
cg16271437	unknown	unknown	unknown	IGR	opensea	II	F	20	23123952	FALSE	TRUE			N. K. hypermethylated	N. B. hypomethylated	A_failed-renal-hypermethylation	c 0	0.07	0.09	0.12	0.12	0.12	0.1	0.1	0.05	0.06	0.07	0.04	0.05	0.05	0.03	0.03	0.04	0.04	0.05	0.04	0.02	0.01	0.01	0.01	0.01	0.02	0.01	0.02	0.01	0.07	0.02	0.03	0.02
cg26450106	8530	CST7	cystatin F	TSS1500	opensea	II	R	20	24929607	FALSE				N. K. hypermethylated	N. B. hypomethylated	A_failed-renal-hypermethylation	c 0	0.66	0.51	0.73	0.84	0.6	0.63	0.47	0.02	0.02	0.02	0.02	0.02	0.02	0.02	0.03	0.03	0.02	0.03	0.02	0.04	0.07	0.08	0.13	0.1	0.1	0.1	0.13	0.09	0.08	0.03	0.02	0.07
cg02086310	84532	ACSS1	acyl-CoA synthetase short chain family member 1	TSS200	shore	II	R	20	25039719	TRUE				N. K. hypermethylated	N. B. hypomethylated	A_failed-renal-hypermethylation	c 0	0.07	0.08	0.12	0.11	0.12	0.13	0.1	0.06	0.08	0.05	0.07	0.04	0.04	0.04	0.05	0.04	0.05	0.07	0.05	0.06	0.03	0.09	0.03	0.06	0.05	0.03	0.03	0.03	0.04	0.02	0.02	0.03
cg08511818	81502	HM13	histocompatibility minor 13	Body	shore	II	F	20	30104637	TRUE		TRUE		N. K. hypermethylated	N. B. hypomethylated	A_failed-renal-hypermethylation	c 0	0.85	0.84	0.88	0.73	0.81	0.71	0.76	0.45	0.5	0.57	0.48	0.59	0.54	0.57	0.6	0.58	0.52	0.53	0.52	0.14	0.29	0.66	0.42	0.31	0.66	0.72	0.3	0.32	0.1	0.13	0.15	0.58
cg24467337	unknown	unknown	unknown	TSS1500	opensea	II	F	20	31262314	FALSE	TRUE	TRUE		N. K. hypermethylated	N. B. hypomethylated	A_failed-renal-hypermethylation	c 0	0.08	0.08	0.1	0.09	0.1	0.08	0.07	0.06	0.05	0.07	0.04	0.04	0.04	0.05	0.05	0.05	0.04	0.04	0.04	0.03	0.02	0.02	0.03	0.04	0.03	0.03	0.03	0.02	0.02	0.02	0.02	0.03
cg00300969	1789	DNMT3B	DNA methyltransferase 3 beta	5'UTR	opensea	II	F	20	31366486	FALSE	TRUE			N. K. hypermethylated	N. B. hypomethylated	A_failed-renal-hypermethylation	c 0	0.71	0.67	0.7	0.67	0.72	0.68	0.46	0.41	0.42	0.43	0.38	0.44	0.4	0.38	0.37	0.37	0.35	0.33	0.35	0.12	0.17	0.42	0.28	0.13	0.3	0.34	0.53	0.2	0.13	0.15	0.34	0.08
cg03355213	128866	CHMP4B	charged multivesicular body protein 4B	TSS1500	shore	II	R	20	32398230	TRUE				N. K. hypermethylated	N. B. hypomethylated	A_failed-renal-hypermethylation	c 0	0.48	0.4	0.65	0.57	0.6	0.46	0.27	0.17	0.3	0.16	0.07	0.18	0.05	0.05	0.04	0.04	0.16	0.03	0.08	0.08	0.09	0.34	0.1	0.09	0.13	0.26	0.13	0.1	0.07	0.11	0.09	0.05
cg13100137	unknown	unknown	unknown	IGR	shore	II	F	1	37937945	TRUE		TRUE		N. K. hypermethylated	N. B. hypomethylated	A_failed-renal-hypermethylation	c 0	0.33	0.37	0.24	0.6	0.51	0.53	0.55	0.53	0.55	0.52	0.5	0.52	0.38	0.42	0.44	0.43	0.45	0.42	0.41	0.22	0.11	0.12	0.11	0.12	0.38	0.26	0.82	0.09	0.11	0.07	0.09	0.2
cg27170383	55143	CDCA8	cell division cycle associated 8	TSS200	island	I	R	1	38158032	TRUE				N. K. hypermethylated	N. B. hypomethylated	A_failed-renal-hypermethylation	c 0	0.14	0.14	0.12	0.17	0.19	0.17	0.12	0.12	0.16	0.28	0.13	0.19	0.19	0.12	0.15	0.16	0.1	0.16	0.12	0.07	0.08	0.11	0.09	0.13	0.04	0.13	0.15	0.09	0.04	0.07	0.08	0.11
cg06546406	unknown	unknown	unknown	IGR	island	I	R	1	39269756	TRUE	TRUE	TRUE		N. K. hypermethylated	N. B. hypomethylated	A_failed-renal-hypermethylation	c 0	0.44	0.38	0.41	0.37	0.43	0.35	0.38	0.36	0.35	0.37	0.27	0.34	0.31	0.36	0.31	0.36	0.35	0.47	0.42	0.34	0.33	0.35	0.33	0.2	0.35	0.34	0.34	0.36	0.33	0.33	0.37	0.42
cg25697492	unknown	unknown	unknown	IGR	island	I	R	19	2950919	TRUE				N. K. hypermethylated	N. B. hypomethylated	A_failed-renal-hypermethylation	c 0	0.3	0.3	0.27	0.32	0.27	0.2	0.23	0.23	0.29	0.28	0.25	0.24	0.25	0.25	0.3	0.35	0.21	0.21	0.23	0.14	0.2	0.22	0.11	0.23	0.2	0.3	0.21	0.21	0.11	0.21	0.2	0.21
cg18610289	58509	CACTIN	cactin, spliceosome C complex subunit	Body	shore	I	R	19	3626490	TRUE				N. K. hypermethylated	N. B. hypomethylated	A_failed-renal-hypermethylation	c 0	0.43	0.41	0.32	0.4	0.45	0.32	0.37	0.27	0.36	0.34	0.35	0.38	0.37	0.32	0.41	0.37	0.27	0.32	0.39	0.25	0.34	0.21	0.29	0.29	0.38	0.35	0.29	0.38	0.25	0.38	0.33	0.29
cg17218495	6597	SMARCA4	SWI/SNF related, matrix associated, actin dependent regulator of chromatin, subfamily a, member 4	5'UTR	island	I	F	19	11071743	TRUE				N. K. hypermethylated	N. B. hypomethylated	A_failed-renal-hypermethylation	c 0	0.12	0.12	0.11	0.13	0.08	0.29	0.08	0.08	0.16	0.18	0.12	0.16	0.19	0.16	0.08	0.03	0.04	0.04	0.04	0.04	0.05	0.04	0.08	0.06	0.11	0.08	0.08	0.07	0.04	0.1	0.06	0.08
cg04815707	unknown	unknown	unknown	IGR	shore	II	R	20	61200716	TRUE	TRUE			N. K. hypermethylated	N. B. hypomethylated	A_failed-renal-hypermethylation	c 0	0.1	0.14	0.11	0.15	0.14	0.13	0.14	0.08	0.1	0.08	0.09	0.09	0.08	0.08	0.08	0.08	0.09	0.08	0.06	0.04	0.03	0.04	0.05	0.04	0.06	0.06	0.04	0.04	0.08	0.07	0.03	0.05
cg10486610	unknown	unknown	unknown	TSS1500	opensea	I	F	20	61298677	FALSE				N. K. hypermethylated	N. B. hypomethylated	A_failed-renal-hypermethylation	c 0	0.52	0.53	0.52	0.53	0.55	0.58	0.55	0.65	0.62	0.56	0.57	0.51	0.5	0.49	0.49	0.5	0.49	0.55	0.51	0.5	0.48	0.54	0.47	0.39	0.47	0.44	0.5	0.49	0.51	0.44	0.44	0.34
cg05468028	10069	RWDD2B	RWD domain containing 2B	Body	island	I	R	21	30391383	TRUE	TRUE			N. K. hypermethylated	N. B. hypomethylated	A_failed-renal-hypermethylation	c 0	0.42	0.15	0.34	0.37	0.46	0.13	0.51	0.24	0.18	0.55	0.23	0.32	0.33	0.5	0.31	0.21	0.18	0.18	0.56	0.24	0.15	0.23	0.31	0.29	0.14	0.31	0.34	0.14	0.14	0.12	0.19	0.34
cg11293610	unknown	unknown	unknown	IGR	opensea	II	R	21	34755681	FALSE	TRUE	TRUE		N. K. hypermethylated	N. B. hypomethylated	A_failed-renal-hypermethylation	c 0	0.07	0.06	0.08	0.07	0.06	0.07	0.07	0.04	0.05	0.06	0.04	0.05	0.05	0.05	0.05	0.05	0.04	0.04	0.04	0.01	0.01	0.02	0.01	0.01	0.01	0.02	0.06	0.01	0.02	0.02	0.02	0.02
cg02019444	6453	ITSN1	intersectin 1	5'UTR	shore	I	F	21	35016787	TRUE				N. K. hypermethylated	N. B. hypomethylated	A_failed-renal-hypermethylation	c 0	0.78	0.7	0.57	0.63	0.64	0.66	0.65	0.73	0.69	0.63	0.62	0.51	0.32	0.46	0.53	0.43	0.54	0.56	0.51	0.67	0.46	0.51	0.48	0.49	0.57	0.64	0.69	0.5	0.37	0.36	0.52	0.36
cg25696485	51227	PIGP	phosphatidylinositol glycan anchor biosynthesis class P	TSS1500	island	I	F	21	38445943	TRUE				N. K. hypermethylated	N. B. hypomethylated	A_failed-renal-hypermethylation	c 0	0.15	0.26	0.12	0.17	0.11	0.34	0.17	0.11	0.13	0.28	0.09	0.22	0.17	0.12	0.15	0.09	0.07	0.07	0.11	0.05	0.09	0.07	0.1	0.14	0.1	0.08	0.1	0.16	0.04	0.2	0.11	0.09
cg24341911	unknown	unknown	unknown	IGR	shelf	II	F	21	40689521	TRUE				N. K. hypermethylated	N. B. hypomethylated	A_failed-renal-hypermethylation	c 0	0.13	0.18	0.37	0.43	0.23	0.24	0.35	0.31	0.35	0.26	0.23	0.19	0.11	0.14	0.13	0.13	0.17	0.16	0.14	0.09	0.06	0.13	0.06	0.1	0.06	0.24	0.06	0.11	0.05	0.06	0.06	0.09
cg10270055	63977	PRDM15	PR/SET domain 15	Body	island	II	F	21	43221559	TRUE				N. K. hypermethylated	N. B. hypomethylated	A_failed-renal-hypermethylation	c 0	0.66	0.6	0.48	0.53	0.49	0.48	0.48	0.61	0.61	0.56	0.5	0.52	0.45	0.45	0.5	0.45	0.43	0.44	0.44	0.33	0.13	0.37	0.38	0.39	0.23	0.2	0.31	0.17	0.11	0.16	0.13	0.31
cg00940809	4731	NDUFV3	NADH:ubiquinone oxidoreductase subunit V3	TSS1500	island	I	F	21	44312947	TRUE				N. K. hypermethylated	N. B. hypomethylated	A_failed-renal-hypermethylation	c 0	0.19	0.15	0.2	0.15	0.15	0.21	0.16	0.11	0.14	0.15	0.28	0.15	0.23	0.16	0.19	0.15	0.12	0.13	0.11	0.12	0.12	0.12	0.11	0.17	0.12	0.16	0.12	0.12	0.11	0.17	0.13	0.16
cg06812844	7226	TRPM2	transient receptor potential cation channel subfamily M member 2	Body	opensea	II	R	21	45773782	FALSE				N. K. hypermethylated	N. B. hypomethylated	A_failed-renal-hypermethylation	c 0	0.48	0.41	0.59	0.53	0.47	0.47	0.59	0.54	0.47	0.42	0.39	0.31	0.2	0.24	0.23	0.21	0.33	0.28	0.23	0.18	0.11	0.13	0.39	0.08	0.27	0.11	0.55	0.09	0.1	0.32	0.12	0.08
cg12061357	54084	TSPEAR	thrombospondin type laminin G domain and EAR repeats	TSS200	shore	I	R	21	46131601	TRUE		TRUE		N. K. hypermethylated	N. B. hypomethylated	A_failed-renal-hypermethylation	c 0	0.18	0.18	0.25	0.22	0.19	0.22	0.21	0.13	0.12	0.13	0.11	0.12	0.08	0.08	0.11	0.13	0.17	0.11	0.15	0.18	0.14	0.09	0.19	0.1	0.1	0.14	0.08	0.1	0.11	0.31	0.05	0.05
cg00500729	23275	POFUT2	protein O-fucosyltransferase 2	TSS1500	island	I	R	21	46708178	TRUE				N. K. hypermethylated	N. B. hypomethylated	A_failed-renal-hypermethylation	c 0	0.3	0.28	0.24	0.22	0.2	0.19	0.17	0.24	0.24	0.25	0.23	0.26	0.22	0.28	0.31	0.34	0.18	0.17	0.19	0.13	0.18	0.13	0.11	0.21	0.18	0.26	0.19	0.2	0.15	0.2	0.18	0.16
cg19443311	26220	DGCR5	DiGeorge syndrome critical region gene 5	TSS1500	shore	I	F	22	18957678	TRUE	TRUE			N. K. hypermethylated	N. B. hypomethylated	A_failed-renal-hypermethylation	c 0	0.23	0.21	0.29	0.27	0.24	0.32	0.26	0.23	0.15	0.22	0.18	0.23	0.26	0.19	0.16	0.2	0.18	0.23	0.21	0.16	0.18	0.16	0.12	0.23	0.16	0.18	0.15	0.17	0.12	0.19	0.13	0.1
cg07364676	11200	CHEK2	checkpoint kinase 2	TSS200	island	I	F	22	29137974	TRUE				N. K. hypermethylated	N. B. hypomethylated	A_failed-renal-hypermethylation	c 0	0.28	0.32	0.24	0.34	0.25	0.27	0.24	0.25	0.31	0.28	0.29	0.3	0.25	0.31	0.31	0.34	0.13	0.17	0.24	0.14	0.21	0.24	0.11	0.21	0.15	0.34	0.26	0.21	0.15	0.22	0.22	0.18
cg13731133	unknown	unknown	unknown	IGR	island	I	F	22	30938073	TRUE	TRUE			N. K. hypermethylated	N. B. hypomethylated	A_failed-renal-hypermethylation	c 0	0.22	0.29	0.24	0.2	0.28	0.17	0.23	0.19	0.23	0.29	0.21	0.18	0.18	0.24	0.26	0.34	0.22	0.21	0.19	0.19	0.13	0.22	0.11	0.1	0.19	0.22	0.17	0.21	0.15	0.13	0.16	0.2
cg23835646	3957	LGALS2	galectin 2	TSS200	opensea	II	R	22	37976063	FALSE				N. K. hypermethylated	N. B. hypomethylated	A_failed-renal-hypermethylation	c 0	0.24	0.13	0.14	0.13	0.11	0.13	0.13	0.15	0.17	0.14	0.15	0.11	0.12	0.1	0.1	0.11	0.16	0.13	0.14	0.08	0.05	0.07	0.09	0.1	0.05	0.08	0.08	0.04	0.1	0.08	0.05	0.12
cg07219769	3956	LGALS1	galectin 1	TSS200	shore	I	F	22	38071455	TRUE				N. K. hypermethylated	N. B. hypomethylated	A_failed-renal-hypermethylation	c 0	0.71	0.61	0.44	0.61	0.52	0.44	0.58	0.58	0.61	0.51	0.52	0.47	0.5	0.48	0.45	0.3	0.3	0.52	0.38	0.19	0.21	0.14	0.22	0.21	0.21	0.36	0.18	0.18	0.24	0.15	0.28	0.21
cg22225685	23464	GCAT	glycine C-acetyltransferase	1stExon	island	I	R	22	38203998	TRUE				N. K. hypermethylated	N. B. hypomethylated	A_failed-renal-hypermethylation	c 0	0.39	0.42	0.29	0.4	0.27	0.19	0.35	0.4	0.39	0.37	0.37	0.4	0.37	0.39	0.41	0.38	0.15	0.14	0.2	0.16	0.23	0.25	0.13	0.26	0.21	0.38	0.24	0.16	0.1	0.25	0.2	0.39
cg22512377	91689	SMDT1	single-pass membrane protein with aspartate rich tail 1	TSS200	island	I	R	22	42475683	TRUE				N. K. hypermethylated	N. B. hypomethylated	A_failed-renal-hypermethylation	c 0	0.2	0.18	0.14	0.17	0.11	0.29	0.15	0.16	0.24	0.15	0.15	0.15	0.2	0.14	0.13	0.11	0.08	0.06	0.08	0.03	0.08	0.08	0.08	0.1	0.09	0.1	0.1	0.1	0.06	0.1	0.08	0.09
cg20805475	unknown	unknown	unknown	IGR	shore	II	R	22	42763815	TRUE				N. K. hypermethylated	N. B. hypomethylated	A_failed-renal-hypermethylation	c 0	0.39	0.38	0.37	0.35	0.48	0.48	0.31	0.28	0.32	0.32	0.35	0.33	0.23	0.29	0.26	0.24	0.32	0.24	0.24	0.08	0.06	0.07	0.08	0.06	0.07	0.12	0.07	0.07	0.09	0.22	0.06	0.08
cg03597976	unknown	unknown	unknown	IGR	island	I	R	22	46263478	TRUE	TRUE			N. K. hypermethylated	N. B. hypomethylated	A_failed-renal-hypermethylation	c 0	0.13	0.23	0.21	0.27	0.27	0.33	0.26	0.2	0.33	0.3	0.26	0.28	0.18	0.21	0.13	0.13	0.18	0.15	0.21	0.23	0.19	0.17	0.25	0.13	0.18	0.15	0.11	0.15	0.09	0.12	0.12	0.11
cg10968404	unknown	unknown	unknown	Body	island	I	R	22	51021532	TRUE				N. K. hypermethylated	N. B. hypomethylated	A_failed-renal-hypermethylation	c 0	0.19	0.16	0.21	0.34	0.17	0.12	0.22	0.2	0.17	0.18	0.16	0.25	0.19	0.2	0.28	0.27	0.04	0.08	0.15	0.05	0.12	0.09	0.06	0.12	0.1	0.28	0.14	0.09	0.07	0.14	0.1	0.15
cg06838427	148398	SAMD11	sterile alpha motif domain containing 11	Body	island	II	R	1	877876	TRUE		TRUE		N. K. hypermethylated	N. B. hypomethylated	A_failed-renal-hypermethylation	c 0	0.03	0.05	0.09	0.05	0.05	0.05	0.04	0.04	0.05	0.04	0.04	0.04	0.05	0.05	0.04	0.04	0.04	0.04	0.04	0.01	0.02	0.03	0.02	0.02	0.02	0.01	0.02	0.01	0.02	0.02	0.01	0.02
cg06437747	unknown	unknown	unknown	IGR	shelf	II	R	1	2890836	TRUE				N. K. hypermethylated	N. B. hypomethylated	A_failed-renal-hypermethylation	c 0	0.54	0.54	0.35	0.41	0.49	0.4	0.31	0.34	0.44	0.33	0.3	0.34	0.25	0.28	0.27	0.27	0.33	0.25	0.34	0.09	0.11	0.32	0.14	0.11	0.15	0.13	0.1	0.08	0.11	0.4	0.05	0.14
cg24499605	63976	PRDM16	PR/SET domain 16	Body	opensea	II	R	1	3142925	FALSE				N. K. hypermethylated	N. B. hypomethylated	A_failed-renal-hypermethylation	c 0	0.5	0.51	0.57	0.62	0.5	0.65	0.54	0.32	0.56	0.42	0.47	0.51	0.33	0.44	0.44	0.38	0.58	0.34	0.33	0.13	0.32	0.23	0.18	0.13	0.32	0.11	0.43	0.1	0.12	0.14	0.13	0.08
cg06965195	unknown	unknown	unknown	IGR	opensea	II	F	1	4390452	FALSE				N. K. hypermethylated	N. B. hypomethylated	A_failed-renal-hypermethylation	c 0	0.5	0.46	0.32	0.5	0.55	0.43	0.29	0.36	0.37	0.38	0.28	0.31	0.32	0.35	0.32	0.32	0.34	0.34	0.25	0.1	0.09	0.17	0.2	0.13	0.12	0.13	0.13	0.12	0.1	0.11	0.06	0.14
cg25198113	unknown	unknown	unknown	IGR	opensea	II	R	1	5743886	FALSE				N. K. hypermethylated	N. B. hypomethylated	A_failed-renal-hypermethylation	c 0	0.41	0.39	0.41	0.45	0.51	0.49	0.28	0.34	0.49	0.41	0.36	0.45	0.36	0.41	0.32	0.32	0.42	0.33	0.36	0.11	0.12	0.31	0.22	0.14	0.14	0.14	0.29	0.13	0.12	0.06	0.06	0.12
cg26413691	23261	CAMTA1	calmodulin binding transcription activator 1	Body	shelf	II	R	1	7119074	TRUE				N. K. hypermethylated	N. B. hypomethylated	A_failed-renal-hypermethylation	c 0	0.87	0.78	0.83	0.78	0.79	0.86	0.66	0.43	0.51	0.53	0.47	0.61	0.63	0.54	0.58	0.6	0.54	0.57	0.57	0.12	0.51	0.61	0.45	0.4	0.31	0.55	0.65	0.39	0.53	0.5	0.49	0.34
cg25755851	unknown	unknown	unknown	IGR	opensea	II	F	1	9335794	FALSE				N. K. hypermethylated	N. B. hypomethylated	A_failed-renal-hypermethylation	c 0	0.14	0.19	0.14	0.3	0.2	0.14	0.11	0.09	0.14	0.15	0.07	0.13	0.08	0.21	0.07	0.22	0.09	0.07	0.07	0.04	0.02	0.03	0.02	0.03	0.02	0.02	0.06	0.04	0.04	0.03	0.02	0.03
cg04287259	5293	PIK3CD	phosphatidylinositol-4,5-bisphosphate 3-kinase catalytic subunit delta	5'UTR	opensea	II	F	1	9730401	FALSE			TRUE	N. K. hypermethylated	N. B. hypomethylated	A_failed-renal-hypermethylation	c 0	0.69	0.69	0.73	0.79	0.71	0.76	0.6	0.43	0.47	0.46	0.39	0.45	0.46	0.46	0.46	0.43	0.45	0.43	0.46	0.07	0.14	0.32	0.14	0.26	0.12	0.24	0.47	0.11	0.1	0.49	0.22	0.24
cg02148612	unknown	unknown	unknown	IGR	shore	II	R	1	248018816	TRUE				N. K. hypermethylated	N. B. hypomethylated	A_failed-renal-hypermethylation	c 0	0.55	0.37	0.41	0.35	0.47	0.37	0.33	0.36	0.42	0.35	0.31	0.33	0.3	0.27	0.25	0.26	0.32	0.22	0.22	0.09	0.08	0.16	0.08	0.18	0.1	0.1	0.08	0.08	0.09	0.04	0.04	0.13
cg09829983	91543	RSAD2	radical S-adenosyl methionine domain containing 2	TSS200	opensea	II	F	2	7017698	FALSE				N. K. hypermethylated	N. B. hypomethylated	A_failed-renal-hypermethylation	c 0	0.02	0.05	0.04	0.08	0.07	0.07	0.05	0.04	0.05	0.07	0.04	0.04	0.05	0.05	0.05	0.06	0.05	0.04	0.05	0.01	0.05	0.02	0.01	0.02	0.07	0.01	0.02	0.02	0.01	0.01	0.02	0.02
cg22495058	9687	GREB1	growth regulating estrogen receptor binding 1	Body	shore	II	F	2	11752373	TRUE				N. K. hypermethylated	N. B. hypomethylated	A_failed-renal-hypermethylation	c 0	0.14	0.27	0.14	0.29	0.27	0.32	0.17	0.25	0.23	0.26	0.23	0.21	0.14	0.19	0.14	0.17	0.18	0.15	0.17	0.06	0.06	0.08	0.06	0.04	0.09	0.05	0.08	0.04	0.04	0.02	0.02	0.05
cg06385583	unknown	unknown	unknown	IGR	opensea	II	R	2	12596843	FALSE	TRUE	TRUE		N. K. hypermethylated	N. B. hypomethylated	A_failed-renal-hypermethylation	c 0	0.11	0.14	0.12	0.13	0.13	0.23	0.11	0.21	0.21	0.12	0.06	0.09	0.06	0.08	0.08	0.05	0.08	0.05	0.1	0.03	0.02	0.05	0.03	0.09	0.02	0.05	0.04	0.02	0.02	0.02	0.02	0.05
cg23496400	7447	VSNL1	visinin like 1	TSS200	island	I	R	2	17721775	TRUE	TRUE			N. K. hypermethylated	N. B. hypomethylated	A_failed-renal-hypermethylation	c 0	0.5	0.62	0.55	0.62	0.58	0.55	0.48	0.54	0.57	0.61	0.61	0.58	0.49	0.5	0.6	0.58	0.5	0.49	0.61	0.47	0.39	0.52	0.36	0.4	0.51	0.56	0.43	0.48	0.37	0.42	0.48	0.47
cg23042148	1788	DNMT3A	DNA methyltransferase 3 alpha	Body	shore	II	R	2	25502040	TRUE	TRUE			N. K. hypermethylated	N. B. hypomethylated	A_failed-renal-hypermethylation	c 0	0.14	0.32	0.13	0.22	0.2	0.14	0.2	0.22	0.25	0.24	0.27	0.17	0.15	0.15	0.17	0.18	0.2	0.18	0.15	0.09	0.05	0.12	0.07	0.06	0.12	0.13	0.13	0.06	0.04	0.11	0.09	0.05
cg02096396	150946	GAREM2	GRB2 associated regulator of MAPK1 subtype 2	TSS1500	island	I	F	2	26395556	TRUE				N. K. hypermethylated	N. B. hypomethylated	A_failed-renal-hypermethylation	c 0	0.26	0.2	0.31	0.23	0.2	0.25	0.21	0.19	0.24	0.25	0.18	0.21	0.22	0.23	0.18	0.22	0.1	0.13	0.12	0.12	0.17	0.11	0.14	0.19	0.14	0.16	0.18	0.12	0.12	0.15	0.19	0.21
cg10315993	1058	CENPA	centromere protein A	TSS1500	shore	I	F	2	27008359	TRUE				N. K. hypermethylated	N. B. hypomethylated	A_failed-renal-hypermethylation	c 0	0.38	0.45	0.47	0.5	0.38	0.36	0.51	0.41	0.43	0.41	0.45	0.45	0.42	0.43	0.48	0.45	0.33	0.37	0.3	0.3	0.31	0.36	0.34	0.32	0.33	0.46	0.35	0.36	0.34	0.32	0.33	0.47
cg18790856	unknown	unknown	unknown	IGR	opensea	II	R	2	37751449	FALSE		TRUE		N. K. hypermethylated	N. B. hypomethylated	A_failed-renal-hypermethylation	c 0	0.41	0.35	0.33	0.21	0.31	0.42	0.35	0.31	0.34	0.31	0.29	0.31	0.16	0.22	0.21	0.16	0.29	0.24	0.22	0.14	0.05	0.1	0.13	0.08	0.13	0.18	0.04	0.13	0.1	0.22	0.13	0.07
cg25653703	5281	PIGF	phosphatidylinositol glycan anchor biosynthesis class F	TSS200	island	I	R	2	46844310	TRUE				N. K. hypermethylated	N. B. hypomethylated	A_failed-renal-hypermethylation	c 0	0.24	0.35	0.28	0.25	0.32	0.26	0.27	0.32	0.31	0.28	0.3	0.34	0.24	0.26	0.34	0.38	0.24	0.24	0.24	0.24	0.23	0.25	0.08	0.2	0.15	0.28	0.25	0.26	0.12	0.22	0.2	0.28
cg25292309	unknown	unknown	unknown	IGR	opensea	II	R	2	58989427	FALSE		TRUE		N. K. hypermethylated	N. B. hypomethylated	A_failed-renal-hypermethylation	c 0	0.13	0.17	0.63	0.7	0.38	0.45	0.48	0.55	0.56	0.51	0.5	0.48	0.32	0.39	0.47	0.41	0.43	0.36	0.39	0.12	0.12	0.15	0.08	0.13	0.09	0.1	0.6	0.07	0.1	0.08	0.08	0.11
cg03694868	unknown	unknown	unknown	IGR	island	I	R	2	62684297	TRUE		TRUE		N. K. hypermethylated	N. B. hypomethylated	A_failed-renal-hypermethylation	c 0	0.3	0.3	0.26	0.35	0.35	0.28	0.26	0.22	0.3	0.31	0.32	0.3	0.25	0.28	0.31	0.31	0.27	0.3	0.25	0.17	0.27	0.26	0.15	0.26	0.24	0.29	0.25	0.25	0.12	0.25	0.21	0.22
cg00810971	unknown	unknown	unknown	IGR	shore	II	R	2	65085764	TRUE		TRUE		N. K. hypermethylated	N. B. hypomethylated	A_failed-renal-hypermethylation	c 0	0.37	0.33	0.34	0.43	0.42	0.43	0.31	0.57	0.51	0.44	0.48	0.45	0.31	0.35	0.29	0.26	0.25	0.36	0.29	0.13	0.12	0.42	0.15	0.12	0.14	0.21	0.27	0.14	0.11	0.11	0.11	0.07
cg07458698	54465	ETAA1	ETAA1 activator of ATR kinase	1stExon	island	I	F	2	67624494	TRUE				N. K. hypermethylated	N. B. hypomethylated	A_failed-renal-hypermethylation	c 0	0.22	0.19	0.19	0.22	0.19	0.31	0.13	0.17	0.21	0.16	0.22	0.22	0.22	0.17	0.2	0.18	0.23	0.13	0.21	0.15	0.14	0.17	0.12	0.2	0.12	0.22	0.16	0.12	0.1	0.23	0.15	0.14
cg25100604	5093	PCBP1	poly(rC) binding protein 1	TSS200	island	I	R	2	70314404	TRUE				N. K. hypermethylated	N. B. hypomethylated	A_failed-renal-hypermethylation	c 0	0.22	0.32	0.21	0.33	0.23	0.18	0.23	0.24	0.25	0.2	0.28	0.24	0.23	0.29	0.32	0.34	0.14	0.12	0.23	0.11	0.18	0.19	0.11	0.2	0.2	0.29	0.23	0.16	0.08	0.19	0.16	0.18
cg25336731	6637	SNRPG	small nuclear ribonucleoprotein polypeptide G	TSS200	island	I	F	2	70520884	TRUE				N. K. hypermethylated	N. B. hypomethylated	A_failed-renal-hypermethylation	c 0	0.22	0.18	0.19	0.22	0.14	0.09	0.15	0.16	0.03	0.18	0.23	0.19	0.17	0.27	0.21	0.25	0.1	0.06	0.16	0.09	0.15	0.12	0.08	0.2	0.07	0.15	0.17	0.1	0.06	0.09	0.14	0.1
cg05778415	56655	POLE4	DNA polymerase epsilon 4, accessory subunit	1stExon	island	I	R	2	75185968	TRUE	TRUE	TRUE		N. K. hypermethylated	N. B. hypomethylated	A_failed-renal-hypermethylation	c 0	0.26	0.31	0.28	0.36	0.27	0.26	0.25	0.28	0.33	0.32	0.27	0.3	0.31	0.29	0.36	0.33	0.23	0.13	0.24	0.13	0.15	0.22	0.13	0.23	0.18	0.27	0.25	0.19	0.21	0.22	0.22	0.2
cg01381109	unknown	unknown	unknown	IGR	island	I	F	2	96054917	TRUE				N. K. hypermethylated	N. B. hypomethylated	A_failed-renal-hypermethylation	c 0	0.41	0.43	0.53	0.46	0.46	0.52	0.43	0.33	0.34	0.27	0.32	0.35	0.35	0.32	0.27	0.28	0.29	0.29	0.34	0.25	0.26	0.13	0.11	0.14	0.44	0.11	0.09	0.16	0.11	0.08	0.06	0.11
cg13362112	93082	NEURL3	neuralized E3 ubiquitin protein ligase 3	TSS1500	island	I	F	2	97174246	TRUE	TRUE	TRUE		N. K. hypermethylated	N. B. hypomethylated	A_failed-renal-hypermethylation	c 0	0.56	0.5	0.51	0.52	0.47	0.49	0.45	0.46	0.45	0.44	0.43	0.47	0.45	0.38	0.44	0.35	0.45	0.43	0.5	0.38	0.37	0.32	0.17	0.33	0.25	0.28	0.13	0.15	0.18	0.14	0.13	0.3
cg20312012	90342	FER1L5	fer-1 like family member 5	Body	opensea	II	R	2	97331035	FALSE	TRUE	TRUE		N. K. hypermethylated	N. B. hypomethylated	A_failed-renal-hypermethylation	c 0	0.11	0.23	0.33	0.7	0.66	0.65	0.5	0.75	0.6	0.49	0.46	0.3	0.17	0.23	0.26	0.21	0.4	0.31	0.27	0.4	0.04	0.06	0.07	0.06	0.09	0.07	0.61	0.07	0.05	0.05	0.04	0.1
cg16326590	200403	VWA3B	von Willebrand factor A domain containing 3B	5'UTR	shore	II	R	2	98704858	TRUE				N. K. hypermethylated	N. B. hypomethylated	A_failed-renal-hypermethylation	c 0	0.79	0.64	0.35	0.58	0.42	0.43	0.49	0.48	0.48	0.43	0.45	0.28	0.29	0.32	0.27	0.3	0.34	0.31	0.3	0.14	0.11	0.31	0.43	0.31	0.14	0.32	0.34	0.12	0.1	0.13	0.07	0.23
cg23922134	165055	CCDC138	coiled-coil domain containing 138	Body	island	I	R	2	109403538	TRUE				N. K. hypermethylated	N. B. hypomethylated	A_failed-renal-hypermethylation	c 0	0.49	0.5	0.49	0.6	0.56	0.5	0.45	0.49	0.43	0.51	0.57	0.49	0.42	0.51	0.54	0.46	0.44	0.54	0.46	0.46	0.36	0.57	0.34	0.4	0.48	0.56	0.4	0.48	0.43	0.38	0.5	0.32
cg17803713	344558	SH3RF3	SH3 domain containing ring finger 3	Body	opensea	II	F	2	109873891	FALSE		TRUE		N. K. hypermethylated	N. B. hypomethylated	A_failed-renal-hypermethylation	c 0	0.54	0.5	0.48	0.53	0.51	0.51	0.47	0.62	0.61	0.56	0.51	0.47	0.41	0.44	0.43	0.43	0.45	0.46	0.41	0.26	0.16	0.47	0.35	0.14	0.52	0.13	0.43	0.14	0.12	0.46	0.51	0.08
cg02066650	699	BUB1	BUB1 mitotic checkpoint serine/threonine kinase	Body	island	I	R	2	111435449	TRUE				N. K. hypermethylated	N. B. hypomethylated	A_failed-renal-hypermethylation	c 0	0.28	0.33	0.22	0.3	0.31	0.26	0.17	0.22	0.22	0.33	0.23	0.34	0.17	0.2	0.24	0.18	0.18	0.21	0.27	0.17	0.17	0.18	0.15	0.26	0.18	0.28	0.16	0.2	0.26	0.19	0.14	0.22
cg20740711	unknown	unknown	unknown	IGR	opensea	II	F	2	113450279	FALSE	TRUE	TRUE		N. K. hypermethylated	N. B. hypomethylated	A_failed-renal-hypermethylation	c 0	0.1	0.09	0.1	0.08	0.08	0.08	0.06	0.07	0.05	0.08	0.05	0.06	0.05	0.08	0.07	0.05	0.06	0.05	0.05	0.02	0.01	0.02	0.01	0.02	0.01	0.01	0.02	0.01	0.02	0.02	0.02	0.02
cg09841889	unknown	unknown	unknown	IGR	opensea	II	F	2	113552033	FALSE	TRUE	TRUE		N. K. hypermethylated	N. B. hypomethylated	A_failed-renal-hypermethylation	c 0	0.17	0.36	0.32	0.26	0.17	0.22	0.22	0.48	0.4	0.36	0.24	0.21	0.1	0.16	0.17	0.11	0.21	0.17	0.15	0.08	0.07	0.16	0.14	0.09	0.05	0.41	0.14	0.07	0.04	0.04	0.03	0.08
cg19451732	unknown	unknown	unknown	IGR	opensea	II	R	2	122562244	FALSE		TRUE		N. K. hypermethylated	N. B. hypomethylated	A_failed-renal-hypermethylation	c 0	0.46	0.45	0.76	0.49	0.69	0.75	0.54	0.59	0.42	0.54	0.53	0.56	0.55	0.5	0.55	0.46	0.49	0.41	0.53	0.36	0.12	0.68	0.57	0.13	0.25	0.51	0.24	0.36	0.4	0.55	0.13	0.41
cg25949447	unknown	unknown	unknown	IGR	shelf	II	R	2	128169860	TRUE				N. K. hypermethylated	N. B. hypomethylated	A_failed-renal-hypermethylation	c 0	0.43	0.34	0.66	0.56	0.75	0.58	0.46	0.55	0.48	0.42	0.46	0.3	0.24	0.24	0.29	0.27	0.37	0.37	0.31	0.42	0.14	0.09	0.1	0.13	0.15	0.12	0.1	0.06	0.08	0.13	0.07	0.2
cg22593554	unknown	unknown	unknown	IGR	island	I	F	2	128990739	TRUE				N. K. hypermethylated	N. B. hypomethylated	A_failed-renal-hypermethylation	c 0	0.35	0.39	0.23	0.5	0.42	0.31	0.3	0.33	0.31	0.34	0.33	0.39	0.28	0.3	0.45	0.43	0.32	0.35	0.38	0.17	0.28	0.36	0.14	0.27	0.27	0.39	0.3	0.27	0.15	0.22	0.28	0.24
cg06162038	3176	HNMT	histamine N-methyltransferase	Body	opensea	II	R	2	138727217	FALSE				N. K. hypermethylated	N. B. hypomethylated	A_failed-renal-hypermethylation	c 0	0.1	0.12	0.08	0.33	0.15	0.24	0.15	0.11	0.33	0.17	0.14	0.37	0.09	0.07	0.11	0.11	0.15	0.08	0.09	0.03	0.04	0.03	0.02	0.02	0.03	0.09	0.04	0.06	0.02	0.03	0.04	0.04
cg07201475	unknown	unknown	unknown	IGR	opensea	II	F	2	151768348	FALSE		TRUE		N. K. hypermethylated	N. B. hypomethylated	A_failed-renal-hypermethylation	c 0	0.84	0.64	0.86	0.77	0.49	0.86	0.71	0.78	0.67	0.53	0.46	0.75	0.41	0.28	0.45	0.26	0.46	0.37	0.46	0.39	0.09	0.09	0.13	0.12	0.13	0.09	0.39	0.07	0.07	0.05	0.05	0.11
cg04915300	2820	GPD2	glycerol-3-phosphate dehydrogenase 2	5'UTR	opensea	II	F	2	157314925	FALSE		TRUE		N. K. hypermethylated	N. B. hypomethylated	A_failed-renal-hypermethylation	c 0	0.58	0.68	0.65	0.75	0.65	0.63	0.7	0.78	0.68	0.62	0.53	0.55	0.4	0.49	0.46	0.39	0.52	0.41	0.43	0.46	0.35	0.44	0.55	0.37	0.43	0.36	0.18	0.1	0.24	0.52	0.16	0.13
cg24071726	unknown	unknown	unknown	TSS200	island	I	F	2	171571151	TRUE		TRUE		N. K. hypermethylated	N. B. hypomethylated	A_failed-renal-hypermethylation	c 0	0.21	0.19	0.2	0.27	0.26	0.19	0.22	0.19	0.16	0.17	0.18	0.17	0.2	0.26	0.14	0.22	0.24	0.29	0.18	0.18	0.21	0.19	0.17	0.17	0.16	0.18	0.18	0.25	0.15	0.15	0.17	0.17
cg13223682	unknown	unknown	unknown	IGR	shore	II	F	2	174889929	TRUE		TRUE		N. K. hypermethylated	N. B. hypomethylated	A_failed-renal-hypermethylation	c 0	0.86	0.65	0.77	0.63	0.65	0.74	0.8	0.72	0.59	0.49	0.51	0.43	0.31	0.34	0.35	0.3	0.32	0.35	0.36	0.17	0.1	0.4	0.4	0.12	0.33	0.42	0.5	0.05	0.1	0.02	0.04	0.06
cg25850998	1123	CHN1	chimerin 1	TSS200	shore	I	F	2	175870336	TRUE				N. K. hypermethylated	N. B. hypomethylated	A_failed-renal-hypermethylation	c 0	0.18	0.18	0.24	0.16	0.2	0.22	0.18	0.11	0.15	0.14	0.13	0.13	0.14	0.13	0.13	0.15	0.12	0.1	0.15	0.09	0.13	0.13	0.1	0.11	0.21	0.11	0.12	0.12	0.07	0.08	0.11	0.12
cg08390172	8436	CAVIN2	caveolae associated protein 2	5'UTR	opensea	II	F	2	192711905	FALSE	TRUE	TRUE		N. K. hypermethylated	N. B. hypomethylated	A_failed-renal-hypermethylation	c 0	0.02	0.03	0.07	0.09	0.1	0.09	0.09	0.05	0.05	0.04	0.05	0.04	0.04	0.05	0.04	0.04	0.06	0.06	0.04	0.02	0.03	0.02	0.02	0.02	0.04	0.02	0.02	0.01	0.01	0.01	0.01	0.02
cg05418915	unknown	unknown	unknown	IGR	opensea	II	F	2	196426178	FALSE	TRUE	TRUE		N. K. hypermethylated	N. B. hypomethylated	A_failed-renal-hypermethylation	c 0	0.23	0.5	0.49	0.49	0.47	0.37	0.38	0.41	0.34	0.38	0.31	0.18	0.21	0.18	0.21	0.22	0.28	0.22	0.21	0.12	0.09	0.21	0.29	0.11	0.28	0.5	0.51	0.1	0.12	0.12	0.12	0.07
cg04219725	80219	COQ10B	coenzyme Q10B	Body	shore	I	R	2	198318740	TRUE				N. K. hypermethylated	N. B. hypomethylated	A_failed-renal-hypermethylation	c 0	0.35	0.36	0.38	0.24	0.32	0.23	0.3	0.2	0.28	0.25	0.27	0.27	0.22	0.2	0.28	0.26	0.27	0.22	0.27	0.13	0.27	0.1	0.21	0.3	0.13	0.28	0.11	0.21	0.13	0.17	0.2	0.31
cg16002818	66037	BOLL	boule homolog, RNA binding protein	TSS1500	island	I	R	2	198651576	TRUE				N. K. hypermethylated	N. B. hypomethylated	A_failed-renal-hypermethylation	c 0	0.41	0.49	0.47	0.51	0.46	0.45	0.48	0.46	0.46	0.47	0.41	0.4	0.42	0.53	0.36	0.41	0.47	0.37	0.38	0.39	0.37	0.33	0.41	0.49	0.34	0.42	0.33	0.47	0.19	0.42	0.3	0.28
cg22704520	129450	TYW5	tRNA-yW synthesizing protein 5	Body	island	I	R	2	200820451	TRUE				N. K. hypermethylated	N. B. hypomethylated	A_failed-renal-hypermethylation	c 0	0.28	0.22	0.28	0.18	0.09	0.32	0.18	0.19	0.19	0.23	0.26	0.24	0.3	0.27	0.2	0.07	0.07	0.14	0.1	0.05	0.12	0.08	0.09	0.19	0.18	0.2	0.19	0.24	0.07	0.27	0.15	0.1
cg11912272	26010	SPATS2L	spermatogenesis associated serine rich 2 like	5'UTR	opensea	II	R	2	201204807	FALSE		TRUE		N. K. hypermethylated	N. B. hypomethylated	A_failed-renal-hypermethylation	c 0	0.78	0.62	0.73	0.78	0.75	0.74	0.65	0.54	0.65	0.58	0.6	0.54	0.54	0.48	0.51	0.58	0.6	0.49	0.47	0.46	0.27	0.56	0.37	0.54	0.61	0.42	0.65	0.13	0.34	0.62	0.61	0.1
cg01779076	8837	CFLAR	CASP8 and FADD like apoptosis regulator	TSS1500	shore	I	R	2	201980642	TRUE			TRUE	N. K. hypermethylated	N. B. hypomethylated	A_failed-renal-hypermethylation	c 0	0.42	0.46	0.41	0.51	0.41	0.37	0.44	0.37	0.42	0.39	0.41	0.43	0.39	0.41	0.46	0.44	0.35	0.35	0.34	0.26	0.41	0.33	0.31	0.32	0.36	0.39	0.4	0.31	0.27	0.31	0.28	0.35
cg25297849	3549	IHH	Indian hedgehog signaling molecule	Body	island	I	F	2	219922998	TRUE		TRUE		N. K. hypermethylated	N. B. hypomethylated	A_failed-renal-hypermethylation	c 0	0.2	0.22	0.15	0.23	0.11	0.07	0.12	0.18	0.2	0.19	0.14	0.19	0.2	0.2	0.15	0.2	0.07	0.09	0.08	0.06	0.09	0.09	0.07	0.12	0.1	0.11	0.11	0.1	0.07	0.12	0.13	0.12
cg03878190	79137	RETREG2	reticulophagy regulator family member 2	3'UTR	shelf	II	R	2	220047358	TRUE				N. K. hypermethylated	N. B. hypomethylated	A_failed-renal-hypermethylation	c 0	0.21	0.31	0.23	0.27	0.24	0.35	0.39	0.26	0.29	0.3	0.29	0.1	0.13	0.16	0.19	0.13	0.23	0.16	0.12	0.08	0.08	0.16	0.11	0.1	0.11	0.19	0.13	0.07	0.09	0.12	0.18	0.1
cg20549620	unknown	unknown	unknown	IGR	opensea	II	R	2	220970010	FALSE	TRUE	TRUE		N. K. hypermethylated	N. B. hypomethylated	A_failed-renal-hypermethylation	c 0	0.09	0.11	0.12	0.12	0.1	0.11	0.13	0.08	0.11	0.09	0.1	0.11	0.12	0.11	0.09	0.08	0.13	0.09	0.09	0.03	0.02	0.1	0.03	0.06	0.07	0.06	0.09	0.02	0.05	0.03	0.02	0.1
cg04659582	unknown	unknown	unknown	IGR	opensea	II	R	2	231276073	FALSE		TRUE		N. K. hypermethylated	N. B. hypomethylated	A_failed-renal-hypermethylation	c 0	0.06	0.06	0.09	0.09	0.07	0.08	0.07	0.08	0.07	0.06	0.07	0.06	0.05	0.06	0.05	0.06	0.06	0.05	0.04	0.02	0.03	0.06	0.03	0.05	0.03	0.07	0.03	0.02	0.04	0.03	0.02	0.02
cg08092258	23677	SH3BP4	SH3 domain binding protein 4	5'UTR	opensea	II	F	2	235902219	FALSE				N. K. hypermethylated	N. B. hypomethylated	A_failed-renal-hypermethylation	c 0	0.86	0.82	0.76	0.86	0.85	0.83	0.76	0.56	0.57	0.47	0.66	0.51	0.64	0.5	0.58	0.63	0.62	0.62	0.61	0.3	0.5	0.48	0.41	0.58	0.46	0.56	0.6	0.14	0.11	0.56	0.35	0.47
cg06574296	339768	ESPNL	espin like	TSS1500	shore	II	R	2	239007919	TRUE		TRUE		N. K. hypermethylated	N. B. hypomethylated	A_failed-renal-hypermethylation	c 0	0.19	0.34	0.79	0.43	0.35	0.4	0.42	0.34	0.43	0.55	0.34	0.12	0.18	0.11	0.48	0.87	0.19	0.25	0.2	0.1	0.05	0.11	0.09	0.11	0.09	0.12	0.08	0.05	0.1	0.07	0.04	0.33
cg19391697	339768	ESPNL	espin like	TSS200	shore	II	F	2	239008943	TRUE				N. K. hypermethylated	N. B. hypomethylated	A_failed-renal-hypermethylation	c 0	0.54	0.75	0.72	0.52	0.73	0.71	0.64	0.56	0.62	0.66	0.57	0.53	0.47	0.47	0.61	0.68	0.56	0.46	0.53	0.44	0.31	0.67	0.4	0.53	0.6	0.51	0.2	0.18	0.16	0.45	0.33	0.61
cg00874032	unknown	unknown	unknown	IGR	opensea	II	F	3	5095248	FALSE		TRUE		N. K. hypermethylated	N. B. hypomethylated	A_failed-renal-hypermethylation	c 0	0.78	0.75	0.84	0.83	0.82	0.9	0.84	0.72	0.71	0.62	0.64	0.59	0.47	0.56	0.55	0.51	0.5	0.53	0.54	0.28	0.3	0.48	0.53	0.25	0.54	0.46	0.55	0.19	0.11	0.53	0.42	0.52
cg15443403	25917	THUMPD3	THUMP domain containing 3	TSS1500	shore	II	F	3	9404422	TRUE				N. K. hypermethylated	N. B. hypomethylated	A_failed-renal-hypermethylation	c 0	0.06	0.05	0.08	0.1	0.04	0.06	0.06	0.09	0.07	0.07	0.05	0.06	0.04	0.03	0.04	0.04	0.07	0.06	0.04	0.01	0.01	0.03	0.04	0.02	0.02	0.03	0.06	0.01	0.02	0.02	0.01	0.03
cg13746414	25917	THUMPD3	THUMP domain containing 3	TSS200	shore	II	F	3	9404517	TRUE				N. K. hypermethylated	N. B. hypomethylated	A_failed-renal-hypermethylation	c 0	0.06	0.05	0.07	0.08	0.05	0.06	0.06	0.07	0.05	0.07	0.03	0.05	0.03	0.04	0.03	0.03	0.05	0.04	0.03	0.02	0.02	0.01	0.02	0.01	0.01	0.02	0.04	0.01	0.01	0.01	0.01	0.08
cg17660833	3269	HRH1	histamine receptor H1	5'UTR	opensea	II	R	3	11267020	FALSE	TRUE	TRUE		N. K. hypermethylated	N. B. hypomethylated	A_failed-renal-hypermethylation	c 0	0.57	0.35	0.77	0.68	0.74	0.73	0.79	0.69	0.59	0.56	0.57	0.36	0.31	0.28	0.41	0.57	0.49	0.37	0.4	0.14	0.1	0.12	0.11	0.07	0.57	0.13	0.51	0.12	0.07	0.04	0.1	0.11
cg07882382	80746	TSEN2	tRNA splicing endonuclease subunit 2	5'UTR	island	I	F	3	12526215	TRUE				N. K. hypermethylated	N. B. hypomethylated	A_failed-renal-hypermethylation	c 0	0.28	0.23	0.19	0.24	0.25	0.16	0.14	0.21	0.17	0.14	0.17	0.22	0.2	0.2	0.24	0.2	0.16	0.22	0.2	0.11	0.16	0.19	0.11	0.16	0.12	0.21	0.13	0.16	0.08	0.15	0.16	0.2
cg08655589	6533	SLC6A6	solute carrier family 6 member 6	5'UTR	island	I	R	3	14444175	TRUE				N. K. hypermethylated	N. B. hypomethylated	A_failed-renal-hypermethylation	c 0	0.3	0.26	0.1	0.23	0.08	0.41	0.12	0.16	0.21	0.31	0.3	0.26	0.3	0.24	0.21	0.13	0.07	0.07	0.11	0.05	0.1	0.09	0.09	0.12	0.1	0.22	0.13	0.13	0.05	0.17	0.11	0.14
cg25572043	23243	ANKRD28	ankyrin repeat domain 28	Body	opensea	II	R	3	15839627	FALSE		TRUE		N. K. hypermethylated	N. B. hypomethylated	A_failed-renal-hypermethylation	c 0	0.07	0.07	0.06	0.07	0.08	0.07	0.06	0.06	0.04	0.06	0.06	0.05	0.04	0.04	0.05	0.04	0.06	0.04	0.06	0.02	0.02	0.05	0.02	0.02	0.03	0.02	0.02	0.02	0.02	0.03	0.02	0.02
cg18500192	131096	KCNH8	potassium voltage-gated channel subfamily H member 8	TSS200	island	I	R	3	19189930	TRUE				N. K. hypermethylated	N. B. hypomethylated	A_failed-renal-hypermethylation	c 0	0.28	0.26	0.22	0.29	0.11	0.11	0.29	0.23	0.26	0.27	0.21	0.27	0.26	0.27	0.27	0.28	0.09	0.07	0.06	0.1	0.13	0.08	0.13	0.16	0.16	0.26	0.2	0.11	0.08	0.15	0.15	0.25
cg25587211	55129	ANO10	anoctamin 10	TSS200	island	I	F	3	43663662	TRUE				N. K. hypermethylated	N. B. hypomethylated	A_failed-renal-hypermethylation	c 0	0.1	0.03	0.25	0.05	0.03	0.15	0.07	0.06	0.03	0.09	0.06	0.03	0.13	0.07	0.11	0.02	0.03	0.03	0.03	0.03	0.04	0.03	0.09	0.04	0.04	0.08	0.04	0.03	0.03	0.08	0.03	0.04
cg05130304	285343	TCAIM	T cell activation inhibitor, mitochondrial	TSS1500	shore	I	F	3	44379503	TRUE				N. K. hypermethylated	N. B. hypomethylated	A_failed-renal-hypermethylation	c 0	0.3	0.3	0.27	0.32	0.25	0.3	0.24	0.24	0.29	0.31	0.27	0.29	0.23	0.26	0.3	0.28	0.25	0.25	0.27	0.15	0.23	0.25	0.18	0.23	0.18	0.24	0.23	0.24	0.13	0.23	0.23	0.25
cg24954967	unknown	unknown	unknown	IGR	opensea	II	F	3	46130858	FALSE		TRUE		N. K. hypermethylated	N. B. hypomethylated	A_failed-renal-hypermethylation	c 0	0.91	0.87	0.85	0.9	0.87	0.93	0.85	0.63	0.61	0.57	0.63	0.44	0.68	0.53	0.57	0.62	0.47	0.74	0.69	0.12	0.13	0.11	0.11	0.09	0.15	0.44	0.19	0.11	0.1	0.11	0.37	0.34
cg10341991	993	CDC25A	cell division cycle 25A	TSS200	island	I	R	3	48229869	TRUE				N. K. hypermethylated	N. B. hypomethylated	A_failed-renal-hypermethylation	c 0	0.23	0.15	0.11	0.32	0.18	0.28	0.14	0.14	0.15	0.21	0.17	0.23	0.16	0.23	0.18	0.18	0.12	0.21	0.2	0.12	0.18	0.19	0.1	0.18	0.14	0.17	0.14	0.14	0.09	0.15	0.1	0.13
cg18849300	51517	NCKIPSD	NCK interacting protein with SH3 domain	Body	island	I	R	3	48723061	TRUE				N. K. hypermethylated	N. B. hypomethylated	A_failed-renal-hypermethylation	c 0	0.21	0.27	0.24	0.21	0.1	0.11	0.22	0.19	0.12	0.15	0.16	0.22	0.2	0.18	0.22	0.19	0.09	0.14	0.08	0.09	0.13	0.15	0.13	0.14	0.11	0.12	0.13	0.11	0.09	0.11	0.15	0.24
cg08443345	211	ALAS1	5'-aminolevulinate synthase 1	5'UTR	island	I	F	3	52232454	TRUE				N. K. hypermethylated	N. B. hypomethylated	A_failed-renal-hypermethylation	c 0	0.36	0.43	0.34	0.4	0.33	0.3	0.34	0.35	0.41	0.35	0.37	0.44	0.35	0.32	0.27	0.44	0.19	0.33	0.35	0.21	0.31	0.3	0.21	0.24	0.3	0.41	0.27	0.22	0.12	0.24	0.15	0.35
cg21199854	26354	GNL3	G protein nucleolar 3	Body	shelf	II	F	3	52724044	TRUE				N. K. hypermethylated	N. B. hypomethylated	A_failed-renal-hypermethylation	c 0	0.57	0.57	0.68	0.64	0.56	0.62	0.53	0.6	0.65	0.56	0.6	0.55	0.54	0.51	0.55	0.59	0.61	0.58	0.56	0.14	0.33	0.53	0.41	0.48	0.48	0.19	0.58	0.14	0.15	0.44	0.44	0.32
cg05963604	26060	APPL1	adaptor protein, phosphotyrosine interacting with PH domain and leucine zipper 1	Body	shore	II	F	3	57263543	TRUE				N. K. hypermethylated	N. B. hypomethylated	A_failed-renal-hypermethylation	c 0	0.14	0.15	0.12	0.15	0.12	0.13	0.13	0.2	0.28	0.23	0.16	0.09	0.06	0.11	0.11	0.08	0.12	0.13	0.07	0.03	0.05	0.07	0.04	0.04	0.05	0.07	0.1	0.02	0.03	0.04	0.04	0.02
cg23827531	11170	FAM107A	family with sequence similarity 107 member A	1stExon	opensea	I	F	3	58563097	FALSE				N. K. hypermethylated	N. B. hypomethylated	A_failed-renal-hypermethylation	c 0	0.23	0.32	0.38	0.39	0.41	0.4	0.36	0.29	0.3	0.27	0.28	0.3	0.31	0.27	0.27	0.29	0.35	0.25	0.25	0.25	0.31	0.21	0.4	0.34	0.34	0.42	0.22	0.23	0.31	0.24	0.2	0.2
cg04246167	200844	CFAP20DC	CFAP20 domain containing	5'UTR	opensea	II	R	3	58984465	FALSE	TRUE	TRUE		N. K. hypermethylated	N. B. hypomethylated	A_failed-renal-hypermethylation	c 0	0.85	0.86	0.84	0.84	0.86	0.83	0.61	0.6	0.62	0.58	0.49	0.6	0.51	0.53	0.5	0.51	0.56	0.47	0.51	0.11	0.09	0.1	0.07	0.08	0.11	0.14	0.38	0.11	0.16	0.15	0.11	0.09
cg20829834	6314	ATXN7	ataxin 7	Body	opensea	II	R	3	63946048	FALSE		TRUE		N. K. hypermethylated	N. B. hypomethylated	A_failed-renal-hypermethylation	c 0	0.66	0.42	0.25	0.39	0.41	0.28	0.56	0.42	0.44	0.37	0.39	0.3	0.17	0.22	0.24	0.2	0.33	0.24	0.2	0.41	0.14	0.08	0.1	0.05	0.32	0.56	0.28	0.07	0.07	0.05	0.06	0.52
cg18450254	166336	PRICKLE2	prickle planar cell polarity protein 2	5'UTR	opensea	II	F	3	64200005	FALSE	TRUE	TRUE		N. K. hypermethylated	N. B. hypomethylated	A_failed-renal-hypermethylation	c 0	0.41	0.54	0.61	0.75	0.7	0.83	0.73	0.37	0.61	0.43	0.36	0.57	0.37	0.26	0.33	0.3	0.38	0.33	0.26	0.1	0.26	0.28	0.16	0.1	0.43	0.26	0.28	0.14	0.06	0.04	0.45	0.06
cg15166900	10550	ARL6IP5	ADP ribosylation factor like GTPase 6 interacting protein 5	TSS1500	shore	II	F	3	69132709	TRUE				N. K. hypermethylated	N. B. hypomethylated	A_failed-renal-hypermethylation	c 0	0.73	0.61	0.67	0.58	0.7	0.65	0.32	0.45	0.52	0.58	0.56	0.53	0.62	0.61	0.56	0.73	0.51	0.59	0.61	0.08	0.12	0.49	0.21	0.35	0.24	0.46	0.55	0.12	0.11	0.16	0.11	0.14
cg25338134	727936	GXYLT2	glucoside xylosyltransferase 2	Body	opensea	II	R	3	72940510	FALSE	TRUE			N. K. hypermethylated	N. B. hypomethylated	A_failed-renal-hypermethylation	c 0	0.47	0.5	0.45	0.46	0.31	0.39	0.36	0.42	0.47	0.44	0.35	0.32	0.19	0.28	0.27	0.26	0.3	0.27	0.23	0.11	0.08	0.1	0.13	0.1	0.16	0.4	0.44	0.11	0.3	0.17	0.57	0.07
cg10713320	56650	CLDND1	claudin domain containing 1	5'UTR	island	I	R	3	98241469	TRUE				N. K. hypermethylated	N. B. hypomethylated	A_failed-renal-hypermethylation	c 0	0.15	0.93	0.19	0.21	0.15	0.2	0.91	0.95	0.14	0.16	0.13	0.15	0.17	0.15	0.14	0.16	0.1	0.15	0.13	0.09	0.14	0.15	0.12	0.12	0.16	0.12	0.14	0.13	0.06	0.15	0.15	0.17
cg24769830	11148	HHLA2	HHLA2 member of B7 family	5'UTR	opensea	II	R	3	108041508	FALSE				N. K. hypermethylated	N. B. hypomethylated	A_failed-renal-hypermethylation	c 0	0.63	0.62	0.64	0.74	0.67	0.52	0.64	0.51	0.57	0.35	0.52	0.65	0.69	0.33	0.59	0.65	0.62	0.41	0.56	0.11	0.28	0.16	0.65	0.48	0.45	0.59	0.42	0.34	0.35	0.67	0.21	0.2
cg09621958	unknown	unknown	unknown	IGR	opensea	II	F	3	112395854	FALSE	TRUE	TRUE		N. K. hypermethylated	N. B. hypomethylated	A_failed-renal-hypermethylation	c 0	0.07	0.08	0.12	0.07	0.07	0.06	0.05	0.04	0.05	0.06	0.04	0.04	0.03	0.04	0.07	0.05	0.04	0.05	0.05	0.03	0.01	0.01	0.02	0.02	0.01	0.01	0.02	0.01	0.02	0.02	0.01	0.02
cg00959259	83666	PARP9	poly(ADP-ribose) polymerase family member 9	5'UTR	shore	II	F	3	122281975	TRUE				N. K. hypermethylated	N. B. hypomethylated	A_failed-renal-hypermethylation	c 0	0.65	0.46	0.57	0.61	0.65	0.67	0.38	0.48	0.39	0.47	0.49	0.22	0.39	0.41	0.45	0.49	0.45	0.56	0.49	0.09	0.1	0.37	0.1	0.1	0.14	0.14	0.74	0.08	0.14	0.37	0.12	0.07
cg16945415	unknown	unknown	unknown	IGR	opensea	II	R	3	125980095	FALSE		TRUE		N. K. hypermethylated	N. B. hypomethylated	A_failed-renal-hypermethylation	c 0	0.45	0.45	0.19	0.46	0.43	0.31	0.26	0.47	0.43	0.37	0.34	0.29	0.16	0.24	0.23	0.19	0.27	0.21	0.19	0.1	0.06	0.07	0.07	0.08	0.08	0.1	0.08	0.06	0.06	0.05	0.05	0.08
cg23511909	6184	RPN1	ribophorin I	Body	shelf	II	R	3	128340787	TRUE				N. K. hypermethylated	N. B. hypomethylated	A_failed-renal-hypermethylation	c 0	0.6	0.63	0.58	0.58	0.62	0.57	0.53	0.61	0.6	0.59	0.55	0.56	0.49	0.51	0.5	0.51	0.51	0.53	0.5	0.38	0.4	0.6	0.57	0.52	0.51	0.18	0.32	0.29	0.3	0.45	0.46	0.15
cg18521796	57501	CFAP92	cilia and flagella associated protein 92 (putative)	TSS1500	shore	II	R	3	128713631	TRUE				N. K. hypermethylated	N. B. hypomethylated	A_failed-renal-hypermethylation	c 0	0.79	0.79	0.7	0.77	0.78	0.8	0.73	0.52	0.57	0.55	0.54	0.53	0.47	0.48	0.49	0.48	0.47	0.49	0.44	0.5	0.29	0.57	0.49	0.42	0.18	0.68	0.69	0.36	0.13	0.47	0.32	0.14
cg25197194	79825	EFCC1	EF-hand and coiled-coil domain containing 1	3'UTR	opensea	II	F	3	128758787	FALSE		TRUE		N. K. hypermethylated	N. B. hypomethylated	A_failed-renal-hypermethylation	c 0	0.29	0.47	0.66	0.61	0.51	0.53	0.68	0.4	0.43	0.41	0.45	0.42	0.33	0.39	0.26	0.3	0.33	0.38	0.27	0.25	0.13	0.14	0.28	0.32	0.33	0.6	0.71	0.11	0.21	0.17	0.12	0.14
cg00221718	unknown	unknown	unknown	IGR	opensea	II	R	3	128914668	FALSE	TRUE	TRUE		N. K. hypermethylated	N. B. hypomethylated	A_failed-renal-hypermethylation	c 0	0.49	0.52	0.49	0.4	0.4	0.39	0.54	0.34	0.41	0.31	0.28	0.26	0.12	0.17	0.18	0.13	0.25	0.16	0.17	0.09	0.04	0.04	0.05	0.04	0.09	0.08	0.11	0.04	0.03	0.03	0.03	0.04
cg09459719	483	ATP1B3	ATPase Na+/K+ transporting subunit beta 3	TSS1500	island	I	F	3	141594525	TRUE				N. K. hypermethylated	N. B. hypomethylated	A_failed-renal-hypermethylation	c 0	0.29	0.39	0.35	0.33	0.27	0.2	0.27	0.25	0.23	0.24	0.23	0.32	0.25	0.25	0.26	0.36	0.22	0.19	0.2	0.17	0.18	0.23	0.12	0.16	0.25	0.29	0.17	0.11	0.17	0.18	0.18	0.15
cg05969659	205428	DIPK2A	divergent protein kinase domain 2A	Body	shore	II	R	3	143692785	TRUE				N. K. hypermethylated	N. B. hypomethylated	A_failed-renal-hypermethylation	c 0	0.05	0.07	0.09	0.12	0.08	0.1	0.09	0.06	0.06	0.08	0.08	0.05	0.06	0.04	0.05	0.05	0.08	0.05	0.09	0.05	0.04	0.04	0.03	0.03	0.05	0.08	0.04	0.02	0.02	0.02	0.02	0.03
cg26431313	unknown	unknown	unknown	Body	island	I	F	3	151987306	TRUE				N. K. hypermethylated	N. B. hypomethylated	A_failed-renal-hypermethylation	c 0	0.24	0.28	0.17	0.28	0.23	0.16	0.21	0.22	0.22	0.23	0.21	0.26	0.21	0.22	0.21	0.28	0.12	0.09	0.19	0.1	0.17	0.12	0.1	0.21	0.1	0.18	0.22	0.16	0.15	0.19	0.21	0.2
cg26331343	unknown	unknown	unknown	IGR	shore	II	R	3	156807520	TRUE				N. K. hypermethylated	N. B. hypomethylated	A_failed-renal-hypermethylation	c 0	0.72	0.75	0.77	0.74	0.7	0.71	0.63	0.57	0.66	0.64	0.54	0.66	0.63	0.58	0.58	0.55	0.63	0.54	0.57	0.12	0.29	0.19	0.13	0.12	0.54	0.34	0.53	0.23	0.29	0.65	0.45	0.31
cg00673344	unknown	unknown	unknown	IGR	shore	II	F	3	156807691	TRUE				N. K. hypermethylated	N. B. hypomethylated	A_failed-renal-hypermethylation	c 0	0.13	0.15	0.27	0.35	0.34	0.32	0.16	0.33	0.38	0.34	0.26	0.25	0.17	0.18	0.18	0.18	0.27	0.18	0.21	0.06	0.1	0.04	0.05	0.04	0.17	0.06	0.31	0.05	0.07	0.46	0.1	0.07
cg05670461	79674	VEPH1	ventricular zone expressed PH domain containing 1	Body	shore	II	R	3	157155088	TRUE				N. K. hypermethylated	N. B. hypomethylated	A_failed-renal-hypermethylation	c 0	0.12	0.09	0.07	0.04	0.06	0.06	0.05	0.04	0.05	0.04	0.04	0.05	0.05	0.04	0.04	0.04	0.05	0.04	0.04	0.01	0.02	0.02	0.02	0.02	0.02	0.02	0.02	0.02	0.03	0.02	0.02	0.03
cg16703882	6474	SHOX2	SHOX homeobox 2	1stExon	island	I	R	3	157823479	TRUE	TRUE			N. K. hypermethylated	N. B. hypomethylated	A_failed-renal-hypermethylation	c 0	0.29	0.22	0.23	0.24	0.22	0.3	0.15	0.2	0.21	0.29	0.21	0.2	0.18	0.21	0.19	0.19	0.1	0.11	0.12	0.11	0.09	0.16	0.17	0.11	0.25	0.27	0.21	0.08	0.06	0.06	0.08	0.1
cg12027068	29970	SCHIP1	schwannomin interacting protein 1	Body	opensea	II	R	3	159176057	FALSE	TRUE	TRUE	TRUE	N. K. hypermethylated	N. B. hypomethylated	A_failed-renal-hypermethylation	c 0	0.4	0.57	0.65	0.76	0.73	0.47	0.65	0.43	0.49	0.5	0.45	0.53	0.5	0.5	0.48	0.49	0.49	0.5	0.44	0.09	0.09	0.1	0.07	0.11	0.12	0.15	0.6	0.09	0.26	0.11	0.08	0.1
cg11639615	unknown	unknown	unknown	IGR	opensea	II	R	3	171543413	FALSE		TRUE		N. K. hypermethylated	N. B. hypomethylated	A_failed-renal-hypermethylation	c 0	0.67	0.6	0.84	0.42	0.18	0.63	0.63	0.75	0.66	0.75	0.64	0.45	0.24	0.22	0.34	0.19	0.58	0.82	0.46	0.55	0.11	0.18	0.48	0.44	0.32	0.49	0.15	0.13	0.25	0.1	0.11	0.14
cg04442328	59343	SENP2	SUMO specific peptidase 2	1stExon	island	I	R	3	185304136	TRUE				N. K. hypermethylated	N. B. hypomethylated	A_failed-renal-hypermethylation	c 0	0.25	0.37	0.33	0.36	0.22	0.18	0.25	0.18	0.32	0.24	0.22	0.24	0.3	0.19	0.25	0.28	0.16	0.25	0.13	0.14	0.17	0.17	0.15	0.17	0.15	0.32	0.21	0.2	0.22	0.14	0.21	0.22
cg27400923	2119	ETV5	ETS variant transcription factor 5	TSS200	island	I	F	3	185826929	TRUE				N. K. hypermethylated	N. B. hypomethylated	A_failed-renal-hypermethylation	c 0	0.34	0.41	0.37	0.39	0.37	0.29	0.28	0.32	0.38	0.4	0.32	0.41	0.36	0.31	0.45	0.33	0.28	0.3	0.27	0.19	0.26	0.28	0.26	0.26	0.28	0.38	0.27	0.24	0.17	0.25	0.31	0.35
cg04156889	unknown	unknown	unknown	IGR	opensea	II	F	3	186819780	FALSE		TRUE		N. K. hypermethylated	N. B. hypomethylated	A_failed-renal-hypermethylation	c 0	0.06	0.07	0.07	0.08	0.08	0.08	0.07	0.05	0.06	0.07	0.07	0.08	0.06	0.08	0.08	0.07	0.07	0.06	0.05	0.04	0.05	0.01	0.01	0.01	0.03	0.04	0.04	0.01	0.02	0.02	0.02	0.02
cg26824216	64108	RTP4	receptor transporter protein 4	TSS200	opensea	II	R	3	187086147	FALSE				N. K. hypermethylated	N. B. hypomethylated	A_failed-renal-hypermethylation	c 0	0.03	0.04	0.07	0.08	0.07	0.08	0.05	0.04	0.04	0.05	0.05	0.04	0.05	0.05	0.05	0.06	0.04	0.04	0.04	0.01	0.02	0.01	0.01	0.01	0.07	0.03	0.02	0.02	0.02	0.03	0.01	0.02
cg15701237	64108	RTP4	receptor transporter protein 4	TSS200	opensea	II	R	3	187086154	FALSE	TRUE			N. K. hypermethylated	N. B. hypomethylated	A_failed-renal-hypermethylation	c 0	0.04	0.06	0.08	0.1	0.09	0.1	0.06	0.04	0.04	0.04	0.05	0.05	0.06	0.05	0.04	0.07	0.06	0.06	0.05	0.01	0.03	0.02	0.02	0.02	0.11	0.03	0.03	0.02	0.02	0.05	0.02	0.03
cg04252203	unknown	unknown	unknown	IGR	opensea	II	R	3	194696866	FALSE		TRUE		N. K. hypermethylated	N. B. hypomethylated	A_failed-renal-hypermethylation	c 0	0.12	0.26	0.51	0.61	0.47	0.51	0.64	0.61	0.56	0.49	0.39	0.36	0.19	0.33	0.28	0.22	0.29	0.29	0.23	0.18	0.11	0.36	0.11	0.13	0.5	0.11	0.09	0.12	0.13	0.12	0.13	0.11
cg05141059	23527	ACAP2	ArfGAP with coiled-coil, ankyrin repeat and PH domains 2	Body	shore	II	R	3	195162052	TRUE				N. K. hypermethylated	N. B. hypomethylated	A_failed-renal-hypermethylation	c 0	0.46	0.36	0.45	0.42	0.38	0.33	0.24	0.3	0.34	0.36	0.29	0.23	0.18	0.19	0.23	0.19	0.19	0.23	0.19	0.09	0.08	0.16	0.09	0.08	0.13	0.09	0.13	0.06	0.06	0.06	0.04	0.04
cg05419984	54965	PIGX	phosphatidylinositol glycan anchor biosynthesis class X	TSS1500	shore	II	F	3	196438463	TRUE				N. K. hypermethylated	N. B. hypomethylated	A_failed-renal-hypermethylation	c 0	0.07	0.07	0.08	0.08	0.07	0.06	0.07	0.08	0.04	0.09	0.06	0.06	0.05	0.05	0.05	0.05	0.06	0.05	0.04	0.02	0.04	0.05	0.02	0.02	0.06	0.02	0.02	0.02	0.03	0.02	0.04	0.03
cg15686615	unknown	unknown	unknown	IGR	shelf	II	R	4	6781565	TRUE				N. K. hypermethylated	N. B. hypomethylated	A_failed-renal-hypermethylation	c 0	0.48	0.32	0.22	0.34	0.3	0.36	0.34	0.44	0.42	0.37	0.4	0.38	0.26	0.33	0.32	0.3	0.39	0.35	0.32	0.21	0.11	0.46	0.23	0.32	0.13	0.18	0.43	0.09	0.13	0.08	0.08	0.11
cg19734190	57533	TBC1D14	TBC1 domain family member 14	Body	opensea	II	R	4	6993556	FALSE	TRUE	TRUE		N. K. hypermethylated	N. B. hypomethylated	A_failed-renal-hypermethylation	c 0	0.46	0.56	0.35	0.55	0.51	0.55	0.68	0.62	0.62	0.44	0.46	0.43	0.23	0.31	0.23	0.32	0.39	0.3	0.31	0.27	0.07	0.08	0.08	0.07	0.09	0.39	0.5	0.07	0.06	0.07	0.15	0.27
cg08813325	57537	SORCS2	sortilin related VPS10 domain containing receptor 2	Body	opensea	II	F	4	7699611	FALSE				N. K. hypermethylated	N. B. hypomethylated	A_failed-renal-hypermethylation	c 0	0.44	0.35	0.48	0.44	0.49	0.43	0.29	0.33	0.32	0.34	0.35	0.3	0.17	0.23	0.26	0.21	0.25	0.21	0.23	0.11	0.1	0.26	0.13	0.1	0.14	0.14	0.33	0.11	0.09	0.45	0.11	0.11
cg06745511	116449	CLNK	cytokine dependent hematopoietic cell linker	Body	opensea	II	R	4	10585774	FALSE	TRUE	TRUE		N. K. hypermethylated	N. B. hypomethylated	A_failed-renal-hypermethylation	c 0	0.06	0.06	0.08	0.1	0.08	0.08	0.05	0.06	0.06	0.05	0.04	0.03	0.05	0.04	0.05	0.03	0.06	0.04	0.04	0.01	0.02	0.02	0.01	0.02	0.01	0.01	0.02	0.01	0.02	0.05	0.01	0.02
cg22881652	unknown	unknown	unknown	IGR	shore	I	F	4	13532951	TRUE				N. K. hypermethylated	N. B. hypomethylated	A_failed-renal-hypermethylation	c 0	0.35	0.36	0.37	0.39	0.41	0.39	0.41	0.35	0.29	0.32	0.34	0.34	0.39	0.39	0.39	0.39	0.3	0.31	0.36	0.34	0.29	0.32	0.28	0.3	0.29	0.4	0.34	0.35	0.2	0.41	0.32	0.39
cg07574458	5860	QDPR	quinoid dihydropteridine reductase	1stExon	island	I	F	4	17513646	TRUE				N. K. hypermethylated	N. B. hypomethylated	A_failed-renal-hypermethylation	c 0	0.29	0.32	0.23	0.31	0.2	0.12	0.24	0.16	0.18	0.16	0.19	0.2	0.15	0.19	0.16	0.27	0.14	0.16	0.17	0.12	0.18	0.15	0.12	0.16	0.11	0.26	0.15	0.15	0.09	0.2	0.26	0.26
cg10333701	64151	NCAPG	non-SMC condensin I complex subunit G	TSS1500	island	I	F	4	17811979	TRUE				N. K. hypermethylated	N. B. hypomethylated	A_failed-renal-hypermethylation	c 0	0.31	0.36	0.26	0.43	0.27	0.23	0.23	0.32	0.3	0.25	0.29	0.34	0.24	0.25	0.34	0.4	0.19	0.17	0.27	0.2	0.21	0.34	0.04	0.23	0.19	0.32	0.19	0.19	0.17	0.25	0.29	0.22
cg22434409	80333	KCNIP4	potassium voltage-gated channel interacting protein 4	TSS1500	island	I	R	4	21950722	TRUE	TRUE			N. K. hypermethylated	N. B. hypomethylated	A_failed-renal-hypermethylation	c 0	0.38	0.43	0.33	0.45	0.18	0.31	0.4	0.38	0.41	0.53	0.41	0.5	0.38	0.38	0.48	0.5	0.25	0.25	0.29	0.27	0.19	0.19	0.24	0.27	0.27	0.41	0.3	0.16	0.15	0.22	0.32	0.24
cg21199922	unknown	unknown	unknown	Body	opensea	II	R	4	38622735	FALSE	TRUE	TRUE		N. K. hypermethylated	N. B. hypomethylated	A_failed-renal-hypermethylation	c 0	0.43	0.54	0.48	0.32	0.38	0.4	0.34	0.56	0.5	0.39	0.35	0.25	0.13	0.18	0.18	0.15	0.23	0.2	0.16	0.13	0.1	0.15	0.09	0.13	0.14	0.15	0.19	0.08	0.07	0.15	0.08	0.1
cg07700233	unknown	unknown	unknown	IGR	shore	II	R	4	39171231	TRUE				N. K. hypermethylated	N. B. hypomethylated	A_failed-renal-hypermethylation	c 0	0.14	0.41	0.7	0.61	0.26	0.6	0.75	0.18	0.36	0.49	0.14	0.58	0.48	0.21	0.13	0.13	0.53	0.16	0.15	0.33	0.33	0.09	0.12	0.11	0.06	0.13	0.71	0.09	0.54	0.21	0.12	0.12
cg10574494	132671	SPATA18	spermatogenesis associated 18	Body	shore	II	R	4	52918457	TRUE				N. K. hypermethylated	N. B. hypomethylated	A_failed-renal-hypermethylation	c 0	0.11	0.12	0.16	0.22	0.25	0.33	0.15	0.12	0.16	0.18	0.16	0.22	0.14	0.1	0.17	0.14	0.22	0.15	0.16	0.06	0.11	0.06	0.1	0.08	0.09	0.13	0.21	0.03	0.12	0.03	0.03	0.11
cg05100920	57050	UTP3	UTP3 small subunit processome component	TSS1500	shore	I	F	4	71553582	TRUE				N. K. hypermethylated	N. B. hypomethylated	A_failed-renal-hypermethylation	c 0	0.41	0.5	0.36	0.51	0.3	0.4	0.91	0.4	0.41	0.4	0.38	0.39	0.45	0.41	0.41	0.43	0.39	0.25	0.27	0.32	0.41	0.31	0.22	0.35	0.33	0.48	0.39	0.32	0.31	0.42	0.4	0.27
cg23099587	unknown	unknown	unknown	IGR	opensea	II	R	4	74570525	FALSE	TRUE	TRUE		N. K. hypermethylated	N. B. hypomethylated	A_failed-renal-hypermethylation	c 0	0.21	0.16	0.12	0.13	0.12	0.13	0.08	0.1	0.15	0.1	0.12	0.07	0.04	0.06	0.06	0.07	0.12	0.08	0.08	0.03	0.01	0.03	0.01	0.01	0.02	0.02	0.06	0.02	0.02	0.02	0.02	0.02
cg03191889	25849	PARM1	prostate androgen-regulated mucin-like protein 1	TSS200	shore	I	R	4	75858262	TRUE				N. K. hypermethylated	N. B. hypomethylated	A_failed-renal-hypermethylation	c 0	0.22	0.31	0.22	0.28	0.24	0.24	0.19	0.23	0.17	0.21	0.3	0.23	0.2	0.22	0.18	0.19	0.11	0.12	0.19	0.19	0.21	0.18	0.09	0.08	0.16	0.24	0.19	0.12	0.05	0.18	0.04	0.14
cg04366385	80144	FRAS1	Fraser extracellular matrix complex subunit 1	Body	island	I	R	4	78980382	TRUE	TRUE		TRUE	N. K. hypermethylated	N. B. hypomethylated	A_failed-renal-hypermethylation	c 0	0.27	0.42	0.36	0.42	0.29	0.27	0.24	0.33	0.31	0.31	0.31	0.33	0.29	0.28	0.37	0.41	0.2	0.21	0.31	0.18	0.25	0.27	0.17	0.23	0.2	0.3	0.27	0.15	0.14	0.29	0.23	0.36
cg02255004	118425	PCAT4	prostate cancer associated transcript 4	Body	opensea	II	F	4	80748660	FALSE				N. K. hypermethylated	N. B. hypomethylated	A_failed-renal-hypermethylation	c 0	0.77	0.87	0.89	0.88	0.84	0.86	0.85	0.57	0.67	0.59	0.54	0.63	0.53	0.5	0.6	0.52	0.54	0.55	0.48	0.49	0.5	0.56	0.48	0.61	0.54	0.31	0.67	0.32	0.11	0.2	0.14	0.81
cg02918483	84142	ABRAXAS1	abraxas 1, BRCA1 A complex subunit	1stExon	island	I	R	4	84406202	TRUE				N. K. hypermethylated	N. B. hypomethylated	A_failed-renal-hypermethylation	c 0	0.23	0.24	0.26	0.23	0.2	0.26	0.17	0.21	0.24	0.2	0.27	0.25	0.19	0.21	0.25	0.24	0.18	0.21	0.14	0.11	0.15	0.14	0.13	0.16	0.13	0.2	0.18	0.17	0.09	0.15	0.16	0.26
cg03926751	57563	KLHL8	kelch like family member 8	5'UTR	shore	II	F	4	88140261	TRUE				N. K. hypermethylated	N. B. hypomethylated	A_failed-renal-hypermethylation	c 0	0.52	0.36	0.14	0.34	0.14	0.19	0.23	0.47	0.5	0.4	0.35	0.25	0.13	0.19	0.2	0.11	0.23	0.21	0.17	0.12	0.07	0.13	0.31	0.09	0.07	0.12	0.07	0.07	0.06	0.07	0.08	0.11
cg21341586	1977	EIF4E	eukaryotic translation initiation factor 4E	5'UTR	shore	II	R	4	99851281	TRUE				N. K. hypermethylated	N. B. hypomethylated	A_failed-renal-hypermethylation	c 0	0.1	0.09	0.07	0.09	0.09	0.08	0.05	0.05	0.05	0.08	0.07	0.13	0.06	0.05	0.06	0.03	0.08	0.04	0.06	0.02	0.02	0.01	0.02	0.01	0.05	0.02	0.03	0.01	0.02	0.01	0.01	0.03
cg10189525	4790	NFKB1	nuclear factor kappa B subunit 1	TSS1500	island	I	F	4	103422196	TRUE	TRUE			N. K. hypermethylated	N. B. hypomethylated	A_failed-renal-hypermethylation	c 0	0.3	0.23	0.26	0.31	0.35	0.19	0.13	0.23	0.17	0.23	0.17	0.19	0.19	0.16	0.31	0.23	0.3	0.34	0.26	0.23	0.23	0.24	0.11	0.23	0.15	0.21	0.12	0.15	0.12	0.16	0.17	0.14
cg04452203	unknown	unknown	unknown	IGR	opensea	II	F	4	114332844	FALSE		TRUE		N. K. hypermethylated	N. B. hypomethylated	A_failed-renal-hypermethylation	c 0	0.35	0.48	0.6	0.62	0.58	0.59	0.55	0.58	0.52	0.52	0.38	0.33	0.19	0.23	0.28	0.23	0.32	0.28	0.27	0.1	0.09	0.11	0.09	0.08	0.1	0.09	0.07	0.09	0.08	0.09	0.09	0.07
cg17244462	817	CAMK2D	calcium/calmodulin dependent protein kinase II delta	5'UTR	island	I	F	4	114682885	TRUE				N. K. hypermethylated	N. B. hypomethylated	A_failed-renal-hypermethylation	c 0	0.16	0.09	0.09	0.16	0.07	0.31	0.19	0.1	0.13	0.11	0.18	0.1	0.27	0.1	0.12	0.1	0.07	0.06	0.12	0.04	0.12	0.09	0.08	0.05	0.09	0.1	0.08	0.09	0.07	0.11	0.07	0.09
cg18202623	79633	FAT4	FAT atypical cadherin 4	TSS1500	island	I	F	4	126236316	TRUE			TRUE	N. K. hypermethylated	N. B. hypomethylated	A_failed-renal-hypermethylation	c 0	0.21	0.34	0.26	0.31	0.25	0.15	0.36	0.3	0.24	0.28	0.2	0.28	0.27	0.33	0.32	0.24	0.13	0.13	0.24	0.19	0.12	0.14	0.19	0.17	0.11	0.31	0.17	0.12	0.04	0.21	0.13	0.33
cg16578085	unknown	unknown	unknown	IGR	opensea	II	R	4	127771714	FALSE	TRUE	TRUE		N. K. hypermethylated	N. B. hypomethylated	A_failed-renal-hypermethylation	c 0	0.56	0.63	0.7	0.73	0.79	0.7	0.48	0.37	0.45	0.49	0.38	0.56	0.49	0.49	0.47	0.44	0.44	0.47	0.49	0.07	0.1	0.06	0.07	0.05	0.12	0.05	0.1	0.09	0.07	0.07	0.07	0.08
cg17360140	80167	ABHD18	abhydrolase domain containing 18	TSS1500	island	I	F	4	128886135	TRUE				N. K. hypermethylated	N. B. hypomethylated	A_failed-renal-hypermethylation	c 0	0.2	0.09	0.11	0.18	0.06	0.3	0.09	0.08	0.08	0.11	0.15	0.16	0.17	0.13	0.08	0.09	0.09	0.07	0.08	0.04	0.08	0.09	0.08	0.13	0.11	0.1	0.09	0.11	0.06	0.1	0.09	0.08
cg11867599	256471	MFSD8	major facilitator superfamily domain containing 8	5'UTR	shore	I	F	4	128887130	TRUE				N. K. hypermethylated	N. B. hypomethylated	A_failed-renal-hypermethylation	c 0	0.3	0.27	0.31	0.34	0.23	0.24	0.27	0.26	0.24	0.27	0.26	0.29	0.27	0.27	0.31	0.3	0.21	0.23	0.24	0.17	0.19	0.21	0.19	0.2	0.19	0.25	0.23	0.23	0.12	0.19	0.23	0.24
cg18065318	84709	MGARP	mitochondria localized glutamic acid rich protein	5'UTR	island	I	F	4	140201433	TRUE	TRUE			N. K. hypermethylated	N. B. hypomethylated	A_failed-renal-hypermethylation	c 0	0.52	0.46	0.45	0.26	0.5	0.35	0.4	0.29	0.49	0.33	0.47	0.31	0.55	0.38	0.41	0.39	0.38	0.37	0.29	0.31	0.39	0.31	0.18	0.4	0.29	0.4	0.35	0.33	0.27	0.36	0.26	0.37
cg20128671	8821	INPP4B	inositol polyphosphate-4-phosphatase type II B	TSS200	island	I	F	4	143767608	TRUE		TRUE		N. K. hypermethylated	N. B. hypomethylated	A_failed-renal-hypermethylation	c 0	0.5	0.51	0.57	0.63	0.48	0.36	0.32	0.55	0.45	0.56	0.56	0.58	0.44	0.48	0.46	0.54	0.38	0.36	0.43	0.34	0.41	0.46	0.2	0.3	0.32	0.55	0.34	0.35	0.21	0.21	0.28	0.45
cg14384960	152485	ZNF827	zinc finger protein 827	Body	opensea	II	F	4	146807291	FALSE		TRUE		N. K. hypermethylated	N. B. hypomethylated	A_failed-renal-hypermethylation	c 0	0.76	0.79	0.79	0.78	0.73	0.73	0.8	0.65	0.69	0.61	0.61	0.57	0.52	0.53	0.53	0.55	0.56	0.54	0.55	0.47	0.42	0.59	0.57	0.58	0.53	0.68	0.53	0.24	0.44	0.63	0.45	0.1
cg02786966	unknown	unknown	unknown	IGR	opensea	II	R	4	150085703	FALSE		TRUE		N. K. hypermethylated	N. B. hypomethylated	A_failed-renal-hypermethylation	c 0	0.83	0.74	0.74	0.72	0.78	0.79	0.74	0.56	0.55	0.56	0.6	0.61	0.55	0.57	0.57	0.61	0.71	0.63	0.58	0.54	0.4	0.45	0.2	0.76	0.21	0.57	0.73	0.11	0.76	0.47	0.37	0.48
cg18610977	29102	DROSHA	drosha ribonuclease III	TSS200	island	I	F	5	31532447	TRUE				N. K. hypermethylated	N. B. hypomethylated	A_failed-renal-hypermethylation	c 0	0.17	0.26	0.2	0.21	0.11	0.09	0.14	0.17	0.14	0.23	0.23	0.13	0.16	0.22	0.2	0.26	0.09	0.14	0.1	0.04	0.04	0.12	0.07	0.13	0.07	0.2	0.09	0.07	0.03	0.12	0.08	0.15
cg25021530	2255	FGF10	fibroblast growth factor 10	Body	opensea	II	F	5	44333003	FALSE			TRUE	N. K. hypermethylated	N. B. hypomethylated	A_failed-renal-hypermethylation	c 0	0.39	0.42	0.54	0.71	0.6	0.5	0.37	0.28	0.31	0.3	0.27	0.4	0.37	0.29	0.4	0.36	0.39	0.35	0.35	0.07	0.08	0.12	0.06	0.07	0.06	0.07	0.05	0.05	0.07	0.04	0.06	0.09
cg12600378	4338	MOCS2	molybdenum cofactor synthesis 2	TSS200	island	I	R	5	52405361	TRUE				N. K. hypermethylated	N. B. hypomethylated	A_failed-renal-hypermethylation	c 0	0.41	0.46	0.36	0.53	0.48	0.35	0.4	0.42	0.46	0.48	0.43	0.47	0.37	0.43	0.48	0.49	0.34	0.33	0.43	0.24	0.33	0.35	0.2	0.31	0.31	0.49	0.33	0.32	0.18	0.3	0.3	0.33
cg13717023	54622	ARL15	ADP ribosylation factor like GTPase 15	TSS1500	island	I	F	5	53606639	TRUE				N. K. hypermethylated	N. B. hypomethylated	A_failed-renal-hypermethylation	c 0	0.27	0.2	0.06	0.29	0.04	0.32	0.09	0.07	0.09	0.31	0.09	0.12	0.34	0.26	0.08	0.12	0.03	0.03	0.04	0.04	0.11	0.07	0.09	0.12	0.08	0.08	0.09	0.13	0.04	0.13	0.13	0.09
cg05005023	166979	CDC20B	cell division cycle 20B	TSS200	island	I	F	5	54469138	TRUE		TRUE		N. K. hypermethylated	N. B. hypomethylated	A_failed-renal-hypermethylation	c 0	0.26	0.29	0.24	0.24	0.21	0.07	0.24	0.2	0.21	0.21	0.18	0.22	0.21	0.18	0.2	0.19	0.12	0.14	0.17	0.08	0.2	0.15	0.1	0.12	0.17	0.24	0.17	0.13	0.06	0.09	0.13	0.24
cg08400814	133383	SETD9	SET domain containing 9	TSS200	island	I	R	5	56204995	TRUE				N. K. hypermethylated	N. B. hypomethylated	A_failed-renal-hypermethylation	c 0	0.33	0.29	0.3	0.41	0.3	0.19	0.28	0.35	0.34	0.32	0.33	0.28	0.19	0.26	0.33	0.42	0.3	0.2	0.21	0.27	0.19	0.3	0.1	0.24	0.21	0.32	0.21	0.26	0.23	0.21	0.16	0.18
cg05902997	140890	SREK1	splicing regulatory glutamic acid and lysine rich protein 1	TSS200	island	I	R	5	65440515	TRUE				N. K. hypermethylated	N. B. hypomethylated	A_failed-renal-hypermethylation	c 0	0.23	0.22	0.22	0.27	0.11	0.16	0.19	0.22	0.2	0.21	0.17	0.25	0.25	0.24	0.25	0.22	0.05	0.07	0.07	0.07	0.11	0.16	0.07	0.13	0.07	0.18	0.16	0.08	0.09	0.17	0.08	0.19
cg02107842	375449	MAST4	microtubule associated serine/threonine kinase family member 4	Body	opensea	II	F	5	66255772	FALSE				N. K. hypermethylated	N. B. hypomethylated	A_failed-renal-hypermethylation	c 0	0.36	0.65	0.8	0.77	0.72	0.82	0.67	0.82	0.7	0.76	0.57	0.7	0.36	0.53	0.6	0.42	0.53	0.5	0.44	0.78	0.44	0.54	0.55	0.57	0.65	0.6	0.81	0.14	0.3	0.48	0.13	0.1
cg26001333	4131	MAP1B	microtubule associated protein 1B	TSS200	island	I	R	5	71403058	TRUE	TRUE			N. K. hypermethylated	N. B. hypomethylated	A_failed-renal-hypermethylation	c 0	0.22	0.26	0.33	0.22	0.26	0.2	0.3	0.25	0.22	0.17	0.27	0.25	0.22	0.19	0.24	0.29	0.26	0.28	0.27	0.22	0.22	0.25	0.19	0.2	0.19	0.18	0.13	0.23	0.09	0.15	0.13	0.24
cg16136840	831	CAST	calpastatin	TSS200	island	I	F	5	95997740	TRUE				N. K. hypermethylated	N. B. hypomethylated	A_failed-renal-hypermethylation	c 0	0.34	0.34	0.31	0.35	0.27	0.22	0.23	0.27	0.31	0.36	0.3	0.33	0.28	0.27	0.35	0.35	0.22	0.22	0.25	0.18	0.2	0.21	0.12	0.22	0.24	0.32	0.2	0.21	0.12	0.22	0.21	0.25
cg18167218	25816	TNFAIP8	TNF alpha induced protein 8	TSS200	shore	I	F	5	118604405	TRUE				N. K. hypermethylated	N. B. hypomethylated	A_failed-renal-hypermethylation	c 0	0.42	0.42	0.37	0.37	0.36	0.3	0.36	0.36	0.38	0.29	0.27	0.37	0.25	0.37	0.37	0.4	0.33	0.32	0.34	0.2	0.3	0.29	0.27	0.33	0.25	0.42	0.29	0.28	0.23	0.33	0.27	0.29
cg00129563	93166	PRDM6	PR/SET domain 6	Body	island	I	F	5	122434853	TRUE	TRUE	TRUE		N. K. hypermethylated	N. B. hypomethylated	A_failed-renal-hypermethylation	c 0	0.43	0.43	0.41	0.51	0.56	0.4	0.33	0.31	0.33	0.41	0.41	0.33	0.25	0.27	0.39	0.38	0.31	0.39	0.33	0.4	0.31	0.41	0.31	0.33	0.31	0.34	0.27	0.32	0.14	0.22	0.24	0.17
cg23932859	84466	MEGF10	multiple EGF like domains 10	TSS1500	shore	I	F	5	126625777	TRUE	TRUE	TRUE		N. K. hypermethylated	N. B. hypomethylated	A_failed-renal-hypermethylation	c 0	0.3	0.31	0.35	0.35	0.27	0.25	0.26	0.3	0.26	0.29	0.26	0.31	0.29	0.29	0.31	0.34	0.24	0.22	0.25	0.2	0.22	0.27	0.24	0.22	0.2	0.31	0.23	0.22	0.14	0.23	0.21	0.28
cg23413193	6558	SLC12A2	solute carrier family 12 member 2	1stExon	island	I	R	5	127420015	TRUE				N. K. hypermethylated	N. B. hypomethylated	A_failed-renal-hypermethylation	c 0	0.38	0.43	0.45	0.48	0.33	0.32	0.31	0.37	0.34	0.45	0.38	0.43	0.32	0.38	0.48	0.41	0.34	0.31	0.3	0.17	0.31	0.21	0.2	0.24	0.26	0.47	0.25	0.3	0.22	0.29	0.3	0.45
cg08523029	3094	HINT1	histidine triad nucleotide binding protein 1	Body	island	I	R	5	130500466	TRUE				N. K. hypermethylated	N. B. hypomethylated	A_failed-renal-hypermethylation	c 0	0.23	0.24	0.23	0.18	0.12	0.16	0.18	0.22	0.24	0.22	0.21	0.26	0.26	0.26	0.09	0.19	0.08	0.08	0.11	0.08	0.16	0.09	0.08	0.21	0.13	0.22	0.17	0.08	0.06	0.12	0.04	0.12
cg00628877	90624	LYRM7	LYR motif containing 7	1stExon	island	I	R	5	130506676	TRUE				N. K. hypermethylated	N. B. hypomethylated	A_failed-renal-hypermethylation	c 0	0.32	0.42	0.36	0.43	0.31	0.29	0.29	0.34	0.38	0.38	0.41	0.09	0.25	0.27	0.44	0.39	0.22	0.2	0.32	0.18	0.2	0.25	0.16	0.3	0.31	0.36	0.27	0.21	0.12	0.21	0.25	0.22
cg15028653	unknown	unknown	unknown	IGR	island	I	R	5	134824531	TRUE		TRUE		N. K. hypermethylated	N. B. hypomethylated	A_failed-renal-hypermethylation	c 0	0.41	0.44	0.39	0.47	0.46	0.27	0.31	0.42	0.41	0.34	0.38	0.45	0.09	0.36	0.44	0.41	0.41	0.37	0.45	0.33	0.4	0.3	0.23	0.29	0.29	0.35	0.32	0.24	0.17	0.28	0.36	0.35
cg03371986	1495	CTNNA1	catenin alpha 1	TSS200	island	I	R	5	138089103	TRUE				N. K. hypermethylated	N. B. hypomethylated	A_failed-renal-hypermethylation	c 0	0.38	0.32	0.41	0.46	0.44	0.23	0.4	0.33	0.34	0.33	0.31	0.47	0.3	0.39	0.41	0.38	0.24	0.18	0.27	0.22	0.28	0.28	0.15	0.18	0.23	0.41	0.26	0.27	0.21	0.3	0.16	0.3
cg06629170	unknown	unknown	unknown	IGR	shore	II	R	5	139141138	TRUE				N. K. hypermethylated	N. B. hypomethylated	A_failed-renal-hypermethylation	c 0	0.68	0.7	0.73	0.64	0.63	0.66	0.64	0.67	0.65	0.59	0.56	0.57	0.51	0.53	0.52	0.52	0.49	0.51	0.49	0.29	0.37	0.55	0.45	0.45	0.51	0.45	0.59	0.23	0.13	0.57	0.4	0.26
cg21778810	5813	PURA	purine rich element binding protein A	TSS200	island	I	R	5	139493680	TRUE				N. K. hypermethylated	N. B. hypomethylated	A_failed-renal-hypermethylation	c 0	0.33	0.38	0.44	0.36	0.35	0.33	0.2	0.22	0.35	0.29	0.22	0.25	0.32	0.28	0.42	0.36	0.18	0.3	0.25	0.14	0.2	0.26	0.13	0.25	0.15	0.3	0.19	0.14	0.12	0.1	0.22	0.3
cg12602126	202374	STK32A	serine/threonine kinase 32A	TSS1500	island	I	F	5	146614352	TRUE				N. K. hypermethylated	N. B. hypomethylated	A_failed-renal-hypermethylation	c 0	0.34	0.38	0.43	0.46	0.47	0.32	0.32	0.35	0.34	0.38	0.39	0.27	0.31	0.34	0.43	0.39	0.23	0.34	0.37	0.21	0.31	0.26	0.25	0.28	0.27	0.3	0.25	0.26	0.21	0.29	0.24	0.31
cg19437285	134265	AFAP1L1	actin filament associated protein 1 like 1	TSS1500	island	I	R	5	148650972	TRUE	TRUE			N. K. hypermethylated	N. B. hypomethylated	A_failed-renal-hypermethylation	c 0	0.23	0.28	0.17	0.22	0.22	0.22	0.22	0.23	0.28	0.22	0.28	0.16	0.1	0.16	0.23	0.14	0.24	0.17	0.24	0.31	0.17	0.23	0.19	0.13	0.19	0.24	0.12	0.18	0.09	0.13	0.11	0.15
cg12862231	1436	CSF1R	colony stimulating factor 1 receptor	5'UTR	opensea	II	R	5	149466091	FALSE				N. K. hypermethylated	N. B. hypomethylated	A_failed-renal-hypermethylation	c 0	0.29	0.32	0.23	0.36	0.35	0.27	0.17	0.32	0.35	0.31	0.27	0.22	0.16	0.23	0.2	0.16	0.25	0.2	0.17	0.08	0.07	0.18	0.13	0.15	0.09	0.12	0.15	0.11	0.08	0.08	0.07	0.11
cg25913233	6678	SPARC	secreted protein acidic and cysteine rich	TSS200	opensea	II	R	5	151066683	FALSE	TRUE			N. K. hypermethylated	N. B. hypomethylated	A_failed-renal-hypermethylation	c 0	0.09	0.06	0.08	0.06	0.06	0.06	0.05	0.05	0.05	0.05	0.07	0.07	0.07	0.08	0.05	0.11	0.06	0.06	0.05	0.03	0.01	0.05	0.02	0.05	0.02	0.03	0.09	0.02	0.02	0.02	0.02	0.03
cg25988204	26762	HAVCR1	hepatitis A virus cellular receptor 1	Body	opensea	II	F	5	156477237	FALSE				N. K. hypermethylated	N. B. hypomethylated	A_failed-renal-hypermethylation	c 0	0.35	0.49	0.44	0.45	0.18	0.57	0.38	0.19	0.37	0.25	0.19	0.3	0.2	0.18	0.32	0.19	0.37	0.24	0.19	0.13	0.13	0.09	0.09	0.1	0.08	0.15	0.7	0.08	0.07	0.07	0.06	0.64
cg16608498	153830	RNF145	ring finger protein 145	Body	opensea	II	R	5	158612132	FALSE		TRUE		N. K. hypermethylated	N. B. hypomethylated	A_failed-renal-hypermethylation	c 0	0.53	0.29	0.4	0.27	0.42	0.42	0.15	0.43	0.43	0.43	0.36	0.43	0.35	0.33	0.36	0.35	0.36	0.35	0.39	0.08	0.07	0.17	0.09	0.11	0.21	0.06	0.36	0.04	0.13	0.08	0.25	0.07
cg16223546	unknown	unknown	unknown	IGR	opensea	II	F	5	158768976	FALSE	TRUE	TRUE		N. K. hypermethylated	N. B. hypomethylated	A_failed-renal-hypermethylation	c 0	0.09	0.1	0.11	0.12	0.1	0.11	0.12	0.16	0.2	0.15	0.13	0.12	0.06	0.1	0.09	0.07	0.1	0.1	0.07	0.05	0.02	0.02	0.03	0.02	0.04	0.06	0.15	0.02	0.03	0.01	0.02	0.02
cg08688907	unknown	unknown	unknown	IGR	opensea	II	F	5	159890925	FALSE		TRUE		N. K. hypermethylated	N. B. hypomethylated	A_failed-renal-hypermethylation	c 0	0.61	0.71	0.82	0.77	0.79	0.78	0.78	0.63	0.61	0.54	0.52	0.47	0.42	0.4	0.44	0.43	0.43	0.41	0.44	0.42	0.13	0.1	0.08	0.08	0.11	0.1	0.26	0.09	0.16	0.1	0.1	0.11
cg27044591	30820	KCNIP1	potassium voltage-gated channel interacting protein 1	Body	opensea	II	F	5	169815771	FALSE		TRUE		N. K. hypermethylated	N. B. hypomethylated	A_failed-renal-hypermethylation	c 0	0.49	0.39	0.41	0.39	0.3	0.41	0.42	0.46	0.46	0.42	0.33	0.3	0.26	0.3	0.3	0.21	0.25	0.25	0.3	0.08	0.08	0.15	0.1	0.08	0.11	0.08	0.05	0.06	0.07	0.03	0.03	0.05
cg26112871	23291	FBXW11	F-box and WD repeat domain containing 11	Body	opensea	II	F	5	171320720	FALSE		TRUE	TRUE	N. K. hypermethylated	N. B. hypomethylated	A_failed-renal-hypermethylation	c 0	0.53	0.66	0.53	0.73	0.69	0.71	0.87	0.76	0.83	0.76	0.55	0.55	0.44	0.47	0.46	0.46	0.41	0.53	0.44	0.56	0.13	0.65	0.54	0.54	0.76	0.49	0.59	0.14	0.46	0.43	0.72	0.08
cg21473545	729522	AACSP1	acetoacetyl-CoA synthetase pseudogene 1	TSS200	opensea	II	R	5	178203432	FALSE				N. K. hypermethylated	N. B. hypomethylated	A_failed-renal-hypermethylation	c 0	0.7	0.68	0.52	0.57	0.68	0.71	0.62	0.6	0.6	0.55	0.58	0.54	0.52	0.48	0.56	0.58	0.55	0.56	0.6	0.31	0.21	0.49	0.43	0.3	0.43	0.16	0.33	0.16	0.17	0.69	0.57	0.37
cg00471059	255426	RASGEF1C	RasGEF domain family member 1C	Body	shore	II	F	5	179562620	TRUE				N. K. hypermethylated	N. B. hypomethylated	A_failed-renal-hypermethylation	c 0	0.81	0.75	0.72	0.8	0.72	0.77	0.73	0.64	0.63	0.6	0.57	0.63	0.53	0.58	0.55	0.52	0.5	0.57	0.56	0.28	0.48	0.56	0.42	0.51	0.51	0.44	0.61	0.34	0.1	0.62	0.11	0.11
cg01919999	10399	RACK1	receptor for activated C kinase 1	Body	shore	II	F	5	180668568	TRUE	TRUE			N. K. hypermethylated	N. B. hypomethylated	A_failed-renal-hypermethylation	c 0	0.31	0.24	0.27	0.15	0.14	0.14	0.15	0.3	0.33	0.35	0.21	0.26	0.14	0.2	0.21	0.16	0.15	0.2	0.18	0.07	0.06	0.13	0.09	0.08	0.11	0.1	0.35	0.09	0.09	0.07	0.06	0.1
cg01115380	unknown	unknown	unknown	IGR	shelf	II	R	6	1552904	TRUE				N. K. hypermethylated	N. B. hypomethylated	A_failed-renal-hypermethylation	c 0	0.37	0.28	0.66	0.73	0.52	0.44	0.6	0.4	0.48	0.48	0.35	0.5	0.43	0.39	0.37	0.37	0.36	0.43	0.35	0.11	0.12	0.15	0.14	0.16	0.55	0.53	0.2	0.12	0.13	0.09	0.09	0.09
cg09571972	2762	GMDS	GDP-mannose 4,6-dehydratase	Body	opensea	I	F	6	2104322	FALSE		TRUE		N. K. hypermethylated	N. B. hypomethylated	A_failed-renal-hypermethylation	c 0	0.49	0.39	0.5	0.46	0.48	0.44	0.54	0.65	0.57	0.5	0.47	0.38	0.28	0.36	0.33	0.33	0.38	0.36	0.34	0.52	0.26	0.3	0.3	0.29	0.35	0.37	0.5	0.28	0.18	0.19	0.22	0.32
cg06148264	1992	SERPINB1	serpin family B member 1	5'UTR	shore	II	R	6	2841468	TRUE	TRUE	TRUE		N. K. hypermethylated	N. B. hypomethylated	A_failed-renal-hypermethylation	c 0	0.12	0.1	0.08	0.08	0.07	0.08	0.07	0.09	0.15	0.12	0.08	0.07	0.05	0.06	0.08	0.08	0.08	0.09	0.06	0.02	0.02	0.03	0.03	0.03	0.03	0.06	0.08	0.03	0.03	0.03	0.03	0.03
cg23963071	5272	SERPINB9	serpin family B member 9	5'UTR	shore	II	F	6	2901712	TRUE				N. K. hypermethylated	N. B. hypomethylated	A_failed-renal-hypermethylation	c 0	0.82	0.64	0.72	0.54	0.59	0.59	0.53	0.49	0.48	0.54	0.54	0.6	0.57	0.62	0.59	0.68	0.47	0.55	0.65	0.09	0.39	0.47	0.38	0.13	0.14	0.16	0.48	0.08	0.1	0.04	0.04	0.06
cg09740468	unknown	unknown	unknown	IGR	opensea	II	F	6	3025325	FALSE	TRUE			N. K. hypermethylated	N. B. hypomethylated	A_failed-renal-hypermethylation	c 0	0.54	0.44	0.48	0.45	0.42	0.49	0.44	0.55	0.57	0.48	0.44	0.38	0.25	0.27	0.29	0.26	0.37	0.35	0.31	0.44	0.1	0.42	0.35	0.13	0.21	0.23	0.09	0.1	0.13	0.5	0.37	0.07
cg12150111	648791	PPP1R3G	protein phosphatase 1 regulatory subunit 3G	TSS200	island	I	R	6	5085586	TRUE	TRUE			N. K. hypermethylated	N. B. hypomethylated	A_failed-renal-hypermethylation	c 0	0.22	0.19	0.23	0.22	0.2	0.18	0.19	0.22	0.03	0.2	0.19	0.23	0.24	0.21	0.21	0.26	0.17	0.1	0.15	0.12	0.16	0.15	0.1	0.15	0.14	0.17	0.21	0.12	0.12	0.21	0.19	0.18
cg17204113	unknown	unknown	unknown	IGR	opensea	II	F	6	8108669	FALSE	TRUE	TRUE		N. K. hypermethylated	N. B. hypomethylated	A_failed-renal-hypermethylation	c 0	0.45	0.42	0.49	0.39	0.46	0.58	0.42	0.19	0.41	0.27	0.27	0.42	0.29	0.22	0.26	0.36	0.3	0.21	0.25	0.07	0.07	0.04	0.05	0.04	0.06	0.06	0.12	0.04	0.08	0.07	0.07	0.1
cg00792424	unknown	unknown	unknown	IGR	shore	II	R	6	10386160	TRUE		TRUE		N. K. hypermethylated	N. B. hypomethylated	A_failed-renal-hypermethylation	c 0	0.14	0.12	0.14	0.11	0.12	0.11	0.12	0.08	0.08	0.08	0.08	0.11	0.07	0.09	0.06	0.08	0.1	0.07	0.07	0.03	0.02	0.03	0.03	0.03	0.03	0.02	0.03	0.03	0.02	0.08	0.01	0.02
cg19607165	unknown	unknown	unknown	IGR	island	I	R	6	10390961	TRUE		TRUE		N. K. hypermethylated	N. B. hypomethylated	A_failed-renal-hypermethylation	c 0	0.41	0.39	0.39	0.46	0.36	0.39	0.35	0.28	0.24	0.2	0.27	0.27	0.28	0.27	0.28	0.31	0.28	0.3	0.27	0.22	0.28	0.29	0.17	0.28	0.22	0.28	0.26	0.27	0.11	0.39	0.29	0.18
cg03625260	unknown	unknown	unknown	IGR	island	I	R	6	17102391	TRUE		TRUE		N. K. hypermethylated	N. B. hypomethylated	A_failed-renal-hypermethylation	c 0	0.68	0.7	0.77	0.05	0.05	0.05	0.25	0.06	0.73	0.78	0.05	0.05	0.05	0.06	0.07	0.04	0.09	0.05	0.1	0.29	0.08	0.14	0.38	0.06	0.05	0.06	0.08	0.05	0.07	0.06	0.05	0.08
cg09248660	unknown	unknown	unknown	IGR	opensea	II	F	6	24969848	FALSE		TRUE		N. K. hypermethylated	N. B. hypomethylated	A_failed-renal-hypermethylation	c 0	0.46	0.52	0.37	0.37	0.5	0.47	0.37	0.41	0.51	0.4	0.36	0.53	0.36	0.35	0.36	0.28	0.42	0.33	0.31	0.12	0.26	0.41	0.38	0.37	0.25	0.31	0.38	0.13	0.11	0.41	0.11	0.07
cg04861640	7741	ZSCAN26	zinc finger and SCAN domain containing 26	TSS200	shore	I	F	6	28234605	TRUE				N. K. hypermethylated	N. B. hypomethylated	A_failed-renal-hypermethylation	c 0	0.5	0.51	0.37	0.48	0.5	0.49	0.43	0.29	0.42	0.41	0.43	0.42	0.45	0.37	0.46	0.46	0.41	0.38	0.37	0.44	0.49	0.49	0.37	0.35	0.34	0.5	0.24	0.32	0.21	0.26	0.58	0.16
cg01902271	unknown	unknown	unknown	IGR	island	I	F	6	28831743	TRUE	TRUE			N. K. hypermethylated	N. B. hypomethylated	A_failed-renal-hypermethylation	c 0	0.23	0.29	0.18	0.29	0.16	0.19	0.18	0.21	0.24	0.14	0.2	0.19	0.25	0.28	0.21	0.26	0.12	0.06	0.14	0.09	0.12	0.12	0.09	0.17	0.15	0.28	0.1	0.12	0.11	0.15	0.2	0.2
cg25579583	unknown	unknown	unknown	IGR	island	I	R	6	28979498	TRUE	TRUE			N. K. hypermethylated	N. B. hypomethylated	A_failed-renal-hypermethylation	c 0	0.41	0.51	0.52	0.54	0.39	0.19	0.3	0.32	0.44	0.43	0.36	0.52	0.39	0.44	0.52	0.5	0.29	0.3	0.37	0.2	0.25	0.27	0.22	0.23	0.24	0.46	0.3	0.28	0.24	0.19	0.28	0.39
cg19456996	2550	GABBR1	gamma-aminobutyric acid type B receptor subunit 1	5'UTR	island	I	F	6	29600642	TRUE				N. K. hypermethylated	N. B. hypomethylated	A_failed-renal-hypermethylation	c 0	0.6	0.65	0.59	0.65	0.47	0.41	0.57	0.61	0.61	0.56	0.55	0.62	0.57	0.6	0.65	0.65	0.48	0.58	0.47	0.33	0.46	0.53	0.21	0.42	0.42	0.58	0.4	0.34	0.37	0.42	0.44	0.53
cg13638427	unknown	unknown	unknown	IGR	shore	II	R	6	29617320	TRUE		TRUE		N. K. hypermethylated	N. B. hypomethylated	A_failed-renal-hypermethylation	c 0	0.08	0.1	0.15	0.26	0.15	0.24	0.29	0.19	0.23	0.18	0.21	0.12	0.11	0.13	0.11	0.11	0.14	0.14	0.14	0.06	0.1	0.05	0.06	0.09	0.12	0.13	0.15	0.04	0.04	0.05	0.08	0.05
cg00799826	11074	TRIM31	tripartite motif containing 31	3'UTR	shore	I	F	6	30071200	TRUE				N. K. hypermethylated	N. B. hypomethylated	A_failed-renal-hypermethylation	c 0	0.25	0.25	0.24	0.31	0.15	0.32	0.17	0.23	0.23	0.22	0.19	0.29	0.24	0.27	0.33	0.23	0.13	0.11	0.05	0.06	0.05	0.16	0.07	0.17	0.1	0.24	0.15	0.14	0.2	0.19	0.21	0.18
cg02809877	28973	MRPS18B	mitochondrial ribosomal protein S18B	TSS1500	shore	I	R	6	30584284	TRUE				N. K. hypermethylated	N. B. hypomethylated	A_failed-renal-hypermethylation	c 0	0.32	0.35	0.38	0.4	0.27	0.28	0.32	0.28	0.26	0.3	0.27	0.32	0.3	0.31	0.32	0.33	0.23	0.21	0.21	0.17	0.26	0.25	0.25	0.23	0.19	0.3	0.18	0.26	0.2	0.24	0.2	0.34
cg22412072	170954	PPP1R18	protein phosphatase 1 regulatory subunit 18	5'UTR	island	I	F	6	30655217	TRUE	TRUE			N. K. hypermethylated	N. B. hypomethylated	A_failed-renal-hypermethylation	c 0	0.24	0.3	0.23	0.34	0.11	0.14	0.2	0.31	0.29	0.26	0.26	0.26	0.21	0.28	0.4	0.23	0.07	0.21	0.14	0.07	0.14	0.19	0.1	0.08	0.1	0.29	0.15	0.12	0.05	0.17	0.13	0.16
cg19579005	unknown	unknown	unknown	IGR	opensea	I	R	6	30782272	FALSE	TRUE	TRUE		N. K. hypermethylated	N. B. hypomethylated	A_failed-renal-hypermethylation	c 0	0.27	0.22	0.2	0.36	0.31	0.3	0.29	0.23	0.22	0.25	0.23	0.23	0.22	0.24	0.26	0.24	0.16	0.16	0.18	0.18	0.17	0.12	0.11	0.08	0.22	0.2	0.17	0.06	0.14	0.16	0.24	0.18
cg22880122	285834	HCG22	HLA complex group 22 (gene/pseudogene)	Body	opensea	II	F	6	31027005	FALSE				N. K. hypermethylated	N. B. hypomethylated	A_failed-renal-hypermethylation	c 0	0.87	0.64	0.61	0.79	0.72	0.83	0.69	0.64	0.63	0.41	0.41	0.55	0.53	0.49	0.46	0.33	0.41	0.5	0.52	0.31	0.73	0.52	0.51	0.59	0.15	0.36	0.33	0.44	0.11	0.4	0.6	0.11
cg05545351	170679	PSORS1C1	psoriasis susceptibility 1 candidate 1	5'UTR	opensea	II	F	6	31082835	FALSE	TRUE	TRUE		N. K. hypermethylated	N. B. hypomethylated	A_failed-renal-hypermethylation	c 0	0.61	0.55	0.51	0.55	0.5	0.58	0.53	0.42	0.36	0.39	0.43	0.36	0.37	0.33	0.33	0.25	0.37	0.37	0.31	0.11	0.09	0.1	0.08	0.06	0.13	0.07	0.16	0.1	0.06	0.11	0.27	0.11
cg12044213	54535	CCHCR1	coiled-coil alpha-helical rod protein 1	Body	shore	II	R	6	31124978	TRUE				N. K. hypermethylated	N. B. hypomethylated	A_failed-renal-hypermethylation	c 0	0.48	0.48	0.32	0.5	0.46	0.53	0.46	0.51	0.53	0.44	0.44	0.45	0.32	0.34	0.38	0.38	0.42	0.36	0.35	0.2	0.11	0.47	0.23	0.13	0.14	0.27	0.4	0.19	0.12	0.1	0.12	0.08
cg18598029	253018	HCG27	HLA complex group 27	TSS1500	shore	I	R	6	31164921	TRUE	TRUE			N. K. hypermethylated	N. B. hypomethylated	A_failed-renal-hypermethylation	c 0	0.08	0.25	0.15	0.38	0.27	0.06	0.26	0.32	0.04	0.37	0.06	0.11	0.21	0.11	0.18	0.09	0.28	0.17	0.19	0.11	0.04	0.18	0.12	0.12	0.07	0.18	0.25	0.07	0.08	0.08	0.09	0.11
cg03030317	253018	HCG27	HLA complex group 27	TSS1500	shore	I	R	6	31164924	TRUE	TRUE			N. K. hypermethylated	N. B. hypomethylated	A_failed-renal-hypermethylation	c 0	0.08	0.24	0.11	0.38	0.24	0.06	0.3	0.37	0.04	0.34	0.05	0.04	0.23	0.14	0.22	0.07	0.3	0.21	0.17	0.05	0.07	0.17	0.08	0.08	0.07	0.24	0.28	0.06	0.15	0.1	0.11	0.07
cg08973717	23564	DDAH2	DDAH family member 2, ADMA-independent	5'UTR	island	I	F	6	31697680	TRUE				N. K. hypermethylated	N. B. hypomethylated	A_failed-renal-hypermethylation	c 0	0.3	0.29	0.06	0.22	0.28	0.22	0.17	0.14	0.31	0.28	0.28	0.17	0.24	0.23	0.32	0.3	0.24	0.15	0.21	0.04	0.17	0.25	0.1	0.11	0.11	0.18	0.16	0.13	0.05	0.09	0.15	0.2
cg06539391	7148	TNXB	tenascin XB	Body	shore	II	F	6	32053641	TRUE			TRUE	N. K. hypermethylated	N. B. hypomethylated	A_failed-renal-hypermethylation	c 0	0.51	0.66	0.64	0.64	0.59	0.57	0.58	0.42	0.39	0.44	0.38	0.41	0.37	0.4	0.42	0.38	0.36	0.38	0.38	0.11	0.13	0.57	0.3	0.24	0.26	0.13	0.13	0.15	0.12	0.11	0.14	0.13
cg14622996	unknown	unknown	unknown	IGR	opensea	II	F	6	32109801	FALSE				N. K. hypermethylated	N. B. hypomethylated	A_failed-renal-hypermethylation	c 0	0.76	0.76	0.72	0.75	0.77	0.73	0.74	0.59	0.59	0.56	0.57	0.51	0.5	0.49	0.51	0.52	0.56	0.49	0.54	0.3	0.28	0.47	0.45	0.56	0.28	0.54	0.58	0.13	0.12	0.5	0.25	0.34
cg03531211	3108	HLA-DMA	major histocompatibility complex, class II, DM alpha	Body	opensea	II	R	6	32920102	FALSE				N. K. hypermethylated	N. B. hypomethylated	A_failed-renal-hypermethylation	c 0	0.83	0.81	0.77	0.78	0.84	0.84	0.61	0.54	0.64	0.55	0.55	0.61	0.55	0.57	0.53	0.54	0.5	0.53	0.52	0.11	0.5	0.48	0.27	0.39	0.14	0.41	0.55	0.12	0.08	0.48	0.32	0.29
cg01499736	27154	BRPF3	bromodomain and PHD finger containing 3	5'UTR	island	I	R	6	36164655	TRUE				N. K. hypermethylated	N. B. hypomethylated	A_failed-renal-hypermethylation	c 0	0.53	0.52	0.47	0.63	0.4	0.3	0.47	0.35	0.51	0.55	0.47	0.37	0.39	0.47	0.61	0.59	0.29	0.49	0.38	0.28	0.26	0.33	0.31	0.28	0.29	0.48	0.5	0.4	0.21	0.37	0.46	0.41
cg18748525	222659	PXT1	peroxisomal testis enriched protein 1	5'UTR	shore	II	F	6	36409367	TRUE				N. K. hypermethylated	N. B. hypomethylated	A_failed-renal-hypermethylation	c 0	0.09	0.07	0.07	0.06	0.07	0.07	0.05	0.07	0.06	0.06	0.06	0.05	0.04	0.04	0.04	0.03	0.04	0.05	0.04	0.02	0.02	0.02	0.02	0.02	0.03	0.02	0.02	0.01	0.03	0.02	0.01	0.06
cg26027052	unknown	unknown	unknown	IGR	opensea	II	R	6	36821364	FALSE		TRUE		N. K. hypermethylated	N. B. hypomethylated	A_failed-renal-hypermethylation	c 0	0.43	0.41	0.42	0.57	0.55	0.56	0.58	0.5	0.5	0.37	0.32	0.25	0.13	0.2	0.2	0.17	0.29	0.2	0.19	0.09	0.07	0.11	0.08	0.05	0.18	0.05	0.05	0.05	0.04	0.08	0.13	0.04
cg06196379	54210	TREM1	triggering receptor expressed on myeloid cells 1	TSS1500	opensea	II	R	6	41254885	FALSE				N. K. hypermethylated	N. B. hypomethylated	A_failed-renal-hypermethylation	c 0	0.32	0.43	0.41	0.48	0.48	0.38	0.3	0.5	0.43	0.36	0.35	0.26	0.13	0.2	0.22	0.16	0.25	0.22	0.18	0.1	0.1	0.33	0.11	0.14	0.46	0.28	0.54	0.13	0.05	0.08	0.11	0.13
cg04530460	441150	C6orf226	chromosome 6 open reading frame 226	5'UTR	island	I	F	6	42858550	TRUE				N. K. hypermethylated	N. B. hypomethylated	A_failed-renal-hypermethylation	c 0	0.14	0.17	0.11	0.19	0.07	0.27	0.12	0.1	0.09	0.16	0.12	0.13	0.26	0.12	0.08	0.09	0.08	0.08	0.07	0.03	0.09	0.07	0.08	0.13	0.07	0.11	0.11	0.08	0.05	0.11	0.12	0.11
cg12481212	unknown	unknown	unknown	IGR	opensea	II	R	6	44020245	FALSE	TRUE	TRUE		N. K. hypermethylated	N. B. hypomethylated	A_failed-renal-hypermethylation	c 0	0.64	0.58	0.52	0.62	0.68	0.47	0.42	0.57	0.52	0.44	0.42	0.32	0.16	0.23	0.28	0.2	0.32	0.3	0.24	0.13	0.06	0.08	0.07	0.1	0.09	0.09	0.08	0.06	0.07	0.06	0.1	0.1
cg09140531	unknown	unknown	unknown	IGR	opensea	II	F	6	48078914	FALSE		TRUE		N. K. hypermethylated	N. B. hypomethylated	A_failed-renal-hypermethylation	c 0	0.33	0.34	0.51	0.62	0.62	0.49	0.56	0.37	0.38	0.33	0.36	0.35	0.44	0.34	0.5	0.48	0.46	0.29	0.32	0.08	0.06	0.08	0.05	0.05	0.08	0.1	0.43	0.06	0.1	0.06	0.08	0.08
cg08636385	unknown	unknown	unknown	IGR	opensea	II	R	6	71816668	FALSE		TRUE		N. K. hypermethylated	N. B. hypomethylated	A_failed-renal-hypermethylation	c 0	0.07	0.07	0.07	0.08	0.09	0.07	0.05	0.08	0.07	0.06	0.04	0.05	0.04	0.06	0.05	0.04	0.07	0.08	0.05	0.03	0.04	0.03	0.03	0.05	0.02	0.04	0.05	0.02	0.03	0.03	0.04	0.04
cg09004581	25821	MTO1	mitochondrial tRNA translation optimization 1	TSS1500	shore	I	R	6	74171029	TRUE				N. K. hypermethylated	N. B. hypomethylated	A_failed-renal-hypermethylation	c 0	0.29	0.27	0.28	0.29	0.13	0.19	0.23	0.13	0.17	0.16	0.15	0.19	0.25	0.16	0.19	0.15	0.12	0.15	0.08	0.04	0.28	0.07	0.12	0.13	0.14	0.15	0.18	0.12	0.03	0.11	0.1	0.21
cg04346283	55603	TENT5A	terminal nucleotidyltransferase 5A	Body	shore	II	F	6	82459454	TRUE				N. K. hypermethylated	N. B. hypomethylated	A_failed-renal-hypermethylation	c 0	0.42	0.52	0.5	0.62	0.39	0.4	0.48	0.5	0.46	0.37	0.36	0.21	0.12	0.19	0.22	0.15	0.25	0.23	0.17	0.12	0.11	0.36	0.19	0.09	0.43	0.33	0.31	0.1	0.1	0.16	0.19	0.08
cg00270497	134701	RIPPLY2	ripply transcriptional repressor 2	TSS200	island	I	R	6	84562908	TRUE		TRUE		N. K. hypermethylated	N. B. hypomethylated	A_failed-renal-hypermethylation	c 0	0.23	0.25	0.21	0.29	0.12	0.16	0.24	0.24	0.24	0.25	0.23	0.24	0.22	0.22	0.24	0.25	0.13	0.09	0.11	0.17	0.12	0.1	0.17	0.17	0.12	0.21	0.12	0.12	0.1	0.09	0.26	0.2
cg18300819	23595	ORC3	origin recognition complex subunit 3	5'UTR	island	I	F	6	88299852	TRUE				N. K. hypermethylated	N. B. hypomethylated	A_failed-renal-hypermethylation	c 0	0.2	0.22	0.18	0.23	0.07	0.15	0.19	0.2	0.19	0.21	0.18	0.21	0.21	0.22	0.2	0.2	0.07	0.05	0.06	0.06	0.1	0.09	0.06	0.08	0.1	0.21	0.15	0.08	0.04	0.15	0.02	0.15
cg21635307	22881	ANKRD6	ankyrin repeat domain 6	Body	opensea	II	F	6	90319877	FALSE	TRUE			N. K. hypermethylated	N. B. hypomethylated	A_failed-renal-hypermethylation	c 0	0.14	0.17	0.25	0.28	0.22	0.21	0.18	0.14	0.23	0.18	0.14	0.14	0.16	0.17	0.14	0.14	0.16	0.13	0.17	0.07	0.07	0.27	0.14	0.13	0.15	0.12	0.08	0.08	0.05	0.07	0.1	0.06
cg01761420	639	PRDM1	PR/SET domain 1	5'UTR	island	I	R	6	106534239	TRUE	TRUE		TRUE	N. K. hypermethylated	N. B. hypomethylated	A_failed-renal-hypermethylation	c 0	0.21	0.25	0.25	0.3	0.2	0.17	0.18	0.23	0.24	0.19	0.16	0.26	0.25	0.17	0.29	0.28	0.18	0.12	0.24	0.14	0.25	0.16	0.14	0.23	0.2	0.23	0.14	0.16	0.09	0.17	0.14	0.15
cg03950614	7101	NR2E1	nuclear receptor subfamily 2 group E member 1	TSS1500	island	I	R	6	108486517	TRUE		TRUE		N. K. hypermethylated	N. B. hypomethylated	A_failed-renal-hypermethylation	c 0	0.32	0.31	0.25	0.3	0.34	0.22	0.32	0.32	0.24	0.32	0.31	0.26	0.24	0.27	0.24	0.23	0.37	0.25	0.28	0.35	0.2	0.22	0.31	0.17	0.23	0.2	0.17	0.33	0.15	0.18	0.23	0.18
cg12882103	4121	MAN1A1	mannosidase alpha class 1A member 1	TSS1500	shore	II	F	6	119672375	TRUE				N. K. hypermethylated	N. B. hypomethylated	A_failed-renal-hypermethylation	c 0	0.03	0.04	0.07	0.08	0.07	0.08	0.05	0.04	0.04	0.05	0.04	0.05	0.04	0.04	0.04	0.04	0.05	0.04	0.05	0.02	0.02	0.03	0.02	0.02	0.01	0.02	0.02	0.02	0.02	0.03	0.02	0.02
cg21975007	5167	ENPP1	ectonucleotide pyrophosphatase/phosphodiesterase 1	TSS200	island	I	F	6	132128965	TRUE			TRUE	N. K. hypermethylated	N. B. hypomethylated	A_failed-renal-hypermethylation	c 0	0.22	0.21	0.19	0.23	0.11	0.13	0.16	0.2	0.17	0.2	0.18	0.21	0.21	0.21	0.2	0.22	0.1	0.06	0.07	0.07	0.16	0.11	0.07	0.13	0.12	0.02	0.13	0.08	0.05	0.16	0.12	0.18
cg24754337	unknown	unknown	unknown	IGR	opensea	II	R	6	134245535	FALSE		TRUE		N. K. hypermethylated	N. B. hypomethylated	A_failed-renal-hypermethylation	c 0	0.33	0.5	0.42	0.59	0.45	0.5	0.39	0.18	0.32	0.32	0.21	0.29	0.27	0.28	0.33	0.33	0.34	0.3	0.36	0.09	0.12	0.49	0.4	0.12	0.11	0.44	0.06	0.1	0.16	0.36	0.22	0.42
cg06642177	6446	SGK1	serum/glucocorticoid regulated kinase 1	Body	island	I	R	6	134496341	TRUE	TRUE			N. K. hypermethylated	N. B. hypomethylated	A_failed-renal-hypermethylation	c 0	0.3	0.3	0.07	0.11	0.16	0.35	0.18	0.23	0.26	0.3	0.26	0.25	0.3	0.2	0.15	0.08	0.06	0.09	0.07	0.03	0.11	0.09	0.09	0.14	0.24	0.21	0.07	0.1	0.06	0.14	0.11	0.16
cg03052078	134957	STXBP5	syntaxin binding protein 5	Body	shore	II	R	6	147527113	TRUE				N. K. hypermethylated	N. B. hypomethylated	A_failed-renal-hypermethylation	c 0	0.59	0.59	0.26	0.44	0.48	0.6	0.61	0.59	0.57	0.52	0.45	0.66	0.22	0.35	0.26	0.19	0.38	0.36	0.34	0.44	0.09	0.47	0.33	0.16	0.13	0.13	0.11	0.11	0.13	0.15	0.1	0.13
cg00380172	23328	SASH1	SAM and SH3 domain containing 1	TSS200	island	I	R	6	148663585	TRUE	TRUE			N. K. hypermethylated	N. B. hypomethylated	A_failed-renal-hypermethylation	c 0	0.25	0.31	0.5	0.33	0.25	0.17	0.22	0.26	0.37	0.25	0.25	0.28	0.3	0.3	0.32	0.39	0.25	0.17	0.22	0.15	0.16	0.25	0.15	0.15	0.28	0.31	0.14	0.17	0.22	0.19	0.19	0.24
cg11763066	unknown	unknown	unknown	IGR	opensea	II	R	6	158640499	FALSE	TRUE	TRUE		N. K. hypermethylated	N. B. hypomethylated	A_failed-renal-hypermethylation	c 0	0.1	0.16	0.08	0.3	0.2	0.13	0.12	0.3	0.29	0.19	0.15	0.13	0.06	0.11	0.09	0.05	0.09	0.11	0.09	0.05	0.03	0.03	0.02	0.03	0.04	0.04	0.05	0.02	0.04	0.03	0.02	0.03
cg24503272	29074	MRPL18	mitochondrial ribosomal protein L18	TSS1500	island	I	F	6	160210831	TRUE				N. K. hypermethylated	N. B. hypomethylated	A_failed-renal-hypermethylation	c 0	0.32	0.31	0.33	0.38	0.26	0.35	0.33	0.28	0.27	0.37	0.33	0.35	0.37	0.4	0.37	0.31	0.24	0.26	0.31	0.14	0.3	0.24	0.18	0.29	0.27	0.35	0.27	0.31	0.19	0.25	0.27	0.27
cg14497223	unknown	unknown	unknown	IGR	shelf	I	R	6	168534096	TRUE	TRUE			N. K. hypermethylated	N. B. hypomethylated	A_failed-renal-hypermethylation	c 0	0.98	0.98	0.38	0.32	0.37	0.37	0.41	0.32	0.98	0.98	0.47	0.49	0.4	0.38	0.34	0.3	0.4	0.33	0.4	0.3	0.4	0.39	0.4	0.27	0.36	0.27	0.35	0.31	0.37	0.28	0.24	0.31
cg16245431	90639	COX19	cytochrome c oxidase assembly factor COX19	3'UTR	shelf	II	R	7	1005089	TRUE	TRUE			N. K. hypermethylated	N. B. hypomethylated	A_failed-renal-hypermethylation	c 0	0.32	0.46	0.44	0.51	0.52	0.45	0.31	0.43	0.43	0.38	0.32	0.28	0.16	0.2	0.19	0.18	0.3	0.22	0.18	0.12	0.08	0.3	0.22	0.41	0.32	0.38	0.44	0.12	0.09	0.04	0.08	0.13
cg05861879	4521	NUDT1	nudix hydrolase 1	Body	shelf	II	F	7	2284723	TRUE				N. K. hypermethylated	N. B. hypomethylated	A_failed-renal-hypermethylation	c 0	0.76	0.68	0.72	0.68	0.72	0.7	0.67	0.58	0.64	0.62	0.61	0.51	0.56	0.55	0.59	0.58	0.6	0.59	0.6	0.47	0.59	0.6	0.5	0.14	0.45	0.67	0.6	0.12	0.11	0.52	0.4	0.12
cg03179542	23288	IQCE	IQ motif containing E	Body	shore	II	F	7	2647333	TRUE	TRUE			N. K. hypermethylated	N. B. hypomethylated	A_failed-renal-hypermethylation	c 0	0.59	0.53	0.5	0.51	0.62	0.58	0.5	0.59	0.64	0.54	0.58	0.5	0.52	0.47	0.5	0.47	0.55	0.57	0.46	0.27	0.34	0.49	0.38	0.14	0.54	0.27	0.38	0.27	0.11	0.44	0.28	0.07
cg25289314	392862	GRID2IP	Grid2 interacting protein	Body	island	I	F	7	6570511	TRUE	TRUE			N. K. hypermethylated	N. B. hypomethylated	A_failed-renal-hypermethylation	c 0	0.33	0.35	0.33	0.37	0.3	0.35	0.34	0.31	0.34	0.37	0.35	0.38	0.35	0.35	0.38	0.36	0.29	0.24	0.29	0.19	0.29	0.29	0.16	0.3	0.34	0.35	0.31	0.26	0.17	0.3	0.26	0.3
cg00087425	3569	IL6	interleukin 6	5'UTR	opensea	II	R	7	22766829	FALSE	TRUE	TRUE		N. K. hypermethylated	N. B. hypomethylated	A_failed-renal-hypermethylation	c 0	0.08	0.08	0.11	0.12	0.13	0.12	0.13	0.07	0.09	0.1	0.09	0.08	0.04	0.07	0.08	0.08	0.08	0.06	0.07	0.04	0.1	0.03	0.05	0.03	0.04	0.03	0.03	0.03	0.04	0.03	0.04	0.03
cg00626422	692210	SNORD93	small nucleolar RNA, C/D box 93	TSS1500	shore	II	R	7	22894849	TRUE				N. K. hypermethylated	N. B. hypomethylated	A_failed-renal-hypermethylation	c 0	0.03	0.07	0.05	0.07	0.05	0.09	0.09	0.04	0.05	0.06	0.04	0.05	0.05	0.05	0.04	0.05	0.04	0.05	0.03	0.01	0.02	0.04	0.08	0.03	0.03	0.04	0.02	0.02	0.02	0.02	0.03	0.02
cg00328376	8935	SKAP2	src kinase associated phosphoprotein 2	Body	shore	II	R	7	26902685	TRUE				N. K. hypermethylated	N. B. hypomethylated	A_failed-renal-hypermethylation	c 0	0.18	0.33	0.12	0.37	0.16	0.26	0.33	0.32	0.32	0.23	0.32	0.13	0.11	0.12	0.13	0.08	0.22	0.19	0.11	0.09	0.09	0.06	0.07	0.1	0.1	0.14	0.09	0.05	0.05	0.03	0.02	0.07
cg10113101	9805	SCRN1	secernin 1	TSS1500	island	I	F	7	30029743	TRUE	TRUE			N. K. hypermethylated	N. B. hypomethylated	A_failed-renal-hypermethylation	c 0	0.32	0.37	0.37	0.45	0.43	0.36	0.43	0.46	0.47	0.41	0.47	0.36	0.29	0.34	0.41	0.4	0.37	0.35	0.38	0.35	0.33	0.33	0.29	0.34	0.41	0.37	0.25	0.32	0.35	0.22	0.25	0.33
cg23786580	23072	HECW1	HECT, C2 and WW domain containing E3 ubiquitin protein ligase 1	5'UTR	opensea	II	F	7	43204506	FALSE	TRUE	TRUE		N. K. hypermethylated	N. B. hypomethylated	A_failed-renal-hypermethylation	c 0	0.45	0.39	0.44	0.38	0.45	0.48	0.16	0.24	0.53	0.29	0.2	0.48	0.28	0.15	0.26	0.19	0.25	0.16	0.24	0.05	0.08	0.04	0.03	0.04	0.04	0.04	0.05	0.04	0.04	0.03	0.03	0.04
cg25052320	816	CAMK2B	calcium/calmodulin dependent protein kinase II beta	TSS200	island	I	F	7	44365303	TRUE	TRUE			N. K. hypermethylated	N. B. hypomethylated	A_failed-renal-hypermethylation	c 0	0.37	0.29	0.36	0.25	0.28	0.32	0.31	0.26	0.27	0.32	0.24	0.26	0.2	0.3	0.38	0.36	0.32	0.28	0.28	0.21	0.17	0.29	0.24	0.25	0.2	0.29	0.17	0.19	0.14	0.19	0.25	0.31
cg25983901	unknown	unknown	unknown	IGR	opensea	II	F	7	46972700	FALSE	TRUE	TRUE		N. K. hypermethylated	N. B. hypomethylated	A_failed-renal-hypermethylation	c 0	0.54	0.67	0.81	0.81	0.84	0.71	0.64	0.65	0.58	0.54	0.43	0.55	0.41	0.34	0.44	0.43	0.49	0.51	0.48	0.1	0.11	0.11	0.14	0.12	0.12	0.4	0.28	0.11	0.13	0.06	0.05	0.07
cg21669326	unknown	unknown	unknown	IGR	opensea	II	R	7	47267691	FALSE	TRUE	TRUE		N. K. hypermethylated	N. B. hypomethylated	A_failed-renal-hypermethylation	c 0	0.42	0.38	0.18	0.29	0.34	0.29	0.24	0.24	0.27	0.22	0.2	0.18	0.17	0.16	0.15	0.16	0.17	0.21	0.19	0.07	0.04	0.09	0.05	0.06	0.04	0.05	0.06	0.03	0.04	0.04	0.05	0.06
cg01136167	unknown	unknown	unknown	IGR	island	I	R	7	65037704	TRUE				N. K. hypermethylated	N. B. hypomethylated	A_failed-renal-hypermethylation	c 0	0.63	0.66	0.6	0.61	0.58	0.5	0.61	0.53	0.53	0.53	0.59	0.53	0.55	0.59	0.6	0.6	0.5	0.61	0.48	0.39	0.48	0.55	0.38	0.48	0.51	0.63	0.51	0.48	0.43	0.45	0.51	0.56
cg18325315	9569	GTF2IRD1	GTF2I repeat domain containing 1	5'UTR	shelf	II	R	7	73897230	TRUE	TRUE		TRUE	N. K. hypermethylated	N. B. hypomethylated	A_failed-renal-hypermethylation	c 0	0.43	0.44	0.43	0.49	0.48	0.51	0.61	0.72	0.63	0.56	0.48	0.41	0.19	0.37	0.28	0.23	0.36	0.33	0.27	0.46	0.09	0.14	0.13	0.33	0.11	0.18	0.13	0.14	0.11	0.11	0.08	0.45
cg15446670	5243	ABCB1	ATP binding cassette subfamily B member 1	5'UTR	island	I	R	7	87257547	TRUE	TRUE			N. K. hypermethylated	N. B. hypomethylated	A_failed-renal-hypermethylation	c 0	0.47	0.27	0.27	0.27	0.38	0.23	0.21	0.12	0.22	0.22	0.23	0.25	0.29	0.33	0.21	0.21	0.25	0.2	0.3	0.16	0.3	0.34	0.19	0.12	0.18	0.25	0.16	0.21	0.11	0.22	0.2	0.26
cg04557695	1021	CDK6	cyclin dependent kinase 6	TSS1500	island	I	R	7	92466167	TRUE	TRUE		TRUE	N. K. hypermethylated	N. B. hypomethylated	A_failed-renal-hypermethylation	c 0	0.28	0.28	0.23	0.35	0.27	0.14	0.2	0.2	0.26	0.29	0.21	0.29	0.24	0.23	0.31	0.31	0.16	0.1	0.17	0.19	0.2	0.21	0.1	0.16	0.13	0.24	0.22	0.14	0.17	0.2	0.17	0.18
cg05292478	57154	SMURF1	SMAD specific E3 ubiquitin protein ligase 1	TSS1500	shore	II	R	7	98742398	TRUE				N. K. hypermethylated	N. B. hypomethylated	A_failed-renal-hypermethylation	c 0	0.22	0.32	0.39	0.46	0.39	0.41	0.21	0.33	0.34	0.31	0.31	0.29	0.29	0.28	0.32	0.26	0.25	0.28	0.28	0.07	0.08	0.49	0.11	0.11	0.29	0.15	0.5	0.14	0.1	0.12	0.07	0.23
cg20531781	10734	STAG3	STAG3 cohesin complex component	TSS1500	island	I	R	7	99775012	TRUE				N. K. hypermethylated	N. B. hypomethylated	A_failed-renal-hypermethylation	c 0	0.25	0.3	0.26	0.21	0.13	0.15	0.21	0.21	0.2	0.19	0.19	0.23	0.19	0.16	0.23	0.3	0.13	0.19	0.16	0.05	0.13	0.15	0.1	0.13	0.12	0.22	0.14	0.09	0.08	0.16	0.09	0.31
cg09378105	unknown	unknown	unknown	IGR	island	I	F	7	100895380	TRUE				N. K. hypermethylated	N. B. hypomethylated	A_failed-renal-hypermethylation	c 0	0.33	0.46	0.36	0.5	0.35	0.35	0.33	0.36	0.38	0.37	0.35	0.41	0.32	0.41	0.5	0.41	0.28	0.29	0.28	0.21	0.24	0.29	0.29	0.27	0.27	0.43	0.25	0.3	0.18	0.27	0.25	0.23
cg27493411	1523	CUX1	cut like homeobox 1	Body	shelf	I	R	7	101555711	TRUE		TRUE	TRUE	N. K. hypermethylated	N. B. hypomethylated	A_failed-renal-hypermethylation	c 0	0.62	0.51	0.47	0.4	0.43	0.48	0.48	0.62	0.56	0.54	0.5	0.4	0.41	0.46	0.39	0.45	0.39	0.46	0.39	0.6	0.4	0.35	0.45	0.51	0.38	0.4	0.36	0.36	0.36	0.31	0.22	0.41
cg14012925	1523	CUX1	cut like homeobox 1	Body	shelf	I	R	7	101556907	TRUE			TRUE	N. K. hypermethylated	N. B. hypomethylated	A_failed-renal-hypermethylation	c 0	0.7	0.65	0.6	0.54	0.55	0.57	0.59	0.54	0.6	0.46	0.44	0.47	0.42	0.49	0.38	0.42	0.53	0.45	0.41	0.54	0.39	0.38	0.44	0.55	0.42	0.45	0.38	0.34	0.32	0.29	0.35	0.65
cg04801767	10603	SH2B2	SH2B adaptor protein 2	Body	shore	II	F	7	101942851	TRUE				N. K. hypermethylated	N. B. hypomethylated	A_failed-renal-hypermethylation	c 0	0.4	0.58	0.59	0.69	0.58	0.63	0.58	0.55	0.62	0.54	0.55	0.49	0.5	0.46	0.51	0.53	0.47	0.52	0.52	0.28	0.29	0.5	0.4	0.3	0.51	0.53	0.44	0.15	0.35	0.41	0.38	0.1
cg05004518	10135	NAMPT	nicotinamide phosphoribosyltransferase	Body	shore	II	R	7	105923321	TRUE				N. K. hypermethylated	N. B. hypomethylated	A_failed-renal-hypermethylation	c 0	0.75	0.88	0.89	0.82	0.89	0.86	0.8	0.73	0.67	0.69	0.4	0.61	0.63	0.47	0.42	0.65	0.46	0.67	0.58	0.47	0.33	0.65	0.55	0.21	0.59	0.32	0.21	0.33	0.08	0.59	0.13	0.12
cg13710553	unknown	unknown	unknown	IGR	opensea	II	R	7	129598625	FALSE	TRUE	TRUE		N. K. hypermethylated	N. B. hypomethylated	A_failed-renal-hypermethylation	c 0	0.25	0.35	0.27	0.31	0.35	0.31	0.15	0.34	0.4	0.32	0.29	0.25	0.15	0.19	0.21	0.18	0.27	0.2	0.17	0.09	0.08	0.06	0.06	0.06	0.07	0.09	0.13	0.05	0.06	0.04	0.05	0.08
cg15278043	114960	TSGA13	testis specific 13	3'UTR	island	I	R	7	130353539	TRUE				N. K. hypermethylated	N. B. hypomethylated	A_failed-renal-hypermethylation	c 0	0.25	0.21	0.09	0.25	0.14	0.34	0.19	0.14	0.2	0.29	0.28	0.16	0.21	0.18	0.13	0.1	0.11	0.1	0.05	0.06	0.16	0.1	0.12	0.18	0.11	0.18	0.07	0.14	0.05	0.19	0.16	0.14
cg14343652	unknown	unknown	unknown	Body	shore	II	R	7	130789013	TRUE				N. K. hypermethylated	N. B. hypomethylated	A_failed-renal-hypermethylation	c 0	0.14	0.14	0.15	0.15	0.13	0.13	0.15	0.22	0.25	0.2	0.15	0.12	0.06	0.1	0.11	0.08	0.11	0.11	0.08	0.06	0.04	0.04	0.04	0.04	0.07	0.09	0.15	0.04	0.02	0.05	0.04	0.03
cg05810177	unknown	unknown	unknown	IGR	opensea	II	R	7	134050402	FALSE		TRUE		N. K. hypermethylated	N. B. hypomethylated	A_failed-renal-hypermethylation	c 0	0.61	0.34	0.66	0.71	0.6	0.68	0.49	0.49	0.52	0.6	0.61	0.66	0.66	0.67	0.56	0.58	0.56	0.48	0.55	0.06	0.2	0.5	0.21	0.1	0.36	0.37	0.49	0.11	0.15	0.11	0.25	0.11
cg08016257	55281	TMEM140	transmembrane protein 140	5'UTR	opensea	II	R	7	134833166	FALSE		TRUE		N. K. hypermethylated	N. B. hypomethylated	A_failed-renal-hypermethylation	c 0	0.04	0.05	0.11	0.09	0.09	0.07	0.09	0.03	0.04	0.04	0.03	0.04	0.06	0.05	0.03	0.05	0.04	0.04	0.04	0.02	0.01	0.01	0.01	0.01	0.01	0.04	0.08	0.01	0.02	0.02	0.02	0.02
cg11848254	346673	STRA8	stimulated by retinoic acid 8	Body	opensea	II	F	7	134939464	FALSE	TRUE	TRUE		N. K. hypermethylated	N. B. hypomethylated	A_failed-renal-hypermethylation	c 0	0.17	0.3	0.39	0.37	0.24	0.29	0.18	0.3	0.27	0.27	0.2	0.25	0.17	0.18	0.19	0.11	0.21	0.18	0.19	0.08	0.06	0.09	0.06	0.06	0.08	0.11	0.14	0.07	0.08	0.14	0.1	0.1
cg18992848	27010	TPK1	thiamin pyrophosphokinase 1	Body	shore	II	R	7	144531951	TRUE				N. K. hypermethylated	N. B. hypomethylated	A_failed-renal-hypermethylation	c 0	0.1	0.1	0.05	0.12	0.06	0.08	0.12	0.1	0.07	0.13	0.08	0.13	0.07	0.09	0.09	0.04	0.08	0.07	0.04	0.01	0.04	0.02	0.02	0.02	0.06	0.02	0.1	0.01	0.04	0.02	0.02	0.02
cg27626790	3757	KCNH2	potassium voltage-gated channel subfamily H member 2	Body	island	I	F	7	150674753	TRUE				N. K. hypermethylated	N. B. hypomethylated	A_failed-renal-hypermethylation	c 0	0.52	0.57	0.55	0.55	0.52	0.51	0.51	0.52	0.58	0.46	0.57	0.6	0.45	0.49	0.52	0.59	0.52	0.3	0.52	0.55	0.38	0.53	0.26	0.43	0.49	0.51	0.4	0.43	0.29	0.45	0.33	0.49
cg04553410	2636	GBX1	gastrulation brain homeobox 1	TSS200	island	I	R	7	150864885	TRUE	TRUE	TRUE		N. K. hypermethylated	N. B. hypomethylated	A_failed-renal-hypermethylation	c 0	0.13	0.09	0.08	0.14	0.1	0.3	0.09	0.08	0.19	0.21	0.11	0.12	0.16	0.13	0.09	0.05	0.08	0.06	0.03	0.06	0.04	0.05	0.07	0.09	0.08	0.13	0.08	0.08	0.03	0.1	0.1	0.07
cg01455568	unknown	unknown	unknown	IGR	island	I	R	7	155261034	TRUE	TRUE			N. K. hypermethylated	N. B. hypomethylated	A_failed-renal-hypermethylation	c 0	0.28	0.29	0.31	0.34	0.35	0.31	0.31	0.27	0.28	0.23	0.26	0.26	0.25	0.24	0.25	0.29	0.32	0.32	0.3	0.29	0.21	0.29	0.3	0.2	0.24	0.24	0.29	0.24	0.13	0.18	0.24	0.25
cg25707994	10049	DNAJB6	DnaJ heat shock protein family (Hsp40) member B6	TSS200	island	I	F	7	157129685	TRUE				N. K. hypermethylated	N. B. hypomethylated	A_failed-renal-hypermethylation	c 0	0.23	0.17	0.09	0.2	0.19	0.33	0.12	0.12	0.22	0.28	0.19	0.16	0.26	0.17	0.15	0.07	0.1	0.14	0.08	0.08	0.17	0.08	0.09	0.17	0.13	0.16	0.18	0.17	0.06	0.12	0.2	0.09
cg02704570	5799	PTPRN2	protein tyrosine phosphatase receptor type N2	Body	shore	II	F	7	157647109	TRUE				N. K. hypermethylated	N. B. hypomethylated	A_failed-renal-hypermethylation	c 0	0.37	0.36	0.25	0.3	0.35	0.29	0.15	0.31	0.32	0.29	0.27	0.17	0.14	0.17	0.18	0.15	0.2	0.2	0.14	0.07	0.06	0.1	0.06	0.08	0.11	0.1	0.08	0.09	0.06	0.04	0.04	0.09
cg04465154	unknown	unknown	unknown	IGR	opensea	II	F	8	9045558	FALSE				N. K. hypermethylated	N. B. hypomethylated	A_failed-renal-hypermethylation	c 0	0.38	0.68	0.54	0.58	0.68	0.57	0.33	0.45	0.44	0.43	0.36	0.37	0.36	0.31	0.29	0.32	0.25	0.33	0.26	0.06	0.05	0.06	0.04	0.03	0.06	0.11	0.11	0.05	0.06	0.12	0.09	0.09
cg03059247	83656	FAM167A-AS1	FAM167A antisense RNA 1	Body	opensea	II	F	8	11287657	FALSE	TRUE	TRUE		N. K. hypermethylated	N. B. hypomethylated	A_failed-renal-hypermethylation	c 0	0.68	0.61	0.58	0.67	0.67	0.67	0.65	0.48	0.54	0.56	0.57	0.63	0.58	0.58	0.59	0.58	0.56	0.59	0.57	0.4	0.41	0.55	0.55	0.56	0.45	0.69	0.6	0.45	0.29	0.38	0.41	0.57
cg14033944	252969	NEIL2	nei like DNA glycosylase 2	TSS200	shore	I	F	8	11627058	TRUE				N. K. hypermethylated	N. B. hypomethylated	A_failed-renal-hypermethylation	c 0	0.23	0.28	0.23	0.23	0.24	0.21	0.23	0.19	0.24	0.07	0.22	0.19	0.17	0.17	0.21	0.27	0.15	0.15	0.15	0.18	0.23	0.15	0.08	0.18	0.17	0.15	0.2	0.21	0.12	0.2	0.15	0.16
cg13008174	252969	NEIL2	nei like DNA glycosylase 2	Body	opensea	II	F	8	11640960	FALSE	TRUE			N. K. hypermethylated	N. B. hypomethylated	A_failed-renal-hypermethylation	c 0	0.41	0.42	0.27	0.43	0.45	0.42	0.35	0.45	0.44	0.38	0.3	0.29	0.17	0.23	0.23	0.18	0.26	0.23	0.2	0.1	0.09	0.15	0.11	0.1	0.13	0.11	0.07	0.09	0.09	0.11	0.09	0.1
cg22505891	203190	LGI3	leucine rich repeat LGI family member 3	TSS200	island	I	F	8	22014441	TRUE	TRUE	TRUE		N. K. hypermethylated	N. B. hypomethylated	A_failed-renal-hypermethylation	c 0	0.32	0.31	0.23	0.24	0.23	0.29	0.24	0.19	0.26	0.26	0.21	0.27	0.24	0.26	0.24	0.21	0.21	0.22	0.23	0.14	0.2	0.24	0.16	0.2	0.2	0.22	0.19	0.2	0.11	0.22	0.19	0.2
cg10754705	9796	PHYHIP	phytanoyl-CoA 2-hydroxylase interacting protein	Body	shelf	I	F	8	22085381	TRUE	TRUE	TRUE		N. K. hypermethylated	N. B. hypomethylated	A_failed-renal-hypermethylation	c 0	0.32	0.41	0.38	0.47	0.44	0.41	0.41	0.43	0.31	0.42	0.43	0.36	0.33	0.28	0.33	0.28	0.27	0.37	0.34	0.29	0.31	0.23	0.29	0.24	0.31	0.23	0.24	0.26	0.23	0.23	0.26	0.28
cg16148593	9796	PHYHIP	phytanoyl-CoA 2-hydroxylase interacting protein	Body	shelf	I	F	8	22085417	TRUE	TRUE	TRUE		N. K. hypermethylated	N. B. hypomethylated	A_failed-renal-hypermethylation	c 0	0.44	0.48	0.43	0.51	0.5	0.49	0.51	0.43	0.29	0.42	0.44	0.36	0.32	0.25	0.29	0.24	0.25	0.33	0.34	0.28	0.3	0.21	0.27	0.22	0.28	0.18	0.24	0.23	0.17	0.2	0.23	0.24
cg16102063	5533	PPP3CC	protein phosphatase 3 catalytic subunit gamma	TSS1500	island	I	R	8	22298240	TRUE				N. K. hypermethylated	N. B. hypomethylated	A_failed-renal-hypermethylation	c 0	0.43	0.5	0.39	0.49	0.38	0.36	0.45	0.45	0.45	0.47	0.49	0.49	0.38	0.41	0.54	0.52	0.34	0.34	0.36	0.26	0.32	0.35	0.33	0.3	0.34	0.52	0.36	0.33	0.27	0.33	0.38	0.39
cg14538320	157310	PEBP4	phosphatidylethanolamine binding protein 4	Body	island	I	R	8	22722360	TRUE		TRUE		N. K. hypermethylated	N. B. hypomethylated	A_failed-renal-hypermethylation	c 0	0.22	0.24	0.17	0.26	0.31	0.19	0.22	0.18	0.18	0.22	0.19	0.19	0.14	0.19	0.15	0.16	0.18	0.18	0.19	0.19	0.16	0.13	0.12	0.17	0.14	0.26	0.18	0.17	0.11	0.13	0.14	0.19
cg12271419	23221	RHOBTB2	Rho related BTB domain containing 2	Body	shore	II	F	8	22855616	TRUE				N. K. hypermethylated	N. B. hypomethylated	A_failed-renal-hypermethylation	c 0	0.57	0.65	0.51	0.65	0.59	0.65	0.57	0.43	0.53	0.43	0.37	0.39	0.32	0.37	0.37	0.32	0.38	0.35	0.3	0.12	0.1	0.5	0.47	0.29	0.64	0.36	0.11	0.14	0.2	0.06	0.05	0.13
cg18757155	10863	ADAM28	ADAM metallopeptidase domain 28	TSS200	opensea	II	R	8	24151472	FALSE				N. K. hypermethylated	N. B. hypomethylated	A_failed-renal-hypermethylation	c 0	0.15	0.15	0.12	0.14	0.21	0.21	0.14	0.15	0.23	0.17	0.17	0.09	0.07	0.09	0.1	0.09	0.13	0.11	0.08	0.04	0.06	0.06	0.03	0.03	0.06	0.09	0.14	0.11	0.04	0.16	0.09	0.06
cg17131178	80005	DOCK5	dedicator of cytokinesis 5	Body	shore	I	R	8	25043260	TRUE				N. K. hypermethylated	N. B. hypomethylated	A_failed-renal-hypermethylation	c 0	0.31	0.32	0.36	0.36	0.31	0.3	0.32	0.35	0.27	0.27	0.29	0.34	0.29	0.31	0.37	0.28	0.25	0.27	0.31	0.23	0.22	0.29	0.19	0.2	0.23	0.33	0.24	0.24	0.24	0.25	0.3	0.25
cg23314364	unknown	unknown	unknown	IGR	opensea	I	F	8	29230998	FALSE	TRUE	TRUE		N. K. hypermethylated	N. B. hypomethylated	A_failed-renal-hypermethylation	c 0	0.52	0.49	0.49	0.47	0.43	0.51	0.5	0.54	0.52	0.46	0.5	0.38	0.25	0.32	0.33	0.32	0.39	0.37	0.34	0.53	0.28	0.29	0.3	0.29	0.35	0.35	0.52	0.31	0.25	0.21	0.26	0.25
cg09938213	11030	RBPMS	RNA binding protein, mRNA processing factor	Body	opensea	II	F	8	30249847	FALSE		TRUE		N. K. hypermethylated	N. B. hypomethylated	A_failed-renal-hypermethylation	c 0	0.46	0.42	0.55	0.5	0.57	0.59	0.31	0.27	0.33	0.37	0.29	0.26	0.32	0.34	0.32	0.33	0.31	0.28	0.27	0.09	0.1	0.15	0.09	0.4	0.21	0.43	0.51	0.1	0.14	0.2	0.14	0.46
cg01311313	137970	UNC5D	unc-5 netrin receptor D	Body	opensea	II	F	8	35252359	FALSE		TRUE		N. K. hypermethylated	N. B. hypomethylated	A_failed-renal-hypermethylation	c 0	0.51	0.62	0.8	0.71	0.7	0.58	0.44	0.65	0.62	0.6	0.54	0.59	0.5	0.6	0.55	0.59	0.55	0.56	0.55	0.12	0.25	0.44	0.14	0.11	0.3	0.36	0.51	0.34	0.1	0.16	0.27	0.12
cg08754088	137970	UNC5D	unc-5 netrin receptor D	Body	opensea	II	R	8	35501934	FALSE		TRUE		N. K. hypermethylated	N. B. hypomethylated	A_failed-renal-hypermethylation	c 0	0.54	0.48	0.6	0.52	0.53	0.58	0.48	0.56	0.64	0.57	0.49	0.64	0.66	0.58	0.61	0.54	0.57	0.61	0.52	0.08	0.11	0.53	0.39	0.11	0.39	0.11	0.51	0.09	0.37	0.56	0.21	0.08
cg08786207	286	ANK1	ankyrin 1	Body	island	I	R	8	41559303	TRUE		TRUE	TRUE	N. K. hypermethylated	N. B. hypomethylated	A_failed-renal-hypermethylation	c 0	0.22	0.25	0.24	0.21	0.18	0.14	0.13	0.16	0.15	0.19	0.19	0.22	0.18	0.14	0.18	0.3	0.16	0.14	0.16	0.1	0.28	0.13	0.08	0.13	0.09	0.18	0.14	0.11	0.08	0.15	0.13	0.16
cg07588263	114926	SMIM19	small integral membrane protein 19	1stExon	island	I	R	8	42396768	TRUE	TRUE			N. K. hypermethylated	N. B. hypomethylated	A_failed-renal-hypermethylation	c 0	0.09	0.25	0.23	0.13	0.07	0.15	0.05	0.06	0.17	0.11	0.14	0.09	0.13	0.05	0.11	0.05	0.06	0.05	0.07	0.07	0.07	0.05	0.07	0.08	0.08	0.2	0.06	0.07	0.06	0.06	0.06	0.08
cg26181865	6917	TCEA1	transcription elongation factor A1	TSS200	island	I	F	8	54935058	TRUE				N. K. hypermethylated	N. B. hypomethylated	A_failed-renal-hypermethylation	c 0	0.19	0.33	0.26	0.33	0.29	0.23	0.22	0.26	0.22	0.18	0.24	0.28	0.23	0.23	0.27	0.23	0.1	0.25	0.22	0.14	0.17	0.28	0.08	0.13	0.21	0.32	0.13	0.23	0.21	0.15	0.2	0.16
cg27004182	4067	LYN	LYN proto-oncogene, Src family tyrosine kinase	5'UTR	opensea	II	F	8	56827013	FALSE		TRUE	TRUE	N. K. hypermethylated	N. B. hypomethylated	A_failed-renal-hypermethylation	c 0	0.7	0.68	0.7	0.56	0.72	0.64	0.51	0.48	0.51	0.49	0.48	0.42	0.47	0.46	0.49	0.45	0.49	0.47	0.44	0.12	0.25	0.56	0.36	0.33	0.24	0.34	0.48	0.12	0.07	0.49	0.29	0.41
cg09092280	unknown	unknown	unknown	IGR	opensea	II	F	8	62646214	FALSE		TRUE		N. K. hypermethylated	N. B. hypomethylated	A_failed-renal-hypermethylation	c 0	0.12	0.15	0.31	0.15	0.15	0.48	0.52	0.38	0.38	0.3	0.32	0.13	0.12	0.16	0.17	0.12	0.29	0.17	0.17	0.12	0.04	0.06	0.09	0.05	0.05	0.21	0.05	0.05	0.05	0.03	0.04	0.06
cg00468228	unknown	unknown	unknown	IGR	shelf	II	F	8	67092562	TRUE				N. K. hypermethylated	N. B. hypomethylated	A_failed-renal-hypermethylation	c 0	0.38	0.49	0.52	0.62	0.44	0.42	0.35	0.38	0.41	0.42	0.41	0.41	0.41	0.35	0.41	0.4	0.38	0.38	0.35	0.09	0.13	0.11	0.12	0.25	0.24	0.17	0.24	0.12	0.12	0.06	0.12	0.1
cg00522276	unknown	unknown	unknown	IGR	shore	II	R	8	67452722	TRUE				N. K. hypermethylated	N. B. hypomethylated	A_failed-renal-hypermethylation	c 0	0.13	0.13	0.09	0.11	0.09	0.1	0.11	0.1	0.11	0.09	0.08	0.08	0.05	0.05	0.06	0.05	0.07	0.07	0.06	0.03	0.02	0.02	0.03	0.02	0.03	0.02	0.01	0.03	0.04	0.03	0.03	0.03
cg00021237	4603	MYBL1	MYB proto-oncogene like 1	TSS1500	island	I	F	8	67525849	TRUE				N. K. hypermethylated	N. B. hypomethylated	A_failed-renal-hypermethylation	c 0	0.34	0.36	0.3	0.3	0.29	0.29	0.29	0.3	0.35	0.34	0.33	0.37	0.38	0.31	0.3	0.31	0.31	0.32	0.34	0.17	0.34	0.25	0.15	0.25	0.14	0.31	0.21	0.11	0.13	0.35	0.16	0.35
cg23677272	81796	SLCO5A1	solute carrier organic anion transporter family member 5A1	TSS1500	shore	II	F	8	70748063	TRUE				N. K. hypermethylated	N. B. hypomethylated	A_failed-renal-hypermethylation	c 0	0.31	0.42	0.41	0.5	0.37	0.41	0.5	0.48	0.49	0.41	0.37	0.35	0.22	0.28	0.24	0.23	0.33	0.27	0.25	0.28	0.12	0.4	0.39	0.12	0.47	0.17	0.14	0.07	0.1	0.06	0.09	0.08
cg23732024	23643	LY96	lymphocyte antigen 96	Body	opensea	II	R	8	74903801	FALSE		TRUE		N. K. hypermethylated	N. B. hypomethylated	A_failed-renal-hypermethylation	c 0	0.69	0.66	0.87	0.8	0.85	0.9	0.74	0.24	0.27	0.61	0.39	0.43	0.68	0.47	0.65	0.48	0.23	0.6	0.49	0.1	0.22	0.48	0.35	0.13	0.41	0.39	0.79	0.28	0.03	0.04	0.05	0.04
cg05490029	3574	IL7	interleukin 7	TSS1500	shore	II	F	8	79719015	TRUE				N. K. hypermethylated	N. B. hypomethylated	A_failed-renal-hypermethylation	c 0	0.73	0.62	0.56	0.81	0.62	0.68	0.69	0.58	0.54	0.51	0.61	0.7	0.51	0.43	0.57	0.56	0.41	0.62	0.52	0.14	0.71	0.44	0.16	0.23	0.12	0.42	0.45	0.25	0.09	0.24	0.31	0.12
cg21994818	unknown	unknown	unknown	IGR	opensea	II	R	8	96805352	FALSE	TRUE	TRUE		N. K. hypermethylated	N. B. hypomethylated	A_failed-renal-hypermethylation	c 0	0.67	0.55	0.66	0.7	0.6	0.6	0.58	0.65	0.65	0.49	0.44	0.5	0.22	0.28	0.29	0.31	0.52	0.51	0.4	0.11	0.06	0.08	0.06	0.06	0.08	0.05	0.06	0.07	0.1	0.05	0.05	0.08
cg21735068	10404	CPQ	carboxypeptidase Q	Body	opensea	II	F	8	97975467	FALSE		TRUE		N. K. hypermethylated	N. B. hypomethylated	A_failed-renal-hypermethylation	c 0	0.5	0.53	0.86	0.77	0.75	0.76	0.73	0.62	0.54	0.53	0.45	0.51	0.38	0.31	0.43	0.39	0.4	0.45	0.52	0.11	0.09	0.18	0.09	0.12	0.11	0.15	0.41	0.07	0.08	0.06	0.06	0.08
cg26232553	unknown	unknown	unknown	IGR	opensea	I	F	8	101471097	FALSE	TRUE	TRUE		N. K. hypermethylated	N. B. hypomethylated	A_failed-renal-hypermethylation	c 0	0.68	0.74	0.56	0.69	0.61	0.66	0.72	0.67	0.65	0.56	0.58	0.58	0.51	0.5	0.53	0.49	0.47	0.47	0.48	0.54	0.42	0.35	0.41	0.42	0.42	0.48	0.45	0.42	0.4	0.36	0.41	0.42
cg27484483	50484	RRM2B	ribonucleotide reductase regulatory TP53 inducible subunit M2B	Body	shore	II	F	8	103249853	TRUE			TRUE	N. K. hypermethylated	N. B. hypomethylated	A_failed-renal-hypermethylation	c 0	0.13	0.49	0.62	0.66	0.6	0.41	0.43	0.46	0.45	0.44	0.43	0.26	0.24	0.25	0.33	0.27	0.4	0.45	0.26	0.22	0.15	0.16	0.12	0.13	0.11	0.13	0.85	0.07	0.09	0.07	0.11	0.45
cg24633771	157556	BAALC-AS2	BAALC antisense RNA 2	Body	shelf	II	F	8	104149619	TRUE				N. K. hypermethylated	N. B. hypomethylated	A_failed-renal-hypermethylation	c 0	0.06	0.09	0.11	0.1	0.11	0.1	0.09	0.08	0.14	0.08	0.08	0.06	0.06	0.09	0.07	0.06	0.08	0.07	0.07	0.04	0.04	0.03	0.04	0.04	0.05	0.04	0.08	0.04	0.06	0.02	0.03	0.03
cg02335971	27085	MTBP	MDM2 binding protein	TSS1500	island	I	F	8	121457381	TRUE	TRUE			N. K. hypermethylated	N. B. hypomethylated	A_failed-renal-hypermethylation	c 0	0.27	0.24	0.32	0.37	0.18	0.2	0.27	0.28	0.32	0.28	0.27	0.32	0.23	0.26	0.36	0.35	0.16	0.07	0.12	0.11	0.19	0.15	0.11	0.15	0.18	0.29	0.24	0.13	0.15	0.18	0.13	0.2
cg15893493	84985	FAM83A	family with sequence similarity 83 member A	1stExon	opensea	II	R	8	124194847	FALSE	TRUE			N. K. hypermethylated	N. B. hypomethylated	A_failed-renal-hypermethylation	c 0	0.13	0.12	0.08	0.11	0.09	0.1	0.08	0.16	0.11	0.1	0.1	0.1	0.08	0.08	0.08	0.09	0.11	0.08	0.08	0.04	0.08	0.12	0.04	0.04	0.03	0.07	0.04	0.05	0.07	0.03	0.03	0.08
cg25247520	100302185	MIR1204	microRNA 1204	TSS200	shore	II	F	8	128808017	TRUE				N. K. hypermethylated	N. B. hypomethylated	A_failed-renal-hypermethylation	c 0	0.9	0.89	0.82	0.92	0.9	0.91	0.81	0.32	0.37	0.48	0.43	0.56	0.65	0.59	0.6	0.6	0.45	0.64	0.52	0.06	0.37	0.57	0.25	0.13	0.4	0.56	0.86	0.06	0.1	0.07	0.06	0.15
cg11201447	100302185	MIR1204	microRNA 1204	TSS200	shore	II	F	8	128808063	TRUE				N. K. hypermethylated	N. B. hypomethylated	A_failed-renal-hypermethylation	c 0	0.55	0.88	0.81	0.92	0.87	0.87	0.58	0.32	0.31	0.44	0.32	0.54	0.55	0.56	0.47	0.49	0.34	0.48	0.43	0.04	0.1	0.14	0.07	0.08	0.14	0.21	0.63	0.05	0.08	0.05	0.05	0.08
cg02771336	50807	ASAP1	ArfGAP with SH3 domain, ankyrin repeat and PH domain 1	Body	opensea	II	R	8	131289180	FALSE		TRUE		N. K. hypermethylated	N. B. hypomethylated	A_failed-renal-hypermethylation	c 0	0.63	0.64	0.61	0.65	0.58	0.68	0.6	0.68	0.62	0.59	0.63	0.56	0.53	0.54	0.61	0.54	0.54	0.6	0.58	0.33	0.29	0.57	0.45	0.38	0.4	0.54	0.56	0.21	0.13	0.26	0.42	0.17
cg22042348	unknown	unknown	unknown	IGR	shelf	II	F	8	133495624	TRUE				N. K. hypermethylated	N. B. hypomethylated	A_failed-renal-hypermethylation	c 0	0.54	0.63	0.67	0.74	0.62	0.64	0.56	0.44	0.46	0.48	0.37	0.5	0.47	0.48	0.44	0.44	0.41	0.47	0.39	0.11	0.12	0.36	0.3	0.25	0.35	0.13	0.39	0.11	0.31	0.16	0.08	0.08
cg01287592	22898	DENND3	DENN domain containing 3	5'UTR	shore	II	F	8	142139839	TRUE				N. K. hypermethylated	N. B. hypomethylated	A_failed-renal-hypermethylation	c 0	0.08	0.07	0.07	0.06	0.06	0.06	0.06	0.05	0.06	0.05	0.04	0.03	0.03	0.03	0.04	0.03	0.04	0.04	0.03	0.01	0.01	0.01	0.01	0.01	0.01	0.01	0.01	0.01	0.01	0.01	0.01	0.02
cg17527975	22898	DENND3	DENN domain containing 3	Body	opensea	II	F	8	142192487	FALSE				N. K. hypermethylated	N. B. hypomethylated	A_failed-renal-hypermethylation	c 0	0.83	0.66	0.52	0.5	0.45	0.52	0.41	0.45	0.43	0.56	0.59	0.33	0.39	0.39	0.33	0.4	0.39	0.55	0.48	0.14	0.12	0.37	0.14	0.12	0.45	0.32	0.61	0.13	0.1	0.49	0.19	0.46
cg24843346	unknown	unknown	unknown	IGR	shore	II	F	8	142736091	TRUE				N. K. hypermethylated	N. B. hypomethylated	A_failed-renal-hypermethylation	c 0	0.55	0.52	0.57	0.56	0.57	0.57	0.38	0.47	0.55	0.49	0.43	0.51	0.44	0.48	0.4	0.46	0.48	0.43	0.43	0.14	0.24	0.41	0.33	0.13	0.31	0.19	0.45	0.15	0.11	0.46	0.28	0.1
cg15721448	4062	LY6H	lymphocyte antigen 6 family member H	3'UTR	shore	II	R	8	144239503	TRUE				N. K. hypermethylated	N. B. hypomethylated	A_failed-renal-hypermethylation	c 0	0.32	0.33	0.24	0.42	0.42	0.38	0.3	0.52	0.51	0.45	0.42	0.34	0.27	0.33	0.31	0.27	0.38	0.32	0.31	0.11	0.1	0.28	0.08	0.14	0.14	0.12	0.31	0.1	0.08	0.23	0.06	0.06
cg14824382	1936	EEF1D	eukaryotic translation elongation factor 1 delta	TSS1500	island	I	F	8	144680115	TRUE				N. K. hypermethylated	N. B. hypomethylated	A_failed-renal-hypermethylation	c 0	0.35	0.35	0.25	0.39	0.26	0.27	0.29	0.33	0.24	0.28	0.22	0.37	0.35	0.34	0.3	0.32	0.16	0.22	0.26	0.17	0.25	0.21	0.15	0.25	0.24	0.27	0.19	0.25	0.15	0.21	0.23	0.35
cg19405177	5339	PLEC	plectin	Body	island	II	R	8	145001428	TRUE				N. K. hypermethylated	N. B. hypomethylated	A_failed-renal-hypermethylation	c 0	0.7	0.71	0.55	0.74	0.77	0.61	0.67	0.81	0.68	0.5	0.44	0.66	0.72	0.53	0.55	0.43	0.51	0.52	0.52	0.47	0.37	0.69	0.64	0.7	0.51	0.46	0.34	0.47	0.49	0.34	0.36	0.53
cg04565464	4796	TONSL	tonsoku like, DNA repair protein	Body	island	I	F	8	145669602	TRUE				N. K. hypermethylated	N. B. hypomethylated	A_failed-renal-hypermethylation	c 0	0.36	0.43	0.45	0.47	0.32	0.3	0.37	0.34	0.3	0.28	0.32	0.33	0.33	0.4	0.4	0.48	0.19	0.28	0.29	0.22	0.22	0.29	0.26	0.26	0.23	0.29	0.17	0.29	0.12	0.26	0.23	0.55
cg13063040	4796	TONSL	tonsoku like, DNA repair protein	Body	island	I	F	8	145669623	TRUE				N. K. hypermethylated	N. B. hypomethylated	A_failed-renal-hypermethylation	c 0	0.4	0.44	0.39	0.46	0.37	0.33	0.39	0.41	0.42	0.39	0.31	0.44	0.38	0.34	0.49	0.49	0.36	0.34	0.26	0.25	0.36	0.35	0.33	0.35	0.32	0.41	0.32	0.32	0.31	0.32	0.3	0.38
cg03258139	6595	SMARCA2	SWI/SNF related, matrix associated, actin dependent regulator of chromatin, subfamily a, member 2	TSS1500	shore	II	R	9	2013970	TRUE				N. K. hypermethylated	N. B. hypomethylated	A_failed-renal-hypermethylation	c 0	0.48	0.5	0.66	0.66	0.65	0.49	0.67	0.57	0.61	0.45	0.54	0.49	0.4	0.34	0.35	0.38	0.46	0.48	0.4	0.25	0.1	0.2	0.1	0.14	0.6	0.15	0.36	0.08	0.11	0.12	0.06	0.07
cg13836518	7464	CORO2A	coronin 2A	3'UTR	shore	II	F	9	100883593	TRUE				N. K. hypermethylated	N. B. hypomethylated	A_failed-renal-hypermethylation	c 0	0.14	0.13	0.07	0.09	0.09	0.09	0.11	0.09	0.12	0.1	0.09	0.16	0.04	0.07	0.06	0.06	0.12	0.08	0.06	0.08	0.04	0.04	0.05	0.05	0.06	0.06	0.03	0.06	0.03	0.04	0.04	0.04
cg14170545	19	ABCA1	ATP binding cassette subfamily A member 1	5'UTR	shore	I	R	9	107688675	TRUE			TRUE	N. K. hypermethylated	N. B. hypomethylated	A_failed-renal-hypermethylation	c 0	0.27	0.4	0.44	0.49	0.37	0.34	0.43	0.31	0.22	0.13	0.17	0.2	0.21	0.18	0.11	0.36	0.23	0.11	0.18	0.27	0.29	0.15	0.17	0.22	0.08	0.32	0.07	0.11	0.06	0.14	0.13	0.09
cg13730105	7099	TLR4	toll like receptor 4	Body	opensea	I	R	9	120466837	FALSE		TRUE	TRUE	N. K. hypermethylated	N. B. hypomethylated	A_failed-renal-hypermethylation	c 0	0.25	0.28	0.38	0.33	0.26	0.3	0.27	0.27	0.29	0.25	0.23	0.24	0.17	0.16	0.23	0.15	0.15	0.14	0.19	0.21	0.18	0.12	0.12	0.16	0.14	0.25	0.17	0.14	0.07	0.1	0.23	0.17
cg14478589	2934	GSN	gelsolin	Body	opensea	II	R	9	124086862	FALSE				N. K. hypermethylated	N. B. hypomethylated	A_failed-renal-hypermethylation	c 0	0.62	0.65	0.7	0.63	0.66	0.75	0.51	0.52	0.53	0.52	0.55	0.46	0.45	0.48	0.47	0.49	0.47	0.47	0.48	0.14	0.14	0.36	0.26	0.12	0.35	0.38	0.2	0.14	0.15	0.47	0.14	0.58
cg00501774	5742	PTGS1	prostaglandin-endoperoxide synthase 1	TSS1500	opensea	II	F	9	125132660	FALSE				N. K. hypermethylated	N. B. hypomethylated	A_failed-renal-hypermethylation	c 0	0.69	0.69	0.69	0.66	0.67	0.7	0.72	0.55	0.56	0.55	0.53	0.51	0.47	0.49	0.53	0.5	0.5	0.53	0.48	0.36	0.35	0.58	0.61	0.56	0.25	0.45	0.47	0.13	0.13	0.52	0.32	0.51
cg13487666	10783	NEK6	NIMA related kinase 6	5'UTR	shore	I	R	9	127021157	TRUE	TRUE			N. K. hypermethylated	N. B. hypomethylated	A_failed-renal-hypermethylation	c 0	0.7	0.58	0.44	0.5	0.47	0.53	0.52	0.45	0.44	0.4	0.46	0.33	0.29	0.26	0.38	0.35	0.38	0.37	0.34	0.46	0.31	0.3	0.27	0.23	0.36	0.49	0.34	0.36	0.2	0.23	0.27	0.28
cg14392066	27433	TOR2A	torsin family 2 member A	Body	island	I	F	9	130497359	TRUE				N. K. hypermethylated	N. B. hypomethylated	A_failed-renal-hypermethylation	c 0	0.56	0.52	0.51	0.53	0.46	0.51	0.52	0.54	0.51	0.48	0.52	0.55	0.51	0.44	0.35	0.47	0.36	0.25	0.45	0.34	0.37	0.17	0.31	0.49	0.33	0.51	0.48	0.43	0.28	0.49	0.34	0.54
cg14023737	unknown	unknown	unknown	IGR	shore	II	R	9	132386878	TRUE				N. K. hypermethylated	N. B. hypomethylated	A_failed-renal-hypermethylation	c 0	0.29	0.29	0.38	0.39	0.3	0.26	0.28	0.24	0.25	0.27	0.22	0.3	0.22	0.21	0.27	0.22	0.21	0.22	0.17	0.08	0.09	0.11	0.07	0.06	0.12	0.11	0.06	0.09	0.09	0.13	0.06	0.13
cg13604008	9328	GTF3C5	general transcription factor IIIC subunit 5	5'UTR	island	I	F	9	135906154	TRUE				N. K. hypermethylated	N. B. hypomethylated	A_failed-renal-hypermethylation	c 0	0.29	0.29	0.24	0.29	0.1	0.22	0.27	0.27	0.27	0.27	0.24	0.29	0.31	0.3	0.3	0.28	0.08	0.09	0.09	0.06	0.11	0.08	0.09	0.11	0.12	0.28	0.12	0.16	0.05	0.11	0.11	0.31
cg16872071	5900	RALGDS	ral guanine nucleotide dissociation stimulator	Body	shore	II	F	9	135997155	TRUE				N. K. hypermethylated	N. B. hypomethylated	A_failed-renal-hypermethylation	c 0	0.13	0.18	0.14	0.15	0.34	0.18	0.34	0.22	0.29	0.25	0.23	0.15	0.09	0.12	0.14	0.13	0.18	0.16	0.14	0.1	0.07	0.09	0.1	0.1	0.13	0.18	0.15	0.1	0.07	0.29	0.1	0.07
cg01413354	5900	RALGDS	ral guanine nucleotide dissociation stimulator	Body	shore	II	R	9	136017755	TRUE		TRUE		N. K. hypermethylated	N. B. hypomethylated	A_failed-renal-hypermethylation	c 0	0.37	0.41	0.38	0.37	0.4	0.46	0.29	0.3	0.44	0.34	0.35	0.28	0.17	0.43	0.16	0.29	0.22	0.32	0.25	0.05	0.05	0.25	0.14	0.08	0.13	0.1	0.11	0.11	0.14	0.14	0.07	0.05
cg03630596	401563	LINC02908	long intergenic non-protein coding RNA 2908	5'UTR	island	II	R	9	139925856	TRUE				N. K. hypermethylated	N. B. hypomethylated	A_failed-renal-hypermethylation	c 0	0.64	0.67	0.7	0.75	0.55	0.56	0.58	0.6	0.63	0.57	0.52	0.63	0.58	0.56	0.56	0.56	0.5	0.49	0.51	0.19	0.43	0.43	0.34	0.38	0.37	0.45	0.43	0.11	0.14	0.54	0.29	0.57
cg09889848	22982	DIP2C	disco interacting protein 2 homolog C	Body	shore	I	F	10	370009	TRUE	TRUE	TRUE		N. K. hypermethylated	N. B. hypomethylated	A_failed-renal-hypermethylation	c 0	0.41	0.43	0.27	0.33	0.4	0.44	0.25	0.18	0.15	0.17	0.26	0.35	0.17	0.22	0.27	0.29	0.16	0.2	0.29	0.11	0.13	0.08	0.12	0.14	0.12	0.09	0.32	0.1	0.11	0.2	0.2	0.16
cg19334176	22982	DIP2C	disco interacting protein 2 homolog C	Body	shore	II	R	10	443029	TRUE				N. K. hypermethylated	N. B. hypomethylated	A_failed-renal-hypermethylation	c 0	0.14	0.29	0.45	0.48	0.4	0.41	0.3	0.48	0.48	0.49	0.39	0.4	0.28	0.3	0.36	0.31	0.26	0.32	0.3	0.09	0.12	0.3	0.13	0.12	0.15	0.11	0.31	0.12	0.11	0.35	0.14	0.06
cg23680451	1316	KLF6	KLF transcription factor 6	Body	island	II	R	10	3823790	TRUE				N. K. hypermethylated	N. B. hypomethylated	A_failed-renal-hypermethylation	c 0	0.16	0.29	0.35	0.53	0.4	0.29	0.26	0.36	0.35	0.33	0.19	0.27	0.09	0.17	0.18	0.15	0.13	0.17	0.16	0.03	0.03	0.03	0.03	0.03	0.03	0.03	0.03	0.02	0.02	0.02	0.02	0.05
cg22862480	57713	SFMBT2	Scm like with four mbt domains 2	5'UTR	island	I	F	10	7450355	TRUE				N. K. hypermethylated	N. B. hypomethylated	A_failed-renal-hypermethylation	c 0	0.28	0.29	0.25	0.31	0.19	0.2	0.21	0.24	0.24	0.28	0.27	0.26	0.27	0.3	0.28	0.28	0.13	0.16	0.23	0.13	0.15	0.16	0.12	0.23	0.17	0.25	0.24	0.18	0.07	0.18	0.14	0.21
cg08980715	unknown	unknown	unknown	IGR	island	I	F	10	8077830	TRUE				N. K. hypermethylated	N. B. hypomethylated	A_failed-renal-hypermethylation	c 0	0.18	0.31	0.35	0.45	0.4	0.24	0.26	0.26	0.33	0.23	0.22	0.24	0.22	0.18	0.33	0.29	0.2	0.22	0.26	0.32	0.15	0.14	0.21	0.22	0.14	0.18	0.28	0.15	0.08	0.39	0.19	0.24
cg00387524	unknown	unknown	unknown	IGR	shelf	II	F	10	11861819	TRUE				N. K. hypermethylated	N. B. hypomethylated	A_failed-renal-hypermethylation	c 0	0.12	0.13	0.11	0.28	0.09	0.29	0.17	0.11	0.17	0.06	0.11	0.15	0.12	0.1	0.11	0.1	0.16	0.1	0.13	0.02	0.04	0.06	0.03	0.04	0.05	0.05	0.05	0.08	0.04	0.02	0.03	0.03
cg26231267	57118	CAMK1D	calcium/calmodulin dependent protein kinase ID	Body	opensea	II	R	10	12648032	FALSE	TRUE	TRUE		N. K. hypermethylated	N. B. hypomethylated	A_failed-renal-hypermethylation	c 0	0.09	0.08	0.11	0.11	0.09	0.1	0.11	0.1	0.11	0.11	0.08	0.09	0.1	0.09	0.07	0.08	0.14	0.07	0.09	0.05	0.04	0.05	0.07	0.09	0.03	0.06	0.08	0.03	0.06	0.04	0.03	0.05
cg06680852	unknown	unknown	unknown	IGR	shelf	II	F	10	22722951	TRUE	TRUE			N. K. hypermethylated	N. B. hypomethylated	A_failed-renal-hypermethylation	c 0	0.37	0.5	0.18	0.58	0.57	0.58	0.38	0.64	0.53	0.47	0.47	0.38	0.28	0.33	0.35	0.24	0.31	0.34	0.33	0.11	0.06	0.06	0.06	0.1	0.06	0.08	0.05	0.06	0.04	0.06	0.05	0.07
cg07788865	unknown	unknown	unknown	IGR	opensea	II	F	10	30101042	FALSE	TRUE	TRUE		N. K. hypermethylated	N. B. hypomethylated	A_failed-renal-hypermethylation	c 0	0.07	0.09	0.09	0.1	0.09	0.09	0.1	0.11	0.15	0.11	0.1	0.11	0.09	0.1	0.09	0.07	0.09	0.09	0.08	0.04	0.03	0.05	0.04	0.07	0.03	0.05	0.06	0.03	0.03	0.03	0.02	0.04
cg27454102	unknown	unknown	unknown	IGR	opensea	II	R	10	32428473	FALSE	TRUE	TRUE		N. K. hypermethylated	N. B. hypomethylated	A_failed-renal-hypermethylation	c 0	0.1	0.09	0.1	0.11	0.1	0.1	0.09	0.1	0.12	0.12	0.1	0.09	0.06	0.08	0.06	0.06	0.09	0.07	0.06	0.02	0.02	0.02	0.02	0.01	0.03	0.02	0.04	0.02	0.02	0.02	0.03	0.02
cg15531788	57209	ZNF248	zinc finger protein 248	TSS200	island	I	F	10	38146671	TRUE				N. K. hypermethylated	N. B. hypomethylated	A_failed-renal-hypermethylation	c 0	0.28	0.3	0.22	0.32	0.1	0.13	0.19	0.26	0.23	0.26	0.22	0.27	0.28	0.29	0.29	0.28	0.06	0.07	0.1	0.07	0.14	0.08	0.08	0.12	0.12	0.27	0.17	0.1	0.11	0.15	0.1	0.2
cg10069493	240	ALOX5	arachidonate 5-lipoxygenase	Body	island	I	R	10	45914688	TRUE	TRUE	TRUE		N. K. hypermethylated	N. B. hypomethylated	A_failed-renal-hypermethylation	c 0	0.43	0.33	0.2	0.32	0.16	0.17	0.27	0.26	0.23	0.27	0.21	0.3	0.16	0.22	0.25	0.22	0.16	0.19	0.17	0.15	0.21	0.17	0.13	0.17	0.24	0.28	0.15	0.19	0.19	0.15	0.16	0.21
cg16814786	8031	NCOA4	nuclear receptor coactivator 4	5'UTR	shelf	II	R	10	51575763	TRUE		TRUE		N. K. hypermethylated	N. B. hypomethylated	A_failed-renal-hypermethylation	c 0	0.6	0.26	0.22	0.14	0.13	0.14	0.15	0.31	0.39	0.31	0.31	0.21	0.12	0.18	0.15	0.16	0.28	0.18	0.17	0.14	0.05	0.06	0.1	0.04	0.07	0.3	0.11	0.06	0.03	0.08	0.05	0.19
cg12402038	5592	PRKG1	protein kinase cGMP-dependent 1	Body	island	I	F	10	53459369	TRUE				N. K. hypermethylated	N. B. hypomethylated	A_failed-renal-hypermethylation	c 0	0.1	0.09	0.15	0.24	0.11	0.07	0.1	0.11	0.13	0.15	0.12	0.12	0.1	0.09	0.16	0.16	0.05	0.03	0.05	0.07	0.04	0.04	0.03	0.04	0.07	0.17	0.08	0.06	0.03	0.06	0.06	0.09
cg22641201	80114	BICC1	BicC family RNA binding protein 1	Body	opensea	II	F	10	60401105	FALSE		TRUE	TRUE	N. K. hypermethylated	N. B. hypomethylated	A_failed-renal-hypermethylation	c 0	0.05	0.08	0.08	0.07	0.06	0.05	0.05	0.06	0.05	0.07	0.05	0.04	0.05	0.05	0.06	0.04	0.03	0.05	0.06	0.02	0.01	0.01	0.02	0.04	0.01	0.02	0.04	0.01	0.01	0.04	0.02	0.02
cg25204955	27143	PALD1	phosphatase domain containing paladin 1	5'UTR	opensea	II	F	10	72254314	FALSE				N. K. hypermethylated	N. B. hypomethylated	A_failed-renal-hypermethylation	c 0	0.17	0.19	0.26	0.21	0.19	0.24	0.16	0.28	0.31	0.28	0.15	0.15	0.17	0.12	0.18	0.1	0.12	0.09	0.16	0.07	0.07	0.13	0.08	0.07	0.1	0.09	0.04	0.07	0.09	0.12	0.07	0.06
cg11469325	51021	MRPS16	mitochondrial ribosomal protein S16	1stExon	island	I	R	10	75012359	TRUE				N. K. hypermethylated	N. B. hypomethylated	A_failed-renal-hypermethylation	c 0	0.32	0.34	0.2	0.29	0.12	0.26	0.17	0.15	0.18	0.21	0.25	0.29	0.24	0.23	0.24	0.15	0.1	0.12	0.13	0.07	0.1	0.12	0.09	0.1	0.1	0.27	0.15	0.12	0.06	0.28	0.22	0.22
cg18141918	5728	PTEN	phosphatase and tensin homolog	TSS1500	island	I	R	10	89622539	TRUE	TRUE			N. K. hypermethylated	N. B. hypomethylated	A_failed-renal-hypermethylation	c 0	0.26	0.19	0.16	0.22	0.07	0.07	0.12	0.14	0.14	0.17	0.13	0.19	0.13	0.19	0.18	0.21	0.05	0.08	0.04	0.07	0.1	0.06	0.06	0.09	0.08	0.18	0.09	0.07	0.09	0.11	0.07	0.14
cg25430838	unknown	unknown	unknown	IGR	opensea	II	R	10	89823823	FALSE		TRUE		N. K. hypermethylated	N. B. hypomethylated	A_failed-renal-hypermethylation	c 0	0.55	0.57	0.33	0.43	0.3	0.37	0.52	0.56	0.51	0.43	0.38	0.3	0.14	0.22	0.21	0.16	0.27	0.23	0.2	0.3	0.08	0.19	0.4	0.13	0.37	0.48	0.53	0.08	0.06	0.08	0.07	0.08
cg23264429	57559	STAMBPL1	STAM binding protein like 1	5'UTR	shore	II	R	10	90642003	TRUE				N. K. hypermethylated	N. B. hypomethylated	A_failed-renal-hypermethylation	c 0	0.77	0.73	0.6	0.81	0.71	0.8	0.56	0.46	0.33	0.49	0.43	0.43	0.39	0.41	0.5	0.39	0.46	0.42	0.38	0.08	0.14	0.58	0.33	0.32	0.41	0.11	0.71	0.12	0.36	0.06	0.04	0.07
cg03158499	59	ACTA2	actin alpha 2, smooth muscle	TSS200	shore	I	R	10	90751244	TRUE	TRUE		TRUE	N. K. hypermethylated	N. B. hypomethylated	A_failed-renal-hypermethylation	c 0	0.24	0.29	0.25	0.28	0.2	0.17	0.17	0.22	0.23	0.26	0.2	0.24	0.14	0.26	0.24	0.23	0.19	0.1	0.07	0.1	0.07	0.14	0.08	0.12	0.07	0.22	0.22	0.15	0.17	0.21	0.15	0.24
cg09797463	3988	LIPA	lipase A, lysosomal acid type	Body	opensea	II	R	10	90995297	FALSE		TRUE		N. K. hypermethylated	N. B. hypomethylated	A_failed-renal-hypermethylation	c 0	0.83	0.84	0.72	0.82	0.82	0.81	0.86	0.59	0.58	0.54	0.51	0.43	0.4	0.38	0.41	0.39	0.44	0.45	0.42	0.49	0.32	0.6	0.65	0.53	0.63	0.51	0.59	0.14	0.06	0.18	0.48	0.1
cg27247650	3416	IDE	insulin degrading enzyme	TSS200	island	I	R	10	94333961	TRUE				N. K. hypermethylated	N. B. hypomethylated	A_failed-renal-hypermethylation	c 0	0.35	0.37	0.35	0.4	0.35	0.32	0.37	0.35	0.31	0.35	0.36	0.37	0.36	0.35	0.46	0.44	0.25	0.33	0.3	0.18	0.28	0.27	0.29	0.31	0.24	0.38	0.28	0.28	0.17	0.27	0.27	0.37
cg06334471	3070	HELLS	helicase, lymphoid specific	1stExon	island	I	R	10	96305598	TRUE			TRUE	N. K. hypermethylated	N. B. hypomethylated	A_failed-renal-hypermethylation	c 0	0.2	0.3	0.24	0.25	0.28	0.19	0.2	0.16	0.23	0.24	0.18	0.21	0.27	0.23	0.24	0.28	0.18	0.14	0.15	0.16	0.15	0.19	0.11	0.16	0.16	0.27	0.17	0.14	0.09	0.17	0.21	0.15
cg00793774	81603	TRIM8	tripartite motif containing 8	TSS1500	island	II	R	10	104403707	TRUE				N. K. hypermethylated	N. B. hypomethylated	A_failed-renal-hypermethylation	c 0	0.11	0.44	0.11	0.02	0.02	0.13	0.1	0.04	0.06	0.47	0.04	0.04	0.03	0.04	0.04	0.04	0.05	0.05	0.04	0.04	0.09	0.08	0.02	0.01	0.02	0.01	0.03	0.09	0.04	0.04	0.03	0.02
cg00368059	119391	GSTO2	glutathione S-transferase omega 2	Body	island	I	F	10	106034747	TRUE	TRUE	TRUE		N. K. hypermethylated	N. B. hypomethylated	A_failed-renal-hypermethylation	c 0	0.27	0.28	0.24	0.22	0.25	0.3	0.17	0.2	0.18	0.18	0.17	0.24	0.28	0.3	0.12	0.17	0.22	0.23	0.2	0.18	0.24	0.17	0.22	0.19	0.15	0.16	0.19	0.21	0.11	0.22	0.15	0.09
cg18780288	7511	XPNPEP1	X-prolyl aminopeptidase 1	Body	opensea	II	R	10	111659903	FALSE		TRUE		N. K. hypermethylated	N. B. hypomethylated	A_failed-renal-hypermethylation	c 0	0.32	0.5	0.33	0.38	0.38	0.5	0.29	0.41	0.38	0.32	0.25	0.25	0.13	0.16	0.17	0.13	0.24	0.18	0.14	0.1	0.07	0.28	0.14	0.14	0.21	0.1	0.1	0.04	0.06	0.06	0.11	0.06
cg03661616	9126	SMC3	structural maintenance of chromosomes 3	5'UTR	island	I	F	10	112327538	TRUE	TRUE			N. K. hypermethylated	N. B. hypomethylated	A_failed-renal-hypermethylation	c 0	0.46	0.54	0.38	0.55	0.55	0.41	0.37	0.44	0.43	0.45	0.47	0.49	0.33	0.37	0.52	0.45	0.42	0.48	0.41	0.32	0.35	0.47	0.22	0.34	0.34	0.49	0.37	0.4	0.33	0.36	0.34	0.25
cg09731288	27250	PDCD4	programmed cell death 4	5'UTR	island	I	R	10	112632370	TRUE	TRUE			N. K. hypermethylated	N. B. hypomethylated	A_failed-renal-hypermethylation	c 0	0.33	0.45	0.26	0.46	0.44	0.19	0.28	0.3	0.33	0.32	0.35	0.31	0.26	0.34	0.4	0.39	0.35	0.35	0.39	0.33	0.3	0.3	0.13	0.26	0.19	0.41	0.23	0.19	0.16	0.27	0.19	0.19
cg03850986	3983	ABLIM1	actin binding LIM protein 1	Body	opensea	II	F	10	116408382	FALSE	TRUE	TRUE		N. K. hypermethylated	N. B. hypomethylated	A_failed-renal-hypermethylation	c 0	0.46	0.74	0.75	0.78	0.68	0.64	0.72	0.59	0.54	0.48	0.39	0.36	0.31	0.28	0.31	0.25	0.33	0.38	0.27	0.12	0.08	0.07	0.06	0.06	0.09	0.05	0.07	0.06	0.04	0.06	0.1	0.09
cg08472559	92565	FANK1	fibronectin type III and ankyrin repeat domains 1	TSS200	island	I	F	10	127585083	TRUE	TRUE			N. K. hypermethylated	N. B. hypomethylated	A_failed-renal-hypermethylation	c 0	0.48	0.59	0.42	0.52	0.48	0.44	0.47	0.47	0.5	0.54	0.55	0.46	0.42	0.45	0.51	0.51	0.44	0.43	0.54	0.44	0.39	0.49	0.38	0.41	0.41	0.53	0.44	0.4	0.35	0.41	0.41	0.45
cg26871885	60626	RIC8A	RIC8 guanine nucleotide exchange factor A	TSS1500	island	I	R	11	207525	TRUE				N. K. hypermethylated	N. B. hypomethylated	A_failed-renal-hypermethylation	c 0	0.28	0.29	0.25	0.29	0.12	0.25	0.28	0.27	0.26	0.27	0.25	0.25	0.29	0.28	0.28	0.28	0.11	0.06	0.13	0.07	0.15	0.13	0.09	0.22	0.1	0.26	0.19	0.17	0.13	0.21	0.16	0.29
cg20299572	55249	YY1AP1	YY1 associated protein 1	Body	opensea	II	F	11	1750763	FALSE				N. K. hypermethylated	N. B. hypomethylated	A_failed-renal-hypermethylation	c 0	0.78	0.78	0.71	0.71	0.76	0.78	0.63	0.34	0.43	0.42	0.43	0.62	0.47	0.51	0.48	0.46	0.39	0.46	0.5	0.1	0.38	0.36	0.29	0.11	0.14	0.23	0.13	0.08	0.09	0.11	0.1	0.12
cg07194984	unknown	unknown	unknown	IGR	opensea	II	F	11	2128771	FALSE				N. K. hypermethylated	N. B. hypomethylated	A_failed-renal-hypermethylation	c 0	0.72	0.83	0.76	0.74	0.77	0.82	0.67	0.55	0.53	0.59	0.55	0.51	0.63	0.6	0.64	0.61	0.62	0.69	0.61	0.16	0.59	0.68	0.6	0.75	0.56	0.71	0.23	0.15	0.14	0.61	0.15	0.48
cg16465939	3784	KCNQ1	potassium voltage-gated channel subfamily Q member 1	Body	shore	II	F	11	2554410	TRUE		TRUE		N. K. hypermethylated	N. B. hypomethylated	A_failed-renal-hypermethylation	c 0	0.18	0.13	0.12	0.11	0.12	0.13	0.12	0.17	0.22	0.19	0.16	0.13	0.09	0.11	0.13	0.1	0.14	0.12	0.12	0.08	0.08	0.11	0.12	0.1	0.09	0.08	0.1	0.09	0.06	0.09	0.07	0.05
cg16587707	5003	SLC22A18AS	SLC22A18 antisense RNA	Body	shelf	II	F	11	2920265	TRUE	TRUE	TRUE		N. K. hypermethylated	N. B. hypomethylated	A_failed-renal-hypermethylation	c 0	0.54	0.55	0.55	0.59	0.53	0.66	0.55	0.6	0.59	0.55	0.61	0.79	0.61	0.57	0.55	0.47	0.51	0.59	0.58	0.24	0.71	0.46	0.33	0.13	0.54	0.27	0.5	0.12	0.08	0.13	0.33	0.11
cg01418188	114879	OSBPL5	oxysterol binding protein like 5	Body	shelf	II	F	11	3145609	TRUE	TRUE	TRUE		N. K. hypermethylated	N. B. hypomethylated	A_failed-renal-hypermethylation	c 0	0.29	0.44	0.28	0.52	0.56	0.52	0.55	0.55	0.51	0.43	0.39	0.35	0.2	0.29	0.29	0.24	0.31	0.27	0.23	0.08	0.1	0.13	0.1	0.09	0.32	0.33	0.51	0.09	0.11	0.11	0.14	0.11
cg05133853	3044	HBBP1	hemoglobin subunit beta pseudogene 1	TSS200	opensea	II	F	11	5265008	FALSE				N. K. hypermethylated	N. B. hypomethylated	A_failed-renal-hypermethylation	c 0	0.37	0.28	0.33	0.42	0.29	0.41	0.21	0.3	0.21	0.39	0.22	0.21	0.13	0.15	0.13	0.13	0.1	0.14	0.16	0.06	0.06	0.08	0.08	0.07	0.1	0.06	0.1	0.05	0.03	0.04	0.03	0.06
cg15511120	unknown	unknown	unknown	IGR	opensea	II	F	11	6598119	FALSE		TRUE		N. K. hypermethylated	N. B. hypomethylated	A_failed-renal-hypermethylation	c 0	0.3	0.32	0.35	0.42	0.35	0.37	0.38	0.56	0.51	0.42	0.41	0.33	0.18	0.26	0.25	0.2	0.3	0.26	0.21	0.14	0.09	0.24	0.22	0.11	0.2	0.28	0.2	0.13	0.09	0.12	0.12	0.07
cg04941127	6764	DENND2B	DENN domain containing 2B	5'UTR	island	I	R	11	8892760	TRUE				N. K. hypermethylated	N. B. hypomethylated	A_failed-renal-hypermethylation	c 0	0.61	0.59	0.57	0.68	0.52	0.35	0.63	0.66	0.63	0.63	0.53	0.63	0.52	0.57	0.64	0.62	0.4	0.43	0.49	0.48	0.42	0.42	0.39	0.42	0.38	0.62	0.43	0.44	0.36	0.36	0.4	0.63
cg20264566	81846	SBF2	SET binding factor 2	TSS1500	island	I	R	11	10316295	TRUE	TRUE			N. K. hypermethylated	N. B. hypomethylated	A_failed-renal-hypermethylation	c 0	0.61	0.67	0.54	0.63	0.61	0.56	0.57	0.52	0.59	0.54	0.54	0.55	0.5	0.59	0.59	0.61	0.59	0.54	0.62	0.49	0.38	0.6	0.24	0.43	0.51	0.55	0.49	0.56	0.26	0.43	0.5	0.36
cg06982805	84188	FAR1	fatty acyl-CoA reductase 1	TSS200	island	I	F	11	13690105	TRUE				N. K. hypermethylated	N. B. hypomethylated	A_failed-renal-hypermethylation	c 0	0.09	0.17	0.12	0.23	0.2	0.24	0.09	0.11	0.22	0.25	0.14	0.13	0.23	0.15	0.15	0.14	0.06	0.05	0.09	0.07	0.09	0.08	0.09	0.15	0.08	0.12	0.08	0.06	0.05	0.1	0.1	0.1
cg07554046	unknown	unknown	unknown	IGR	opensea	II	F	11	15933403	FALSE		TRUE		N. K. hypermethylated	N. B. hypomethylated	A_failed-renal-hypermethylation	c 0	0.18	0.23	0.29	0.34	0.3	0.32	0.19	0.31	0.41	0.3	0.22	0.24	0.12	0.17	0.14	0.14	0.25	0.15	0.14	0.07	0.07	0.09	0.08	0.05	0.08	0.13	0.08	0.06	0.08	0.05	0.07	0.06
cg07541559	25841	ABTB2	ankyrin repeat and BTB domain containing 2	Body	opensea	II	F	11	34288225	FALSE	TRUE	TRUE		N. K. hypermethylated	N. B. hypomethylated	A_failed-renal-hypermethylation	c 0	0.05	0.07	0.09	0.1	0.1	0.1	0.08	0.08	0.05	0.07	0.08	0.07	0.06	0.06	0.07	0.07	0.1	0.08	0.08	0.08	0.03	0.04	0.05	0.06	0.03	0.04	0.03	0.02	0.03	0.04	0.02	0.06
cg23062006	4038	LRP4	LDL receptor related protein 4	TSS200	shore	I	F	11	46940220	TRUE	TRUE		TRUE	N. K. hypermethylated	N. B. hypomethylated	A_failed-renal-hypermethylation	c 0	0.45	0.52	0.38	0.49	0.41	0.39	0.45	0.45	0.43	0.43	0.47	0.49	0.43	0.48	0.49	0.49	0.37	0.36	0.41	0.32	0.38	0.33	0.37	0.35	0.33	0.48	0.39	0.36	0.32	0.39	0.37	0.46
cg19851384	5795	PTPRJ	protein tyrosine phosphatase receptor type J	TSS1500	island	I	R	11	48001835	TRUE				N. K. hypermethylated	N. B. hypomethylated	A_failed-renal-hypermethylation	c 0	0.3	0.26	0.3	0.38	0.24	0.24	0.25	0.35	0.36	0.32	0.31	0.38	0.3	0.33	0.37	0.39	0.16	0.13	0.26	0.14	0.24	0.19	0.1	0.25	0.24	0.33	0.25	0.2	0.12	0.25	0.19	0.25
cg08643824	9404	LPXN	leupaxin	3'UTR	opensea	II	F	11	58294523	FALSE				N. K. hypermethylated	N. B. hypomethylated	A_failed-renal-hypermethylation	c 0	0.61	0.59	0.71	0.62	0.68	0.63	0.73	0.6	0.65	0.58	0.54	0.56	0.55	0.47	0.54	0.46	0.56	0.58	0.46	0.35	0.33	0.48	0.43	0.26	0.58	0.21	0.44	0.13	0.11	0.34	0.43	0.15
cg06881914	64231	MS4A6A	membrane spanning 4-domains A6A	TSS1500	opensea	II	F	11	59951663	FALSE				N. K. hypermethylated	N. B. hypomethylated	A_failed-renal-hypermethylation	c 0	0.48	0.43	0.68	0.64	0.46	0.57	0.63	0.6	0.59	0.51	0.47	0.43	0.34	0.35	0.41	0.3	0.41	0.39	0.33	0.2	0.07	0.15	0.57	0.45	0.51	0.38	0.57	0.11	0.1	0.14	0.08	0.5
cg05131646	9066	SYT7	synaptotagmin 7	Body	shore	II	F	11	61324780	TRUE				N. K. hypermethylated	N. B. hypomethylated	A_failed-renal-hypermethylation	c 0	0.63	0.61	0.51	0.65	0.59	0.57	0.55	0.38	0.46	0.44	0.43	0.48	0.44	0.47	0.45	0.43	0.49	0.42	0.36	0.1	0.12	0.26	0.13	0.38	0.19	0.21	0.46	0.14	0.13	0.07	0.22	0.31
cg15540553	5331	PLCB3	phospholipase C beta 3	TSS1500	island	I	F	11	64018643	TRUE				N. K. hypermethylated	N. B. hypomethylated	A_failed-renal-hypermethylation	c 0	0.25	0.29	0.26	0.26	0.21	0.16	0.25	0.26	0.27	0.25	0.23	0.27	0.27	0.29	0.27	0.27	0.1	0.11	0.11	0.07	0.18	0.17	0.1	0.2	0.12	0.24	0.16	0.13	0.1	0.22	0.18	0.24
cg19831303	8986	RPS6KA4	ribosomal protein S6 kinase A4	TSS200	island	I	R	11	64126461	TRUE		TRUE		N. K. hypermethylated	N. B. hypomethylated	A_failed-renal-hypermethylation	c 0	0.29	0.25	0.26	0.25	0.2	0.14	0.13	0.17	0.22	0.19	0.22	0.16	0.14	0.28	0.25	0.25	0.08	0.21	0.14	0.1	0.13	0.18	0.11	0.1	0.09	0.18	0.21	0.12	0.03	0.17	0.12	0.25
cg15681626	unknown	unknown	unknown	IGR	island	I	F	11	64739253	TRUE	TRUE			N. K. hypermethylated	N. B. hypomethylated	A_failed-renal-hypermethylation	c 0	0.32	0.55	0.23	0.36	0.5	0.49	0.31	0.27	0.24	0.22	0.61	0.19	0.28	0.2	0.2	0.31	0.33	0.24	0.46	0.42	0.16	0.31	0.32	0.17	0.34	0.45	0.17	0.08	0.15	0.24	0.24	0.22
cg11034978	unknown	unknown	unknown	IGR	opensea	II	F	11	64837010	FALSE				N. K. hypermethylated	N. B. hypomethylated	A_failed-renal-hypermethylation	c 0	0.24	0.14	0.15	0.22	0.18	0.24	0.16	0.21	0.21	0.18	0.15	0.11	0.08	0.12	0.11	0.08	0.15	0.1	0.09	0.05	0.04	0.08	0.08	0.07	0.05	0.08	0.1	0.03	0.06	0.04	0.03	0.08
cg04327181	1474	CST6	cystatin E/M	1stExon	island	I	F	11	65779526	TRUE				N. K. hypermethylated	N. B. hypomethylated	A_failed-renal-hypermethylation	c 0	0.85	0.92	0.94	0.08	0.11	0.12	0.16	0.95	0.93	0.95	0.13	0.09	0.11	0.1	0.13	0.21	0.19	0.16	0.24	0.27	0.15	0.2	0.25	0.09	0.22	0.07	0.13	0.19	0.1	0.14	0.18	0.13
cg19090861	57124	CD248	CD248 molecule	TSS1500	shore	II	F	11	66085958	TRUE	TRUE			N. K. hypermethylated	N. B. hypomethylated	A_failed-renal-hypermethylation	c 0	0.43	0.29	0.13	0.13	0.13	0.13	0.14	0.15	0.16	0.14	0.18	0.14	0.09	0.09	0.11	0.1	0.16	0.13	0.1	0.09	0.07	0.1	0.11	0.09	0.08	0.13	0.06	0.05	0.03	0.05	0.05	0.05
cg12939085	5499	PPP1CA	protein phosphatase 1 catalytic subunit alpha	Body	shore	II	F	11	67166104	TRUE				N. K. hypermethylated	N. B. hypomethylated	A_failed-renal-hypermethylation	c 0	0.69	0.75	0.66	0.71	0.63	0.68	0.67	0.66	0.65	0.6	0.53	0.54	0.49	0.51	0.53	0.48	0.55	0.48	0.46	0.4	0.4	0.65	0.62	0.6	0.64	0.41	0.57	0.14	0.35	0.42	0.16	0.54
cg26830558	unknown	unknown	unknown	IGR	opensea	II	R	11	69874845	FALSE		TRUE		N. K. hypermethylated	N. B. hypomethylated	A_failed-renal-hypermethylation	c 0	0.64	0.58	0.56	0.58	0.68	0.67	0.55	0.51	0.47	0.51	0.43	0.42	0.42	0.55	0.53	0.53	0.57	0.47	0.51	0.27	0.17	0.54	0.41	0.41	0.29	0.31	0.62	0.14	0.36	0.61	0.16	0.52
cg15632675	55107	ANO1	anoctamin 1	Body	island	II	R	11	69933978	TRUE			TRUE	N. K. hypermethylated	N. B. hypomethylated	A_failed-renal-hypermethylation	c 0	0.43	0.4	0.54	0.56	0.46	0.5	0.59	0.52	0.41	0.54	0.56	0.49	0.48	0.58	0.57	0.57	0.55	0.5	0.51	0.18	0.23	0.48	0.51	0.37	0.34	0.34	0.45	0.18	0.25	0.41	0.34	0.11
cg17174146	10714	POLD3	DNA polymerase delta 3, accessory subunit	TSS200	shore	I	F	11	74303501	TRUE	TRUE			N. K. hypermethylated	N. B. hypomethylated	A_failed-renal-hypermethylation	c 0	0.26	0.29	0.25	0.26	0.13	0.27	0.24	0.25	0.26	0.22	0.24	0.24	0.23	0.27	0.27	0.27	0.12	0.16	0.13	0.05	0.16	0.18	0.15	0.21	0.12	0.26	0.16	0.17	0.15	0.19	0.17	0.23
cg18589858	11309	SLCO2B1	solute carrier organic anion transporter family member 2B1	TSS1500	opensea	II	R	11	74860985	FALSE				N. K. hypermethylated	N. B. hypomethylated	A_failed-renal-hypermethylation	c 0	0.82	0.76	0.83	0.8	0.8	0.74	0.82	0.64	0.68	0.58	0.65	0.56	0.61	0.54	0.59	0.59	0.61	0.57	0.57	0.39	0.41	0.6	0.56	0.6	0.44	0.61	0.69	0.14	0.1	0.56	0.39	0.55
cg02266452	338699	ANKRD42	ankyrin repeat domain 42	TSS200	island	I	R	11	82905235	TRUE				N. K. hypermethylated	N. B. hypomethylated	A_failed-renal-hypermethylation	c 0	0.38	0.49	0.32	0.52	0.31	0.37	0.29	0.42	0.44	0.45	0.45	0.48	0.33	0.39	0.47	0.49	0.29	0.18	0.31	0.21	0.31	0.32	0.13	0.32	0.28	0.4	0.29	0.31	0.22	0.28	0.32	0.31
cg13536080	unknown	unknown	unknown	IGR	opensea	II	R	11	85659096	FALSE		TRUE		N. K. hypermethylated	N. B. hypomethylated	A_failed-renal-hypermethylation	c 0	0.14	0.11	0.1	0.1	0.11	0.11	0.08	0.09	0.08	0.06	0.06	0.07	0.05	0.04	0.06	0.04	0.06	0.08	0.06	0.01	0.01	0.02	0.02	0.02	0.02	0.02	0.02	0.02	0.02	0.02	0.02	0.02
cg11304234	3606	IL18	interleukin 18	5'UTR	opensea	II	R	11	112034801	FALSE				N. K. hypermethylated	N. B. hypomethylated	A_failed-renal-hypermethylation	c 0	0.11	0.09	0.09	0.08	0.07	0.08	0.08	0.07	0.08	0.1	0.08	0.12	0.06	0.07	0.1	0.05	0.07	0.08	0.09	0.06	0.04	0.05	0.06	0.06	0.03	0.08	0.05	0.02	0.02	0.03	0.02	0.06
cg03304763	56158	TEX12	testis expressed 12	TSS1500	opensea	II	F	11	112037427	FALSE				N. K. hypermethylated	N. B. hypomethylated	A_failed-renal-hypermethylation	c 0	0.88	0.84	0.57	0.76	0.92	0.63	0.8	0.76	0.75	0.67	0.68	0.68	0.49	0.47	0.56	0.42	0.56	0.61	0.52	0.69	0.2	0.38	0.41	0.62	0.39	0.32	0.56	0.13	0.11	0.09	0.18	0.21
cg17490921	8882	ZPR1	ZPR1 zinc finger	TSS200	island	I	R	11	116658887	TRUE			TRUE	N. K. hypermethylated	N. B. hypomethylated	A_failed-renal-hypermethylation	c 0	0.23	0.14	0.14	0.18	0.08	0.3	0.19	0.14	0.14	0.23	0.23	0.22	0.2	0.17	0.27	0.12	0.06	0.03	0.08	0.03	0.1	0.07	0.1	0.1	0.04	0.19	0.11	0.15	0.06	0.11	0.08	0.12
cg05912212	unknown	unknown	unknown	IGR	opensea	II	F	11	119622531	FALSE				N. K. hypermethylated	N. B. hypomethylated	A_failed-renal-hypermethylation	c 0	0.06	0.07	0.06	0.09	0.07	0.08	0.07	0.04	0.04	0.06	0.04	0.04	0.05	0.05	0.05	0.06	0.04	0.04	0.04	0.02	0.03	0.03	0.02	0.03	0.02	0.05	0.03	0.01	0.03	0.03	0.02	0.03
cg01282174	unknown	unknown	unknown	IGR	opensea	II	F	11	119630144	FALSE	TRUE			N. K. hypermethylated	N. B. hypomethylated	A_failed-renal-hypermethylation	c 0	0.24	0.49	0.54	0.54	0.39	0.42	0.45	0.32	0.58	0.36	0.27	0.49	0.28	0.2	0.22	0.31	0.38	0.21	0.29	0.08	0.09	0.11	0.08	0.08	0.09	0.09	0.38	0.09	0.09	0.07	0.1	0.14
cg24050671	80071	CCDC15	coiled-coil domain containing 15	TSS1500	shore	I	F	11	124823775	TRUE	TRUE			N. K. hypermethylated	N. B. hypomethylated	A_failed-renal-hypermethylation	c 0	0.23	0.23	0.21	0.19	0.21	0.19	0.23	0.23	0.16	0.21	0.23	0.21	0.19	0.22	0.2	0.29	0.14	0.16	0.16	0.15	0.18	0.16	0.12	0.21	0.14	0.15	0.23	0.12	0.22	0.2	0.18	0.14
cg15375883	6484	ST3GAL4	ST3 beta-galactoside alpha-2,3-sialyltransferase 4	TSS200	island	I	F	11	126226033	TRUE				N. K. hypermethylated	N. B. hypomethylated	A_failed-renal-hypermethylation	c 0	0.29	0.27	0.26	0.31	0.28	0.29	0.26	0.24	0.28	0.25	0.25	0.27	0.29	0.29	0.27	0.28	0.21	0.21	0.2	0.2	0.26	0.25	0.19	0.27	0.24	0.23	0.26	0.22	0.18	0.24	0.24	0.22
cg07230581	4978	OPCML	opioid binding protein/cell adhesion molecule like	TSS1500	opensea	II	F	11	133403211	FALSE				N. K. hypermethylated	N. B. hypomethylated	A_failed-renal-hypermethylation	c 0	0.09	0.12	0.16	0.15	0.14	0.14	0.14	0.08	0.09	0.13	0.11	0.11	0.12	0.08	0.14	0.12	0.13	0.1	0.1	0.05	0.04	0.09	0.12	0.11	0.07	0.07	0.1	0.06	0.06	0.04	0.03	0.05
cg25213107	27087	B3GAT1	beta-1,3-glucuronyltransferase 1	TSS1500	island	I	R	11	134282864	TRUE	TRUE			N. K. hypermethylated	N. B. hypomethylated	A_failed-renal-hypermethylation	c 0	0.15	0.16	0.12	0.23	0.19	0.26	0.14	0.16	0.17	0.16	0.16	0.2	0.17	0.17	0.2	0.19	0.15	0.14	0.21	0.1	0.15	0.16	0.11	0.14	0.15	0.16	0.13	0.12	0.09	0.14	0.14	0.19
cg19115941	440073	IQSEC3	IQ motif and Sec7 domain ArfGEF 3	Body	island	I	F	12	187284	TRUE				N. K. hypermethylated	N. B. hypomethylated	A_failed-renal-hypermethylation	c 0	0.43	0.59	0.37	0.5	0.43	0.32	0.4	0.46	0.45	0.43	0.52	0.44	0.34	0.37	0.54	0.52	0.41	0.49	0.53	0.31	0.36	0.49	0.11	0.34	0.44	0.37	0.31	0.29	0.21	0.35	0.38	0.36
cg27504582	unknown	unknown	unknown	TSS200	opensea	I	F	12	1609490	FALSE	TRUE			N. K. hypermethylated	N. B. hypomethylated	A_failed-renal-hypermethylation	c 0	0.42	0.32	0.22	0.21	0.24	0.26	0.26	0.3	0.4	0.34	0.24	0.26	0.29	0.19	0.16	0.18	0.23	0.17	0.25	0.2	0.19	0.23	0.27	0.25	0.21	0.18	0.19	0.17	0.2	0.16	0.15	0.22
cg11596580	56341	PRMT8	protein arginine methyltransferase 8	1stExon	island	I	F	12	3600764	TRUE				N. K. hypermethylated	N. B. hypomethylated	A_failed-renal-hypermethylation	c 0	0.49	0.51	0.38	0.52	0.49	0.46	0.43	0.41	0.43	0.47	0.48	0.44	0.43	0.42	0.53	0.52	0.39	0.43	0.48	0.41	0.37	0.48	0.33	0.37	0.4	0.56	0.38	0.39	0.35	0.37	0.39	0.41
cg12376068	196500	PIANP	PILR alpha associated neural protein	5'UTR	island	I	R	12	6809512	TRUE	TRUE			N. K. hypermethylated	N. B. hypomethylated	A_failed-renal-hypermethylation	c 0	0.42	0.42	0.31	0.42	0.26	0.35	0.29	0.31	0.41	0.4	0.43	0.39	0.32	0.27	0.32	0.37	0.23	0.27	0.25	0.17	0.25	0.19	0.16	0.24	0.2	0.41	0.26	0.28	0.2	0.2	0.16	0.35
cg17475456	9976	CLEC2B	C-type lectin domain family 2 member B	1stExon	opensea	II	R	12	10022435	FALSE				N. K. hypermethylated	N. B. hypomethylated	A_failed-renal-hypermethylation	c 0	0.07	0.05	0.07	0.06	0.06	0.06	0.05	0.03	0.03	0.04	0.02	0.02	0.04	0.05	0.03	0.03	0.03	0.03	0.03	0.01	0.01	0.01	0.01	0.03	0.02	0.06	0.02	0.01	0.01	0.01	0.01	0.01
cg21250433	64581	CLEC7A	C-type lectin domain containing 7A	TSS1500	opensea	II	F	12	10283763	FALSE				N. K. hypermethylated	N. B. hypomethylated	A_failed-renal-hypermethylation	c 0	0.62	0.63	0.6	0.61	0.48	0.44	0.65	0.7	0.6	0.61	0.55	0.46	0.37	0.44	0.42	0.37	0.45	0.45	0.4	0.48	0.2	0.32	0.56	0.36	0.56	0.12	0.11	0.17	0.12	0.56	0.46	0.11
cg11226714	55110	MAGOHB	mago homolog B, exon junction complex subunit	Body	island	I	F	12	10766016	TRUE	TRUE			N. K. hypermethylated	N. B. hypomethylated	A_failed-renal-hypermethylation	c 0	0.3	0.34	0.27	0.34	0.25	0.17	0.24	0.25	0.22	0.24	0.22	0.34	0.29	0.25	0.26	0.37	0.12	0.15	0.18	0.08	0.21	0.16	0.18	0.11	0.16	0.21	0.18	0.19	0.07	0.15	0.12	0.22
cg10878170	1389	CREBL2	cAMP responsive element binding protein like 2	TSS1500	shore	I	F	12	12764498	TRUE				N. K. hypermethylated	N. B. hypomethylated	A_failed-renal-hypermethylation	c 0	0.29	0.26	0.28	0.31	0.05	0.25	0.29	0.27	0.23	0.25	0.25	0.25	0.27	0.3	0.33	0.24	0.1	0.09	0.05	0.06	0.05	0.08	0.15	0.15	0.11	0.3	0.16	0.19	0.07	0.18	0.15	0.27
cg24680129	unknown	unknown	unknown	IGR	opensea	II	R	12	13318625	FALSE	TRUE	TRUE		N. K. hypermethylated	N. B. hypomethylated	A_failed-renal-hypermethylation	c 0	0.04	0.06	0.08	0.09	0.08	0.07	0.09	0.04	0.05	0.06	0.05	0.05	0.06	0.05	0.05	0.04	0.05	0.04	0.04	0.02	0.02	0.03	0.03	0.02	0.02	0.04	0.05	0.02	0.02	0.03	0.02	0.04
cg08078137	121536	AEBP2	AE binding protein 2	Body	island	I	F	12	19593453	TRUE				N. K. hypermethylated	N. B. hypomethylated	A_failed-renal-hypermethylation	c 0	0.53	0.57	0.59	0.64	0.62	0.51	0.57	0.51	0.59	0.57	0.56	0.59	0.48	0.53	0.61	0.61	0.55	0.49	0.61	0.52	0.44	0.53	0.39	0.46	0.43	0.55	0.41	0.47	0.34	0.39	0.45	0.48
cg15555402	121536	AEBP2	AE binding protein 2	Body	island	I	F	12	19593456	TRUE				N. K. hypermethylated	N. B. hypomethylated	A_failed-renal-hypermethylation	c 0	0.49	0.56	0.65	0.62	0.63	0.48	0.55	0.56	0.57	0.61	0.57	0.61	0.47	0.49	0.62	0.61	0.55	0.52	0.61	0.56	0.47	0.57	0.42	0.44	0.45	0.6	0.45	0.47	0.5	0.42	0.43	0.49
cg14074052	unknown	unknown	unknown	IGR	island	I	F	12	22094226	TRUE				N. K. hypermethylated	N. B. hypomethylated	A_failed-renal-hypermethylation	c 0	0.24	0.34	0.28	0.41	0.25	0.3	0.21	0.26	0.25	0.26	0.24	0.22	0.25	0.21	0.33	0.38	0.3	0.18	0.29	0.19	0.23	0.34	0.18	0.21	0.27	0.23	0.22	0.2	0.29	0.24	0.15	0.1
cg01100203	55259	DNAI7	dynein axonemal intermediate chain 7	TSS1500	island	I	R	12	25348358	TRUE				N. K. hypermethylated	N. B. hypomethylated	A_failed-renal-hypermethylation	c 0	0.52	0.55	0.47	0.47	0.49	0.39	0.44	0.47	0.48	0.41	0.46	0.49	0.34	0.57	0.56	0.53	0.41	0.29	0.43	0.35	0.42	0.47	0.26	0.44	0.38	0.48	0.42	0.28	0.35	0.49	0.4	0.36
cg01498160	8082	SSPN	sarcospan	5'UTR	island	I	F	12	26348463	TRUE				N. K. hypermethylated	N. B. hypomethylated	A_failed-renal-hypermethylation	c 0	0.33	0.34	0.3	0.38	0.33	0.34	0.31	0.3	0.3	0.32	0.33	0.34	0.33	0.34	0.35	0.35	0.29	0.25	0.31	0.2	0.28	0.31	0.24	0.27	0.28	0.31	0.3	0.31	0.26	0.28	0.27	0.28
cg18238734	3709	ITPR2	inositol 1,4,5-trisphosphate receptor type 2	1stExon	island	I	F	12	26986119	TRUE				N. K. hypermethylated	N. B. hypomethylated	A_failed-renal-hypermethylation	c 0	0.17	0.13	0.1	0.13	0.13	0.28	0.12	0.1	0.13	0.26	0.12	0.13	0.11	0.12	0.12	0.09	0.11	0.1	0.05	0.05	0.12	0.09	0.08	0.13	0.08	0.11	0.09	0.1	0.07	0.15	0.11	0.09
cg06898549	unknown	unknown	unknown	IGR	shelf	II	R	12	41083590	TRUE				N. K. hypermethylated	N. B. hypomethylated	A_failed-renal-hypermethylation	c 0	0.66	0.84	0.93	0.75	0.85	0.89	0.85	0.71	0.68	0.6	0.67	0.6	0.62	0.47	0.53	0.53	0.7	0.43	0.62	0.44	0.44	0.43	0.56	0.14	0.49	0.45	0.55	0.12	0.38	0.06	0.06	0.23
cg18216249	79657	RPAP3	RNA polymerase II associated protein 3	TSS1500	shore	II	F	12	48100805	TRUE				N. K. hypermethylated	N. B. hypomethylated	A_failed-renal-hypermethylation	c 0	0.21	0.25	0.27	0.29	0.33	0.16	0.15	0.15	0.18	0.23	0.14	0.19	0.14	0.17	0.16	0.1	0.1	0.15	0.13	0.05	0.07	0.14	0.13	0.13	0.21	0.15	0.14	0.07	0.09	0.08	0.05	0.03
cg25350635	112	ADCY6	adenylate cyclase 6	TSS200	shore	I	F	12	49182847	TRUE				N. K. hypermethylated	N. B. hypomethylated	A_failed-renal-hypermethylation	c 0	0.42	0.45	0.36	0.45	0.33	0.37	0.45	0.39	0.33	0.41	0.36	0.38	0.36	0.41	0.44	0.4	0.27	0.23	0.37	0.27	0.31	0.32	0.29	0.35	0.32	0.4	0.34	0.28	0.16	0.32	0.32	0.37
cg16935670	29127	RACGAP1	Rac GTPase activating protein 1	5'UTR	island	I	F	12	50419249	TRUE				N. K. hypermethylated	N. B. hypomethylated	A_failed-renal-hypermethylation	c 0	0.23	0.22	0.27	0.17	0.22	0.16	0.21	0.14	0.17	0.16	0.14	0.17	0.18	0.16	0.17	0.16	0.2	0.24	0.17	0.14	0.09	0.19	0.15	0.1	0.16	0.15	0.16	0.19	0.07	0.13	0.14	0.1
cg23095680	91012	CERS5	ceramide synthase 5	TSS1500	island	I	F	12	50561308	TRUE				N. K. hypermethylated	N. B. hypomethylated	A_failed-renal-hypermethylation	c 0	0.16	0.21	0.16	0.27	0.14	0.15	0.23	0.17	0.19	0.21	0.17	0.19	0.17	0.12	0.21	0.27	0.1	0.14	0.14	0.09	0.06	0.15	0.08	0.13	0.08	0.22	0.14	0.13	0.05	0.08	0.11	0.12
cg09802818	unknown	unknown	unknown	TSS200	opensea	II	R	12	52604609	FALSE				N. K. hypermethylated	N. B. hypomethylated	A_failed-renal-hypermethylation	c 0	0.69	0.58	0.35	0.61	0.43	0.61	0.5	0.56	0.53	0.46	0.37	0.32	0.2	0.27	0.24	0.21	0.3	0.28	0.26	0.11	0.06	0.09	0.08	0.09	0.09	0.46	0.29	0.09	0.07	0.1	0.12	0.21
cg11848173	967	CD63	CD63 molecule	Body	shore	II	F	12	56121015	TRUE				N. K. hypermethylated	N. B. hypomethylated	A_failed-renal-hypermethylation	c 0	0.47	0.47	0.59	0.63	0.53	0.52	0.52	0.46	0.48	0.4	0.31	0.28	0.14	0.2	0.2	0.19	0.24	0.24	0.16	0.09	0.03	0.05	0.04	0.04	0.06	0.03	0.03	0.04	0.04	0.02	0.02	0.04
cg03214715	64333	ARHGAP9	Rho GTPase activating protein 9	1stExon	shelf	II	F	12	57873176	TRUE				N. K. hypermethylated	N. B. hypomethylated	A_failed-renal-hypermethylation	c 0	0.53	0.53	0.38	0.51	0.52	0.47	0.38	0.49	0.51	0.47	0.4	0.44	0.39	0.42	0.43	0.39	0.36	0.38	0.37	0.1	0.12	0.21	0.25	0.18	0.14	0.19	0.47	0.12	0.09	0.44	0.22	0.49
cg12526091	unknown	unknown	unknown	IGR	shelf	II	F	12	58245042	TRUE				N. K. hypermethylated	N. B. hypomethylated	A_failed-renal-hypermethylation	c 0	0.5	0.41	0.37	0.39	0.31	0.36	0.32	0.28	0.36	0.32	0.3	0.3	0.27	0.27	0.3	0.27	0.26	0.26	0.27	0.11	0.11	0.34	0.27	0.27	0.3	0.26	0.3	0.11	0.1	0.14	0.09	0.07
cg16098340	693129	MIR548C	microRNA 548c	TSS1500	opensea	II	F	12	65014995	FALSE				N. K. hypermethylated	N. B. hypomethylated	A_failed-renal-hypermethylation	c 0	0.63	0.69	0.55	0.67	0.6	0.69	0.59	0.65	0.62	0.62	0.66	0.5	0.48	0.57	0.62	0.58	0.49	0.53	0.51	0.27	0.35	0.46	0.42	0.38	0.39	0.45	0.38	0.15	0.1	0.33	0.4	0.13
cg01078378	11052	CPSF6	cleavage and polyadenylation specific factor 6	Body	shore	I	F	12	69634480	TRUE				N. K. hypermethylated	N. B. hypomethylated	A_failed-renal-hypermethylation	c 0	0.31	0.28	0.39	0.39	0.32	0.34	0.35	0.25	0.3	0.25	0.3	0.3	0.25	0.32	0.31	0.32	0.35	0.26	0.24	0.26	0.28	0.3	0.23	0.28	0.31	0.25	0.29	0.35	0.23	0.31	0.23	0.23
cg23907053	117177	RAB3IP	RAB3A interacting protein	3'UTR	opensea	II	F	12	70215816	FALSE		TRUE		N. K. hypermethylated	N. B. hypomethylated	A_failed-renal-hypermethylation	c 0	0.29	0.19	0.13	0.33	0.31	0.4	0.27	0.18	0.32	0.25	0.15	0.3	0.1	0.09	0.12	0.15	0.13	0.11	0.16	0.04	0.05	0.02	0.03	0.02	0.03	0.02	0.02	0.03	0.07	0.04	0.03	0.03
cg19959974	11103	KRR1	KRR1 small subunit processome component homolog	1stExon	island	I	F	12	75905392	TRUE	TRUE			N. K. hypermethylated	N. B. hypomethylated	A_failed-renal-hypermethylation	c 0	0.41	0.46	0.32	0.5	0.41	0.32	0.4	0.38	0.39	0.42	0.45	0.46	0.44	0.37	0.49	0.52	0.29	0.24	0.35	0.24	0.31	0.35	0.2	0.33	0.35	0.42	0.3	0.31	0.12	0.31	0.25	0.29
cg21484956	1466	CSRP2	cysteine and glycine rich protein 2	TSS1500	shore	I	F	12	77273469	TRUE				N. K. hypermethylated	N. B. hypomethylated	A_failed-renal-hypermethylation	c 0	0.46	0.42	0.24	0.3	0.37	0.37	0.37	0.46	0.44	0.32	0.31	0.27	0.2	0.16	0.25	0.07	0.35	0.19	0.36	0.39	0.2	0.25	0.33	0.3	0.25	0.08	0.1	0.29	0.2	0.15	0.14	0.12
cg03566513	8825	LIN7A	lin-7 homolog A, crumbs cell polarity complex component	TSS1500	shore	II	F	12	81332744	TRUE				N. K. hypermethylated	N. B. hypomethylated	A_failed-renal-hypermethylation	c 0	0.88	0.87	0.81	0.81	0.86	0.75	0.84	0.77	0.78	0.66	0.49	0.57	0.5	0.54	0.57	0.26	0.49	0.55	0.72	0.56	0.13	0.73	0.69	0.34	0.3	0.85	0.83	0.11	0.4	0.1	0.09	0.16
cg09412528	5250	SLC25A3	solute carrier family 25 member 3	TSS200	island	I	R	12	98987242	TRUE				N. K. hypermethylated	N. B. hypomethylated	A_failed-renal-hypermethylation	c 0	0.22	0.33	0.17	0.28	0.18	0.24	0.2	0.19	0.22	0.19	0.25	0.23	0.12	0.19	0.27	0.28	0.14	0.14	0.27	0.16	0.12	0.26	0.1	0.17	0.21	0.23	0.16	0.16	0.14	0.11	0.19	0.12
cg08805500	23074	BLTP3B	bridge-like lipid transfer protein family member 3B	Body	opensea	II	F	12	100522155	FALSE		TRUE		N. K. hypermethylated	N. B. hypomethylated	A_failed-renal-hypermethylation	c 0	0.14	0.14	0.12	0.11	0.17	0.12	0.14	0.18	0.2	0.17	0.17	0.13	0.11	0.14	0.1	0.15	0.13	0.12	0.09	0.11	0.06	0.06	0.08	0.05	0.09	0.12	0.08	0.04	0.04	0.04	0.05	0.04
cg01305421	3479	IGF1	insulin like growth factor 1	5'UTR	opensea	II	F	12	102874286	FALSE				N. K. hypermethylated	N. B. hypomethylated	A_failed-renal-hypermethylation	c 0	0.3	0.12	0.12	0.24	0.14	0.25	0.15	0.18	0.2	0.16	0.2	0.11	0.06	0.12	0.15	0.1	0.22	0.16	0.14	0.12	0.03	0.04	0.05	0.04	0.07	0.13	0.13	0.04	0.05	0.11	0.03	0.04
cg22827210	50515	CHST11	carbohydrate sulfotransferase 11	Body	opensea	II	R	12	104998182	FALSE	TRUE	TRUE		N. K. hypermethylated	N. B. hypomethylated	A_failed-renal-hypermethylation	c 0	0.09	0.08	0.1	0.09	0.09	0.1	0.07	0.07	0.09	0.08	0.09	0.08	0.06	0.07	0.07	0.07	0.09	0.06	0.06	0.03	0.02	0.02	0.02	0.02	0.03	0.03	0.08	0.02	0.02	0.02	0.04	0.02
cg19897003	387885	CFAP73	cilia and flagella associated protein 73	Body	island	I	F	12	113592610	TRUE	TRUE			N. K. hypermethylated	N. B. hypomethylated	A_failed-renal-hypermethylation	c 0	0.2	0.37	0.26	0.25	0.17	0.15	0.15	0.25	0.28	0.33	0.31	0.25	0.17	0.2	0.21	0.2	0.16	0.07	0.25	0.13	0.26	0.16	0.07	0.14	0.15	0.17	0.09	0.09	0.07	0.08	0.08	0.13
cg11370512	196463	PLBD2	phospholipase B domain containing 2	1stExon	island	I	F	12	113796654	TRUE				N. K. hypermethylated	N. B. hypomethylated	A_failed-renal-hypermethylation	c 0	0.35	0.45	0.3	0.48	0.52	0.4	0.29	0.35	0.34	0.44	0.39	0.35	0.35	0.32	0.5	0.46	0.36	0.26	0.36	0.21	0.36	0.35	0.16	0.32	0.29	0.34	0.31	0.28	0.29	0.25	0.28	0.29
cg00243897	5715	PSMD9	proteasome 26S subunit, non-ATPase 9	TSS200	island	I	R	12	122326549	TRUE				N. K. hypermethylated	N. B. hypomethylated	A_failed-renal-hypermethylation	c 0	0.27	0.27	0.26	0.27	0.1	0.18	0.23	0.25	0.25	0.25	0.24	0.28	0.26	0.26	0.28	0.26	0.07	0.06	0.07	0.06	0.13	0.11	0.06	0.15	0.12	0.24	0.17	0.12	0.16	0.16	0.16	0.24
cg09931783	57605	PITPNM2	phosphatidylinositol transfer protein membrane associated 2	3'UTR	shore	II	R	12	123469669	TRUE				N. K. hypermethylated	N. B. hypomethylated	A_failed-renal-hypermethylation	c 0	0.4	0.5	0.25	0.45	0.52	0.42	0.43	0.57	0.57	0.53	0.47	0.54	0.37	0.41	0.42	0.37	0.54	0.39	0.4	0.22	0.38	0.43	0.34	0.36	0.29	0.18	0.4	0.13	0.12	0.27	0.13	0.08
cg11118440	unknown	unknown	unknown	IGR	opensea	II	F	12	125249923	FALSE	TRUE	TRUE		N. K. hypermethylated	N. B. hypomethylated	A_failed-renal-hypermethylation	c 0	0.77	0.67	0.74	0.73	0.56	0.72	0.57	0.62	0.62	0.44	0.48	0.42	0.35	0.33	0.36	0.29	0.44	0.36	0.41	0.26	0.13	0.65	0.46	0.39	0.27	0.46	0.65	0.09	0.11	0.27	0.61	0.06
cg04063615	unknown	unknown	unknown	IGR	shore	II	R	12	132293388	TRUE				N. K. hypermethylated	N. B. hypomethylated	A_failed-renal-hypermethylation	c 0	0.86	0.62	0.84	0.7	0.52	0.58	0.71	0.76	0.55	0.63	0.64	0.44	0.52	0.51	0.53	0.59	0.47	0.54	0.5	0.76	0.35	0.69	0.65	0.21	0.2	0.27	0.69	0.62	0.26	0.1	0.52	0.71
cg16686654	542767	PCOTH	prostate and testis expressed opposite C1QTNF9B and MIPEP	5'UTR	island	I	F	13	24463656	TRUE				N. K. hypermethylated	N. B. hypomethylated	A_failed-renal-hypermethylation	c 0	0.38	0.39	0.41	0.38	0.27	0.28	0.3	0.35	0.34	0.38	0.3	0.49	0.33	0.37	0.41	0.44	0.17	0.17	0.32	0.18	0.23	0.2	0.26	0.2	0.27	0.33	0.22	0.25	0.1	0.16	0.23	0.42
cg18159740	84056	KATNAL1	katanin catalytic subunit A1 like 1	TSS200	island	I	R	13	30881703	TRUE				N. K. hypermethylated	N. B. hypomethylated	A_failed-renal-hypermethylation	c 0	0.36	0.4	0.36	0.47	0.43	0.38	0.34	0.34	0.37	0.42	0.4	0.39	0.34	0.35	0.45	0.42	0.38	0.37	0.45	0.28	0.33	0.38	0.25	0.32	0.34	0.38	0.34	0.36	0.24	0.31	0.36	0.29
cg09072216	23111	SPART	spartin	5'UTR	shore	II	R	13	36919344	TRUE				N. K. hypermethylated	N. B. hypomethylated	A_failed-renal-hypermethylation	c 0	0.11	0.1	0.06	0.07	0.08	0.08	0.07	0.06	0.07	0.05	0.06	0.06	0.05	0.04	0.04	0.04	0.05	0.06	0.04	0.03	0.02	0.03	0.03	0.03	0.03	0.02	0.03	0.02	0.02	0.02	0.02	0.04
cg05542757	341640	FREM2	FRAS1 related extracellular matrix 2	TSS1500	shore	II	R	13	39260429	TRUE			TRUE	N. K. hypermethylated	N. B. hypomethylated	A_failed-renal-hypermethylation	c 0	0.81	0.78	0.02	0.01	0.01	0.01	0.01	0.06	0.86	0.02	0.04	0.04	0.04	0.04	0.05	0.02	0.03	0.03	0.04	0.01	0.01	0.01	0.01	0.01	0.01	0.01	0.01	0.01	0.01	0.01	0.01	0.02
cg06228828	8847	DLEU2	deleted in lymphocytic leukemia 2	Body	shelf	II	R	13	50653048	TRUE				N. K. hypermethylated	N. B. hypomethylated	A_failed-renal-hypermethylation	c 0	0.64	0.85	0.38	0.49	0.82	0.89	0.69	0.44	0.43	0.47	0.39	0.34	0.38	0.38	0.43	0.41	0.43	0.44	0.35	0.11	0.09	0.26	0.11	0.08	0.11	0.04	0.06	0.03	0.1	0.05	0.04	0.08
cg07853084	688	KLF5	KLF transcription factor 5	TSS1500	island	I	F	13	73632891	TRUE				N. K. hypermethylated	N. B. hypomethylated	A_failed-renal-hypermethylation	c 0	0.3	0.3	0.28	0.32	0.27	0.24	0.23	0.26	0.27	0.3	0.28	0.28	0.29	0.29	0.3	0.33	0.2	0.16	0.25	0.14	0.21	0.25	0.16	0.27	0.24	0.27	0.21	0.23	0.11	0.22	0.23	0.21
cg18203974	unknown	unknown	unknown	IGR	opensea	II	F	13	75039802	FALSE		TRUE		N. K. hypermethylated	N. B. hypomethylated	A_failed-renal-hypermethylation	c 0	0.53	0.52	0.56	0.61	0.41	0.39	0.34	0.26	0.31	0.36	0.26	0.35	0.4	0.38	0.37	0.38	0.33	0.27	0.34	0.08	0.08	0.08	0.14	0.11	0.07	0.1	0.07	0.07	0.06	0.08	0.06	0.09
cg14777817	54602	NDFIP2	Nedd4 family interacting protein 2	1stExon	island	I	R	13	80055594	TRUE	TRUE			N. K. hypermethylated	N. B. hypomethylated	A_failed-renal-hypermethylation	c 0	0.29	0.29	0.27	0.27	0.15	0.2	0.25	0.27	0.29	0.28	0.28	0.28	0.28	0.29	0.29	0.28	0.14	0.11	0.14	0.09	0.11	0.1	0.08	0.15	0.18	0.25	0.18	0.17	0.09	0.19	0.13	0.26
cg08599294	5611	DNAJC3	DnaJ heat shock protein family (Hsp40) member C3	TSS200	island	I	F	13	96329351	TRUE				N. K. hypermethylated	N. B. hypomethylated	A_failed-renal-hypermethylation	c 0	0.44	0.51	0.41	0.58	0.49	0.44	0.41	0.48	0.46	0.5	0.54	0.48	0.4	0.41	0.56	0.49	0.41	0.43	0.48	0.39	0.37	0.51	0.37	0.4	0.37	0.49	0.39	0.38	0.29	0.39	0.38	0.42
cg24714606	10150	MBNL2	muscleblind like splicing regulator 2	Body	opensea	II	R	13	98019621	FALSE		TRUE		N. K. hypermethylated	N. B. hypomethylated	A_failed-renal-hypermethylation	c 0	0.15	0.27	0.58	0.56	0.6	0.57	0.38	0.51	0.51	0.41	0.47	0.39	0.28	0.3	0.3	0.32	0.36	0.31	0.31	0.38	0.07	0.09	0.09	0.12	0.48	0.22	0.56	0.06	0.06	0.07	0.06	0.08
cg24169486	unknown	unknown	unknown	IGR	opensea	II	F	13	106971568	FALSE	TRUE	TRUE		N. K. hypermethylated	N. B. hypomethylated	A_failed-renal-hypermethylation	c 0	0.51	0.76	0.8	0.67	0.75	0.75	0.72	0.56	0.42	0.57	0.46	0.48	0.4	0.42	0.44	0.36	0.37	0.42	0.43	0.14	0.1	0.09	0.09	0.09	0.12	0.12	0.17	0.07	0.09	0.11	0.11	0.15
cg20945738	10673	TNFSF13B	TNF superfamily member 13b	5'UTR	opensea	II	F	13	108922032	FALSE		TRUE		N. K. hypermethylated	N. B. hypomethylated	A_failed-renal-hypermethylation	c 0	0.13	0.12	0.06	0.12	0.12	0.11	0.07	0.07	0.07	0.07	0.08	0.06	0.1	0.06	0.07	0.07	0.09	0.06	0.09	0.03	0.03	0.03	0.03	0.03	0.02	0.04	0.04	0.02	0.04	0.03	0.03	0.03
cg18972765	23250	ATP11A	ATPase phospholipid transporting 11A	Body	shelf	II	F	13	113422671	TRUE				N. K. hypermethylated	N. B. hypomethylated	A_failed-renal-hypermethylation	c 0	0.77	0.77	0.69	0.77	0.84	0.85	0.69	0.56	0.52	0.53	0.64	0.56	0.55	0.49	0.59	0.59	0.61	0.54	0.6	0.26	0.58	0.56	0.47	0.61	0.38	0.57	0.64	0.14	0.16	0.61	0.4	0.52
cg20895669	23263	MCF2L	MCF.2 cell line derived transforming sequence like	TSS1500	shore	II	R	13	113622539	TRUE				N. K. hypermethylated	N. B. hypomethylated	A_failed-renal-hypermethylation	c 0	0.48	0.54	0.47	0.52	0.51	0.54	0.51	0.5	0.49	0.59	0.5	0.51	0.57	0.49	0.47	0.52	0.39	0.49	0.41	0.25	0.12	0.2	0.18	0.38	0.61	0.59	0.12	0.09	0.29	0.08	0.09	0.12
cg21461300	22821	RASA3	RAS p21 protein activator 3	Body	opensea	I	F	13	114830702	FALSE		TRUE		N. K. hypermethylated	N. B. hypomethylated	A_failed-renal-hypermethylation	c 0	0.22	0.26	0.29	0.27	0.24	0.29	0.24	0.27	0.35	0.23	0.27	0.25	0.21	0.2	0.2	0.18	0.18	0.21	0.22	0.28	0.19	0.18	0.23	0.21	0.32	0.2	0.19	0.21	0.13	0.14	0.2	0.19
cg22901337	8106	PABPN1	poly(A) binding protein nuclear 1	1stExon	island	I	R	14	23790498	TRUE				N. K. hypermethylated	N. B. hypomethylated	A_failed-renal-hypermethylation	c 0	0.38	0.41	0.33	0.41	0.2	0.13	0.28	0.3	0.38	0.4	0.33	0.39	0.31	0.32	0.44	0.42	0.11	0.13	0.13	0.07	0.11	0.14	0.08	0.16	0.19	0.43	0.2	0.15	0.14	0.17	0.12	0.28
cg18424115	115817	DHRS1	dehydrogenase/reductase 1	5'UTR	island	I	R	14	24768909	TRUE				N. K. hypermethylated	N. B. hypomethylated	A_failed-renal-hypermethylation	c 0	0.2	0.29	0.21	0.31	0.13	0.08	0.2	0.22	0.28	0.2	0.11	0.25	0.24	0.24	0.27	0.28	0.09	0.05	0.14	0.08	0.11	0.09	0.08	0.11	0.08	0.24	0.19	0.12	0.12	0.14	0.11	0.22
cg08232654	2999	GZMH	granzyme H	Body	opensea	II	F	14	25075816	FALSE				N. K. hypermethylated	N. B. hypomethylated	A_failed-renal-hypermethylation	c 0	0.71	0.64	0.56	0.68	0.68	0.58	0.56	0.58	0.61	0.61	0.55	0.6	0.51	0.55	0.55	0.51	0.51	0.54	0.54	0.36	0.14	0.22	0.31	0.12	0.15	0.12	0.14	0.11	0.12	0.07	0.09	0.31
cg10318510	5587	PRKD1	protein kinase D1	TSS200	island	I	R	14	30396973	TRUE	TRUE			N. K. hypermethylated	N. B. hypomethylated	A_failed-renal-hypermethylation	c 0	0.46	0.42	0.43	0.55	0.5	0.36	0.39	0.49	0.45	0.49	0.52	0.47	0.42	0.39	0.56	0.43	0.37	0.35	0.46	0.28	0.33	0.34	0.36	0.31	0.33	0.48	0.33	0.34	0.24	0.26	0.35	0.44
cg13267368	23588	KLHDC2	kelch domain containing 2	TSS200	island	I	R	14	50234727	TRUE				N. K. hypermethylated	N. B. hypomethylated	A_failed-renal-hypermethylation	c 0	0.44	0.5	0.4	0.54	0.45	0.4	0.45	0.45	0.46	0.49	0.5	0.46	0.4	0.42	0.6	0.53	0.45	0.4	0.45	0.42	0.37	0.43	0.38	0.4	0.37	0.51	0.4	0.39	0.35	0.37	0.44	0.41
cg21062897	11183	MAP4K5	mitogen-activated protein kinase kinase kinase kinase 5	TSS1500	island	I	R	14	50999680	TRUE				N. K. hypermethylated	N. B. hypomethylated	A_failed-renal-hypermethylation	c 0	0.3	0.31	0.29	0.33	0.24	0.26	0.28	0.31	0.32	0.33	0.31	0.31	0.32	0.32	0.33	0.33	0.11	0.13	0.21	0.14	0.26	0.17	0.13	0.26	0.21	0.3	0.25	0.2	0.12	0.25	0.19	0.29
cg21814550	unknown	unknown	unknown	IGR	shelf	II	R	14	53170147	TRUE	TRUE			N. K. hypermethylated	N. B. hypomethylated	A_failed-renal-hypermethylation	c 0	0.34	0.54	0.37	0.59	0.59	0.59	0.13	0.68	0.58	0.49	0.47	0.32	0.2	0.2	0.25	0.19	0.37	0.3	0.29	0.27	0.05	0.08	0.07	0.07	0.1	0.07	0.05	0.08	0.06	0.09	0.08	0.08
cg05344176	27133	KCNH5	potassium voltage-gated channel subfamily H member 5	Body	opensea	II	F	14	63178483	FALSE		TRUE		N. K. hypermethylated	N. B. hypomethylated	A_failed-renal-hypermethylation	c 0	0.11	0.1	0.14	0.14	0.13	0.12	0.1	0.06	0.08	0.1	0.08	0.1	0.09	0.08	0.09	0.08	0.1	0.09	0.05	0.03	0.09	0.11	0.03	0.02	0.04	0.09	0.09	0.08	0.03	0.02	0.02	0.05
cg00791868	440184	CCDC196	coiled-coil domain containing 196	Body	opensea	II	R	14	66963628	FALSE				N. K. hypermethylated	N. B. hypomethylated	A_failed-renal-hypermethylation	c 0	0.79	0.61	0.78	0.56	0.57	0.46	0.75	0.33	0.39	0.39	0.53	0.53	0.37	0.4	0.33	0.28	0.34	0.46	0.52	0.33	0.12	0.32	0.69	0.19	0.08	0.13	0.79	0.08	0.1	0.13	0.07	0.77
cg26260369	10490	VTI1B	vesicle transport through interaction with t-SNAREs 1B	TSS200	island	I	F	14	68141723	TRUE				N. K. hypermethylated	N. B. hypomethylated	A_failed-renal-hypermethylation	c 0	0.33	0.27	0.07	0.21	0.03	0.35	0.11	0.13	0.16	0.28	0.22	0.13	0.25	0.14	0.22	0.06	0.03	0.03	0.06	0.03	0.11	0.05	0.08	0.04	0.07	0.14	0.14	0.12	0.06	0.1	0.07	0.1
cg18655522	87	ACTN1	actinin alpha 1	Body	opensea	I	R	14	69424756	FALSE		TRUE		N. K. hypermethylated	N. B. hypomethylated	A_failed-renal-hypermethylation	c 0	0.68	0.65	0.65	0.68	0.66	0.63	0.68	0.7	0.67	0.65	0.6	0.59	0.56	0.56	0.61	0.57	0.56	0.53	0.56	0.54	0.54	0.58	0.54	0.48	0.62	0.56	0.56	0.55	0.42	0.63	0.6	0.58
cg19725377	8816	DCAF5	DDB1 and CUL4 associated factor 5	Body	opensea	II	R	14	69535979	FALSE		TRUE		N. K. hypermethylated	N. B. hypomethylated	A_failed-renal-hypermethylation	c 0	0.58	0.55	0.49	0.49	0.53	0.5	0.44	0.47	0.47	0.4	0.34	0.24	0.14	0.2	0.21	0.15	0.28	0.21	0.21	0.12	0.05	0.08	0.08	0.1	0.08	0.08	0.1	0.06	0.07	0.09	0.1	0.33
cg24709703	58517	RBM25	RNA binding motif protein 25	5'UTR	island	I	F	14	73525269	TRUE				N. K. hypermethylated	N. B. hypomethylated	A_failed-renal-hypermethylation	c 0	0.9	0.94	0.92	0.21	0.19	0.18	0.85	0.9	0.91	0.92	0.17	0.13	0.19	0.16	0.2	0.18	0.16	0.14	0.16	0.11	0.17	0.2	0.11	0.16	0.16	0.16	0.12	0.17	0.09	0.15	0.17	0.11
cg19585100	89932	PAPLN	papilin, proteoglycan like sulfated glycoprotein	TSS1500	shore	II	F	14	73703023	TRUE				N. K. hypermethylated	N. B. hypomethylated	A_failed-renal-hypermethylation	c 0	0.75	0.58	0.34	0.54	0.42	0.52	0.43	0.33	0.31	0.34	0.34	0.32	0.33	0.35	0.31	0.32	0.38	0.32	0.32	0.12	0.11	0.15	0.2	0.15	0.11	0.58	0.63	0.13	0.18	0.12	0.08	0.25
cg13976502	91748	MIDEAS	mitotic deacetylase associated SANT domain protein	5'UTR	shore	II	F	14	74227875	TRUE		TRUE		N. K. hypermethylated	N. B. hypomethylated	A_failed-renal-hypermethylation	c 0	0.51	0.43	0.5	0.61	0.61	0.6	0.53	0.38	0.41	0.45	0.41	0.42	0.39	0.42	0.37	0.45	0.4	0.41	0.34	0.09	0.13	0.16	0.2	0.43	0.48	0.49	0.55	0.14	0.25	0.12	0.07	0.1
cg04547723	5228	PGF	placental growth factor	5'UTR	shore	I	F	14	75421960	TRUE	TRUE		TRUE	N. K. hypermethylated	N. B. hypomethylated	A_failed-renal-hypermethylation	c 0	0.32	0.35	0.32	0.36	0.36	0.34	0.33	0.32	0.34	0.32	0.33	0.33	0.29	0.32	0.36	0.35	0.28	0.34	0.29	0.26	0.28	0.28	0.22	0.33	0.25	0.32	0.28	0.37	0.22	0.3	0.23	0.28
cg25015038	unknown	unknown	unknown	IGR	opensea	II	R	14	89604062	FALSE	TRUE	TRUE		N. K. hypermethylated	N. B. hypomethylated	A_failed-renal-hypermethylation	c 0	0.29	0.57	0.47	0.61	0.61	0.57	0.55	0.52	0.54	0.41	0.4	0.5	0.29	0.27	0.26	0.24	0.34	0.27	0.28	0.1	0.06	0.06	0.05	0.04	0.06	0.04	0.03	0.05	0.04	0.04	0.04	0.09
cg07125947	9252	RPS6KA5	ribosomal protein S6 kinase A5	Body	island	I	F	14	91526463	TRUE				N. K. hypermethylated	N. B. hypomethylated	A_failed-renal-hypermethylation	c 0	0.27	0.26	0.25	0.28	0.22	0.19	0.17	0.21	0.22	0.21	0.18	0.26	0.25	0.26	0.29	0.28	0.15	0.19	0.17	0.12	0.17	0.21	0.15	0.16	0.16	0.24	0.15	0.17	0.09	0.21	0.14	0.15
cg18912965	9252	RPS6KA5	ribosomal protein S6 kinase A5	TSS200	island	I	F	14	91526996	TRUE				N. K. hypermethylated	N. B. hypomethylated	A_failed-renal-hypermethylation	c 0	0.27	0.44	0.29	0.25	0.32	0.3	0.31	0.35	0.38	0.4	0.31	0.36	0.29	0.12	0.41	0.41	0.21	0.33	0.09	0.15	0.29	0.18	0.15	0.18	0.16	0.34	0.25	0.17	0.11	0.19	0.21	0.17
cg23625388	79890	RIN3	Ras and Rab interactor 3	Body	opensea	II	F	14	93076432	FALSE		TRUE		N. K. hypermethylated	N. B. hypomethylated	A_failed-renal-hypermethylation	c 0	0.3	0.49	0.77	0.7	0.64	0.14	0.43	0.59	0.46	0.45	0.36	0.34	0.15	0.23	0.22	0.18	0.32	0.48	0.25	0.37	0.45	0.52	0.17	0.29	0.12	0.1	0.1	0.13	0.07	0.12	0.07	0.12
cg00802237	5265	SERPINA1	serpin family A member 1	TSS1500	opensea	II	R	14	94858066	FALSE				N. K. hypermethylated	N. B. hypomethylated	A_failed-renal-hypermethylation	c 0	0.57	0.64	0.77	0.8	0.8	0.81	0.72	0.67	0.67	0.64	0.65	0.62	0.35	0.61	0.59	0.58	0.58	0.66	0.57	0.15	0.39	0.16	0.12	0.08	0.38	0.37	0.48	0.16	0.13	0.09	0.49	0.47
cg16405432	unknown	unknown	unknown	IGR	opensea	II	R	14	95973710	FALSE	TRUE	TRUE		N. K. hypermethylated	N. B. hypomethylated	A_failed-renal-hypermethylation	c 0	0.13	0.29	0.44	0.46	0.52	0.4	0.53	0.52	0.59	0.45	0.42	0.38	0.19	0.27	0.27	0.26	0.38	0.29	0.26	0.2	0.09	0.09	0.23	0.08	0.17	0.23	0.33	0.2	0.12	0.07	0.13	0.09
cg25951811	122481	AK7	adenylate kinase 7	TSS200	shore	I	F	14	96858416	TRUE				N. K. hypermethylated	N. B. hypomethylated	A_failed-renal-hypermethylation	c 0	0.43	0.46	0.46	0.47	0.35	0.28	0.41	0.4	0.39	0.41	0.39	0.44	0.4	0.41	0.43	0.42	0.33	0.3	0.34	0.23	0.3	0.33	0.26	0.31	0.24	0.42	0.32	0.32	0.27	0.33	0.36	0.45
cg00232105	unknown	unknown	unknown	IGR	island	II	F	14	100752338	TRUE				N. K. hypermethylated	N. B. hypomethylated	A_failed-renal-hypermethylation	c 0	0.67	0.72	0.85	0.8	0.81	0.82	0.83	0.63	0.69	0.59	0.6	0.66	0.58	0.53	0.55	0.56	0.53	0.55	0.5	0.34	0.7	0.79	0.5	0.48	0.71	0.6	0.12	0.24	0.22	0.53	0.55	0.28
cg10167235	7453	WARS1	tryptophanyl-tRNA synthetase 1	Body	opensea	II	F	14	100807646	FALSE	TRUE	TRUE	TRUE	N. K. hypermethylated	N. B. hypomethylated	A_failed-renal-hypermethylation	c 0	0.37	0.35	0.25	0.34	0.29	0.31	0.15	0.27	0.35	0.26	0.29	0.4	0.16	0.19	0.2	0.19	0.27	0.2	0.18	0.07	0.11	0.13	0.11	0.09	0.14	0.12	0.24	0.11	0.06	0.11	0.1	0.08
cg27142093	55384	MEG3	maternally expressed 3	Body	opensea	I	R	14	101302507	FALSE		TRUE		N. K. hypermethylated	N. B. hypomethylated	A_failed-renal-hypermethylation	c 0	0.67	0.65	0.57	0.69	0.66	0.64	0.65	0.48	0.51	0.53	0.5	0.52	0.54	0.48	0.54	0.53	0.52	0.48	0.49	0.43	0.48	0.38	0.55	0.41	0.46	0.42	0.32	0.33	0.15	0.27	0.29	0.42
cg24079591	4140	MARK3	microtubule affinity regulating kinase 3	TSS200	island	I	R	14	103851511	TRUE				N. K. hypermethylated	N. B. hypomethylated	A_failed-renal-hypermethylation	c 0	0.07	0.11	0.05	0.07	0.03	0.25	0.05	0.08	0.1	0.13	0.22	0.09	0.11	0.09	0.07	0.05	0.03	0.05	0.03	0.03	0.04	0.04	0.04	0.04	0.03	0.08	0.03	0.03	0.03	0.06	0.03	0.05
cg25595571	9529	BAG5	BAG cochaperone 5	TSS1500	island	I	F	14	104029029	TRUE				N. K. hypermethylated	N. B. hypomethylated	A_failed-renal-hypermethylation	c 0	0.28	0.29	0.26	0.29	0.25	0.19	0.25	0.27	0.28	0.27	0.24	0.29	0.3	0.26	0.28	0.28	0.14	0.15	0.15	0.11	0.19	0.14	0.11	0.2	0.15	0.28	0.23	0.15	0.14	0.19	0.18	0.26
cg07163845	unknown	unknown	unknown	IGR	opensea	II	R	14	106071651	FALSE				N. K. hypermethylated	N. B. hypomethylated	A_failed-renal-hypermethylation	c 0	0.54	0.63	0.48	0.51	0.51	0.77	0.71	0.5	0.45	0.42	0.35	0.35	0.3	0.32	0.3	0.27	0.33	0.34	0.27	0.19	0.13	0.43	0.48	0.43	0.45	0.35	0.5	0.13	0.1	0.1	0.14	0.32
cg10583683	81614	NIPA2	NIPA magnesium transporter 2	TSS1500	island	I	R	15	23034700	TRUE				N. K. hypermethylated	N. B. hypomethylated	A_failed-renal-hypermethylation	c 0	0.29	0.28	0.09	0.2	0.09	0.34	0.11	0.15	0.13	0.27	0.27	0.18	0.31	0.24	0.22	0.13	0.05	0.1	0.06	0.04	0.1	0.08	0.1	0.25	0.08	0.12	0.04	0.14	0.05	0.12	0.17	0.1
cg00332155	89978	DPH6	diphthamine biosynthesis 6	Body	shore	I	R	15	35837878	TRUE				N. K. hypermethylated	N. B. hypomethylated	A_failed-renal-hypermethylation	c 0	0.36	0.36	0.34	0.41	0.31	0.27	0.22	0.32	0.33	0.33	0.3	0.32	0.29	0.31	0.34	0.35	0.25	0.27	0.27	0.2	0.28	0.31	0.23	0.25	0.26	0.3	0.25	0.27	0.24	0.28	0.2	0.32
cg03906681	unknown	unknown	unknown	IGR	opensea	II	R	15	38378237	FALSE		TRUE		N. K. hypermethylated	N. B. hypomethylated	A_failed-renal-hypermethylation	c 0	0.82	0.74	0.8	0.76	0.71	0.74	0.6	0.61	0.64	0.52	0.58	0.5	0.54	0.47	0.59	0.53	0.55	0.47	0.5	0.16	0.27	0.46	0.46	0.29	0.55	0.45	0.47	0.12	0.22	0.55	0.45	0.33
cg09235138	5888	RAD51	RAD51 recombinase	1stExon	island	I	R	15	40987404	TRUE			TRUE	N. K. hypermethylated	N. B. hypomethylated	A_failed-renal-hypermethylation	c 0	0.28	0.16	0.32	0.19	0.25	0.08	0.26	0.18	0.18	0.2	0.18	0.31	0.2	0.15	0.26	0.19	0.17	0.26	0.06	0.16	0.21	0.21	0.1	0.15	0.12	0.2	0.11	0.1	0.06	0.14	0.11	0.19
cg26387956	54617	INO80	INO80 complex ATPase subunit	5'UTR	shore	I	F	15	41407860	TRUE				N. K. hypermethylated	N. B. hypomethylated	A_failed-renal-hypermethylation	c 0	0.23	0.22	0.18	0.24	0.14	0.18	0.28	0.2	0.19	0.21	0.23	0.21	0.21	0.22	0.22	0.22	0.08	0.12	0.15	0.08	0.15	0.1	0.09	0.16	0.17	0.19	0.2	0.12	0.1	0.17	0.14	0.2
cg05439368	140691	TRIM69	tripartite motif containing 69	TSS1500	opensea	II	F	15	45028098	FALSE		TRUE		N. K. hypermethylated	N. B. hypomethylated	A_failed-renal-hypermethylation	c 0	0.61	0.51	0.52	0.51	0.44	0.53	0.35	0.59	0.6	0.6	0.54	0.58	0.47	0.55	0.56	0.54	0.69	0.47	0.57	0.1	0.21	0.42	0.24	0.36	0.19	0.15	0.31	0.12	0.12	0.4	0.34	0.1
cg06738887	302	ANXA2	annexin A2	5'UTR	shore	II	R	15	60688010	TRUE				N. K. hypermethylated	N. B. hypomethylated	A_failed-renal-hypermethylation	c 0	0.26	0.47	0.52	0.53	0.51	0.41	0.46	0.44	0.46	0.38	0.31	0.29	0.14	0.2	0.19	0.16	0.29	0.22	0.18	0.11	0.09	0.13	0.1	0.08	0.25	0.13	0.22	0.07	0.05	0.05	0.03	0.04
cg10140728	83464	APH1B	aph-1 homolog B, gamma-secretase subunit	TSS200	island	I	F	15	63569646	TRUE	TRUE		TRUE	N. K. hypermethylated	N. B. hypomethylated	A_failed-renal-hypermethylation	c 0	0.31	0.41	0.29	0.44	0.41	0.16	0.35	0.32	0.34	0.3	0.34	0.35	0.28	0.28	0.53	0.41	0.33	0.32	0.38	0.21	0.31	0.3	0.16	0.24	0.23	0.37	0.26	0.19	0.19	0.22	0.39	0.29
cg19574017	83464	APH1B	aph-1 homolog B, gamma-secretase subunit	1stExon	island	I	F	15	63569834	TRUE	TRUE		TRUE	N. K. hypermethylated	N. B. hypomethylated	A_failed-renal-hypermethylation	c 0	0.4	0.44	0.35	0.5	0.38	0.33	0.38	0.39	0.42	0.41	0.4	0.44	0.37	0.35	0.45	0.46	0.34	0.33	0.36	0.29	0.35	0.33	0.3	0.33	0.31	0.44	0.34	0.32	0.26	0.32	0.29	0.38
cg00801568	54962	TIPIN	TIMELESS interacting protein	TSS200	island	I	F	15	66649150	TRUE				N. K. hypermethylated	N. B. hypomethylated	A_failed-renal-hypermethylation	c 0	0.33	0.36	0.44	0.43	0.31	0.24	0.36	0.31	0.35	0.38	0.34	0.31	0.38	0.46	0.4	0.42	0.23	0.4	0.23	0.2	0.19	0.31	0.13	0.17	0.24	0.41	0.25	0.24	0.14	0.16	0.28	0.35
cg25638626	390598	SKOR1	SKI family transcriptional corepressor 1	TSS200	island	I	F	15	68117903	TRUE		TRUE		N. K. hypermethylated	N. B. hypomethylated	A_failed-renal-hypermethylation	c 0	0.19	0.21	0.15	0.16	0.25	0.18	0.27	0.18	0.23	0.19	0.12	0.16	0.12	0.12	0.13	0.17	0.22	0.2	0.22	0.21	0.12	0.17	0.23	0.05	0.11	0.15	0.08	0.11	0.11	0.24	0.09	0.08
cg08290628	10391	CORO2B	coronin 2B	Body	opensea	II	R	15	68936551	FALSE			TRUE	N. K. hypermethylated	N. B. hypomethylated	A_failed-renal-hypermethylation	c 0	0.76	0.72	0.45	0.59	0.35	0.35	0.45	0.65	0.6	0.56	0.51	0.5	0.41	0.4	0.44	0.48	0.43	0.43	0.43	0.15	0.28	0.41	0.24	0.16	0.46	0.38	0.43	0.14	0.11	0.21	0.24	0.29
cg10724690	338949	TMEM202	transmembrane protein 202	1stExon	opensea	II	F	15	72690734	FALSE				N. K. hypermethylated	N. B. hypomethylated	A_failed-renal-hypermethylation	c 0	0.5	0.67	0.54	0.67	0.11	0.63	0.56	0.57	0.55	0.5	0.54	0.51	0.54	0.53	0.55	0.5	0.57	0.56	0.5	0.16	0.23	0.38	0.22	0.25	0.47	0.13	0.18	0.14	0.1	0.23	0.34	0.12
cg24168641	4016	LOXL1	lysyl oxidase like 1	1stExon	island	I	F	15	74219645	TRUE				N. K. hypermethylated	N. B. hypomethylated	A_failed-renal-hypermethylation	c 0	0.32	0.34	0.27	0.32	0.25	0.27	0.31	0.31	0.3	0.28	0.3	0.32	0.31	0.31	0.31	0.33	0.19	0.26	0.21	0.13	0.28	0.14	0.16	0.23	0.2	0.26	0.16	0.19	0.12	0.29	0.11	0.3
cg01361499	unknown	unknown	unknown	IGR	shelf	II	R	15	75467997	TRUE	TRUE			N. K. hypermethylated	N. B. hypomethylated	A_failed-renal-hypermethylation	c 0	0.4	0.49	0.34	0.7	0.5	0.54	0.66	0.49	0.49	0.32	0.26	0.78	0.2	0.19	0.19	0.23	0.51	0.2	0.22	0.1	0.46	0.07	0.07	0.07	0.05	0.1	0.07	0.05	0.09	0.03	0.03	0.06
cg13301155	84206	MEX3B	mex-3 RNA binding family member B	TSS1500	island	I	R	15	82338574	TRUE				N. K. hypermethylated	N. B. hypomethylated	A_failed-renal-hypermethylation	c 0	0.1	0.11	0.08	0.13	0.1	0.3	0.14	0.08	0.09	0.09	0.09	0.13	0.18	0.11	0.12	0.08	0.06	0.06	0.08	0.03	0.08	0.08	0.07	0.09	0.06	0.09	0.07	0.09	0.03	0.09	0.1	0.09
cg12058947	50810	HDGFL3	HDGF like 3	1stExon	island	I	F	15	83876098	TRUE	TRUE			N. K. hypermethylated	N. B. hypomethylated	A_failed-renal-hypermethylation	c 0	0.1	0.1	0.09	0.23	0.12	0.1	0.13	0.08	0.1	0.09	0.1	0.1	0.09	0.08	0.08	0.1	0.04	0.03	0.09	0.14	0.05	0.07	0.12	0.05	0.04	0.09	0.09	0.04	0.04	0.09	0.07	0.08
cg21211413	176	ACAN	aggrecan	5'UTR	shore	II	R	15	89348748	TRUE				N. K. hypermethylated	N. B. hypomethylated	A_failed-renal-hypermethylation	c 0	0.18	0.15	0.48	0.59	0.49	0.38	0.22	0.14	0.18	0.27	0.25	0.27	0.27	0.24	0.32	0.63	0.19	0.24	0.17	0.05	0.08	0.38	0.21	0.06	0.13	0.15	0.14	0.09	0.07	0.06	0.12	0.12
cg22489931	56963	RGMA	repulsive guidance molecule BMP co-receptor a	Body	shore	II	F	15	93595923	TRUE	TRUE			N. K. hypermethylated	N. B. hypomethylated	A_failed-renal-hypermethylation	c 0	0.22	0.33	0.14	0.16	0.27	0.44	0.15	0.25	0.36	0.27	0.16	0.3	0.22	0.21	0.18	0.2	0.35	0.2	0.24	0.05	0.08	0.08	0.11	0.08	0.09	0.11	0.31	0.05	0.07	0.03	0.03	0.13
cg13627062	unknown	unknown	unknown	IGR	shore	II	R	15	96888433	TRUE	TRUE			N. K. hypermethylated	N. B. hypomethylated	A_failed-renal-hypermethylation	c 0	0.12	0.09	0.09	0.11	0.13	0.09	0.1	0.09	0.1	0.1	0.08	0.09	0.1	0.08	0.09	0.1	0.11	0.09	0.09	0.03	0.06	0.08	0.07	0.07	0.06	0.05	0.09	0.03	0.07	0.03	0.05	0.04
cg24595580	unknown	unknown	unknown	TSS1500	shore	II	R	15	100890996	TRUE				N. K. hypermethylated	N. B. hypomethylated	A_failed-renal-hypermethylation	c 0	0.35	0.36	0.38	0.3	0.34	0.32	0.24	0.61	0.52	0.47	0.41	0.32	0.18	0.22	0.25	0.21	0.31	0.28	0.26	0.14	0.1	0.1	0.11	0.12	0.11	0.09	0.21	0.06	0.04	0.05	0.04	0.06
cg16383109	4350	MPG	N-methylpurine DNA glycosylase	TSS1500	shore	II	R	16	126451	TRUE		TRUE		N. K. hypermethylated	N. B. hypomethylated	A_failed-renal-hypermethylation	c 0	0.11	0.1	0.08	0.09	0.08	0.08	0.09	0.07	0.11	0.1	0.11	0.06	0.07	0.08	0.09	0.09	0.08	0.09	0.08	0.05	0.02	0.05	0.07	0.03	0.07	0.05	0.05	0.02	0.05	0.03	0.02	0.03
cg26804023	84331	MCRIP2	MAPK regulated corepressor interacting protein 2	1stExon	island	I	R	16	692027	TRUE				N. K. hypermethylated	N. B. hypomethylated	A_failed-renal-hypermethylation	c 0	0.16	0.24	0.22	0.31	0.21	0.23	0.13	0.14	0.26	0.25	0.22	0.16	0.24	0.24	0.21	0.17	0.21	0.15	0.2	0.12	0.18	0.17	0.1	0.17	0.13	0.17	0.14	0.14	0.14	0.15	0.13	0.13
cg27040104	8938	BAIAP3	BAI1 associated protein 3	1stExon	island	I	R	16	1384722	TRUE	TRUE			N. K. hypermethylated	N. B. hypomethylated	A_failed-renal-hypermethylation	c 0	0.44	0.47	0.43	0.42	0.41	0.48	0.45	0.47	0.43	0.5	0.42	0.45	0.49	0.41	0.43	0.46	0.44	0.42	0.44	0.44	0.41	0.35	0.42	0.43	0.33	0.38	0.38	0.38	0.33	0.27	0.34	0.32
cg05242257	5170	PDPK1	3-phosphoinositide dependent protein kinase 1	5'UTR	island	I	R	16	2588092	TRUE				N. K. hypermethylated	N. B. hypomethylated	A_failed-renal-hypermethylation	c 0	0.46	0.53	0.41	0.54	0.49	0.42	0.45	0.46	0.38	0.34	0.4	0.42	0.44	0.43	0.47	0.45	0.31	0.53	0.36	0.24	0.33	0.47	0.33	0.36	0.44	0.37	0.43	0.42	0.15	0.34	0.36	0.4
cg08526825	23524	SRRM2	serine/arginine repetitive matrix 2	TSS200	island	I	F	16	2802229	TRUE			TRUE	N. K. hypermethylated	N. B. hypomethylated	A_failed-renal-hypermethylation	c 0	0.21	0.18	0.29	0.21	0.18	0.32	0.18	0.2	0.19	0.18	0.24	0.19	0.28	0.18	0.16	0.15	0.2	0.08	0.22	0.09	0.21	0.17	0.09	0.09	0.13	0.28	0.08	0.18	0.06	0.12	0.11	0.15
cg03015758	146439	BICDL2	BICD family like cargo adaptor 2	Body	shore	II	F	16	3083902	TRUE	TRUE			N. K. hypermethylated	N. B. hypomethylated	A_failed-renal-hypermethylation	c 0	0.69	0.57	0.67	0.69	0.65	0.65	0.33	0.51	0.61	0.49	0.49	0.61	0.53	0.51	0.46	0.41	0.44	0.46	0.55	0.39	0.51	0.63	0.44	0.59	0.14	0.51	0.52	0.42	0.17	0.38	0.41	0.48
cg05765011	115	ADCY9	adenylate cyclase 9	Body	opensea	II	F	16	4103225	FALSE	TRUE	TRUE		N. K. hypermethylated	N. B. hypomethylated	A_failed-renal-hypermethylation	c 0	0.43	0.45	0.72	0.61	0.52	0.52	0.7	0.55	0.62	0.5	0.45	0.59	0.44	0.39	0.4	0.36	0.46	0.4	0.39	0.4	0.42	0.5	0.11	0.55	0.48	0.11	0.65	0.08	0.13	0.16	0.41	0.09
cg00840257	23589	CARHSP1	calcium regulated heat stable protein 1	TSS1500	island	I	R	16	8963031	TRUE				N. K. hypermethylated	N. B. hypomethylated	A_failed-renal-hypermethylation	c 0	0.18	0.15	0.21	0.21	0.1	0.08	0.13	0.16	0.15	0.18	0.14	0.1	0.16	0.18	0.2	0.23	0.07	0.09	0.08	0.03	0.11	0.05	0.09	0.1	0.06	0.19	0.09	0.1	0.06	0.06	0.09	0.09
cg05093711	2013	EMP2	epithelial membrane protein 2	5'UTR	island	I	R	16	10674008	TRUE				N. K. hypermethylated	N. B. hypomethylated	A_failed-renal-hypermethylation	c 0	0.16	0.18	0.14	0.17	0.29	0.18	0.17	0.16	0.13	0.2	0.2	0.13	0.16	0.15	0.12	0.16	0.16	0.19	0.2	0.12	0.13	0.18	0.11	0.13	0.23	0.16	0.14	0.1	0.11	0.09	0.1	0.11
cg01351032	4261	CIITA	class II major histocompatibility complex transactivator	1stExon	shore	II	F	16	10971191	TRUE	TRUE			N. K. hypermethylated	N. B. hypomethylated	A_failed-renal-hypermethylation	c 0	0.1	0.11	0.1	0.13	0.11	0.11	0.12	0.09	0.09	0.12	0.09	0.15	0.07	0.15	0.11	0.05	0.06	0.08	0.06	0.03	0.05	0.1	0.1	0.09	0.07	0.13	0.06	0.08	0.06	0.03	0.04	0.09
cg08181850	64131	XYLT1	xylosyltransferase 1	3'UTR	opensea	II	F	16	17200244	FALSE		TRUE		N. K. hypermethylated	N. B. hypomethylated	A_failed-renal-hypermethylation	c 0	0.71	0.68	0.78	0.68	0.76	0.62	0.64	0.61	0.63	0.52	0.57	0.68	0.58	0.53	0.58	0.55	0.55	0.48	0.59	0.3	0.57	0.59	0.58	0.6	0.13	0.48	0.59	0.16	0.12	0.05	0.34	0.55
cg06654079	55567	DNAH3	dynein axonemal heavy chain 3	Body	shore	II	R	16	21169179	TRUE				N. K. hypermethylated	N. B. hypomethylated	A_failed-renal-hypermethylation	c 0	0.53	0.42	0.55	0.46	0.45	0.25	0.36	0.53	0.51	0.43	0.33	0.33	0.17	0.3	0.25	0.16	0.25	0.3	0.19	0.12	0.09	0.15	0.24	0.52	0.58	0.13	0.15	0.12	0.08	0.1	0.15	0.11
cg03156546	27327	TNRC6A	trinucleotide repeat containing adaptor 6A	Body	opensea	II	R	16	24759640	FALSE		TRUE		N. K. hypermethylated	N. B. hypomethylated	A_failed-renal-hypermethylation	c 0	0.69	0.55	0.14	0.6	0.41	0.65	0.51	0.78	0.67	0.45	0.44	0.35	0.14	0.19	0.26	0.18	0.41	0.28	0.3	0.32	0.06	0.06	0.08	0.07	0.08	0.08	0.08	0.08	0.07	0.04	0.05	0.07
cg26618056	unknown	unknown	unknown	IGR	island	I	R	16	25043323	TRUE				N. K. hypermethylated	N. B. hypomethylated	A_failed-renal-hypermethylation	c 0	0.26	0.28	0.28	0.28	0.22	0.21	0.22	0.27	0.27	0.25	0.24	0.27	0.26	0.27	0.27	0.26	0.14	0.12	0.03	0.1	0.22	0.13	0.11	0.16	0.23	0.23	0.23	0.18	0.21	0.23	0.21	0.24
cg02656594	50615	IL21R	interleukin 21 receptor	TSS1500	opensea	II	R	16	27412496	FALSE				N. K. hypermethylated	N. B. hypomethylated	A_failed-renal-hypermethylation	c 0	0.48	0.48	0.67	0.48	0.43	0.48	0.51	0.54	0.55	0.57	0.4	0.27	0.21	0.26	0.26	0.23	0.32	0.25	0.24	0.34	0.09	0.46	0.39	0.21	0.17	0.13	0.12	0.08	0.07	0.04	0.09	0.07
cg26925343	7284	TUFM	Tu translation elongation factor, mitochondrial	TSS200	island	I	R	16	28857904	TRUE				N. K. hypermethylated	N. B. hypomethylated	A_failed-renal-hypermethylation	c 0	0.21	0.27	0.21	0.3	0.28	0.22	0.14	0.19	0.21	0.17	0.22	0.25	0.2	0.25	0.23	0.25	0.17	0.17	0.23	0.13	0.18	0.21	0.1	0.13	0.2	0.23	0.1	0.23	0.06	0.18	0.25	0.18
cg02215815	84901	NFATC2IP	nuclear factor of activated T cells 2 interacting protein	Body	island	I	R	16	28962783	TRUE				N. K. hypermethylated	N. B. hypomethylated	A_failed-renal-hypermethylation	c 0	0.29	0.41	0.33	0.45	0.25	0.25	0.31	0.22	0.25	0.35	0.21	0.38	0.28	0.27	0.38	0.41	0.25	0.26	0.26	0.16	0.22	0.21	0.16	0.15	0.19	0.31	0.2	0.23	0.11	0.21	0.29	0.33
cg26859862	1731	SEPTIN1	septin 1	3'UTR	island	I	R	16	30389551	TRUE				N. K. hypermethylated	N. B. hypomethylated	A_failed-renal-hypermethylation	c 0	0.22	0.26	0.18	0.29	0.1	0.13	0.14	0.18	0.23	0.3	0.19	0.23	0.21	0.19	0.28	0.27	0.06	0.05	0.11	0.1	0.04	0.07	0.07	0.11	0.1	0.26	0.13	0.09	0.06	0.11	0.12	0.16
cg09775103	6810	STX4	syntaxin 4	Body	island	I	R	16	31045174	TRUE				N. K. hypermethylated	N. B. hypomethylated	A_failed-renal-hypermethylation	c 0	0.23	0.32	0.21	0.31	0.29	0.23	0.23	0.19	0.22	0.21	0.23	0.25	0.16	0.25	0.31	0.23	0.19	0.24	0.13	0.14	0.22	0.22	0.12	0.11	0.22	0.19	0.17	0.19	0.15	0.24	0.24	0.16
cg01699425	2521	FUS	FUS RNA binding protein	Body	shore	I	R	16	31192719	TRUE				N. K. hypermethylated	N. B. hypomethylated	A_failed-renal-hypermethylation	c 0	0.3	0.13	0.28	0.2	0.24	0.13	0.22	0.22	0.18	0.23	0.08	0.21	0.16	0.16	0.18	0.23	0.2	0.2	0.24	0.12	0.14	0.25	0.13	0.14	0.13	0.22	0.12	0.13	0.11	0.11	0.1	0.11
cg07461837	29108	PYCARD	PYD and CARD domain containing	TSS1500	shore	II	R	16	31214880	TRUE				N. K. hypermethylated	N. B. hypomethylated	A_failed-renal-hypermethylation	c 0	0.67	0.69	0.73	0.73	0.67	0.73	0.77	0.62	0.68	0.62	0.58	0.62	0.57	0.55	0.63	0.54	0.57	0.58	0.48	0.4	0.53	0.39	0.64	0.6	0.65	0.58	0.64	0.28	0.59	0.42	0.54	0.12
cg04742550	3687	ITGAX	integrin subunit alpha X	TSS200	opensea	I	R	16	31366429	FALSE	TRUE			N. K. hypermethylated	N. B. hypomethylated	A_failed-renal-hypermethylation	c 0	0.25	0.24	0.19	0.2	0.16	0.19	0.17	0.31	0.3	0.27	0.19	0.21	0.12	0.14	0.14	0.11	0.12	0.15	0.12	0.09	0.09	0.02	0.06	0.07	0.09	0.07	0.1	0.08	0.02	0.07	0.11	0.08
cg08554257	64127	NOD2	nucleotide binding oligomerization domain containing 2	TSS1500	opensea	I	R	16	50730737	FALSE	TRUE			N. K. hypermethylated	N. B. hypomethylated	A_failed-renal-hypermethylation	c 0	0.39	0.42	0.38	0.37	0.36	0.37	0.35	0.33	0.34	0.31	0.27	0.24	0.19	0.22	0.24	0.23	0.25	0.25	0.21	0.19	0.18	0.15	0.17	0.17	0.16	0.15	0.18	0.21	0.16	0.2	0.22	0.21
cg01554410	79190	IRX6	iroquois homeobox 6	Body	shore	II	R	16	55359698	TRUE				N. K. hypermethylated	N. B. hypomethylated	A_failed-renal-hypermethylation	c 0	0.23	0.19	0.23	0.25	0.12	0.14	0.12	0.12	0.13	0.13	0.14	0.12	0.15	0.14	0.12	0.12	0.14	0.18	0.1	0.06	0.05	0.05	0.06	0.06	0.03	0.06	0.08	0.03	0.04	0.03	0.02	0.05
cg08851837	92922	CCDC102A	coiled-coil domain containing 102A	Body	shelf	II	R	16	57558820	TRUE				N. K. hypermethylated	N. B. hypomethylated	A_failed-renal-hypermethylation	c 0	0.39	0.27	0.56	0.56	0.52	0.59	0.5	0.65	0.57	0.55	0.49	0.42	0.41	0.39	0.47	0.4	0.37	0.46	0.42	0.35	0.13	0.53	0.51	0.42	0.37	0.43	0.48	0.14	0.13	0.29	0.26	0.08
cg09671611	221188	ADGRG5	adhesion G protein-coupled receptor G5	5'UTR	opensea	II	F	16	57577474	FALSE				N. K. hypermethylated	N. B. hypomethylated	A_failed-renal-hypermethylation	c 0	0.45	0.39	0.4	0.48	0.57	0.39	0.42	0.42	0.44	0.39	0.38	0.35	0.29	0.34	0.32	0.3	0.34	0.31	0.3	0.23	0.12	0.45	0.23	0.38	0.23	0.3	0.4	0.13	0.11	0.34	0.2	0.15
cg16594273	unknown	unknown	unknown	IGR	opensea	I	R	16	58131312	FALSE	TRUE	TRUE		N. K. hypermethylated	N. B. hypomethylated	A_failed-renal-hypermethylation	c 0	0.41	0.46	0.43	0.49	0.46	0.44	0.47	0.32	0.32	0.37	0.33	0.4	0.48	0.39	0.37	0.38	0.25	0.34	0.34	0.27	0.29	0.26	0.37	0.33	0.24	0.33	0.24	0.28	0.3	0.26	0.23	0.3
cg08512490	463	ZFHX3	zinc finger homeobox 3	Body	island	II	R	16	72821498	TRUE	TRUE	TRUE		N. K. hypermethylated	N. B. hypomethylated	A_failed-renal-hypermethylation	c 0	0.09	0.07	0.06	0.04	0.04	0.05	0.03	0.04	0.03	0.04	0.03	0.03	0.03	0.03	0.03	0.03	0.03	0.02	0.03	0.01	0.01	0.01	0.08	0.02	0.01	0.02	0.02	0.01	0.01	0.01	0.01	0.02
cg07786668	463	ZFHX3	zinc finger homeobox 3	5'UTR	island	I	F	16	73092391	TRUE	TRUE			N. K. hypermethylated	N. B. hypomethylated	A_failed-renal-hypermethylation	c 0	0.18	0.16	0.08	0.11	0.12	0.34	0.09	0.13	0.27	0.2	0.24	0.19	0.29	0.09	0.09	0.1	0.1	0.07	0.06	0.04	0.08	0.08	0.07	0.12	0.1	0.12	0.08	0.09	0.06	0.07	0.1	0.09
cg00614832	463	ZFHX3	zinc finger homeobox 3	5'UTR	island	I	F	16	73092394	TRUE	TRUE			N. K. hypermethylated	N. B. hypomethylated	A_failed-renal-hypermethylation	c 0	0.25	0.24	0.17	0.23	0.2	0.25	0.15	0.17	0.31	0.3	0.24	0.13	0.27	0.2	0.27	0.26	0.15	0.17	0.23	0.12	0.13	0.19	0.11	0.23	0.1	0.21	0.16	0.1	0.08	0.18	0.15	0.08
cg04234238	5713	PSMD7	proteasome 26S subunit, non-ATPase 7	TSS1500	shore	I	F	16	74330282	TRUE				N. K. hypermethylated	N. B. hypomethylated	A_failed-renal-hypermethylation	c 0	0.29	0.33	0.3	0.32	0.17	0.06	0.23	0.23	0.25	0.29	0.23	0.27	0.24	0.29	0.29	0.31	0.1	0.16	0.1	0.07	0.13	0.12	0.11	0.17	0.17	0.27	0.15	0.16	0.1	0.17	0.18	0.2
cg07846061	197259	MLKL	mixed lineage kinase domain like pseudokinase	5'UTR	shore	II	F	16	74732434	TRUE				N. K. hypermethylated	N. B. hypomethylated	A_failed-renal-hypermethylation	c 0	0.36	0.46	0.49	0.55	0.34	0.38	0.28	0.52	0.55	0.54	0.47	0.5	0.44	0.3	0.42	0.5	0.44	0.38	0.58	0.05	0.12	0.2	0.12	0.09	0.13	0.34	0.35	0.07	0.06	0.07	0.03	0.1
cg08297985	unknown	unknown	unknown	IGR	opensea	II	R	16	85343488	FALSE	TRUE			N. K. hypermethylated	N. B. hypomethylated	A_failed-renal-hypermethylation	c 0	0.33	0.22	0.14	0.29	0.2	0.19	0.24	0.18	0.22	0.19	0.22	0.14	0.09	0.09	0.12	0.14	0.16	0.15	0.16	0.11	0.06	0.1	0.09	0.1	0.08	0.1	0.19	0.06	0.1	0.07	0.05	0.38
cg04468198	404550	C16orf74	chromosome 16 open reading frame 74	TSS1500	island	I	F	16	85784951	TRUE				N. K. hypermethylated	N. B. hypomethylated	A_failed-renal-hypermethylation	c 0	0.52	0.65	0.59	0.73	0.73	0.7	0.61	0.63	0.62	0.65	0.65	0.63	0.51	0.39	0.57	0.49	0.6	0.62	0.65	0.44	0.67	0.66	0.39	0.41	0.53	0.64	0.66	0.5	0.31	0.29	0.35	0.34
cg18802138	unknown	unknown	unknown	IGR	island	II	R	16	85981780	TRUE				N. K. hypermethylated	N. B. hypomethylated	A_failed-renal-hypermethylation	c 0	0.58	0.54	0.68	0.74	0.63	0.58	0.54	0.46	0.53	0.45	0.47	0.42	0.47	0.41	0.47	0.42	0.45	0.46	0.43	0.1	0.12	0.2	0.13	0.2	0.12	0.15	0.27	0.09	0.09	0.2	0.13	0.13
cg05829375	unknown	unknown	unknown	IGR	opensea	II	F	16	86012085	FALSE				N. K. hypermethylated	N. B. hypomethylated	A_failed-renal-hypermethylation	c 0	0.33	0.23	0.31	0.38	0.19	0.42	0.32	0.24	0.36	0.29	0.27	0.23	0.14	0.18	0.23	0.17	0.24	0.19	0.19	0.12	0.09	0.11	0.12	0.1	0.14	0.11	0.15	0.11	0.09	0.12	0.15	0.08
cg06723337	unknown	unknown	unknown	IGR	opensea	II	R	16	87541476	FALSE				N. K. hypermethylated	N. B. hypomethylated	A_failed-renal-hypermethylation	c 0	0.05	0.06	0.08	0.07	0.06	0.07	0.07	0.04	0.03	0.04	0.05	0.04	0.04	0.03	0.04	0.04	0.05	0.04	0.04	0.03	0.01	0.02	0.02	0.02	0.01	0.02	0.04	0.01	0.02	0.03	0.02	0.02
cg06987053	763	CA5A	carbonic anhydrase 5A	Body	shore	II	R	16	87947779	TRUE				N. K. hypermethylated	N. B. hypomethylated	A_failed-renal-hypermethylation	c 0	0.58	0.55	0.74	0.61	0.52	0.52	0.63	0.59	0.6	0.52	0.5	0.47	0.37	0.45	0.46	0.39	0.45	0.36	0.37	0.27	0.28	0.5	0.54	0.5	0.13	0.45	0.65	0.22	0.13	0.14	0.34	0.25
cg08250921	unknown	unknown	unknown	IGR	shore	II	R	16	88111009	TRUE	TRUE			N. K. hypermethylated	N. B. hypomethylated	A_failed-renal-hypermethylation	c 0	0.78	0.82	0.76	0.82	0.77	0.84	0.83	0.62	0.7	0.57	0.6	0.62	0.52	0.59	0.58	0.53	0.7	0.6	0.56	0.67	0.65	0.6	0.67	0.53	0.66	0.68	0.68	0.13	0.61	0.57	0.63	0.09
cg05006067	8447	DOC2B	double C2 domain beta	TSS200	island	I	R	17	31545	TRUE				N. K. hypermethylated	N. B. hypomethylated	A_failed-renal-hypermethylation	c 0	0.26	0.24	0.32	0.3	0.21	0.17	0.3	0.2	0.23	0.25	0.17	0.19	0.2	0.21	0.26	0.18	0.17	0.22	0.2	0.22	0.19	0.19	0.3	0.21	0.17	0.21	0.19	0.21	0.08	0.2	0.2	0.31
cg17181325	727910	TLCD2	TLC domain containing 2	TSS200	island	I	R	17	1613831	TRUE				N. K. hypermethylated	N. B. hypomethylated	A_failed-renal-hypermethylation	c 0	0.26	0.27	0.26	0.28	0.18	0.23	0.24	0.27	0.27	0.26	0.25	0.27	0.27	0.26	0.27	0.26	0.17	0.17	0.2	0.12	0.19	0.18	0.14	0.22	0.2	0.25	0.21	0.16	0.16	0.21	0.17	0.26
cg07438421	5176	SERPINF1	serpin family F member 1	Body	opensea	II	R	17	1675235	FALSE			TRUE	N. K. hypermethylated	N. B. hypomethylated	A_failed-renal-hypermethylation	c 0	0.43	0.53	0.21	0.55	0.47	0.61	0.57	0.55	0.64	0.5	0.51	0.49	0.44	0.41	0.46	0.45	0.48	0.44	0.45	0.18	0.25	0.49	0.37	0.1	0.29	0.35	0.31	0.14	0.1	0.49	0.06	0.43
cg01487803	9032	TM4SF5	transmembrane 4 L six family member 5	TSS1500	opensea	II	F	17	4674220	FALSE				N. K. hypermethylated	N. B. hypomethylated	A_failed-renal-hypermethylation	c 0	0.47	0.53	0.7	0.65	0.55	0.6	0.59	0.59	0.61	0.49	0.49	0.51	0.41	0.48	0.49	0.37	0.48	0.39	0.43	0.28	0.12	0.65	0.51	0.63	0.61	0.23	0.2	0.19	0.16	0.08	0.13	0.09
cg05549575	388325	SCIMP	SLP adaptor and CSK interacting membrane protein	Body	opensea	II	R	17	5137892	FALSE				N. K. hypermethylated	N. B. hypomethylated	A_failed-renal-hypermethylation	c 0	0.57	0.58	0.48	0.52	0.57	0.63	0.5	0.52	0.56	0.53	0.6	0.44	0.58	0.46	0.53	0.54	0.57	0.54	0.53	0.12	0.26	0.4	0.23	0.34	0.31	0.39	0.49	0.11	0.1	0.25	0.18	0.22
cg08169394	388336	SHISA6	shisa family member 6	TSS1500	island	I	F	17	11143830	TRUE				N. K. hypermethylated	N. B. hypomethylated	A_failed-renal-hypermethylation	c 0	0.46	0.39	0.37	0.35	0.28	0.41	0.59	0.34	0.29	0.29	0.36	0.33	0.3	0.33	0.4	0.35	0.31	0.31	0.24	0.38	0.31	0.21	0.51	0.3	0.28	0.32	0.26	0.34	0.16	0.3	0.29	0.28
cg11343211	unknown	unknown	unknown	IGR	island	I	R	17	15686309	TRUE				N. K. hypermethylated	N. B. hypomethylated	A_failed-renal-hypermethylation	c 0	0.45	0.33	0.47	0.55	0.56	0.42	0.47	0.26	0.37	0.4	0.4	0.5	0.33	0.35	0.33	0.26	0.36	0.33	0.45	0.49	0.4	0.21	0.35	0.38	0.18	0.4	0.17	0.32	0.2	0.21	0.35	0.23
cg11328403	9487	PIGL	phosphatidylinositol glycan anchor biosynthesis class L	Body	shore	I	R	17	16120890	TRUE				N. K. hypermethylated	N. B. hypomethylated	A_failed-renal-hypermethylation	c 0	0.33	0.35	0.38	0.42	0.34	0.3	0.38	0.36	0.35	0.36	0.34	0.39	0.37	0.33	0.4	0.36	0.32	0.3	0.34	0.24	0.3	0.3	0.26	0.28	0.31	0.37	0.27	0.33	0.26	0.32	0.28	0.31
cg08024038	10743	RAI1	retinoic acid induced 1	5'UTR	opensea	II	R	17	17616235	FALSE	TRUE	TRUE	TRUE	N. K. hypermethylated	N. B. hypomethylated	A_failed-renal-hypermethylation	c 0	0.61	0.5	0.64	0.56	0.45	0.48	0.54	0.53	0.55	0.48	0.42	0.34	0.25	0.31	0.27	0.23	0.34	0.29	0.26	0.37	0.08	0.16	0.15	0.13	0.35	0.13	0.49	0.09	0.13	0.14	0.07	0.2
cg14817867	5636	PRPSAP2	phosphoribosyl pyrophosphate synthetase associated protein 2	Body	opensea	II	R	17	18825380	FALSE		TRUE		N. K. hypermethylated	N. B. hypomethylated	A_failed-renal-hypermethylation	c 0	0.57	0.37	0.45	0.61	0.65	0.46	0.53	0.4	0.47	0.44	0.31	0.43	0.31	0.37	0.41	0.25	0.31	0.33	0.29	0.1	0.13	0.19	0.13	0.13	0.1	0.68	0.23	0.1	0.12	0.12	0.06	0.11
cg26731060	147015	DHRS13	dehydrogenase/reductase 13	Body	island	I	F	17	27229515	TRUE				N. K. hypermethylated	N. B. hypomethylated	A_failed-renal-hypermethylation	c 0	0.29	0.31	0.19	0.43	0.19	0.17	0.18	0.23	0.21	0.24	0.21	0.24	0.24	0.2	0.33	0.26	0.16	0.17	0.15	0.13	0.11	0.16	0.14	0.17	0.17	0.27	0.18	0.15	0.12	0.13	0.15	0.21
cg08806622	57649	PHF12	PHD finger protein 12	TSS1500	island	I	R	17	27279525	TRUE				N. K. hypermethylated	N. B. hypomethylated	A_failed-renal-hypermethylation	c 0	0.48	0.49	0.45	0.55	0.26	0.34	0.48	0.48	0.52	0.49	0.43	0.47	0.4	0.46	0.56	0.57	0.2	0.13	0.26	0.19	0.29	0.25	0.13	0.28	0.28	0.49	0.34	0.25	0.11	0.28	0.31	0.45
cg12188928	124925	SEZ6	seizure related 6 homolog	Body	shelf	II	F	17	27309139	TRUE				N. K. hypermethylated	N. B. hypomethylated	A_failed-renal-hypermethylation	c 0	0.61	0.6	0.65	0.67	0.62	0.62	0.72	0.67	0.64	0.59	0.61	0.53	0.48	0.51	0.54	0.47	0.52	0.47	0.54	0.59	0.42	0.61	0.51	0.47	0.52	0.61	0.61	0.16	0.24	0.56	0.56	0.22
cg23506944	374786	EFCAB5	EF-hand calcium binding domain 5	5'UTR	island	I	F	17	28257236	TRUE	TRUE			N. K. hypermethylated	N. B. hypomethylated	A_failed-renal-hypermethylation	c 0	0.19	0.22	0.16	0.34	0.19	0.21	0.16	0.17	0.22	0.16	0.2	0.3	0.16	0.2	0.17	0.22	0.16	0.16	0.18	0.1	0.11	0.21	0.11	0.13	0.11	0.19	0.17	0.17	0.08	0.18	0.19	0.1
cg23892547	406968	MIR193A	microRNA 193a	TSS1500	island	I	F	17	29886066	TRUE				N. K. hypermethylated	N. B. hypomethylated	A_failed-renal-hypermethylation	c 0	0.51	0.34	0.37	0.52	0.33	0.19	0.42	0.4	0.41	0.42	0.43	0.41	0.33	0.32	0.51	0.52	0.24	0.23	0.31	0.22	0.33	0.33	0.13	0.31	0.17	0.49	0.38	0.33	0.2	0.22	0.23	0.29
cg12610859	8557	TCAP	titin-cap	3'UTR	shore	II	R	17	37822780	TRUE				N. K. hypermethylated	N. B. hypomethylated	A_failed-renal-hypermethylation	c 0	0.83	0.79	0.77	0.84	0.81	0.83	0.75	0.74	0.69	0.59	0.53	0.58	0.41	0.47	0.44	0.42	0.53	0.48	0.42	0.36	0.34	0.75	0.62	0.23	0.86	0.28	0.22	0.49	0.16	0.11	0.09	0.16
cg01266707	5409	PNMT	phenylethanolamine N-methyltransferase	TSS200	island	I	R	17	37824461	TRUE				N. K. hypermethylated	N. B. hypomethylated	A_failed-renal-hypermethylation	c 0	0.52	0.62	0.47	0.65	0.49	0.45	0.52	0.51	0.51	0.59	0.55	0.62	0.54	0.56	0.65	0.62	0.42	0.43	0.45	0.34	0.42	0.52	0.36	0.45	0.38	0.64	0.44	0.41	0.43	0.35	0.34	0.49
cg09133953	5409	PNMT	phenylethanolamine N-methyltransferase	TSS200	island	I	R	17	37824468	TRUE				N. K. hypermethylated	N. B. hypomethylated	A_failed-renal-hypermethylation	c 0	0.42	0.58	0.4	0.62	0.47	0.45	0.42	0.46	0.45	0.51	0.48	0.53	0.4	0.51	0.57	0.56	0.33	0.36	0.32	0.29	0.38	0.4	0.31	0.38	0.35	0.59	0.35	0.39	0.23	0.33	0.32	0.41
cg20798677	60681	FKBP10	FKBP prolyl isomerase 10	TSS1500	island	I	F	17	39968547	TRUE				N. K. hypermethylated	N. B. hypomethylated	A_failed-renal-hypermethylation	c 0	0.39	0.45	0.4	0.46	0.33	0.38	0.38	0.38	0.4	0.43	0.39	0.46	0.37	0.38	0.5	0.48	0.34	0.36	0.32	0.25	0.34	0.35	0.27	0.31	0.33	0.46	0.32	0.32	0.23	0.28	0.3	0.43
cg10346092	83538	ODAD4	outer dynein arm docking complex subunit 4	TSS200	island	I	F	17	40086752	TRUE				N. K. hypermethylated	N. B. hypomethylated	A_failed-renal-hypermethylation	c 0	0.15	0.15	0.11	0.18	0.09	0.08	0.16	0.13	0.18	0.17	0.12	0.17	0.14	0.15	0.28	0.18	0.05	0.03	0.07	0.04	0.08	0.11	0.06	0.04	0.1	0.12	0.11	0.07	0.1	0.09	0.07	0.1
cg02452732	3430	IFI35	interferon induced protein 35	TSS200	opensea	II	R	17	41158611	FALSE	TRUE			N. K. hypermethylated	N. B. hypomethylated	A_failed-renal-hypermethylation	c 0	0.43	0.32	0.47	0.42	0.39	0.35	0.42	0.35	0.34	0.44	0.39	0.4	0.3	0.35	0.36	0.37	0.37	0.38	0.33	0.1	0.12	0.11	0.1	0.05	0.31	0.15	0.14	0.05	0.11	0.05	0.05	0.09
cg26891576	10230	NBR2	neighbor of BRCA1 lncRNA 2	TSS200	shore	I	F	17	41277541	TRUE				N. K. hypermethylated	N. B. hypomethylated	A_failed-renal-hypermethylation	c 0	0.32	0.41	0.38	0.36	0.37	0.38	0.35	0.33	0.31	0.39	0.32	0.38	0.34	0.41	0.32	0.44	0.26	0.31	0.36	0.26	0.28	0.3	0.26	0.28	0.3	0.34	0.29	0.31	0.26	0.28	0.29	0.26
cg07945335	146894	CD300LG	CD300 molecule like family member g	TSS200	opensea	I	F	17	41924478	FALSE		TRUE		N. K. hypermethylated	N. B. hypomethylated	A_failed-renal-hypermethylation	c 0	0.34	0.29	0.29	0.28	0.27	0.26	0.27	0.23	0.26	0.23	0.21	0.24	0.22	0.23	0.21	0.16	0.2	0.19	0.18	0.15	0.17	0.16	0.16	0.21	0.12	0.21	0.13	0.11	0.14	0.14	0.12	0.19
cg14335894	10642	IGF2BP1	insulin like growth factor 2 mRNA binding protein 1	1stExon	island	I	F	17	47075281	TRUE			TRUE	N. K. hypermethylated	N. B. hypomethylated	A_failed-renal-hypermethylation	c 0	0.44	0.4	0.41	0.52	0.26	0.16	0.31	0.37	0.4	0.39	0.35	0.38	0.33	0.31	0.42	0.41	0.12	0.1	0.22	0.15	0.13	0.2	0.11	0.16	0.2	0.46	0.23	0.17	0.29	0.22	0.2	0.32
cg18618815	1277	COL1A1	collagen type I alpha 1 chain	Body	shore	II	F	17	48275324	TRUE				N. K. hypermethylated	N. B. hypomethylated	A_failed-renal-hypermethylation	c 0	0.75	0.69	0.59	0.61	0.64	0.64	0.54	0.51	0.5	0.38	0.32	0.53	0.41	0.45	0.38	0.35	0.37	0.42	0.5	0.1	0.11	0.16	0.22	0.18	0.1	0.08	0.07	0.08	0.12	0.12	0.05	0.1
cg25180585	4830	NME1	NME/NM23 nucleoside diphosphate kinase 1	TSS200	island	I	R	17	49230756	TRUE				N. K. hypermethylated	N. B. hypomethylated	A_failed-renal-hypermethylation	c 0	0.45	0.55	0.39	0.57	0.31	0.2	0.31	0.4	0.44	0.44	0.46	0.47	0.39	0.42	0.54	0.49	0.21	0.19	0.31	0.16	0.28	0.16	0.12	0.25	0.2	0.47	0.27	0.3	0.22	0.28	0.14	0.3
cg07493197	unknown	unknown	unknown	IGR	opensea	II	R	17	53573969	FALSE		TRUE		N. K. hypermethylated	N. B. hypomethylated	A_failed-renal-hypermethylation	c 0	0.83	0.31	0.47	0.22	0.17	0.2	0.29	0.48	0.44	0.35	0.3	0.26	0.1	0.16	0.16	0.13	0.24	0.19	0.16	0.1	0.05	0.05	0.05	0.07	0.05	0.14	0.25	0.04	0.04	0.04	0.03	0.06
cg06752482	124773	CHCT1	CHD1 helical C-terminal domain containing 1	TSS200	shore	II	F	17	58499816	TRUE		TRUE		N. K. hypermethylated	N. B. hypomethylated	A_failed-renal-hypermethylation	c 0	0.63	0.58	0.62	0.58	0.72	0.67	0.67	0.55	0.53	0.51	0.48	0.41	0.39	0.41	0.42	0.38	0.41	0.41	0.42	0.35	0.12	0.37	0.34	0.3	0.28	0.28	0.36	0.12	0.1	0.1	0.16	0.12
cg02172058	124773	CHCT1	CHD1 helical C-terminal domain containing 1	1stExon	shore	II	R	17	58499911	TRUE				N. K. hypermethylated	N. B. hypomethylated	A_failed-renal-hypermethylation	c 0	0.5	0.59	0.48	0.63	0.72	0.62	0.56	0.56	0.55	0.54	0.53	0.41	0.44	0.44	0.47	0.45	0.44	0.48	0.49	0.48	0.13	0.45	0.37	0.44	0.48	0.21	0.16	0.12	0.09	0.06	0.17	0.18
cg25161129	55062	WIPI1	WD repeat domain, phosphoinositide interacting 1	Body	shore	II	R	17	66452343	TRUE				N. K. hypermethylated	N. B. hypomethylated	A_failed-renal-hypermethylation	c 0	0.3	0.57	0.47	0.46	0.56	0.69	0.38	0.6	0.55	0.42	0.38	0.31	0.12	0.15	0.17	0.13	0.27	0.23	0.15	0.13	0.08	0.09	0.06	0.07	0.1	0.09	0.05	0.05	0.02	0.07	0.06	0.07
cg23443627	11314	CD300A	CD300a molecule	TSS1500	opensea	II	F	17	72462164	FALSE				N. K. hypermethylated	N. B. hypomethylated	A_failed-renal-hypermethylation	c 0	0.6	0.58	0.56	0.59	0.68	0.65	0.63	0.58	0.54	0.58	0.52	0.53	0.54	0.56	0.56	0.57	0.48	0.58	0.52	0.23	0.22	0.53	0.46	0.49	0.43	0.33	0.67	0.15	0.2	0.6	0.35	0.15
cg14075731	124599	CD300LB	CD300 molecule like family member b	1stExon	opensea	II	R	17	72527607	FALSE				N. K. hypermethylated	N. B. hypomethylated	A_failed-renal-hypermethylation	c 0	0.36	0.39	0.35	0.44	0.45	0.4	0.44	0.4	0.39	0.35	0.29	0.2	0.14	0.17	0.2	0.14	0.23	0.19	0.14	0.07	0.06	0.08	0.06	0.06	0.09	0.09	0.11	0.05	0.07	0.09	0.05	0.08
cg03533256	342510	CD300E	CD300e molecule	TSS1500	opensea	II	R	17	72620088	FALSE				N. K. hypermethylated	N. B. hypomethylated	A_failed-renal-hypermethylation	c 0	0.68	0.7	0.64	0.68	0.79	0.83	0.64	0.58	0.66	0.51	0.52	0.53	0.59	0.44	0.49	0.52	0.62	0.61	0.49	0.13	0.31	0.31	0.31	0.27	0.23	0.26	0.42	0.13	0.08	0.2	0.11	0.23
cg23838375	326624	RAB37	RAB37, member RAS oncogene family	TSS200	island	I	R	17	72732946	TRUE	TRUE	TRUE		N. K. hypermethylated	N. B. hypomethylated	A_failed-renal-hypermethylation	c 0	0.3	0.33	0.27	0.32	0.18	0.15	0.25	0.26	0.32	0.32	0.27	0.33	0.28	0.3	0.31	0.32	0.11	0.07	0.15	0.14	0.23	0.08	0.1	0.2	0.15	0.29	0.19	0.15	0.15	0.2	0.16	0.28
cg12349832	283987	HID1	HID1 domain containing	Body	opensea	II	F	17	72951240	FALSE				N. K. hypermethylated	N. B. hypomethylated	A_failed-renal-hypermethylation	c 0	0.49	0.46	0.49	0.46	0.4	0.47	0.27	0.38	0.34	0.38	0.36	0.37	0.36	0.36	0.37	0.3	0.36	0.3	0.31	0.1	0.11	0.29	0.18	0.32	0.14	0.2	0.19	0.12	0.1	0.13	0.1	0.08
cg08837215	63893	UBE2O	ubiquitin conjugating enzyme E2 O	Body	opensea	II	R	17	74443080	FALSE	TRUE	TRUE		N. K. hypermethylated	N. B. hypomethylated	A_failed-renal-hypermethylation	c 0	0.67	0.62	0.36	0.39	0.46	0.45	0.48	0.66	0.56	0.5	0.46	0.44	0.25	0.34	0.36	0.32	0.36	0.34	0.34	0.37	0.09	0.11	0.11	0.14	0.15	0.17	0.58	0.11	0.1	0.11	0.09	0.14
cg12504415	23210	JMJD6	jumonji domain containing 6, arginine demethylase and lysine hydroxylase	1stExon	island	I	F	17	74722752	TRUE			TRUE	N. K. hypermethylated	N. B. hypomethylated	A_failed-renal-hypermethylation	c 0	0.47	0.6	0.4	0.63	0.45	0.31	0.52	0.51	0.47	0.5	0.48	0.56	0.39	0.43	0.57	0.56	0.37	0.4	0.34	0.26	0.36	0.35	0.29	0.35	0.32	0.59	0.38	0.32	0.3	0.31	0.3	0.54
cg03568017	10801	SEPTIN9	septin 9	5'UTR	opensea	II	F	17	75315503	FALSE	TRUE	TRUE		N. K. hypermethylated	N. B. hypomethylated	A_failed-renal-hypermethylation	c 0	0.07	0.08	0.08	0.1	0.1	0.12	0.08	0.05	0.06	0.07	0.05	0.06	0.06	0.06	0.06	0.06	0.06	0.05	0.05	0.01	0.01	0.02	0.01	0.02	0.01	0.03	0.02	0.02	0.01	0.02	0.02	0.02
cg25690715	10801	SEPTIN9	septin 9	5'UTR	opensea	II	R	17	75315567	FALSE	TRUE	TRUE		N. K. hypermethylated	N. B. hypomethylated	A_failed-renal-hypermethylation	c 0	0.07	0.09	0.09	0.12	0.12	0.12	0.1	0.06	0.06	0.08	0.06	0.07	0.06	0.07	0.05	0.07	0.05	0.05	0.05	0.01	0.01	0.02	0.02	0.02	0.01	0.02	0.02	0.02	0.03	0.02	0.02	0.02
cg18271897	10801	SEPTIN9	septin 9	5'UTR	opensea	II	F	17	75316784	FALSE				N. K. hypermethylated	N. B. hypomethylated	A_failed-renal-hypermethylation	c 0	0.28	0.36	0.14	0.42	0.46	0.45	0.43	0.46	0.36	0.49	0.42	0.39	0.32	0.26	0.31	0.3	0.35	0.28	0.3	0.13	0.11	0.1	0.11	0.11	0.44	0.1	0.31	0.07	0.1	0.52	0.15	0.1
cg10517290	9489	PGS1	phosphatidylglycerophosphate synthase 1	Body	shelf	II	R	17	76377967	TRUE				N. K. hypermethylated	N. B. hypomethylated	A_failed-renal-hypermethylation	c 0	0.11	0.1	0.1	0.11	0.09	0.07	0.07	0.09	0.07	0.06	0.03	0.05	0.03	0.05	0.05	0.05	0.06	0.08	0.05	0.02	0.02	0.02	0.02	0.02	0.02	0.02	0.04	0.02	0.01	0.03	0.01	0.03
cg04818307	9267	CYTH1	cytohesin 1	TSS200	shore	I	F	17	76778447	TRUE				N. K. hypermethylated	N. B. hypomethylated	A_failed-renal-hypermethylation	c 0	0.23	0.22	0.2	0.24	0.22	0.08	0.2	0.14	0.18	0.15	0.15	0.18	0.17	0.19	0.22	0.27	0.16	0.17	0.22	0.07	0.1	0.22	0.1	0.11	0.09	0.16	0.09	0.08	0.08	0.07	0.1	0.17
cg10632328	unknown	unknown	unknown	Body	island	I	R	17	78389079	TRUE				N. K. hypermethylated	N. B. hypomethylated	A_failed-renal-hypermethylation	c 0	0.43	0.5	0.44	0.5	0.43	0.44	0.43	0.42	0.43	0.47	0.49	0.48	0.41	0.4	0.5	0.46	0.39	0.41	0.43	0.35	0.36	0.36	0.35	0.38	0.38	0.53	0.38	0.37	0.34	0.35	0.32	0.41
cg08679808	unknown	unknown	unknown	Body	island	I	F	17	79886116	TRUE				N. K. hypermethylated	N. B. hypomethylated	A_failed-renal-hypermethylation	c 0	0.28	0.28	0.27	0.28	0.18	0.2	0.27	0.26	0.29	0.27	0.24	0.28	0.28	0.27	0.26	0.27	0.17	0.13	0.16	0.1	0.22	0.18	0.1	0.18	0.22	0.26	0.19	0.18	0.13	0.19	0.18	0.27
cg03325767	6398	SECTM1	secreted and transmembrane 1	3'UTR	island	I	F	17	80279477	TRUE	TRUE	TRUE		N. K. hypermethylated	N. B. hypomethylated	A_failed-renal-hypermethylation	c 0	0.32	0.29	0.33	0.33	0.32	0.33	0.26	0.23	0.25	0.27	0.21	0.23	0.25	0.27	0.3	0.31	0.26	0.28	0.27	0.15	0.18	0.23	0.18	0.19	0.23	0.26	0.23	0.2	0.1	0.23	0.22	0.23
cg04246699	79672	FN3KRP	fructosamine 3 kinase related protein	TSS200	shore	I	F	17	80674513	TRUE				N. K. hypermethylated	N. B. hypomethylated	A_failed-renal-hypermethylation	c 0	0.36	0.31	0.3	0.31	0.23	0.23	0.32	0.24	0.28	0.29	0.27	0.29	0.27	0.25	0.32	0.29	0.21	0.26	0.25	0.22	0.21	0.24	0.2	0.17	0.2	0.31	0.24	0.19	0.11	0.21	0.21	0.35
cg25413575	6904	TBCD	tubulin folding cofactor D	Body	shore	II	F	17	80870577	TRUE				N. K. hypermethylated	N. B. hypomethylated	A_failed-renal-hypermethylation	c 0	0.75	0.68	0.48	0.56	0.65	0.61	0.61	0.42	0.56	0.63	0.61	0.6	0.7	0.48	0.62	0.61	0.68	0.63	0.61	0.26	0.5	0.54	0.47	0.49	0.41	0.33	0.47	0.13	0.44	0.41	0.26	0.25
cg06874218	7050	TGIF1	TGFB induced factor homeobox 1	5'UTR	shore	I	F	18	3447454	TRUE			TRUE	N. K. hypermethylated	N. B. hypomethylated	A_failed-renal-hypermethylation	c 0	0.47	0.48	0.43	0.48	0.43	0.43	0.45	0.41	0.44	0.41	0.39	0.41	0.44	0.44	0.44	0.48	0.38	0.4	0.41	0.38	0.35	0.4	0.3	0.41	0.39	0.44	0.4	0.42	0.43	0.38	0.41	0.29
cg13379408	65258	MPPE1	metallophosphoesterase 1	TSS1500	island	I	F	18	11909052	TRUE				N. K. hypermethylated	N. B. hypomethylated	A_failed-renal-hypermethylation	c 0	0.39	0.44	0.37	0.54	0.35	0.19	0.45	0.42	0.4	0.46	0.41	0.51	0.35	0.35	0.49	0.44	0.28	0.34	0.37	0.21	0.29	0.31	0.19	0.29	0.3	0.45	0.26	0.28	0.17	0.27	0.31	0.38
cg15592690	3613	IMPA2	inositol monophosphatase 2	TSS200	island	I	R	18	11981389	TRUE				N. K. hypermethylated	N. B. hypomethylated	A_failed-renal-hypermethylation	c 0	0.3	0.3	0.31	0.28	0.24	0.25	0.27	0.24	0.22	0.22	0.14	0.23	0.27	0.21	0.21	0.22	0.24	0.27	0.25	0.16	0.18	0.14	0.24	0.19	0.17	0.26	0.17	0.25	0.16	0.24	0.14	0.29
cg11652668	unknown	unknown	unknown	IGR	island	I	R	18	13136899	TRUE	TRUE			N. K. hypermethylated	N. B. hypomethylated	A_failed-renal-hypermethylation	c 0	0.29	0.3	0.26	0.42	0.46	0.22	0.22	0.22	0.26	0.31	0.31	0.27	0.24	0.24	0.25	0.3	0.3	0.21	0.35	0.17	0.28	0.29	0.12	0.25	0.21	0.28	0.22	0.22	0.13	0.28	0.28	0.18
cg14630382	4161	MC5R	melanocortin 5 receptor	TSS1500	shore	I	R	18	13824396	TRUE				N. K. hypermethylated	N. B. hypomethylated	A_failed-renal-hypermethylation	c 0	0.45	0.41	0.43	0.48	0.41	0.36	0.41	0.41	0.38	0.07	0.37	0.4	0.36	0.37	0.39	0.37	0.33	0.26	0.38	0.28	0.3	0.26	0.21	0.07	0.34	0.39	0.35	0.31	0.34	0.35	0.29	0.37
cg26626598	498	ATP5F1A	ATP synthase F1 subunit alpha	TSS1500	island	I	F	18	43684798	TRUE			TRUE	N. K. hypermethylated	N. B. hypomethylated	A_failed-renal-hypermethylation	c 0	0.25	0.25	0.29	0.32	0.13	0.11	0.25	0.23	0.24	0.22	0.23	0.06	0.19	0.19	0.38	0.32	0.14	0.08	0.07	0.14	0.13	0.15	0.08	0.14	0.19	0.32	0.14	0.13	0.17	0.12	0.11	0.14
cg21005948	9811	CTIF	cap binding complex dependent translation initiation factor	TSS200	island	I	R	18	46065258	TRUE				N. K. hypermethylated	N. B. hypomethylated	A_failed-renal-hypermethylation	c 0	0.26	0.27	0.26	0.28	0.15	0.22	0.24	0.27	0.27	0.26	0.25	0.28	0.28	0.27	0.27	0.25	0.17	0.05	0.15	0.14	0.14	0.11	0.11	0.16	0.17	0.22	0.21	0.1	0.05	0.19	0.16	0.27
cg24157651	26791	SNORD58A	small nucleolar RNA, C/D box 58A	TSS1500	island	I	F	18	47018588	TRUE				N. K. hypermethylated	N. B. hypomethylated	A_failed-renal-hypermethylation	c 0	0.17	0.28	0.18	0.32	0.12	0.12	0.19	0.22	0.25	0.23	0.17	0.17	0.17	0.17	0.21	0.23	0.12	0.11	0.12	0.07	0.08	0.11	0.08	0.11	0.12	0.22	0.08	0.12	0.09	0.11	0.14	0.14
cg19432393	6139	RPL17	ribosomal protein L17	TSS200	island	I	R	18	47018917	TRUE				N. K. hypermethylated	N. B. hypomethylated	A_failed-renal-hypermethylation	c 0	0.33	0.3	0.36	0.42	0.21	0.26	0.35	0.34	0.26	0.27	0.26	0.31	0.39	0.29	0.27	0.31	0.26	0.23	0.21	0.14	0.25	0.18	0.07	0.1	0.25	0.27	0.1	0.13	0.09	0.17	0.11	0.35
cg14963724	55748	CNDP2	carnosine dipeptidase 2	TSS1500	shelf	II	R	18	72166303	TRUE				N. K. hypermethylated	N. B. hypomethylated	A_failed-renal-hypermethylation	c 0	0.13	0.12	0.14	0.15	0.14	0.12	0.12	0.14	0.17	0.15	0.08	0.16	0.09	0.09	0.07	0.06	0.1	0.09	0.07	0.04	0.04	0.1	0.06	0.07	0.07	0.22	0.07	0.04	0.07	0.04	0.02	0.09
cg09134726	5657	PRTN3	proteinase 3	Body	shelf	II	F	19	841082	TRUE				N. K. hypermethylated	N. B. hypomethylated	A_failed-renal-hypermethylation	c 0	0.23	0.24	0.39	0.46	0.42	0.42	0.46	0.46	0.41	0.39	0.38	0.33	0.19	0.26	0.28	0.23	0.31	0.29	0.25	0.27	0.1	0.14	0.34	0.09	0.33	0.12	0.4	0.14	0.12	0.04	0.33	0.09
cg08223924	1991	ELANE	elastase, neutrophil expressed	Body	island	II	R	19	855922	TRUE				N. K. hypermethylated	N. B. hypomethylated	A_failed-renal-hypermethylation	c 0	0.61	0.58	0.75	0.56	0.74	0.47	0.63	0.65	0.66	0.61	0.59	0.56	0.57	0.5	0.5	0.55	0.52	0.52	0.58	0.59	0.39	0.24	0.4	0.61	0.57	0.24	0.71	0.13	0.35	0.16	0.41	0.29
cg12713583	1820	ARID3A	AT-rich interaction domain 3A	Body	island	II	R	19	940724	TRUE		TRUE		N. K. hypermethylated	N. B. hypomethylated	A_failed-renal-hypermethylation	c 0	0.08	0.1	0.09	0.11	0.09	0.09	0.11	0.11	0.18	0.07	0.08	0.09	0.07	0.07	0.07	0.09	0.09	0.09	0.08	0.03	0.09	0.07	0.05	0.04	0.04	0.06	0.07	0.03	0.05	0.05	0.03	0.05
cg23866916	22904	SBNO2	strawberry notch homolog 2	5'UTR	shore	II	F	19	1155738	TRUE		TRUE		N. K. hypermethylated	N. B. hypomethylated	A_failed-renal-hypermethylation	c 0	0.66	0.66	0.51	0.63	0.69	0.61	0.73	0.63	0.55	0.52	0.48	0.47	0.36	0.38	0.36	0.36	0.39	0.4	0.35	0.25	0.11	0.26	0.3	0.14	0.47	0.13	0.1	0.1	0.09	0.09	0.08	0.26
cg14402591	10501	SEMA6B	semaphorin 6B	3'UTR	island	II	R	19	4543487	TRUE				N. K. hypermethylated	N. B. hypomethylated	A_failed-renal-hypermethylation	c 0	0.56	0.49	0.58	0.53	0.61	0.56	0.3	0.5	0.48	0.45	0.47	0.45	0.26	0.33	0.36	0.31	0.38	0.33	0.34	0.17	0.33	0.58	0.06	0.36	0.54	0.52	0.58	0.24	0.07	0.13	0.43	0.26
cg22376704	unknown	unknown	unknown	IGR	island	I	F	19	4760016	TRUE		TRUE		N. K. hypermethylated	N. B. hypomethylated	A_failed-renal-hypermethylation	c 0	0.18	0.17	0.11	0.14	0.15	0.27	0.09	0.11	0.12	0.13	0.15	0.2	0.12	0.13	0.12	0.15	0.12	0.14	0.12	0.08	0.17	0.13	0.1	0.15	0.12	0.13	0.1	0.1	0.07	0.12	0.09	0.08
cg12497319	56927	GPR108	G protein-coupled receptor 108	TSS1500	island	I	F	19	6737669	TRUE				N. K. hypermethylated	N. B. hypomethylated	A_failed-renal-hypermethylation	c 0	0.33	0.39	0.41	0.46	0.28	0.42	0.35	0.33	0.38	0.27	0.35	0.33	0.31	0.36	0.42	0.38	0.27	0.41	0.25	0.19	0.21	0.23	0.05	0.21	0.32	0.27	0.24	0.37	0.05	0.17	0.27	0.32
cg12009606	56927	GPR108	G protein-coupled receptor 108	TSS1500	island	I	F	19	6737691	TRUE				N. K. hypermethylated	N. B. hypomethylated	A_failed-renal-hypermethylation	c 0	0.16	0.1	0.18	0.17	0.06	0.1	0.17	0.1	0.17	0.14	0.1	0.16	0.09	0.11	0.09	0.26	0.12	0.09	0.12	0.09	0.05	0.09	0.04	0.13	0.09	0.1	0.13	0.09	0.06	0.07	0.13	0.12
cg22322184	56729	RETN	resistin	5'UTR	shore	II	R	19	7734203	TRUE				N. K. hypermethylated	N. B. hypomethylated	A_failed-renal-hypermethylation	c 0	0.32	0.23	0.24	0.33	0.28	0.21	0.4	0.43	0.41	0.38	0.35	0.3	0.23	0.24	0.25	0.19	0.28	0.29	0.25	0.13	0.08	0.13	0.16	0.14	0.11	0.16	0.36	0.13	0.09	0.34	0.13	0.18
cg15590153	5236	PGM1	phosphoglucomutase 1	TSS1500	shore	II	F	1	64058523	TRUE				N. K. hypermethylated	N. B. hypomethylated	A_failed-renal-hypermethylation	c 0	0.55	0.43	0.27	0.22	0.34	0.28	0.48	0.55	0.48	0.37	0.39	0.28	0.12	0.27	0.31	0.19	0.37	0.33	0.27	0.4	0.1	0.2	0.26	0.16	0.11	0.49	0.11	0.08	0.06	0.09	0.13	0.08
cg09216236	unknown	unknown	unknown	IGR	shore	II	F	1	65719627	TRUE				N. K. hypermethylated	N. B. hypomethylated	A_failed-renal-hypermethylation	c 0	0.11	0.1	0.08	0.11	0.11	0.08	0.09	0.11	0.13	0.12	0.09	0.17	0.05	0.06	0.07	0.07	0.08	0.08	0.07	0.02	0.06	0.04	0.04	0.06	0.02	0.07	0.07	0.03	0.03	0.02	0.06	0.04
cg17589384	51086	TNNI3K	TNNI3 interacting kinase	Body	shore	I	R	1	74664061	TRUE		TRUE		N. K. hypermethylated	N. B. hypomethylated	A_failed-renal-hypermethylation	c 0	0.37	0.4	0.38	0.43	0.38	0.28	0.29	0.36	0.33	0.35	0.32	0.37	0.36	0.34	0.32	0.37	0.3	0.22	0.35	0.27	0.35	0.29	0.19	0.27	0.27	0.35	0.29	0.31	0.29	0.33	0.28	0.27
cg10827434	80135	RPF1	ribosome production factor 1 homolog	1stExon	island	I	R	1	84944976	TRUE				N. K. hypermethylated	N. B. hypomethylated	A_failed-renal-hypermethylation	c 0	0.43	0.47	0.47	0.6	0.32	0.34	0.47	0.44	0.55	0.54	0.46	0.54	0.41	0.5	0.63	0.59	0.23	0.28	0.39	0.18	0.31	0.33	0.13	0.33	0.26	0.52	0.32	0.23	0.3	0.24	0.22	0.39
cg15823064	8543	LMO4	LIM domain only 4	1stExon	island	I	R	1	87794194	TRUE				N. K. hypermethylated	N. B. hypomethylated	A_failed-renal-hypermethylation	c 0	0.25	0.23	0.25	0.3	0.28	0.23	0.17	0.26	0.21	0.15	0.25	0.24	0.26	0.26	0.19	0.11	0.2	0.29	0.15	0.13	0.19	0.17	0.15	0.15	0.25	0.19	0.18	0.23	0.1	0.25	0.27	0.15
cg08893087	388650	DIPK1A	divergent protein kinase domain 1A	Body	opensea	II	R	1	93416982	FALSE		TRUE		N. K. hypermethylated	N. B. hypomethylated	A_failed-renal-hypermethylation	c 0	0.76	0.67	0.43	0.52	0.5	0.46	0.42	0.47	0.45	0.57	0.52	0.54	0.7	0.56	0.61	0.5	0.6	0.53	0.66	0.11	0.36	0.2	0.11	0.11	0.38	0.16	0.59	0.13	0.11	0.28	0.15	0.42
cg07351164	84722	PSRC1	proline and serine rich coiled-coil 1	TSS1500	island	I	F	1	109826064	TRUE				N. K. hypermethylated	N. B. hypomethylated	A_failed-renal-hypermethylation	c 0	0.34	0.36	0.34	0.36	0.3	0.36	0.29	0.31	0.31	0.32	0.24	0.34	0.3	0.29	0.3	0.32	0.26	0.32	0.24	0.16	0.28	0.27	0.17	0.25	0.3	0.27	0.25	0.31	0.19	0.27	0.31	0.33
cg27230882	unknown	unknown	unknown	IGR	opensea	II	F	1	110976749	FALSE	TRUE	TRUE		N. K. hypermethylated	N. B. hypomethylated	A_failed-renal-hypermethylation	c 0	0.72	0.44	0.16	0.19	0.14	0.16	0.35	0.57	0.54	0.43	0.39	0.3	0.16	0.25	0.23	0.17	0.32	0.29	0.22	0.21	0.07	0.08	0.08	0.09	0.09	0.18	0.59	0.06	0.05	0.06	0.05	0.08
cg10045881	1117	CHI3L2	chitinase 3 like 2	1stExon	opensea	II	F	1	111770291	FALSE				N. K. hypermethylated	N. B. hypomethylated	A_failed-renal-hypermethylation	c 0	0.84	0.82	0.63	0.75	0.75	0.73	0.64	0.45	0.48	0.49	0.52	0.47	0.49	0.41	0.44	0.45	0.45	0.49	0.52	0.13	0.11	0.09	0.12	0.1	0.09	0.13	0.08	0.06	0.09	0.14	0.05	0.27
cg07151560	79084	WDR77	WD repeat domain 77	TSS200	island	I	F	1	111991897	TRUE				N. K. hypermethylated	N. B. hypomethylated	A_failed-renal-hypermethylation	c 0	0.28	0.31	0.25	0.38	0.15	0.2	0.2	0.23	0.28	0.35	0.33	0.29	0.3	0.29	0.35	0.34	0.11	0.03	0.12	0.11	0.18	0.13	0.09	0.2	0.13	0.3	0.13	0.14	0.07	0.2	0.13	0.16
cg14985891	845	CASQ2	calsequestrin 2	Body	opensea	II	R	1	116270626	FALSE	TRUE	TRUE		N. K. hypermethylated	N. B. hypomethylated	A_failed-renal-hypermethylation	c 0	0.34	0.21	0.28	0.37	0.42	0.42	0.48	0.65	0.6	0.46	0.39	0.3	0.17	0.24	0.2	0.16	0.31	0.24	0.24	0.14	0.07	0.08	0.08	0.11	0.12	0.14	0.09	0.06	0.05	0.03	0.05	0.06
cg21286402	55356	SLC22A15	solute carrier family 22 member 15	Body	island	I	F	1	116519532	TRUE				N. K. hypermethylated	N. B. hypomethylated	A_failed-renal-hypermethylation	c 0	0.19	0.44	0.33	0.42	0.47	0.37	0.39	0.34	0.26	0.35	0.39	0.28	0.26	0.22	0.35	0.29	0.32	0.27	0.37	0.25	0.21	0.45	0.24	0.31	0.27	0.39	0.34	0.29	0.11	0.15	0.37	0.17
cg09584521	965	CD58	CD58 molecule	Body	shore	II	R	1	117112727	TRUE				N. K. hypermethylated	N. B. hypomethylated	A_failed-renal-hypermethylation	c 0	0.1	0.1	0.11	0.11	0.11	0.1	0.11	0.08	0.13	0.12	0.08	0.07	0.06	0.06	0.07	0.05	0.08	0.06	0.05	0.02	0.05	0.04	0.04	0.03	0.02	0.1	0.05	0.02	0.03	0.02	0.02	0.04
cg00699997	unknown	unknown	unknown	IGR	opensea	I	R	1	121485059	FALSE		TRUE		N. K. hypermethylated	N. B. hypomethylated	A_failed-renal-hypermethylation	c 0	0.56	0.57	0.54	0.61	0.61	0.62	0.59	0.56	0.61	0.58	0.59	0.56	0.55	0.58	0.6	0.6	0.6	0.61	0.62	0.47	0.53	0.5	0.49	0.46	0.49	0.44	0.51	0.52	0.48	0.43	0.47	0.42
cg01950958	200035	NUDT17	nudix hydrolase 17	TSS1500	shore	II	R	1	145589783	TRUE				N. K. hypermethylated	N. B. hypomethylated	A_failed-renal-hypermethylation	c 0	0.06	0.08	0.08	0.07	0.08	0.07	0.06	0.05	0.06	0.06	0.05	0.05	0.05	0.05	0.05	0.05	0.06	0.05	0.04	0.02	0.02	0.03	0.02	0.03	0.05	0.03	0.04	0.04	0.03	0.02	0.02	0.03
cg08008854	5565	PRKAB2	protein kinase AMP-activated non-catalytic subunit beta 2	5'UTR	island	I	R	1	146643751	TRUE				N. K. hypermethylated	N. B. hypomethylated	A_failed-renal-hypermethylation	c 0	0.27	0.26	0.26	0.26	0.23	0.28	0.25	0.24	0.29	0.23	0.25	0.28	0.3	0.29	0.25	0.27	0.19	0.19	0.24	0.14	0.19	0.21	0.13	0.19	0.2	0.25	0.22	0.2	0.12	0.21	0.23	0.2
cg18892169	1520	CTSS	cathepsin S	5'UTR	opensea	II	R	1	150737762	FALSE		TRUE		N. K. hypermethylated	N. B. hypomethylated	A_failed-renal-hypermethylation	c 0	0.08	0.1	0.07	0.1	0.08	0.08	0.08	0.04	0.05	0.05	0.05	0.05	0.04	0.04	0.07	0.03	0.05	0.05	0.06	0.02	0.04	0.08	0.06	0.04	0.05	0.09	0.02	0.01	0.03	0.03	0.02	0.02
cg02901136	6283	S100A12	S100 calcium binding protein A12	TSS1500	opensea	II	F	1	153348305	FALSE	TRUE			N. K. hypermethylated	N. B. hypomethylated	A_failed-renal-hypermethylation	c 0	0.47	0.49	0.8	0.53	0.57	0.56	0.59	0.63	0.56	0.5	0.47	0.4	0.23	0.29	0.29	0.31	0.37	0.33	0.26	0.28	0.07	0.09	0.09	0.11	0.1	0.39	0.14	0.1	0.08	0.11	0.09	0.43
cg01431057	6279	S100A8	S100 calcium binding protein A8	Body	opensea	II	R	1	153362927	FALSE				N. K. hypermethylated	N. B. hypomethylated	A_failed-renal-hypermethylation	c 0	0.68	0.57	0.44	0.5	0.51	0.57	0.49	0.54	0.51	0.45	0.43	0.36	0.22	0.28	0.28	0.26	0.36	0.31	0.28	0.27	0.11	0.35	0.14	0.12	0.41	0.34	0.15	0.19	0.09	0.13	0.1	0.09
cg24678869	9909	DENND4B	DENN domain containing 4B	TSS1500	shore	II	F	1	153919638	TRUE				N. K. hypermethylated	N. B. hypomethylated	A_failed-renal-hypermethylation	c 0	0.85	0.8	0.71	0.8	0.79	0.79	0.68	0.61	0.61	0.63	0.6	0.5	0.52	0.53	0.53	0.51	0.55	0.5	0.55	0.15	0.3	0.42	0.4	0.39	0.51	0.18	0.52	0.13	0.12	0.36	0.26	0.46
cg22932427	unknown	unknown	unknown	IGR	opensea	II	F	1	155615664	FALSE		TRUE		N. K. hypermethylated	N. B. hypomethylated	A_failed-renal-hypermethylation	c 0	0.42	0.45	0.3	0.44	0.39	0.42	0.42	0.6	0.6	0.47	0.44	0.44	0.36	0.39	0.38	0.31	0.38	0.37	0.36	0.13	0.12	0.33	0.35	0.13	0.15	0.13	0.13	0.15	0.1	0.25	0.11	0.11
cg13795627	9826	ARHGEF11	Rho guanine nucleotide exchange factor 11	TSS1500	island	I	F	1	157015873	TRUE				N. K. hypermethylated	N. B. hypomethylated	A_failed-renal-hypermethylation	c 0	0.41	0.57	0.44	0.62	0.4	0.38	0.4	0.41	0.46	0.52	0.49	0.53	0.5	0.51	0.54	0.49	0.34	0.4	0.38	0.24	0.34	0.33	0.3	0.33	0.37	0.45	0.36	0.34	0.36	0.29	0.31	0.43
cg24411075	912	CD1D	CD1d molecule	TSS200	shore	II	F	1	158149705	TRUE			TRUE	N. K. hypermethylated	N. B. hypomethylated	A_failed-renal-hypermethylation	c 0	0.85	0.87	0.81	0.82	0.85	0.83	0.76	0.52	0.57	0.54	0.67	0.53	0.63	0.58	0.59	0.62	0.58	0.62	0.6	0.16	0.5	0.56	0.49	0.54	0.5	0.49	0.63	0.15	0.12	0.55	0.36	0.12
cg08894273	unknown	unknown	unknown	IGR	shore	II	R	1	161109487	TRUE				N. K. hypermethylated	N. B. hypomethylated	A_failed-renal-hypermethylation	c 0	0.47	0.45	0.38	0.44	0.3	0.28	0.44	0.45	0.49	0.39	0.4	0.28	0.2	0.25	0.31	0.21	0.32	0.25	0.24	0.26	0.12	0.15	0.13	0.13	0.08	0.13	0.55	0.13	0.04	0.11	0.1	0.42
cg22678092	127943	FCRLB	Fc receptor like B	TSS1500	opensea	II	R	1	161691014	FALSE				N. K. hypermethylated	N. B. hypomethylated	A_failed-renal-hypermethylation	c 0	0.61	0.51	0.68	0.62	0.66	0.6	0.64	0.53	0.5	0.42	0.39	0.49	0.43	0.37	0.41	0.47	0.34	0.46	0.38	0.15	0.13	0.43	0.55	0.44	0.41	0.43	0.51	0.14	0.1	0.16	0.14	0.09
cg22685215	9462	RASAL2	RAS protein activator like 2	Body	opensea	II	R	1	178232856	FALSE		TRUE		N. K. hypermethylated	N. B. hypomethylated	A_failed-renal-hypermethylation	c 0	0.34	0.21	0.21	0.48	0.33	0.14	0.33	0.21	0.3	0.34	0.23	0.32	0.2	0.19	0.29	0.2	0.2	0.23	0.21	0.05	0.07	0.06	0.07	0.07	0.04	0.11	0.14	0.11	0.03	0.12	0.13	0.05
cg21118367	81563	C1orf21	chromosome 1 open reading frame 21	Body	opensea	II	F	1	184460875	FALSE		TRUE		N. K. hypermethylated	N. B. hypomethylated	A_failed-renal-hypermethylation	c 0	0.13	0.09	0.08	0.06	0.07	0.08	0.05	0.07	0.08	0.06	0.05	0.05	0.06	0.06	0.05	0.05	0.06	0.06	0.05	0.01	0.01	0.02	0.01	0.01	0.02	0.02	0.02	0.01	0.01	0.03	0.02	0.02
cg24412469	9928	KIF14	kinesin family member 14	TSS200	island	I	F	1	200590040	TRUE			TRUE	N. K. hypermethylated	N. B. hypomethylated	A_failed-renal-hypermethylation	c 0	0.36	0.42	0.38	0.53	0.47	0.41	0.34	0.4	0.39	0.42	0.4	0.42	0.38	0.36	0.43	0.46	0.45	0.35	0.46	0.3	0.36	0.39	0.28	0.36	0.36	0.41	0.33	0.35	0.36	0.35	0.36	0.32
cg03220945	148808	MFSD4A	major facilitator superfamily domain containing 4A	TSS1500	island	I	R	1	205537877	TRUE				N. K. hypermethylated	N. B. hypomethylated	A_failed-renal-hypermethylation	c 0	0.36	0.37	0.33	0.38	0.33	0.33	0.34	0.34	0.34	0.37	0.35	0.35	0.33	0.35	0.38	0.4	0.26	0.26	0.32	0.22	0.31	0.29	0.2	0.31	0.33	0.3	0.37	0.29	0.26	0.3	0.32	0.29
cg24657977	9261	MAPKAPK2	MAPK activated protein kinase 2	Body	shore	I	R	1	206859686	TRUE				N. K. hypermethylated	N. B. hypomethylated	A_failed-renal-hypermethylation	c 0	0.28	0.26	0.28	0.33	0.19	0.15	0.2	0.26	0.27	0.29	0.26	0.33	0.28	0.25	0.29	0.25	0.11	0.14	0.15	0.06	0.2	0.23	0.12	0.16	0.12	0.29	0.14	0.13	0.16	0.19	0.13	0.21
cg20270863	574036	SERTAD4-AS1	SERTAD4 antisense RNA 1	TSS200	island	I	R	1	210407484	TRUE	TRUE			N. K. hypermethylated	N. B. hypomethylated	A_failed-renal-hypermethylation	c 0	0.23	0.96	0.26	0.29	0.29	0.24	0.29	0.86	0.87	0.89	0.08	0.08	0.1	0.09	0.09	0.09	0.06	0.09	0.07	0.17	0.11	0.1	0.1	0.07	0.18	0.09	0.09	0.07	0.21	0.09	0.12	0.11
cg26112639	114548	NLRP3	NLR family pyrin domain containing 3	TSS1500	opensea	II	F	1	247580106	FALSE				N. K. hypermethylated	N. B. hypomethylated	A_failed-renal-hypermethylation	c 0	0.35	0.31	0.27	0.41	0.28	0.3	0.28	0.3	0.34	0.29	0.27	0.2	0.15	0.21	0.18	0.17	0.27	0.17	0.16	0.11	0.1	0.3	0.11	0.07	0.15	0.17	0.08	0.1	0.06	0.12	0.1	0.11
cg06870470	57572	DOCK6	dedicator of cytokinesis 6	Body	shelf	II	F	19	11315767	TRUE	TRUE			N. K. hypermethylated	N. B. hypomethylated	A_failed-renal-hypermethylation	c 0	0.04	0.06	0.07	0.06	0.05	0.05	0.07	0.05	0.07	0.06	0.05	0.05	0.05	0.05	0.04	0.04	0.05	0.05	0.06	0.03	0.02	0.02	0.03	0.03	0.02	0.03	0.04	0.02	0.02	0.02	0.02	0.03
cg12132029	115950	ZNF653	zinc finger protein 653	1stExon	island	I	F	19	11616515	TRUE				N. K. hypermethylated	N. B. hypomethylated	A_failed-renal-hypermethylation	c 0	0.38	0.5	0.38	0.52	0.37	0.3	0.38	0.45	0.44	0.45	0.46	0.44	0.39	0.37	0.51	0.54	0.33	0.35	0.27	0.26	0.31	0.31	0.28	0.34	0.28	0.46	0.33	0.35	0.22	0.29	0.29	0.38
cg11621113	84292	WDR83	WD repeat domain 83	TSS1500	shore	II	F	19	12776725	TRUE				N. K. hypermethylated	N. B. hypomethylated	A_failed-renal-hypermethylation	c 0	0.29	0.32	0.34	0.31	0.27	0.29	0.16	0.16	0.18	0.22	0.17	0.28	0.24	0.26	0.28	0.22	0.17	0.26	0.24	0.05	0.06	0.1	0.05	0.06	0.07	0.1	0.21	0.05	0.04	0.05	0.04	0.06
cg08093216	83546	RTBDN	retbindin	Body	island	I	F	19	12944890	TRUE		TRUE		N. K. hypermethylated	N. B. hypomethylated	A_failed-renal-hypermethylation	c 0	0.29	0.25	0.25	0.31	0.3	0.28	0.24	0.27	0.27	0.24	0.27	0.29	0.25	0.25	0.28	0.31	0.29	0.27	0.28	0.26	0.26	0.32	0.15	0.18	0.16	0.25	0.15	0.23	0.15	0.24	0.22	0.21
cg11413800	22983	MAST1	microtubule associated serine/threonine kinase 1	5'UTR	island	I	F	19	12949381	TRUE	TRUE			N. K. hypermethylated	N. B. hypomethylated	A_failed-renal-hypermethylation	c 0	0.29	0.31	0.3	0.33	0.3	0.35	0.23	0.27	0.3	0.25	0.27	0.28	0.3	0.29	0.32	0.33	0.27	0.27	0.29	0.17	0.3	0.29	0.16	0.24	0.19	0.27	0.24	0.29	0.22	0.24	0.26	0.25
cg19736369	22983	MAST1	microtubule associated serine/threonine kinase 1	Body	island	I	R	19	12949639	TRUE	TRUE			N. K. hypermethylated	N. B. hypomethylated	A_failed-renal-hypermethylation	c 0	0.24	0.24	0.15	0.23	0.19	0.27	0.17	0.18	0.16	0.23	0.2	0.22	0.17	0.19	0.28	0.27	0.15	0.06	0.09	0.11	0.15	0.13	0.04	0.14	0.18	0.26	0.15	0.14	0.08	0.15	0.08	0.08
cg04103514	30817	ADGRE2	adhesion G protein-coupled receptor E2	TSS200	opensea	II	R	19	14889425	FALSE				N. K. hypermethylated	N. B. hypomethylated	A_failed-renal-hypermethylation	c 0	0.08	0.06	0.1	0.08	0.09	0.06	0.06	0.04	0.16	0.04	0.04	0.04	0.04	0.04	0.04	0.05	0.05	0.05	0.05	0.04	0.03	0.03	0.06	0.03	0.04	0.04	0.05	0.02	0.02	0.03	0.02	0.03
cg09265397	4854	NOTCH3	notch receptor 3	Body	island	I	R	19	15288799	TRUE	TRUE	TRUE	TRUE	N. K. hypermethylated	N. B. hypomethylated	A_failed-renal-hypermethylation	c 0	0.75	0.68	0.64	0.63	0.63	0.66	0.65	0.63	0.64	0.54	0.58	0.45	0.31	0.51	0.52	0.53	0.52	0.55	0.47	0.52	0.51	0.58	0.34	0.37	0.5	0.39	0.27	0.45	0.18	0.44	0.38	0.29
cg23347094	unknown	unknown	unknown	IGR	shelf	II	F	19	15699028	TRUE				N. K. hypermethylated	N. B. hypomethylated	A_failed-renal-hypermethylation	c 0	0.37	0.44	0.49	0.47	0.47	0.36	0.41	0.53	0.49	0.41	0.37	0.37	0.16	0.24	0.32	0.19	0.29	0.26	0.28	0.13	0.1	0.11	0.14	0.13	0.12	0.09	0.11	0.12	0.08	0.04	0.07	0.14
cg25266327	10365	KLF2	KLF transcription factor 2	5'UTR	island	I	F	19	16435660	TRUE				N. K. hypermethylated	N. B. hypomethylated	A_failed-renal-hypermethylation	c 0	0.35	0.38	0.31	0.35	0.19	0.12	0.41	0.29	0.32	0.15	0.31	0.35	0.28	0.34	0.35	0.31	0.16	0.16	0.19	0.1	0.15	0.11	0.11	0.15	0.16	0.29	0.16	0.2	0.08	0.15	0.22	0.37
cg18145683	3718	JAK3	Janus kinase 3	TSS1500	shore	II	R	19	17959281	TRUE		TRUE		N. K. hypermethylated	N. B. hypomethylated	A_failed-renal-hypermethylation	c 0	0.42	0.34	0.28	0.46	0.48	0.38	0.31	0.42	0.42	0.42	0.38	0.39	0.33	0.34	0.34	0.32	0.33	0.32	0.3	0.2	0.12	0.34	0.26	0.15	0.23	0.27	0.17	0.14	0.13	0.34	0.15	0.22
cg02528768	51477	ISYNA1	inositol-3-phosphate synthase 1	Body	island	II	F	19	18547358	TRUE				N. K. hypermethylated	N. B. hypomethylated	A_failed-renal-hypermethylation	c 0	0.62	0.48	0.54	0.53	0.58	0.48	0.55	0.63	0.63	0.57	0.54	0.51	0.47	0.48	0.49	0.49	0.51	0.49	0.52	0.18	0.21	0.45	0.45	0.22	0.44	0.39	0.45	0.13	0.11	0.39	0.21	0.06
cg10792987	8178	ELL	elongation factor for RNA polymerase II	Body	shelf	II	F	19	18575406	TRUE	TRUE			N. K. hypermethylated	N. B. hypomethylated	A_failed-renal-hypermethylation	c 0	0.18	0.15	0.57	0.46	0.5	0.44	0.53	0.3	0.43	0.49	0.47	0.34	0.34	0.43	0.29	0.33	0.38	0.27	0.4	0.14	0.11	0.14	0.12	0.14	0.63	0.4	0.46	0.05	0.13	0.08	0.06	0.07
cg14700230	unknown	unknown	unknown	IGR	shore	II	R	19	18719623	TRUE				N. K. hypermethylated	N. B. hypomethylated	A_failed-renal-hypermethylation	c 0	0.67	0.6	0.5	0.66	0.65	0.58	0.6	0.53	0.52	0.48	0.51	0.52	0.51	0.45	0.46	0.47	0.54	0.48	0.53	0.29	0.47	0.57	0.5	0.61	0.46	0.54	0.57	0.31	0.22	0.63	0.33	0.47
cg19659125	23373	CRTC1	CREB regulated transcription coactivator 1	1stExon	island	I	R	19	18794596	TRUE				N. K. hypermethylated	N. B. hypomethylated	A_failed-renal-hypermethylation	c 0	0.28	0.22	0.22	0.27	0.09	0.11	0.19	0.21	0.17	0.15	0.16	0.25	0.24	0.24	0.2	0.1	0.08	0.1	0.1	0.09	0.17	0.16	0.1	0.11	0.15	0.12	0.12	0.15	0.05	0.1	0.18	0.24
cg15670475	unknown	unknown	unknown	IGR	shelf	II	R	19	18905020	TRUE				N. K. hypermethylated	N. B. hypomethylated	A_failed-renal-hypermethylation	c 0	0.68	0.66	0.56	0.63	0.62	0.62	0.61	0.55	0.58	0.54	0.51	0.54	0.57	0.54	0.55	0.53	0.56	0.53	0.54	0.3	0.11	0.54	0.43	0.58	0.44	0.49	0.62	0.36	0.27	0.26	0.61	0.66
cg23264278	9454	HOMER3	homer scaffold protein 3	TSS1500	island	I	F	19	19051482	TRUE				N. K. hypermethylated	N. B. hypomethylated	A_failed-renal-hypermethylation	c 0	0.41	0.4	0.34	0.38	0.32	0.34	0.32	0.25	0.37	0.33	0.26	0.37	0.34	0.41	0.4	0.35	0.3	0.42	0.26	0.28	0.22	0.29	0.1	0.26	0.25	0.33	0.29	0.24	0.21	0.3	0.31	0.31
cg25328477	55094	GPATCH1	G-patch domain containing 1	1stExon	island	I	F	19	33571995	TRUE				N. K. hypermethylated	N. B. hypomethylated	A_failed-renal-hypermethylation	c 0	0.19	0.26	0.2	0.18	0.29	0.18	0.18	0.19	0.18	0.18	0.16	0.19	0.21	0.19	0.16	0.17	0.18	0.22	0.22	0.18	0.2	0.2	0.17	0.12	0.16	0.17	0.17	0.15	0.12	0.16	0.18	0.11
cg04539503	unknown	unknown	unknown	IGR	island	I	R	19	34311327	TRUE		TRUE		N. K. hypermethylated	N. B. hypomethylated	A_failed-renal-hypermethylation	c 0	0.28	0.29	0.24	0.33	0.31	0.29	0.24	0.28	0.27	0.23	0.25	0.23	0.27	0.25	0.29	0.25	0.16	0.26	0.26	0.16	0.25	0.26	0.16	0.26	0.25	0.25	0.21	0.23	0.15	0.19	0.21	0.23
cg16658737	57711	ZNF529	zinc finger protein 529	TSS1500	island	I	R	19	37064572	TRUE				N. K. hypermethylated	N. B. hypomethylated	A_failed-renal-hypermethylation	c 0	0.37	0.48	0.37	0.56	0.39	0.37	0.3	0.38	0.43	0.47	0.42	0.47	0.35	0.37	0.45	0.53	0.33	0.34	0.36	0.25	0.31	0.39	0.25	0.31	0.32	0.5	0.33	0.35	0.24	0.3	0.36	0.31
cg00437311	unknown	unknown	unknown	IGR	island	I	F	19	37178174	TRUE				N. K. hypermethylated	N. B. hypomethylated	A_failed-renal-hypermethylation	c 0	0.51	0.52	0.6	0.58	0.56	0.48	0.53	0.49	0.57	0.5	0.57	0.53	0.45	0.43	0.51	0.55	0.47	0.53	0.49	0.33	0.38	0.49	0.27	0.38	0.41	0.58	0.4	0.43	0.18	0.39	0.35	0.4
cg19261810	10653	SPINT2	serine peptidase inhibitor, Kunitz type 2	TSS1500	shore	II	R	19	38754529	TRUE	TRUE			N. K. hypermethylated	N. B. hypomethylated	A_failed-renal-hypermethylation	c 0	0.52	0.44	0.4	0.43	0.35	0.4	0.37	0.44	0.41	0.48	0.44	0.45	0.43	0.42	0.4	0.44	0.38	0.39	0.34	0.08	0.22	0.14	0.15	0.14	0.28	0.36	0.53	0.13	0.13	0.49	0.15	0.37
cg15419852	7538	ZFP36	ZFP36 ring finger protein	TSS200	island	I	F	19	39897474	TRUE	TRUE		TRUE	N. K. hypermethylated	N. B. hypomethylated	A_failed-renal-hypermethylation	c 0	0.27	0.3	0.21	0.3	0.12	0.16	0.17	0.22	0.23	0.26	0.25	0.25	0.15	0.27	0.31	0.35	0.16	0.12	0.18	0.13	0.09	0.16	0.07	0.15	0.14	0.24	0.21	0.12	0.07	0.13	0.14	0.18
cg23296791	1178	CLC	Charcot-Leyden crystal galectin	TSS1500	opensea	II	F	19	40229766	FALSE				N. K. hypermethylated	N. B. hypomethylated	A_failed-renal-hypermethylation	c 0	0.14	0.14	0.23	0.24	0.22	0.2	0.15	0.15	0.24	0.2	0.17	0.16	0.08	0.14	0.12	0.08	0.13	0.12	0.1	0.06	0.04	0.06	0.06	0.06	0.08	0.04	0.04	0.04	0.03	0.03	0.03	0.06
cg17775332	9149	DYRK1B	dual specificity tyrosine phosphorylation regulated kinase 1B	TSS200	island	I	F	19	40324887	TRUE				N. K. hypermethylated	N. B. hypomethylated	A_failed-renal-hypermethylation	c 0	0.23	0.2	0.25	0.19	0.31	0.06	0.19	0.2	0.2	0.2	0.19	0.21	0.23	0.2	0.25	0.23	0.23	0.24	0.25	0.17	0.08	0.25	0.07	0.07	0.07	0.18	0.13	0.11	0.07	0.06	0.11	0.09
cg17499324	8857	FCGBP	Fc gamma binding protein	Body	shore	II	F	19	40422963	TRUE				N. K. hypermethylated	N. B. hypomethylated	A_failed-renal-hypermethylation	c 0	0.62	0.43	0.51	0.58	0.62	0.44	0.61	0.67	0.63	0.63	0.64	0.56	0.58	0.57	0.58	0.59	0.56	0.57	0.56	0.2	0.35	0.29	0.26	0.41	0.18	0.54	0.57	0.13	0.28	0.47	0.22	0.3
cg11432751	126526	C19orf47	chromosome 19 open reading frame 47	TSS200	island	I	F	19	40854313	TRUE				N. K. hypermethylated	N. B. hypomethylated	A_failed-renal-hypermethylation	c 0	0.28	0.29	0.34	0.36	0.25	0.29	0.34	0.32	0.34	0.32	0.3	0.34	0.33	0.33	0.3	0.14	0.19	0.14	0.2	0.11	0.27	0.2	0.18	0.27	0.24	0.33	0.27	0.16	0.16	0.21	0.2	0.33
cg06663644	645	BLVRB	biliverdin reductase B	Body	shore	II	R	19	40971204	TRUE				N. K. hypermethylated	N. B. hypomethylated	A_failed-renal-hypermethylation	c 0	0.12	0.1	0.08	0.09	0.09	0.09	0.07	0.09	0.14	0.08	0.06	0.1	0.05	0.07	0.07	0.05	0.07	0.07	0.06	0.03	0.05	0.04	0.04	0.04	0.03	0.04	0.03	0.02	0.03	0.03	0.02	0.04
cg12955084	641649	TMEM91	transmembrane protein 91	Body	shelf	II	R	19	41886265	TRUE				N. K. hypermethylated	N. B. hypomethylated	A_failed-renal-hypermethylation	c 0	0.78	0.78	0.7	0.71	0.68	0.65	0.62	0.64	0.56	0.56	0.51	0.41	0.38	0.4	0.45	0.44	0.51	0.44	0.38	0.35	0.2	0.5	0.29	0.35	0.6	0.22	0.41	0.12	0.11	0.31	0.14	0.07
cg23181133	1084	CEACAM3	CEA cell adhesion molecule 3	Body	opensea	II	F	19	42300812	FALSE				N. K. hypermethylated	N. B. hypomethylated	A_failed-renal-hypermethylation	c 0	0.51	0.58	0.62	0.61	0.58	0.52	0.62	0.71	0.6	0.59	0.42	0.49	0.25	0.37	0.35	0.27	0.31	0.36	0.31	0.35	0.11	0.44	0.53	0.25	0.28	0.12	0.14	0.13	0.12	0.09	0.09	0.17
cg26649251	7767	ZNF224	zinc finger protein 224	1stExon	island	I	F	19	44598564	TRUE				N. K. hypermethylated	N. B. hypomethylated	A_failed-renal-hypermethylation	c 0	0.21	0.15	0.29	0.3	0.14	0.33	0.19	0.12	0.1	0.19	0.23	0.26	0.2	0.2	0.23	0.13	0.09	0.06	0.09	0.07	0.1	0.09	0.1	0.24	0.09	0.21	0.17	0.22	0.07	0.14	0.2	0.07
cg10262032	6820	SULT2B1	sulfotransferase family 2B member 1	Body	opensea	II	R	19	49078119	FALSE	TRUE			N. K. hypermethylated	N. B. hypomethylated	A_failed-renal-hypermethylation	c 0	0.49	0.49	0.53	0.41	0.47	0.63	0.37	0.4	0.4	0.33	0.4	0.49	0.41	0.5	0.51	0.4	0.36	0.29	0.37	0.09	0.25	0.41	0.1	0.14	0.16	0.3	0.4	0.1	0.1	0.06	0.08	0.08
cg15549821	57664	PLEKHA4	pleckstrin homology domain containing A4	Body	shore	II	F	19	49342101	TRUE				N. K. hypermethylated	N. B. hypomethylated	A_failed-renal-hypermethylation	c 0	0.61	0.66	0.58	0.68	0.71	0.72	0.57	0.64	0.58	0.65	0.57	0.31	0.56	0.65	0.3	0.56	0.56	0.51	0.31	0.18	0.1	0.22	0.49	0.44	0.39	0.48	0.62	0.13	0.17	0.67	0.19	0.05
cg04428535	23636	NUP62	nucleoporin 62	5'UTR	island	I	F	19	50432391	TRUE				N. K. hypermethylated	N. B. hypomethylated	A_failed-renal-hypermethylation	c 0	0.38	0.5	0.34	0.51	0.39	0.33	0.4	0.36	0.33	0.32	0.39	0.34	0.36	0.39	0.47	0.4	0.33	0.33	0.34	0.26	0.29	0.33	0.28	0.32	0.33	0.41	0.32	0.28	0.2	0.33	0.33	0.43
cg26629969	94030	LRRC4B	leucine rich repeat containing 4B	5'UTR	island	I	F	19	51069496	TRUE				N. K. hypermethylated	N. B. hypomethylated	A_failed-renal-hypermethylation	c 0	0.3	0.28	0.27	0.24	0.24	0.22	0.2	0.24	0.26	0.21	0.19	0.25	0.27	0.27	0.22	0.18	0.21	0.21	0.23	0.13	0.2	0.18	0.22	0.13	0.21	0.19	0.17	0.21	0.09	0.21	0.17	0.19
cg12315311	284415	VSTM1	V-set and transmembrane domain containing 1	TSS1500	opensea	II	R	19	54568443	FALSE				N. K. hypermethylated	N. B. hypomethylated	A_failed-renal-hypermethylation	c 0	0.26	0.34	0.53	0.39	0.29	0.39	0.33	0.3	0.33	0.34	0.21	0.28	0.14	0.17	0.16	0.17	0.17	0.14	0.15	0.07	0.08	0.12	0.08	0.09	0.13	0.09	0.15	0.11	0.04	0.11	0.05	0.05
cg17168838	79165	LENG1	leukocyte receptor cluster member 1	TSS200	island	I	F	19	54663528	TRUE				N. K. hypermethylated	N. B. hypomethylated	A_failed-renal-hypermethylation	c 0	0.16	0.1	0.08	0.18	0.08	0.25	0.1	0.07	0.06	0.14	0.13	0.08	0.3	0.12	0.09	0.06	0.07	0.06	0.06	0.04	0.09	0.03	0.09	0.11	0.04	0.15	0.09	0.11	0.04	0.13	0.11	0.05
cg23899409	23547	LILRA4	leukocyte immunoglobulin like receptor A4	TSS200	opensea	II	F	19	54850582	FALSE				N. K. hypermethylated	N. B. hypomethylated	A_failed-renal-hypermethylation	c 0	0.7	0.61	0.77	0.68	0.67	0.67	0.84	0.5	0.42	0.7	0.58	0.44	0.55	0.68	0.55	0.37	0.64	0.73	0.6	0.44	0.12	0.71	0.59	0.47	0.68	0.54	0.43	0.11	0.37	0.1	0.8	0.27
cg10007134	3904	LAIR2	leukocyte associated immunoglobulin like receptor 2	TSS200	opensea	II	F	19	55013915	FALSE				N. K. hypermethylated	N. B. hypomethylated	A_failed-renal-hypermethylation	c 0	0.55	0.5	0.6	0.5	0.63	0.45	0.53	0.42	0.46	0.46	0.18	0.41	0.27	0.37	0.24	0.3	0.32	0.2	0.28	0.13	0.12	0.45	0.13	0.28	0.14	0.23	0.63	0.13	0.23	0.1	0.13	0.1
cg24119869	90011	KIR3DX1	killer cell immunoglobulin like receptor, three Ig domains X1 (pseudogene)	TSS200	opensea	II	F	19	55043790	FALSE				N. K. hypermethylated	N. B. hypomethylated	A_failed-renal-hypermethylation	c 0	0.65	0.54	0.68	0.65	0.61	0.6	0.55	0.3	0.37	0.49	0.42	0.45	0.56	0.5	0.64	0.53	0.4	0.52	0.59	0.08	0.12	0.16	0.28	0.24	0.14	0.15	0.29	0.11	0.07	0.06	0.13	0.08
cg04787675	7296	TXNRD1	thioredoxin reductase 1	5'UTR	shore	II	F	12	104683308	TRUE				N. K. hypermethylated	N. B. hypomethylated	A_failed-renal-hypermethylation	c 0	0.04	0.05	0.08	0.07	0.07	0.07	0.05	0.05	0.06	0.06	0.04	0.04	0.05	0.04	0.05	0.04	0.04	0.05	0.03	0.01	0.02	0.02	0.02	0.02	0.02	0.02	0.02	0.02	0.03	0.02	0.02	0.02
cg06639053	unknown	unknown	unknown	IGR	shelf	II	R	12	111837470	TRUE				N. K. hypermethylated	N. B. hypomethylated	A_failed-renal-hypermethylation	c 0	0.75	0.82	0.75	0.76	0.75	0.76	0.56	0.45	0.45	0.46	0.49	0.56	0.6	0.5	0.57	0.52	0.48	0.6	0.56	0.06	0.07	0.06	0.03	0.04	0.05	0.07	0.07	0.04	0.11	0.15	0.19	0.22
cg13671582	22877	MLXIP	MLX interacting protein	Body	shelf	II	R	12	122519674	TRUE		TRUE		N. K. hypermethylated	N. B. hypomethylated	A_failed-renal-hypermethylation	c 0	0.08	0.08	0.08	0.07	0.07	0.08	0.06	0.04	0.04	0.04	0.05	0.05	0.05	0.05	0.05	0.05	0.05	0.04	0.04	0.01	0.04	0.02	0.02	0.02	0.05	0.04	0.07	0.01	0.02	0.02	0.02	0.02
cg17718276	121256	TMEM132D	transmembrane protein 132D	Body	opensea	II	R	12	129648291	FALSE		TRUE		N. K. hypermethylated	N. B. hypomethylated	A_failed-renal-hypermethylation	c 0	0.23	0.32	0.57	0.46	0.67	0.58	0.34	0.35	0.32	0.37	0.35	0.4	0.46	0.5	0.36	0.56	0.37	0.46	0.44	0.11	0.1	0.28	0.22	0.24	0.12	0.12	0.42	0.1	0.1	0.07	0.06	0.09
cg07230440	121256	TMEM132D	transmembrane protein 132D	Body	opensea	II	R	12	130357212	FALSE		TRUE		N. K. hypermethylated	N. B. hypomethylated	A_failed-renal-hypermethylation	c 0	0.37	0.38	0.59	0.65	0.65	0.71	0.41	0.38	0.52	0.52	0.39	0.53	0.44	0.42	0.54	0.5	0.41	0.44	0.42	0.46	0.24	0.5	0.3	0.42	0.11	0.13	0.34	0.27	0.26	0.15	0.12	0.21
cg02131995	57817	HAMP	hepcidin antimicrobial peptide	TSS1500	shelf	II	F	19	35772917	TRUE				N. K. hypermethylated	N. B. hypomethylated	A_failed-renal-hypermethylation	c 0	0.22	0.43	0.49	0.65	0.53	0.44	0.39	0.36	0.47	0.36	0.38	0.4	0.36	0.36	0.43	0.38	0.4	0.34	0.34	0.12	0.12	0.37	0.27	0.14	0.32	0.24	0.46	0.13	0.11	0.5	0.31	0.12
cg19103704	8857	FCGBP	Fc gamma binding protein	TSS1500	opensea	II	R	19	40440963	FALSE				N. K. hypermethylated	N. B. hypomethylated	A_failed-renal-hypermethylation	c 0	0.27	0.37	0.41	0.51	0.48	0.49	0.44	0.26	0.34	0.38	0.31	0.35	0.26	0.27	0.29	0.3	0.29	0.3	0.24	0.09	0.09	0.13	0.14	0.08	0.17	0.15	0.12	0.12	0.11	0.1	0.26	0.08
cg20539366	7477	WNT7B	Wnt family member 7B	Body	shore	II	F	22	46370644	TRUE		TRUE	TRUE	N. K. hypermethylated	N. B. hypomethylated	A_failed-renal-hypermethylation	c 0	0.11	0.12	0.12	0.12	0.12	0.11	0.1	0.07	0.1	0.07	0.07	0.13	0.1	0.1	0.08	0.1	0.15	0.09	0.09	0.05	0.03	0.1	0.08	0.07	0.03	0.07	0.11	0.08	0.03	0.03	0.03	0.04
cg06627087	unknown	unknown	unknown	IGR	island	II	R	19	57376177	TRUE				N. K. hypermethylated	N. B. hypomethylated	A_failed-renal-hypermethylation	c 0	0.47	0.54	0.74	0.78	0.54	0.58	0.46	0.69	0.42	0.66	0.49	0.46	0.47	0.46	0.43	0.47	0.48	0.46	0.58	0.16	0.1	0.32	0.16	0.1	0.12	0.12	0.36	0.25	0.09	0.11	0.12	0.11
cg21068576	284306	ZNF547	zinc finger protein 547	Body	shore	I	R	19	57875295	TRUE				N. K. hypermethylated	N. B. hypomethylated	A_failed-renal-hypermethylation	c 0	0.35	0.37	0.4	0.42	0.32	0.35	0.36	0.33	0.34	0.36	0.35	0.34	0.35	0.37	0.37	0.35	0.35	0.33	0.31	0.24	0.31	0.3	0.26	0.29	0.35	0.34	0.29	0.34	0.31	0.28	0.36	0.35
cg21994576	27300	ZNF544	zinc finger protein 544	TSS1500	shore	I	F	19	58739778	TRUE				N. K. hypermethylated	N. B. hypomethylated	A_failed-renal-hypermethylation	c 0	0.34	0.34	0.32	0.37	0.27	0.3	0.32	0.34	0.32	0.33	0.32	0.39	0.32	0.35	0.36	0.34	0.24	0.22	0.27	0.18	0.23	0.21	0.19	0.24	0.23	0.31	0.28	0.2	0.19	0.24	0.26	0.29
cg10277651	unknown	unknown	unknown	IGR	island	I	R	20	623361	TRUE	TRUE			N. K. hypermethylated	N. B. hypomethylated	A_failed-renal-hypermethylation	c 0	0.53	0.43	0.28	0.2	0.24	0.09	0.32	0.36	0.18	0.21	0.21	0.31	0.18	0.22	0.31	0.25	0.4	0.15	0.45	0.29	0.24	0.14	0.31	0.11	0.17	0.23	0.19	0.19	0.16	0.19	0.13	0.25
cg14613594	140885	SIRPA	signal regulatory protein alpha	Body	shelf	II	R	20	1878646	TRUE				N. K. hypermethylated	N. B. hypomethylated	A_failed-renal-hypermethylation	c 0	0.61	0.41	0.29	0.35	0.61	0.36	0.55	0.49	0.47	0.42	0.39	0.3	0.21	0.26	0.27	0.22	0.32	0.27	0.22	0.1	0.06	0.09	0.08	0.1	0.08	0.1	0.09	0.05	0.06	0.05	0.04	0.07
cg20826224	57593	EBF4	EBF family member 4	Body	island	I	F	20	2732946	TRUE				N. K. hypermethylated	N. B. hypomethylated	A_failed-renal-hypermethylation	c 0	0.34	0.34	0.34	0.34	0.32	0.3	0.3	0.32	0.3	0.33	0.24	0.34	0.28	0.31	0.41	0.39	0.21	0.3	0.32	0.23	0.27	0.3	0.18	0.23	0.24	0.31	0.22	0.23	0.09	0.19	0.27	0.36
cg01052087	128710	SLX4IP	SLX4 interacting protein	TSS1500	island	I	F	20	10414899	TRUE				N. K. hypermethylated	N. B. hypomethylated	A_failed-renal-hypermethylation	c 0	0.28	0.32	0.37	0.39	0.2	0.18	0.18	0.29	0.28	0.32	0.28	0.37	0.23	0.29	0.38	0.35	0.16	0.21	0.16	0.14	0.16	0.22	0.15	0.13	0.21	0.31	0.16	0.14	0.13	0.16	0.11	0.29
cg10282061	128710	SLX4IP	SLX4 interacting protein	TSS1500	island	I	F	20	10414923	TRUE				N. K. hypermethylated	N. B. hypomethylated	A_failed-renal-hypermethylation	c 0	0.13	0.27	0.21	0.28	0.18	0.14	0.13	0.2	0.22	0.19	0.17	0.27	0.15	0.15	0.24	0.29	0.11	0.16	0.16	0.06	0.11	0.18	0.06	0.11	0.12	0.19	0.14	0.1	0.12	0.1	0.12	0.13
cg02861178	128710	SLX4IP	SLX4 interacting protein	Body	opensea	II	F	20	10492319	FALSE	TRUE			N. K. hypermethylated	N. B. hypomethylated	A_failed-renal-hypermethylation	c 0	0.15	0.12	0.09	0.09	0.1	0.08	0.08	0.08	0.1	0.09	0.07	0.07	0.05	0.08	0.07	0.07	0.08	0.07	0.05	0.01	0.01	0.02	0.01	0.01	0.02	0.03	0.08	0.02	0.02	0.03	0.02	0.02
cg23558337	128710	SLX4IP	SLX4 interacting protein	Body	opensea	II	R	20	10492394	FALSE	TRUE			N. K. hypermethylated	N. B. hypomethylated	A_failed-renal-hypermethylation	c 0	0.08	0.06	0.05	0.05	0.04	0.05	0.04	0.06	0.06	0.07	0.05	0.05	0.05	0.07	0.04	0.04	0.04	0.04	0.03	0.01	0.01	0.01	0.01	0.01	0.01	0.02	0.03	0.01	0.01	0.02	0.01	0.01
cg24460917	7692	ZNF133	zinc finger protein 133	TSS200	island	I	R	20	18269097	TRUE				N. K. hypermethylated	N. B. hypomethylated	A_failed-renal-hypermethylation	c 0	0.26	0.29	0.2	0.29	0.21	0.15	0.2	0.25	0.24	0.23	0.24	0.24	0.24	0.23	0.3	0.29	0.15	0.11	0.15	0.1	0.14	0.16	0.1	0.12	0.1	0.26	0.19	0.14	0.09	0.14	0.11	0.18
cg14083146	57186	RALGAPA2	Ral GTPase activating protein catalytic subunit alpha 2	TSS1500	shore	II	F	20	20694136	TRUE				N. K. hypermethylated	N. B. hypomethylated	A_failed-renal-hypermethylation	c 0	0.45	0.43	0.56	0.6	0.54	0.53	0.5	0.55	0.57	0.47	0.45	0.49	0.3	0.31	0.29	0.31	0.35	0.35	0.3	0.17	0.12	0.37	0.1	0.12	0.5	0.1	0.11	0.14	0.13	0.04	0.11	0.06
cg10267724	79953	SYNDIG1	synapse differentiation inducing 1	Body	opensea	II	R	20	24615715	FALSE	TRUE	TRUE		N. K. hypermethylated	N. B. hypomethylated	A_failed-renal-hypermethylation	c 0	0.23	0.15	0.13	0.14	0.13	0.12	0.14	0.12	0.16	0.14	0.13	0.1	0.07	0.1	0.09	0.11	0.12	0.09	0.11	0.06	0.06	0.16	0.09	0.12	0.08	0.07	0.09	0.03	0.05	0.04	0.04	0.08
cg03321508	84532	ACSS1	acyl-CoA synthetase short chain family member 1	TSS200	shore	II	F	20	25039707	TRUE				N. K. hypermethylated	N. B. hypomethylated	A_failed-renal-hypermethylation	c 0	0.04	0.05	0.09	0.07	0.08	0.08	0.07	0.04	0.05	0.06	0.06	0.03	0.04	0.03	0.04	0.04	0.05	0.04	0.05	0.06	0.02	0.05	0.02	0.07	0.03	0.02	0.03	0.02	0.03	0.01	0.01	0.02
cg02129885	unknown	unknown	unknown	IGR	shore	II	R	20	30218466	TRUE				N. K. hypermethylated	N. B. hypomethylated	A_failed-renal-hypermethylation	c 0	0.15	0.15	0.25	0.25	0.15	0.14	0.22	0.18	0.29	0.17	0.15	0.17	0.08	0.1	0.09	0.1	0.14	0.09	0.1	0.05	0.07	0.13	0.14	0.09	0.13	0.1	0.1	0.07	0.08	0.04	0.1	0.1
cg04087207	149954	BPIFB4	BPI fold containing family B member 4	1stExon	opensea	II	R	20	31669392	FALSE				N. K. hypermethylated	N. B. hypomethylated	A_failed-renal-hypermethylation	c 0	0.4	0.48	0.6	0.56	0.53	0.52	0.5	0.49	0.46	0.39	0.33	0.29	0.15	0.23	0.21	0.16	0.28	0.26	0.2	0.1	0.07	0.14	0.14	0.11	0.27	0.16	0.15	0.06	0.11	0.04	0.03	0.09
cg23713742	6676	SPAG4	sperm associated antigen 4	TSS1500	shore	II	F	20	34202721	TRUE				N. K. hypermethylated	N. B. hypomethylated	A_failed-renal-hypermethylation	c 0	0.57	0.54	0.39	0.46	0.55	0.43	0.6	0.6	0.59	0.53	0.49	0.43	0.3	0.36	0.39	0.38	0.44	0.4	0.37	0.14	0.13	0.49	0.36	0.34	0.13	0.45	0.07	0.1	0.07	0.49	0.1	0.07
cg01141721	6714	SRC	SRC proto-oncogene, non-receptor tyrosine kinase	5'UTR	shore	II	F	20	36010619	TRUE				N. K. hypermethylated	N. B. hypomethylated	A_failed-renal-hypermethylation	c 0	0.68	0.68	0.52	0.73	0.51	0.54	0.73	0.64	0.58	0.51	0.49	0.41	0.29	0.32	0.33	0.3	0.32	0.34	0.32	0.29	0.12	0.46	0.33	0.1	0.13	0.33	0.08	0.14	0.09	0.09	0.11	0.08
cg06291107	10904	BLCAP	BLCAP apoptosis inducing factor	TSS1500	shore	II	F	20	36157675	TRUE				N. K. hypermethylated	N. B. hypomethylated	A_failed-renal-hypermethylation	c 0	0.66	0.69	0.67	0.69	0.66	0.63	0.68	0.62	0.64	0.55	0.56	0.54	0.49	0.48	0.56	0.52	0.56	0.51	0.52	0.21	0.32	0.41	0.39	0.47	0.36	0.39	0.49	0.14	0.11	0.44	0.24	0.13
cg15287594	128486	FITM2	fat storage inducing transmembrane protein 2	Body	shore	II	F	20	42938795	TRUE				N. K. hypermethylated	N. B. hypomethylated	A_failed-renal-hypermethylation	c 0	0.16	0.13	0.13	0.13	0.12	0.12	0.12	0.11	0.14	0.11	0.11	0.1	0.06	0.08	0.08	0.05	0.15	0.08	0.08	0.05	0.08	0.12	0.11	0.05	0.12	0.11	0.16	0.05	0.05	0.04	0.07	0.03
cg01750375	8839	CCN5	cellular communication network factor 5	TSS1500	opensea	I	F	20	43343365	FALSE	TRUE	TRUE		N. K. hypermethylated	N. B. hypomethylated	A_failed-renal-hypermethylation	c 0	0.22	0.32	0.29	0.38	0.35	0.4	0.42	0.33	0.48	0.25	0.26	0.44	0.22	0.23	0.23	0.21	0.28	0.21	0.19	0.23	0.3	0.14	0.24	0.18	0.22	0.2	0.17	0.2	0.18	0.19	0.18	0.19
cg26550194	55808	ST6GALNAC1	ST6 N-acetylgalactosaminide alpha-2,6-sialyltransferase 1	TSS200	opensea	II	F	17	74639928	FALSE				N. K. hypermethylated	N. B. hypomethylated	A_failed-renal-hypermethylation	c 0	0.28	0.56	0.67	0.55	0.55	0.63	0.44	0.16	0.22	0.26	0.25	0.4	0.39	0.36	0.43	0.43	0.36	0.37	0.32	0.06	0.13	0.23	0.14	0.12	0.14	0.25	0.38	0.12	0.12	0.58	0.53	0.08
cg21868063	146664	MGAT5B	alpha-1,6-mannosylglycoprotein 6-beta-N-acetylglucosaminyltransferase B	Body	shelf	II	R	17	74869001	TRUE	TRUE	TRUE	TRUE	N. K. hypermethylated	N. B. hypomethylated	A_failed-renal-hypermethylation	c 0	0.3	0.55	0.69	0.65	0.58	0.58	0.58	0.44	0.52	0.4	0.42	0.49	0.35	0.4	0.41	0.34	0.42	0.35	0.32	0.11	0.11	0.23	0.11	0.12	0.1	0.14	0.29	0.14	0.18	0.17	0.15	0.12
cg19560927	57469	PNMA8B	PNMA family member 8B	1stExon	shore	II	F	19	46995312	TRUE				N. K. hypermethylated	N. B. hypomethylated	A_failed-renal-hypermethylation	c 0	0.68	0.54	0.5	0.53	0.59	0.46	0.45	0.43	0.47	0.5	0.32	0.46	0.44	0.45	0.41	0.37	0.43	0.39	0.35	0.09	0.27	0.29	0.12	0.14	0.13	0.27	0.51	0.13	0.3	0.44	0.15	0.08
cg20136855	7133	TNFRSF1B	TNF receptor superfamily member 1B	Body	opensea	II	R	1	12233852	FALSE				N. K. hypermethylated	N. B. hypomethylated	A_failed-renal-hypermethylation	c 0	0.37	0.22	0.43	0.38	0.35	0.38	0.24	0.14	0.24	0.31	0.26	0.43	0.43	0.41	0.39	0.41	0.32	0.34	0.36	0.06	0.11	0.21	0.1	0.09	0.12	0.12	0.14	0.1	0.1	0.25	0.12	0.31
cg04084354	unknown	unknown	unknown	IGR	opensea	II	F	1	56721795	FALSE		TRUE		N. K. hypermethylated	N. B. hypomethylated	A_failed-renal-hypermethylation	c 0	0.21	0.39	0.51	0.47	0.49	0.46	0.39	0.47	0.44	0.37	0.32	0.28	0.16	0.19	0.2	0.17	0.27	0.23	0.18	0.09	0.09	0.11	0.15	0.12	0.1	0.31	0.08	0.07	0.05	0.05	0.04	0.07
cg17841782	55277	FGGY	FGGY carbohydrate kinase domain containing	TSS1500	island	I	F	1	59762205	TRUE				N. K. hypermethylated	N. B. hypomethylated	A_failed-renal-hypermethylation	c 0	0.29	0.34	0.28	0.48	0.37	0.3	0.22	0.27	0.33	0.35	0.35	0.38	0.31	0.27	0.32	0.41	0.3	0.33	0.32	0.21	0.22	0.33	0.17	0.25	0.24	0.35	0.24	0.26	0.18	0.22	0.3	0.23
cg23670353	55277	FGGY	FGGY carbohydrate kinase domain containing	Body	opensea	II	F	1	59833489	FALSE	TRUE	TRUE		N. K. hypermethylated	N. B. hypomethylated	A_failed-renal-hypermethylation	c 0	0.5	0.53	0.53	0.52	0.51	0.66	0.55	0.57	0.47	0.41	0.41	0.26	0.13	0.21	0.19	0.15	0.27	0.2	0.18	0.14	0.05	0.12	0.13	0.1	0.09	0.49	0.48	0.06	0.06	0.05	0.05	0.07
cg17017152	4774	NFIA	nuclear factor I A	Body	shore	I	F	1	61547389	TRUE			TRUE	N. K. hypermethylated	N. B. hypomethylated	A_failed-renal-hypermethylation	c 0	0.33	0.37	0.41	0.44	0.37	0.36	0.33	0.38	0.38	0.38	0.36	0.37	0.33	0.37	0.44	0.38	0.32	0.34	0.36	0.26	0.31	0.38	0.27	0.29	0.32	0.37	0.3	0.38	0.24	0.31	0.32	0.29
cg14660726	unknown	unknown	unknown	IGR	shelf	II	R	1	221047545	TRUE		TRUE		N. K. hypermethylated	N. B. hypomethylated	A_failed-renal-hypermethylation	c 0	0.05	0.05	0.09	0.06	0.07	0.07	0.08	0.13	0.16	0.06	0.06	0.05	0.05	0.03	0.06	0.05	0.06	0.05	0.05	0.02	0.02	0.04	0.02	0.02	0.02	0.02	0.03	0.02	0.02	0.06	0.02	0.02
cg17283139	11221	DUSP10	dual specificity phosphatase 10	5'UTR	shore	I	F	1	221915286	TRUE				N. K. hypermethylated	N. B. hypomethylated	A_failed-renal-hypermethylation	c 0	0.33	0.34	0.38	0.31	0.28	0.29	0.27	0.22	0.33	0.28	0.22	0.31	0.3	0.27	0.35	0.27	0.21	0.25	0.16	0.19	0.26	0.3	0.17	0.29	0.18	0.22	0.32	0.22	0.27	0.23	0.15	0.37
cg15100599	55061	SUSD4	sushi domain containing 4	TSS1500	island	I	R	1	223538174	TRUE	TRUE			N. K. hypermethylated	N. B. hypomethylated	A_failed-renal-hypermethylation	c 0	0.28	0.24	0.18	0.25	0.27	0.41	0.38	0.2	0.18	0.27	0.35	0.31	0.36	0.3	0.34	0.2	0.22	0.12	0.21	0.21	0.14	0.16	0.22	0.22	0.25	0.24	0.23	0.18	0.09	0.27	0.15	0.17
cg05650458	375	ARF1	ADP ribosylation factor 1	5'UTR	island	I	F	1	228270764	TRUE				N. K. hypermethylated	N. B. hypomethylated	A_failed-renal-hypermethylation	c 0	0.23	0.21	0.16	0.2	0.23	0.24	0.18	0.14	0.19	0.25	0.34	0.3	0.18	0.17	0.15	0.22	0.21	0.2	0.22	0.15	0.17	0.17	0.13	0.18	0.14	0.17	0.13	0.17	0.08	0.19	0.14	0.13
cg26268636	unknown	unknown	unknown	IGR	island	I	R	1	228633664	TRUE	TRUE	TRUE		N. K. hypermethylated	N. B. hypomethylated	A_failed-renal-hypermethylation	c 0	0.3	0.38	0.22	0.4	0.1	0.14	0.2	0.29	0.23	0.32	0.28	0.35	0.28	0.25	0.31	0.37	0.09	0.07	0.08	0.1	0.08	0.08	0.09	0.14	0.09	0.28	0.16	0.09	0.08	0.14	0.07	0.28
cg10107958	574029	DUSP5P1	dual specificity phosphatase 5 pseudogene 1	Body	island	I	R	1	228783383	TRUE		TRUE		N. K. hypermethylated	N. B. hypomethylated	A_failed-renal-hypermethylation	c 0	0.13	0.15	0.09	0.37	0.14	0.18	0.14	0.12	0.12	0.11	0.13	0.18	0.09	0.17	0.11	0.19	0.11	0.17	0.12	0.14	0.11	0.13	0.06	0.11	0.12	0.13	0.11	0.13	0.12	0.07	0.09	0.12
cg04279411	unknown	unknown	unknown	IGR	opensea	II	R	1	230645569	FALSE	TRUE	TRUE		N. K. hypermethylated	N. B. hypomethylated	A_failed-renal-hypermethylation	c 0	0.36	0.56	0.53	0.59	0.67	0.62	0.49	0.22	0.35	0.35	0.3	0.33	0.39	0.32	0.34	0.41	0.47	0.32	0.36	0.04	0.05	0.03	0.02	0.03	0.03	0.05	0.05	0.02	0.05	0.03	0.05	0.07
cg03324123	84886	C1orf198	chromosome 1 open reading frame 198	5'UTR	island	I	F	1	231004380	TRUE	TRUE			N. K. hypermethylated	N. B. hypomethylated	A_failed-renal-hypermethylation	c 0	0.31	0.34	0.31	0.36	0.29	0.32	0.26	0.3	0.31	0.31	0.31	0.27	0.3	0.3	0.32	0.35	0.26	0.27	0.28	0.16	0.3	0.27	0.23	0.27	0.27	0.3	0.28	0.28	0.21	0.28	0.25	0.27
cg13074866	unknown	unknown	unknown	IGR	opensea	II	F	1	232929753	FALSE		TRUE		N. K. hypermethylated	N. B. hypomethylated	A_failed-renal-hypermethylation	c 0	0.07	0.06	0.09	0.07	0.07	0.07	0.06	0.03	0.03	0.02	0.03	0.04	0.13	0.03	0.03	0.03	0.04	0.04	0.04	0.03	0.01	0.02	0.01	0.06	0.02	0.08	0.1	0.01	0.01	0.02	0.02	0.03
cg16371229	80003	PCNX2	pecanex 2	Body	opensea	II	R	1	233248845	FALSE	TRUE	TRUE		N. K. hypermethylated	N. B. hypomethylated	A_failed-renal-hypermethylation	c 0	0.1	0.07	0.1	0.08	0.1	0.08	0.06	0.11	0.09	0.1	0.08	0.05	0.05	0.05	0.05	0.06	0.08	0.08	0.05	0.04	0.01	0.01	0.02	0.02	0.02	0.02	0.03	0.02	0.02	0.02	0.02	0.02
cg10576245	80003	PCNX2	pecanex 2	Body	opensea	II	R	1	233249267	FALSE	TRUE	TRUE		N. K. hypermethylated	N. B. hypomethylated	A_failed-renal-hypermethylation	c 0	0.17	0.12	0.14	0.12	0.13	0.13	0.12	0.16	0.2	0.18	0.16	0.11	0.11	0.1	0.11	0.1	0.18	0.11	0.11	0.11	0.03	0.04	0.05	0.04	0.06	0.04	0.14	0.05	0.03	0.02	0.02	0.05
cg07566700	148641	SLC35F3	solute carrier family 35 member F3	Body	shore	II	R	1	234349253	TRUE				N. K. hypermethylated	N. B. hypomethylated	A_failed-renal-hypermethylation	c 0	0.86	0.73	0.86	0.84	0.85	0.84	0.86	0.69	0.66	0.65	0.58	0.63	0.5	0.51	0.52	0.49	0.56	0.56	0.52	0.55	0.51	0.58	0.37	0.42	0.82	0.23	0.33	0.34	0.34	0.06	0.1	0.1
cg07367601	unknown	unknown	unknown	IGR	opensea	II	F	1	235114342	FALSE		TRUE		N. K. hypermethylated	N. B. hypomethylated	A_failed-renal-hypermethylation	c 0	0.3	0.35	0.31	0.3	0.19	0.18	0.2	0.25	0.27	0.29	0.19	0.14	0.13	0.17	0.14	0.15	0.17	0.16	0.15	0.07	0.11	0.15	0.12	0.1	0.21	0.18	0.4	0.11	0.12	0.07	0.04	0.09
cg16962115	1130	LYST	lysosomal trafficking regulator	5'UTR	opensea	II	R	1	236016383	FALSE			TRUE	N. K. hypermethylated	N. B. hypomethylated	A_failed-renal-hypermethylation	c 0	0.61	0.54	0.53	0.73	0.64	0.53	0.59	0.68	0.52	0.53	0.43	0.45	0.21	0.36	0.34	0.46	0.33	0.36	0.42	0.16	0.12	0.47	0.56	0.12	0.32	0.6	0.69	0.12	0.43	0.16	0.52	0.11
cg08622198	1131	CHRM3	cholinergic receptor muscarinic 3	5'UTR	opensea	II	F	1	239979505	FALSE		TRUE		N. K. hypermethylated	N. B. hypomethylated	A_failed-renal-hypermethylation	c 0	0.42	0.64	0.56	0.75	0.76	0.82	0.67	0.63	0.58	0.5	0.48	0.4	0.22	0.28	0.3	0.24	0.38	0.31	0.3	0.29	0.1	0.11	0.11	0.12	0.14	0.13	0.11	0.1	0.09	0.08	0.1	0.15
cg21397993	9859	CEP170	centrosomal protein 170	5'UTR	island	I	R	1	243418055	TRUE				N. K. hypermethylated	N. B. hypomethylated	A_failed-renal-hypermethylation	c 0	0.26	0.24	0.3	0.34	0.28	0.2	0.14	0.25	0.27	0.28	0.24	0.29	0.28	0.25	0.31	0.26	0.12	0.17	0.15	0.16	0.22	0.12	0.13	0.18	0.2	0.25	0.18	0.2	0.17	0.18	0.19	0.15
cg07544984	25994	HIGD1A	HIG1 hypoxia inducible domain family member 1A	1stExon	island	I	F	3	42845911	TRUE				N. K. hypermethylated	N. B. hypomethylated	A_failed-renal-hypermethylation	c 0	0.25	0.29	0.15	0.31	0.12	0.25	0.14	0.22	0.19	0.2	0.24	0.24	0.2	0.26	0.26	0.28	0.11	0.05	0.15	0.07	0.1	0.05	0.07	0.12	0.17	0.27	0.09	0.05	0.1	0.16	0.17	0.17
cg14609407	6590	SLPI	secretory leukocyte peptidase inhibitor	1stExon	opensea	II	F	20	43883172	FALSE	TRUE			N. K. hypermethylated	N. B. hypomethylated	A_failed-renal-hypermethylation	c 0	0.13	0.26	0.47	0.46	0.56	0.45	0.45	0.44	0.43	0.39	0.32	0.32	0.16	0.22	0.24	0.21	0.26	0.24	0.24	0.1	0.09	0.15	0.11	0.06	0.26	0.14	0.13	0.11	0.09	0.12	0.1	0.1
cg12966875	6590	SLPI	secretory leukocyte peptidase inhibitor	TSS1500	opensea	II	R	20	43883746	FALSE	TRUE			N. K. hypermethylated	N. B. hypomethylated	A_failed-renal-hypermethylation	c 0	0.13	0.25	0.3	0.33	0.22	0.21	0.16	0.22	0.24	0.22	0.16	0.13	0.11	0.15	0.13	0.1	0.2	0.13	0.11	0.04	0.04	0.05	0.04	0.06	0.04	0.05	0.04	0.03	0.04	0.02	0.03	0.05
cg03097190	254240	BPIFC	BPI fold containing family C	TSS1500	opensea	II	R	22	32854361	FALSE				N. K. hypermethylated	N. B. hypomethylated	A_failed-renal-hypermethylation	c 0	0.73	0.63	0.75	0.67	0.8	0.66	0.6	0.42	0.47	0.43	0.44	0.48	0.53	0.51	0.55	0.5	0.51	0.51	0.49	0.13	0.23	0.43	0.3	0.1	0.22	0.21	0.42	0.15	0.16	0.1	0.07	0.13
cg13283635	1299	COL9A3	collagen type IX alpha 3 chain	Body	shore	I	R	20	61450653	TRUE		TRUE		N. K. hypermethylated	N. B. hypomethylated	A_failed-renal-hypermethylation	c 0	0.32	0.4	0.55	0.53	0.6	0.58	0.6	0.54	0.53	0.46	0.49	0.4	0.38	0.39	0.38	0.36	0.49	0.47	0.44	0.52	0.46	0.39	0.42	0.4	0.45	0.37	0.31	0.43	0.57	0.26	0.33	0.33
cg09863659	22974	TPX2	TPX2 microtubule nucleation factor	5'UTR	shore	II	F	20	30328246	TRUE				N. K. hypermethylated	N. B. hypomethylated	A_failed-renal-hypermethylation	c 0	0.05	0.05	0.06	0.05	0.05	0.06	0.05	0.03	0.05	0.04	0.03	0.04	0.03	0.03	0.03	0.03	0.03	0.04	0.03	0.01	0.01	0.01	0.01	0.02	0.01	0.01	0.02	0.01	0.03	0.01	0.01	0.02
cg24403338	1789	DNMT3B	DNA methyltransferase 3 beta	5'UTR	opensea	II	R	20	31366437	FALSE	TRUE			N. K. hypermethylated	N. B. hypomethylated	A_failed-renal-hypermethylation	c 0	0.7	0.68	0.68	0.71	0.71	0.74	0.59	0.47	0.44	0.46	0.4	0.49	0.43	0.42	0.4	0.42	0.38	0.34	0.36	0.12	0.2	0.42	0.14	0.13	0.25	0.22	0.13	0.26	0.1	0.08	0.26	0.09
cg20709530	unknown	unknown	unknown	IGR	opensea	II	R	20	36040249	FALSE		TRUE		N. K. hypermethylated	N. B. hypomethylated	A_failed-renal-hypermethylation	c 0	0.22	0.24	0.41	0.26	0.26	0.31	0.24	0.13	0.21	0.19	0.19	0.21	0.18	0.13	0.13	0.17	0.32	0.17	0.16	0.09	0.08	0.15	0.09	0.1	0.11	0.15	0.12	0.06	0.19	0.11	0.11	0.04
cg14844130	7441	VPREB1	V-set pre-B cell surrogate light chain 1	TSS1500	opensea	II	F	22	22598937	FALSE				N. K. hypermethylated	N. B. hypomethylated	A_failed-renal-hypermethylation	c 0	0.12	0.11	0.27	0.16	0.14	0.18	0.13	0.03	0.03	0.04	0.04	0.03	0.03	0.04	0.04	0.03	0.03	0.04	0.02	0.03	0.05	0.11	0.06	0.03	0.06	0.07	0.07	0.04	0.06	0.02	0.01	0.03
cg25330366	7441	VPREB1	V-set pre-B cell surrogate light chain 1	TSS200	opensea	II	F	22	22599189	FALSE				N. K. hypermethylated	N. B. hypomethylated	A_failed-renal-hypermethylation	c 0	0.13	0.12	0.22	0.15	0.13	0.14	0.13	0.12	0.14	0.13	0.12	0.09	0.08	0.09	0.09	0.1	0.1	0.1	0.09	0.06	0.04	0.11	0.07	0.07	0.09	0.05	0.03	0.04	0.06	0.03	0.02	0.05
cg22871485	23532	PRAME	PRAME nuclear receptor transcriptional regulator	TSS200	shore	I	F	22	22901830	TRUE	TRUE			N. K. hypermethylated	N. B. hypomethylated	A_failed-renal-hypermethylation	c 0	0.68	0.61	0.59	0.57	0.66	0.62	0.6	0.44	0.41	0.45	0.41	0.37	0.4	0.42	0.35	0.36	0.43	0.4	0.44	0.56	0.48	0.47	0.56	0.32	0.7	0.38	0.3	0.61	0.4	0.32	0.25	0.53
cg10494770	3543	IGLL1	immunoglobulin lambda like polypeptide 1	1stExon	opensea	II	R	22	23922454	FALSE				N. K. hypermethylated	N. B. hypomethylated	A_failed-renal-hypermethylation	c 0	0.7	0.7	0.58	0.59	0.72	0.61	0.52	0.28	0.33	0.28	0.38	0.2	0.32	0.2	0.18	0.2	0.22	0.32	0.18	0.11	0.11	0.34	0.16	0.27	0.14	0.24	0.42	0.1	0.09	0.36	0.16	0.1
cg17734802	1733	DIO1	iodothyronine deiodinase 1	TSS1500	shelf	II	F	1	54358862	TRUE				N. K. hypermethylated	N. B. hypomethylated	A_failed-renal-hypermethylation	c 0	0.79	0.85	0.78	0.83	0.81	0.86	0.84	0.48	0.47	0.36	0.37	0.21	0.13	0.18	0.18	0.17	0.3	0.24	0.2	0.28	0.12	0.57	0.51	0.37	0.61	0.52	0.49	0.33	0.12	0.62	0.47	0.58
cg10710218	26027	ACOT11	acyl-CoA thioesterase 11	TSS1500	opensea	II	F	1	55012989	FALSE	TRUE			N. K. hypermethylated	N. B. hypomethylated	A_failed-renal-hypermethylation	c 0	0.77	0.59	0.71	0.61	0.65	0.7	0.59	0.43	0.44	0.38	0.38	0.23	0.19	0.24	0.24	0.21	0.29	0.23	0.2	0.26	0.1	0.37	0.55	0.29	0.52	0.36	0.69	0.14	0.17	0.11	0.13	0.28
cg19022814	unknown	unknown	unknown	IGR	opensea	I	R	1	62107477	FALSE	TRUE	TRUE		N. K. hypermethylated	N. B. hypomethylated	A_failed-renal-hypermethylation	c 0	0.26	0.24	0.23	0.27	0.25	0.24	0.31	0.23	0.28	0.21	0.37	0.24	0.15	0.12	0.05	0.05	0.14	0.15	0.18	0.15	0.27	0.19	0.27	0.12	0.29	0.23	0.19	0.09	0.09	0.22	0.18	0.15
cg10474712	unknown	unknown	unknown	IGR	shore	I	F	22	42062693	TRUE				N. K. hypermethylated	N. B. hypomethylated	A_failed-renal-hypermethylation	c 0	0.23	0.18	0.17	0.18	0.16	0.13	0.2	0.21	0.19	0.19	0.16	0.16	0.16	0.19	0.16	0.17	0.14	0.13	0.1	0.08	0.14	0.1	0.09	0.07	0.16	0.13	0.06	0.1	0.13	0.14	0.09	0.17
cg16296679	164684	WBP2NL	WBP2 N-terminal like	TSS1500	shore	II	F	22	42394374	TRUE	TRUE			N. K. hypermethylated	N. B. hypomethylated	A_failed-renal-hypermethylation	c 0	0.5	0.55	0.32	0.44	0.47	0.49	0.45	0.56	0.59	0.61	0.53	0.61	0.61	0.53	0.62	0.57	0.52	0.58	0.56	0.13	0.13	0.15	0.14	0.32	0.12	0.12	0.1	0.23	0.13	0.43	0.13	0.65
cg02455383	1414	CRYBB1	crystallin beta B1	TSS200	opensea	II	F	22	27014116	FALSE		TRUE		N. K. hypermethylated	N. B. hypomethylated	A_failed-renal-hypermethylation	c 0	0.74	0.7	0.72	0.67	0.78	0.84	0.73	0.42	0.42	0.36	0.35	0.26	0.21	0.22	0.24	0.2	0.3	0.27	0.2	0.22	0.11	0.36	0.51	0.4	0.14	0.15	0.12	0.12	0.11	0.45	0.21	0.09
cg22500261	unknown	unknown	unknown	IGR	opensea	II	F	22	28065785	FALSE	TRUE	TRUE		N. K. hypermethylated	N. B. hypomethylated	A_failed-renal-hypermethylation	c 0	0.13	0.12	0.23	0.14	0.13	0.13	0.11	0.06	0.07	0.08	0.06	0.07	0.05	0.06	0.05	0.05	0.09	0.05	0.05	0.03	0.02	0.07	0.03	0.01	0.03	0.08	0.03	0.02	0.03	0.05	0.04	0.04
cg01361351	unknown	unknown	unknown	IGR	island	I	R	22	29467363	TRUE	TRUE			N. K. hypermethylated	N. B. hypomethylated	A_failed-renal-hypermethylation	c 0	0.38	0.42	0.32	0.47	0.41	0.36	0.33	0.15	0.26	0.28	0.29	0.28	0.27	0.23	0.3	0.32	0.23	0.2	0.3	0.21	0.23	0.3	0.14	0.29	0.22	0.32	0.28	0.17	0.55	0.2	0.21	0.25
cg19131731	3976	LIF	LIF interleukin 6 family cytokine	TSS1500	shore	II	R	22	30643042	TRUE	TRUE		TRUE	N. K. hypermethylated	N. B. hypomethylated	A_failed-renal-hypermethylation	c 0	0.24	0.13	0.09	0.1	0.11	0.11	0.11	0.03	0.04	0.03	0.04	0.02	0.03	0.03	0.03	0.02	0.04	0.03	0.03	0.02	0.02	0.13	0.07	0.06	0.04	0.02	0.03	0.02	0.04	0.02	0.01	0.04
cg09624565	4689	NCF4	neutrophil cytosolic factor 4	TSS200	opensea	II	F	22	37256900	FALSE				N. K. hypermethylated	N. B. hypomethylated	A_failed-renal-hypermethylation	c 0	0.43	0.5	0.39	0.46	0.54	0.48	0.33	0.2	0.22	0.22	0.19	0.13	0.1	0.13	0.12	0.11	0.17	0.14	0.14	0.09	0.09	0.15	0.12	0.12	0.14	0.12	0.29	0.09	0.07	0.41	0.14	0.13
cg02532700	4689	NCF4	neutrophil cytosolic factor 4	Body	opensea	II	F	22	37257404	FALSE				N. K. hypermethylated	N. B. hypomethylated	A_failed-renal-hypermethylation	c 0	0.65	0.77	0.76	0.75	0.77	0.79	0.52	0.37	0.26	0.35	0.17	0.24	0.21	0.22	0.23	0.18	0.21	0.21	0.15	0.06	0.1	0.28	0.13	0.42	0.14	0.14	0.07	0.07	0.13	0.5	0.18	0.27
cg02556928	1439	CSF2RB	colony stimulating factor 2 receptor subunit beta	5'UTR	opensea	II	R	22	37309980	FALSE				N. K. hypermethylated	N. B. hypomethylated	A_failed-renal-hypermethylation	c 0	0.72	0.7	0.7	0.71	0.78	0.74	0.55	0.56	0.53	0.48	0.45	0.37	0.32	0.4	0.46	0.31	0.36	0.39	0.41	0.14	0.09	0.55	0.29	0.23	0.37	0.14	0.17	0.2	0.1	0.59	0.09	0.53
cg10268711	27128	CYTH4	cytohesin 4	TSS200	opensea	II	F	22	37678489	FALSE				N. K. hypermethylated	N. B. hypomethylated	A_failed-renal-hypermethylation	c 0	0.13	0.23	0.21	0.22	0.17	0.27	0.15	0.06	0.07	0.09	0.08	0.09	0.1	0.1	0.08	0.09	0.09	0.08	0.07	0.05	0.08	0.09	0.07	0.04	0.11	0.12	0.11	0.07	0.08	0.1	0.08	0.06
cg26651950	3957	LGALS2	galectin 2	TSS200	opensea	II	F	22	37976179	FALSE				N. K. hypermethylated	N. B. hypomethylated	A_failed-renal-hypermethylation	c 0	0.11	0.09	0.11	0.06	0.07	0.08	0.07	0.04	0.04	0.04	0.03	0.03	0.04	0.04	0.05	0.04	0.04	0.04	0.03	0.03	0.03	0.03	0.05	0.06	0.02	0.04	0.03	0.02	0.05	0.04	0.05	0.06
cg18072282	3957	LGALS2	galectin 2	TSS200	opensea	II	F	22	37976192	FALSE				N. K. hypermethylated	N. B. hypomethylated	A_failed-renal-hypermethylation	c 0	0.15	0.1	0.13	0.09	0.09	0.12	0.09	0.04	0.04	0.04	0.03	0.04	0.03	0.06	0.05	0.04	0.03	0.04	0.03	0.02	0.02	0.04	0.04	0.06	0.02	0.03	0.02	0.02	0.06	0.03	0.03	0.04
cg21268578	26088	GGA1	golgi associated, gamma adaptin ear containing, ARF binding protein 1	3'UTR	opensea	II	R	22	38029478	FALSE	TRUE	TRUE		N. K. hypermethylated	N. B. hypomethylated	A_failed-renal-hypermethylation	c 0	0.38	0.28	0.37	0.32	0.17	0.4	0.14	0.25	0.25	0.22	0.14	0.09	0.08	0.11	0.1	0.08	0.11	0.11	0.08	0.03	0.04	0.08	0.06	0.04	0.06	0.06	0.06	0.04	0.09	0.08	0.05	0.07
cg25247183	3956	LGALS1	galectin 1	Body	island	I	R	22	38073049	TRUE	TRUE			N. K. hypermethylated	N. B. hypomethylated	A_failed-renal-hypermethylation	c 0	0.24	0.28	0.23	0.31	0.32	0.3	0.3	0.05	0.05	0.05	0.05	0.05	0.07	0.06	0.07	0.05	0.06	0.1	0.03	0.03	0.1	0.07	0.06	0.07	0.18	0.08	0.1	0.1	0.09	0.08	0.08	0.06
cg20692268	unknown	unknown	unknown	IGR	opensea	II	F	1	25358981	FALSE		TRUE		N. K. hypermethylated	N. B. hypomethylated	A_failed-renal-hypermethylation	c 0	0.37	0.46	0.6	0.59	0.54	0.52	0.44	0.15	0.21	0.21	0.2	0.26	0.28	0.31	0.33	0.29	0.23	0.29	0.28	0.08	0.12	0.31	0.14	0.11	0.13	0.13	0.49	0.12	0.37	0.11	0.09	0.11
cg01689405	7780	SLC30A2	solute carrier family 30 member 2	Body	shore	II	F	1	26370407	TRUE				N. K. hypermethylated	N. B. hypomethylated	A_failed-renal-hypermethylation	c 0	0.84	0.87	0.83	0.76	0.79	0.79	0.75	0.64	0.62	0.56	0.52	0.55	0.47	0.5	0.5	0.49	0.48	0.51	0.47	0.48	0.44	0.6	0.54	0.44	0.65	0.51	0.35	0.6	0.36	0.43	0.55	0.72
cg26042300	64744	SMAP2	small ArfGAP2	3'UTR	opensea	II	R	1	40887988	FALSE		TRUE		N. K. hypermethylated	N. B. hypomethylated	A_failed-renal-hypermethylation	c 0	0.14	0.22	0.33	0.31	0.33	0.37	0.25	0.17	0.19	0.19	0.17	0.13	0.09	0.11	0.13	0.12	0.14	0.13	0.11	0.11	0.09	0.15	0.13	0.08	0.31	0.09	0.08	0.07	0.11	0.19	0.27	0.06
cg00630164	9132	KCNQ4	potassium voltage-gated channel subfamily Q member 4	1stExon	island	I	F	1	41250062	TRUE				N. K. hypermethylated	N. B. hypomethylated	A_failed-renal-hypermethylation	c 0	0.16	0.43	0.42	0.49	0.64	0.35	0.5	0.02	0.09	0.1	0.06	0.05	0.05	0.04	0.1	0.06	0.05	0.05	0.05	0.19	0.08	0.14	0.08	0.05	0.23	0.08	0.37	0.09	0.5	0.04	0.09	0.04
cg13438961	9132	KCNQ4	potassium voltage-gated channel subfamily Q member 4	1stExon	island	I	F	1	41250071	TRUE				N. K. hypermethylated	N. B. hypomethylated	A_failed-renal-hypermethylation	c 0	0.14	0.12	0.26	0.39	0.6	0.3	0.34	0.05	0.06	0.09	0.05	0.05	0.05	0.09	0.05	0.06	0.04	0.05	0.09	0.13	0.05	0.13	0.04	0.05	0.13	0.15	0.23	0.05	0.23	0.04	0.09	0.07
cg26520930	9132	KCNQ4	potassium voltage-gated channel subfamily Q member 4	Body	island	I	F	1	41250117	TRUE				N. K. hypermethylated	N. B. hypomethylated	A_failed-renal-hypermethylation	c 0	0.48	0.52	0.56	0.57	0.59	0.58	0.56	0.17	0.12	0.16	0.15	0.11	0.12	0.14	0.05	0.1	0.1	0.09	0.14	0.22	0.08	0.11	0.13	0.15	0.2	0.19	0.18	0.12	0.41	0.06	0.06	0.06
cg13150171	163732	CITED4	Cbp/p300 interacting transactivator with Glu/Asp rich carboxy-terminal domain 4	3'UTR	shore	I	R	1	41326892	TRUE				N. K. hypermethylated	N. B. hypomethylated	A_failed-renal-hypermethylation	c 0	0.33	0.37	0.28	0.37	0.29	0.36	0.34	0.28	0.28	0.25	0.31	0.25	0.25	0.17	0.27	0.22	0.29	0.21	0.25	0.3	0.21	0.25	0.25	0.29	0.29	0.28	0.2	0.27	0.46	0.21	0.29	0.27
cg08719289	163732	CITED4	Cbp/p300 interacting transactivator with Glu/Asp rich carboxy-terminal domain 4	TSS1500	shore	II	R	1	41328378	TRUE				N. K. hypermethylated	N. B. hypomethylated	A_failed-renal-hypermethylation	c 0	0.05	0.07	0.08	0.09	0.08	0.08	0.09	0.05	0.05	0.06	0.04	0.08	0.06	0.07	0.05	0.04	0.03	0.05	0.04	0.02	0.04	0.04	0.04	0.04	0.03	0.06	0.05	0.02	0.03	0.04	0.03	0.06
cg06884882	339541	ARMH1	armadillo like helical domain containing 1	Body	shore	II	R	1	45187946	TRUE	TRUE			N. K. hypermethylated	N. B. hypomethylated	A_failed-renal-hypermethylation	c 0	0.11	0.22	0.14	0.21	0.21	0.14	0.16	0.07	0.07	0.09	0.08	0.08	0.08	0.08	0.1	0.07	0.07	0.09	0.08	0.04	0.05	0.09	0.06	0.06	0.11	0.06	0.07	0.03	0.08	0.05	0.03	0.05
cg13985198	94161	SNORD46	small nucleolar RNA, C/D box 46	TSS200	shore	I	F	1	45242073	TRUE				N. K. hypermethylated	N. B. hypomethylated	A_failed-renal-hypermethylation	c 0	0.4	0.45	0.5	0.41	0.51	0.53	0.36	0.24	0.16	0.32	0.22	0.24	0.21	0.29	0.32	0.35	0.23	0.35	0.32	0.3	0.1	0.52	0.26	0.11	0.19	0.43	0.52	0.27	0.31	0.13	0.45	0.11
cg01710361	22996	TTC39A	tetratricopeptide repeat domain 39A	Body	opensea	II	R	1	51769687	FALSE		TRUE		N. K. hypermethylated	N. B. hypomethylated	A_failed-renal-hypermethylation	c 0	0.31	0.43	0.33	0.41	0.35	0.43	0.16	0.2	0.24	0.22	0.17	0.15	0.12	0.13	0.1	0.11	0.15	0.09	0.11	0.04	0.1	0.23	0.11	0.09	0.11	0.14	0.29	0.11	0.1	0.09	0.1	0.07
cg12691620	65260	COA7	cytochrome c oxidase assembly factor 7	3'UTR	opensea	II	F	1	53152081	FALSE	TRUE			N. K. hypermethylated	N. B. hypomethylated	A_failed-renal-hypermethylation	c 0	0.06	0.07	0.11	0.09	0.09	0.08	0.06	0.04	0.03	0.04	0.03	0.04	0.03	0.05	0.05	0.04	0.03	0.03	0.03	0.02	0.02	0.04	0.02	0.02	0.02	0.01	0.01	0.02	0.03	0.03	0.02	0.02
cg11811705	unknown	unknown	unknown	IGR	island	I	F	1	55462689	TRUE		TRUE		N. K. hypermethylated	N. B. hypomethylated	A_failed-renal-hypermethylation	c 0	0.27	0.35	0.29	0.26	0.34	0.28	0.27	0.17	0.13	0.22	0.14	0.13	0.13	0.14	0.1	0.13	0.14	0.11	0.16	0.28	0.18	0.2	0.15	0.09	0.08	0.14	0.11	0.16	0.11	0.22	0.15	0.1
cg26513689	1600	DAB1	DAB adaptor protein 1	TSS1500	shore	II	F	1	58717632	TRUE				N. K. hypermethylated	N. B. hypomethylated	A_failed-renal-hypermethylation	c 0	0.53	0.56	0.71	0.49	0.34	0.6	0.28	0.29	0.28	0.29	0.25	0.27	0.15	0.22	0.18	0.16	0.19	0.21	0.16	0.12	0.09	0.38	0.16	0.21	0.12	0.16	0.12	0.22	0.12	0.16	0.17	0.13
cg10220544	55277	FGGY	FGGY carbohydrate kinase domain containing	Body	opensea	II	F	1	60171660	FALSE		TRUE		N. K. hypermethylated	N. B. hypomethylated	A_failed-renal-hypermethylation	c 0	0.88	0.88	0.86	0.83	0.9	0.87	0.69	0.63	0.53	0.42	0.38	0.25	0.15	0.19	0.19	0.16	0.29	0.24	0.19	0.22	0.07	0.13	0.09	0.11	0.13	0.15	0.12	0.07	0.09	0.13	0.16	0.16
cg00502597	55277	FGGY	FGGY carbohydrate kinase domain containing	Body	opensea	II	F	1	60197222	FALSE		TRUE		N. K. hypermethylated	N. B. hypomethylated	A_failed-renal-hypermethylation	c 0	0.52	0.59	0.51	0.51	0.55	0.59	0.39	0.13	0.15	0.17	0.09	0.28	0.18	0.2	0.16	0.2	0.19	0.18	0.17	0.1	0.08	0.15	0.1	0.07	0.08	0.1	0.08	0.11	0.15	0.35	0.1	0.07
cg22046201	unknown	unknown	unknown	IGR	opensea	II	R	1	64212080	FALSE		TRUE		N. K. hypermethylated	N. B. hypomethylated	A_failed-renal-hypermethylation	c 0	0.39	0.39	0.5	0.51	0.48	0.42	0.25	0.29	0.34	0.29	0.28	0.31	0.17	0.24	0.25	0.19	0.27	0.2	0.21	0.08	0.05	0.06	0.05	0.05	0.09	0.13	0.31	0.04	0.09	0.32	0.34	0.26
cg20301308	unknown	unknown	unknown	IGR	shore	II	R	1	65534742	TRUE				N. K. hypermethylated	N. B. hypomethylated	A_failed-renal-hypermethylation	c 0	0.37	0.24	0.2	0.14	0.13	0.13	0.22	0.1	0.11	0.11	0.14	0.1	0.05	0.05	0.09	0.08	0.17	0.1	0.07	0.13	0.07	0.08	0.11	0.1	0.07	0.1	0.09	0.05	0.12	0.12	0.06	0.04
cg01074657	54810	GIPC2	GIPC PDZ domain containing family member 2	TSS200	shore	I	R	1	78511466	TRUE				N. K. hypermethylated	N. B. hypomethylated	A_failed-renal-hypermethylation	c 0	0.64	0.51	0.51	0.43	0.5	0.5	0.46	0.36	0.34	0.33	0.33	0.34	0.3	0.29	0.35	0.28	0.44	0.32	0.3	0.39	0.27	0.16	0.34	0.34	0.22	0.45	0.24	0.59	0.3	0.18	0.59	0.29
cg16596317	unknown	unknown	unknown	IGR	opensea	II	F	1	85755348	FALSE	TRUE	TRUE		N. K. hypermethylated	N. B. hypomethylated	A_failed-renal-hypermethylation	c 0	0.69	0.85	0.8	0.87	0.86	0.83	0.62	0.5	0.43	0.48	0.46	0.54	0.46	0.43	0.37	0.41	0.31	0.47	0.4	0.12	0.08	0.08	0.07	0.1	0.07	0.11	0.09	0.07	0.11	0.18	0.27	0.11
cg14732540	676	BRDT	bromodomain testis associated	TSS1500	island	II	R	1	92414722	TRUE				N. K. hypermethylated	N. B. hypomethylated	A_failed-renal-hypermethylation	c 0	0.88	0.89	0.87	0.86	0.88	0.86	0.82	0.45	0.49	0.5	0.41	0.51	0.56	0.61	0.51	0.48	0.43	0.5	0.4	0.1	0.3	0.58	0.54	0.55	0.17	0.6	0.61	0.13	0.19	0.6	0.38	0.48
cg22401679	unknown	unknown	unknown	IGR	opensea	II	F	1	95080047	FALSE		TRUE		N. K. hypermethylated	N. B. hypomethylated	A_failed-renal-hypermethylation	c 0	0.62	0.54	0.78	0.67	0.64	0.62	0.58	0.57	0.51	0.44	0.39	0.35	0.21	0.25	0.27	0.22	0.3	0.28	0.23	0.17	0.11	0.55	0.26	0.52	0.17	0.39	0.56	0.31	0.12	0.48	0.19	0.12
cg06788267	unknown	unknown	unknown	IGR	opensea	II	R	1	95258162	FALSE		TRUE		N. K. hypermethylated	N. B. hypomethylated	A_failed-renal-hypermethylation	c 0	0.37	0.4	0.57	0.51	0.49	0.46	0.24	0.33	0.35	0.31	0.27	0.15	0.11	0.16	0.17	0.14	0.2	0.17	0.18	0.07	0.1	0.23	0.07	0.05	0.23	0.19	0.3	0.1	0.1	0.04	0.07	0.09
cg12593746	unknown	unknown	unknown	IGR	opensea	II	F	1	98789535	FALSE		TRUE		N. K. hypermethylated	N. B. hypomethylated	A_failed-renal-hypermethylation	c 0	0.1	0.11	0.1	0.13	0.11	0.11	0.1	0.03	0.03	0.04	0.03	0.04	0.03	0.04	0.04	0.02	0.03	0.03	0.03	0.01	0.01	0.01	0.01	0.01	0.02	0.01	0.07	0.01	0.04	0.02	0.02	0.01
cg07400091	1901	S1PR1	sphingosine-1-phosphate receptor 1	5'UTR	shore	I	F	1	101704473	TRUE	TRUE			N. K. hypermethylated	N. B. hypomethylated	A_failed-renal-hypermethylation	c 0	0.26	0.21	0.31	0.29	0.25	0.25	0.21	0.16	0.23	0.17	0.15	0.17	0.26	0.18	0.18	0.18	0.14	0.24	0.16	0.07	0.13	0.1	0.12	0.15	0.12	0.22	0.17	0.22	0.12	0.13	0.18	0.31
cg09180564	118427	OLFM3	olfactomedin 3	Body	opensea	II	R	1	102308808	FALSE		TRUE		N. K. hypermethylated	N. B. hypomethylated	A_failed-renal-hypermethylation	c 0	0.14	0.19	0.63	0.46	0.39	0.32	0.29	0.13	0.16	0.13	0.15	0.17	0.14	0.25	0.16	0.24	0.34	0.19	0.13	0.07	0.07	0.15	0.1	0.11	0.04	0.23	0.05	0.1	0.09	0.06	0.05	0.12
cg06207961	unknown	unknown	unknown	IGR	opensea	II	R	1	108661230	FALSE		TRUE		N. K. hypermethylated	N. B. hypomethylated	A_failed-renal-hypermethylation	c 0	0.3	0.4	0.56	0.57	0.61	0.58	0.48	0.35	0.4	0.35	0.32	0.22	0.16	0.23	0.15	0.17	0.25	0.27	0.24	0.09	0.07	0.11	0.16	0.08	0.11	0.14	0.08	0.09	0.06	0.07	0.03	0.06
cg19627034	unknown	unknown	unknown	IGR	opensea	II	R	1	110476668	FALSE	TRUE	TRUE		N. K. hypermethylated	N. B. hypomethylated	A_failed-renal-hypermethylation	c 0	0.47	0.36	0.35	0.41	0.4	0.38	0.46	0.26	0.35	0.28	0.24	0.22	0.14	0.2	0.17	0.12	0.23	0.13	0.17	0.08	0.1	0.14	0.1	0.07	0.12	0.12	0.18	0.11	0.54	0.18	0.15	0.11
cg17240760	963	CD53	CD53 molecule	5'UTR	opensea	II	R	1	111417994	FALSE				N. K. hypermethylated	N. B. hypomethylated	A_failed-renal-hypermethylation	c 0	0.12	0.13	0.41	0.37	0.25	0.32	0.18	0.04	0.05	0.05	0.05	0.05	0.06	0.07	0.05	0.06	0.06	0.05	0.05	0.03	0.04	0.1	0.06	0.06	0.09	0.05	0.12	0.02	0.05	0.03	0.03	0.09
cg19269039	79961	DENND2D	DENN domain containing 2D	1stExon	shelf	II	F	1	111743200	TRUE				N. K. hypermethylated	N. B. hypomethylated	A_failed-renal-hypermethylation	c 0	0.73	0.75	0.83	0.79	0.85	0.82	0.63	0.17	0.2	0.27	0.27	0.33	0.31	0.23	0.31	0.29	0.18	0.24	0.26	0.08	0.11	0.26	0.32	0.12	0.1	0.35	0.52	0.07	0.05	0.05	0.25	0.06
cg20317872	79961	DENND2D	DENN domain containing 2D	1stExon	shelf	II	F	1	111743202	TRUE				N. K. hypermethylated	N. B. hypomethylated	A_failed-renal-hypermethylation	c 0	0.88	0.9	0.89	0.86	0.88	0.91	0.86	0.18	0.28	0.35	0.35	0.5	0.52	0.42	0.47	0.46	0.33	0.38	0.45	0.12	0.32	0.57	0.52	0.42	0.12	0.54	0.68	0.11	0.07	0.06	0.43	0.06
cg26366091	1117	CHI3L2	chitinase 3 like 2	TSS200	opensea	II	R	1	111770274	FALSE				N. K. hypermethylated	N. B. hypomethylated	A_failed-renal-hypermethylation	c 0	0.72	0.73	0.43	0.73	0.52	0.58	0.35	0.13	0.15	0.19	0.13	0.13	0.06	0.08	0.1	0.08	0.08	0.1	0.09	0.05	0.04	0.04	0.04	0.06	0.03	0.07	0.04	0.02	0.03	0.05	0.02	0.09
cg18346412	unknown	unknown	unknown	Body	opensea	II	F	1	111929363	FALSE				N. K. hypermethylated	N. B. hypomethylated	A_failed-renal-hypermethylation	c 0	0.57	0.53	0.66	0.65	0.58	0.62	0.61	0.21	0.29	0.37	0.36	0.26	0.31	0.21	0.17	0.1	0.19	0.36	0.37	0.1	0.1	0.29	0.15	0.12	0.32	0.13	0.15	0.13	0.1	0.06	0.1	0.64
cg10376161	140	ADORA3	adenosine A3 receptor	Body	shore	II	R	1	112057879	TRUE				N. K. hypermethylated	N. B. hypomethylated	A_failed-renal-hypermethylation	c 0	0.58	0.58	0.64	0.57	0.56	0.68	0.57	0.51	0.49	0.36	0.41	0.22	0.15	0.21	0.24	0.22	0.29	0.26	0.22	0.16	0.11	0.41	0.25	0.13	0.45	0.15	0.41	0.13	0.11	0.52	0.24	0.5
cg16719404	914	CD2	CD2 molecule	TSS1500	opensea	II	R	1	117296242	FALSE				N. K. hypermethylated	N. B. hypomethylated	A_failed-renal-hypermethylation	c 0	0.74	0.77	0.74	0.84	0.82	0.83	0.59	0.16	0.26	0.28	0.29	0.44	0.4	0.3	0.32	0.32	0.36	0.31	0.35	0.1	0.18	0.48	0.34	0.18	0.22	0.47	0.21	0.15	0.11	0.62	0.12	0.28
cg12435551	200162	SPAG17	sperm associated antigen 17	Body	opensea	II	R	1	118679290	FALSE		TRUE		N. K. hypermethylated	N. B. hypomethylated	A_failed-renal-hypermethylation	c 0	0.13	0.14	0.14	0.18	0.33	0.31	0.1	0.06	0.08	0.09	0.06	0.08	0.11	0.06	0.07	0.06	0.05	0.08	0.07	0.01	0.01	0.03	0.01	0.01	0.04	0.04	0.07	0.01	0.07	0.04	0.04	0.02
cg21961202	unknown	unknown	unknown	IGR	opensea	II	F	1	145455384	FALSE	TRUE			N. K. hypermethylated	N. B. hypomethylated	A_failed-renal-hypermethylation	c 0	0.02	0.05	0.1	0.11	0.09	0.09	0.07	0.02	0.02	0.03	0.03	0.03	0.03	0.03	0.02	0.04	0.03	0.03	0.03	0.01	0.01	0.01	0.01	0.01	0.09	0.01	0.02	0.01	0.02	0.01	0.01	0.01
cg04846710	128077	LIX1L	limb and CNS expressed 1 like	Body	shore	II	F	1	145478286	TRUE				N. K. hypermethylated	N. B. hypomethylated	A_failed-renal-hypermethylation	c 0	0.13	0.15	0.13	0.17	0.14	0.24	0.15	0.04	0.05	0.07	0.05	0.05	0.05	0.05	0.06	0.04	0.06	0.06	0.05	0.02	0.03	0.07	0.05	0.04	0.05	0.06	0.14	0.02	0.04	0.05	0.03	0.03
cg23989012	unknown	unknown	unknown	IGR	shore	II	R	1	147791203	TRUE				N. K. hypermethylated	N. B. hypomethylated	A_failed-renal-hypermethylation	c 0	0.92	0.9	0.89	0.92	0.94	0.91	0.86	0.46	0.47	0.42	0.41	0.56	0.4	0.4	0.43	0.38	0.46	0.39	0.38	0.13	0.5	0.32	0.52	0.52	0.32	0.53	0.72	0.25	0.26	0.63	0.06	0.72
cg20634798	353142	LCE3A	late cornified envelope 3A	1stExon	opensea	II	R	1	152595351	FALSE				N. K. hypermethylated	N. B. hypomethylated	A_failed-renal-hypermethylation	c 0	0.64	0.61	0.59	0.62	0.66	0.64	0.52	0.31	0.36	0.17	0.24	0.38	0.29	0.19	0.21	0.13	0.25	0.28	0.21	0.1	0.13	0.39	0.19	0.35	0.24	0.39	0.22	0.13	0.12	0.05	0.1	0.37
cg15160801	6280	S100A9	S100 calcium binding protein A9	5'UTR	opensea	II	R	1	153330399	FALSE				N. K. hypermethylated	N. B. hypomethylated	A_failed-renal-hypermethylation	c 0	0.15	0.16	0.24	0.34	0.29	0.27	0.16	0.16	0.21	0.17	0.17	0.11	0.09	0.11	0.11	0.12	0.15	0.11	0.11	0.05	0.07	0.09	0.09	0.04	0.11	0.15	0.25	0.04	0.07	0.09	0.07	0.05
cg20070090	6279	S100A8	S100 calcium binding protein A8	5'UTR	opensea	II	F	1	153363489	FALSE				N. K. hypermethylated	N. B. hypomethylated	A_failed-renal-hypermethylation	c 0	0.74	0.6	0.67	0.73	0.51	0.58	0.78	0.59	0.54	0.41	0.42	0.3	0.16	0.21	0.25	0.18	0.32	0.24	0.24	0.24	0.13	0.12	0.12	0.1	0.37	0.13	0.09	0.07	0.08	0.06	0.14	0.25
cg08105396	6273	S100A2	S100 calcium binding protein A2	TSS1500	opensea	I	F	1	153539058	FALSE				N. K. hypermethylated	N. B. hypomethylated	A_failed-renal-hypermethylation	c 0	0.27	0.38	0.42	0.49	0.5	0.49	0.44	0.24	0.24	0.26	0.22	0.24	0.25	0.24	0.25	0.21	0.17	0.22	0.2	0.24	0.21	0.19	0.22	0.21	0.29	0.26	0.24	0.22	0.28	0.21	0.24	0.26
cg08129092	65123	INTS3	integrator complex subunit 3	3'UTR	shore	II	R	1	153746211	TRUE				N. K. hypermethylated	N. B. hypomethylated	A_failed-renal-hypermethylation	c 0	0.42	0.35	0.41	0.41	0.38	0.54	0.34	0.36	0.38	0.31	0.21	0.22	0.09	0.15	0.16	0.11	0.15	0.16	0.13	0.08	0.09	0.25	0.13	0.11	0.14	0.11	0.3	0.12	0.09	0.33	0.15	0.08
cg25135018	3570	IL6R	interleukin 6 receptor	Body	opensea	II	R	1	154435948	FALSE	TRUE	TRUE	TRUE	N. K. hypermethylated	N. B. hypomethylated	A_failed-renal-hypermethylation	c 0	0.32	0.27	0.19	0.48	0.34	0.16	0.16	0.15	0.17	0.16	0.1	0.2	0.1	0.12	0.08	0.09	0.1	0.1	0.09	0.05	0.04	0.04	0.07	0.04	0.04	0.1	0.04	0.02	0.03	0.07	0.02	0.06
cg10317026	1944	EFNA3	ephrin A3	Body	shore	II	R	1	155056636	TRUE				N. K. hypermethylated	N. B. hypomethylated	A_failed-renal-hypermethylation	c 0	0.08	0.08	0.08	0.1	0.09	0.09	0.09	0.07	0.09	0.07	0.07	0.06	0.04	0.05	0.05	0.04	0.05	0.06	0.04	0.03	0.04	0.05	0.05	0.02	0.06	0.03	0.03	0.03	0.04	0.02	0.01	0.02
cg00246451	9181	ARHGEF2	Rho/Rac guanine nucleotide exchange factor 2	TSS1500	shore	II	F	1	155949012	TRUE	TRUE			N. K. hypermethylated	N. B. hypomethylated	A_failed-renal-hypermethylation	c 0	0.08	0.1	0.13	0.14	0.14	0.12	0.14	0.09	0.1	0.1	0.06	0.1	0.06	0.08	0.06	0.04	0.08	0.08	0.06	0.03	0.05	0.06	0.06	0.05	0.07	0.05	0.1	0.03	0.04	0.06	0.09	0.07
cg17134153	115352	FCRL3	Fc receptor like 3	5'UTR	opensea	II	F	1	157670328	FALSE				N. K. hypermethylated	N. B. hypomethylated	A_failed-renal-hypermethylation	c 0	0.64	0.6	0.76	0.66	0.62	0.65	0.45	0.23	0.36	0.34	0.16	0.4	0.16	0.31	0.26	0.22	0.57	0.24	0.29	0.06	0.09	0.13	0.14	0.09	0.09	0.05	0.1	0.07	0.13	0.04	0.03	0.09
cg00995854	922	CD5L	CD5 molecule like	Body	opensea	II	R	1	157802305	FALSE				N. K. hypermethylated	N. B. hypomethylated	A_failed-renal-hypermethylation	c 0	0.87	0.84	0.91	0.89	0.84	0.89	0.81	0.52	0.5	0.45	0.39	0.32	0.16	0.21	0.22	0.18	0.28	0.23	0.21	0.13	0.12	0.54	0.55	0.53	0.42	0.32	0.15	0.17	0.12	0.04	0.13	0.74
cg18234111	912	CD1D	CD1d molecule	3'UTR	opensea	II	R	1	158155757	FALSE		TRUE	TRUE	N. K. hypermethylated	N. B. hypomethylated	A_failed-renal-hypermethylation	c 0	0.55	0.62	0.64	0.61	0.58	0.55	0.42	0.25	0.31	0.19	0.17	0.1	0.07	0.07	0.12	0.11	0.19	0.14	0.12	0.13	0.1	0.15	0.1	0.11	0.05	0.15	0.32	0.12	0.08	0.03	0.08	0.09
cg22730004	6708	SPTA1	spectrin alpha, erythrocytic 1	TSS1500	opensea	II	R	1	158656718	FALSE			TRUE	N. K. hypermethylated	N. B. hypomethylated	A_failed-renal-hypermethylation	c 0	0.47	0.52	0.78	0.61	0.67	0.62	0.51	0.25	0.49	0.35	0.28	0.43	0.28	0.28	0.31	0.3	0.37	0.29	0.34	0.09	0.1	0.12	0.1	0.07	0.12	0.05	0.06	0.09	0.07	0.06	0.05	0.08
cg01342196	3428	IFI16	interferon gamma inducible protein 16	TSS200	opensea	II	R	1	158979538	FALSE				N. K. hypermethylated	N. B. hypomethylated	A_failed-renal-hypermethylation	c 0	0.14	0.41	0.45	0.58	0.52	0.54	0.3	0.04	0.05	0.05	0.04	0.05	0.04	0.04	0.05	0.06	0.04	0.05	0.05	0.01	0.07	0.02	0.04	0.02	0.12	0.09	0.14	0.02	0.02	0.03	0.02	0.03
cg07463059	3428	IFI16	interferon gamma inducible protein 16	5'UTR	opensea	II	R	1	158979810	FALSE				N. K. hypermethylated	N. B. hypomethylated	A_failed-renal-hypermethylation	c 0	0.12	0.14	0.31	0.28	0.23	0.19	0.14	0.02	0.02	0.02	0.02	0.02	0.02	0.02	0.02	0.02	0.01	0.02	0.03	0.01	0.04	0.01	0.02	0.01	0.09	0.01	0.06	0.01	0.01	0.01	0.01	0.01
cg27296413	9447	AIM2	absent in melanoma 2	Body	opensea	II	F	1	159037843	FALSE				N. K. hypermethylated	N. B. hypomethylated	A_failed-renal-hypermethylation	c 0	0.6	0.61	0.72	0.63	0.59	0.68	0.58	0.27	0.27	0.39	0.38	0.28	0.48	0.42	0.43	0.48	0.47	0.41	0.37	0.11	0.22	0.44	0.48	0.39	0.36	0.39	0.48	0.13	0.12	0.34	0.37	0.33
cg10620680	unknown	unknown	unknown	IGR	opensea	II	R	1	178025100	FALSE				N. K. hypermethylated	N. B. hypomethylated	A_failed-renal-hypermethylation	c 0	0.41	0.33	0.52	0.42	0.47	0.47	0.28	0.38	0.35	0.31	0.24	0.27	0.13	0.16	0.19	0.1	0.18	0.15	0.14	0.07	0.07	0.07	0.03	0.03	0.08	0.07	0.14	0.05	0.04	0.04	0.09	0.13
cg15084269	10228	STX6	syntaxin 6	TSS1500	shore	II	R	1	180993237	TRUE				N. K. hypermethylated	N. B. hypomethylated	A_failed-renal-hypermethylation	c 0	0.45	0.52	0.46	0.69	0.52	0.64	0.44	0.13	0.17	0.23	0.25	0.36	0.24	0.32	0.32	0.31	0.23	0.25	0.25	0.05	0.11	0.2	0.08	0.09	0.4	0.15	0.5	0.11	0.12	0.05	0.08	0.59
cg23037321	3140	MR1	major histocompatibility complex, class I-related	1stExon	opensea	II	R	1	181003203	FALSE	TRUE	TRUE		N. K. hypermethylated	N. B. hypomethylated	A_failed-renal-hypermethylation	c 0	0.1	0.1	0.1	0.13	0.14	0.12	0.14	0.03	0.02	0.03	0.02	0.02	0.03	0.03	0.02	0.04	0.03	0.03	0.02	0.01	0.03	0.01	0.01	0.01	0.05	0.01	0.1	0.02	0.02	0.01	0.01	0.03
cg14851700	2752	GLUL	glutamate-ammonia ligase	TSS1500	shore	II	F	1	182362230	TRUE				N. K. hypermethylated	N. B. hypomethylated	A_failed-renal-hypermethylation	c 0	0.85	0.85	0.84	0.85	0.9	0.46	0.84	0.55	0.52	0.38	0.37	0.4	0.22	0.26	0.31	0.26	0.25	0.3	0.23	0.13	0.1	0.14	0.2	0.66	0.12	0.63	0.37	0.24	0.06	0.24	0.14	0.61
cg07822469	unknown	unknown	unknown	IGR	shore	I	F	1	182585393	TRUE		TRUE		N. K. hypermethylated	N. B. hypomethylated	A_failed-renal-hypermethylation	c 0	0.31	0.38	0.47	0.55	0.47	0.53	0.39	0.07	0.06	0.05	0.06	0.15	0.11	0.16	0.05	0.17	0.14	0.13	0.05	0.06	0.17	0.04	0.23	0.11	0.07	0.44	0.09	0.13	0.19	0.15	0.13	0.11
cg12689670	3915	LAMC1	laminin subunit gamma 1	Body	opensea	II	R	1	183009347	FALSE		TRUE	TRUE	N. K. hypermethylated	N. B. hypomethylated	A_failed-renal-hypermethylation	c 0	0.4	0.38	0.5	0.58	0.49	0.61	0.18	0.09	0.22	0.08	0.08	0.06	0.04	0.07	0.05	0.04	0.06	0.07	0.06	0.04	0.04	0.09	0.04	0.03	0.08	0.15	0.24	0.06	0.04	0.2	0.34	0.06
cg27177158	unknown	unknown	unknown	IGR	opensea	II	R	1	184121585	FALSE		TRUE		N. K. hypermethylated	N. B. hypomethylated	A_failed-renal-hypermethylation	c 0	0.06	0.05	0.11	0.1	0.09	0.09	0.11	0.02	0.03	0.05	0.06	0.05	0.05	0.04	0.03	0.04	0.05	0.03	0.06	0.04	0.05	0.02	0.03	0.01	0.04	0.04	0.13	0.02	0.01	0.04	0.08	0.02
cg10061342	81563	C1orf21	chromosome 1 open reading frame 21	5'UTR	shore	II	R	1	184357556	TRUE	TRUE			N. K. hypermethylated	N. B. hypomethylated	A_failed-renal-hypermethylation	c 0	0.12	0.11	0.11	0.12	0.09	0.1	0.08	0.07	0.1	0.06	0.07	0.04	0.04	0.05	0.04	0.06	0.07	0.05	0.05	0.03	0.03	0.05	0.03	0.02	0.03	0.03	0.09	0.03	0.02	0.03	0.03	0.03
cg12380764	29949	IL19	interleukin 19	TSS1500	opensea	II	R	1	206971195	FALSE				N. K. hypermethylated	N. B. hypomethylated	A_failed-renal-hypermethylation	c 0	0.65	0.66	0.68	0.61	0.6	0.65	0.67	0.56	0.49	0.43	0.35	0.34	0.19	0.25	0.23	0.2	0.28	0.25	0.21	0.24	0.09	0.12	0.24	0.09	0.25	0.14	0.06	0.07	0.09	0.09	0.05	0.07
cg15565057	83953	FCAMR	Fc alpha and mu receptor	Body	opensea	II	F	1	207140871	FALSE				N. K. hypermethylated	N. B. hypomethylated	A_failed-renal-hypermethylation	c 0	0.2	0.13	0.1	0.11	0.09	0.1	0.1	0.04	0.03	0.04	0.04	0.03	0.03	0.03	0.03	0.03	0.05	0.03	0.04	0.03	0.03	0.04	0.04	0.03	0.03	0.13	0.04	0.02	0.04	0.06	0.03	0.08
cg10785793	unknown	unknown	unknown	IGR	opensea	II	R	1	207392261	FALSE		TRUE		N. K. hypermethylated	N. B. hypomethylated	A_failed-renal-hypermethylation	c 0	0.16	0.33	0.65	0.49	0.49	0.5	0.43	0.25	0.32	0.26	0.2	0.2	0.18	0.18	0.21	0.17	0.21	0.17	0.16	0.1	0.1	0.22	0.08	0.08	0.32	0.23	0.41	0.1	0.09	0.19	0.15	0.17
cg06852461	unknown	unknown	unknown	IGR	opensea	II	R	1	207975182	FALSE				N. K. hypermethylated	N. B. hypomethylated	A_failed-renal-hypermethylation	c 0	0.27	0.19	0.2	0.33	0.25	0.21	0.27	0.16	0.2	0.18	0.18	0.11	0.09	0.1	0.09	0.09	0.16	0.12	0.11	0.09	0.07	0.15	0.12	0.1	0.14	0.12	0.11	0.11	0.06	0.06	0.09	0.08
cg12697139	unknown	unknown	unknown	IGR	opensea	II	F	1	209571889	FALSE		TRUE		N. K. hypermethylated	N. B. hypomethylated	A_failed-renal-hypermethylation	c 0	0.64	0.59	0.69	0.7	0.61	0.75	0.55	0.1	0.11	0.11	0.07	0.09	0.04	0.06	0.06	0.07	0.09	0.05	0.04	0.05	0.1	0.11	0.07	0.1	0.22	0.06	0.1	0.09	0.09	0.08	0.08	0.1
cg08655071	80342	TRAF3IP3	TRAF3 interacting protein 3	TSS1500	opensea	II	R	1	209928895	FALSE				N. K. hypermethylated	N. B. hypomethylated	A_failed-renal-hypermethylation	c 0	0.79	0.77	0.78	0.8	0.77	0.76	0.51	0.36	0.43	0.41	0.36	0.41	0.4	0.44	0.45	0.4	0.33	0.38	0.37	0.1	0.12	0.46	0.32	0.4	0.14	0.28	0.32	0.11	0.11	0.17	0.12	0.4
cg08900371	574036	SERTAD4-AS1	SERTAD4 antisense RNA 1	TSS200	island	I	R	1	210407556	TRUE	TRUE			N. K. hypermethylated	N. B. hypomethylated	A_failed-renal-hypermethylation	c 0	0.21	0.28	0.22	0.22	0.25	0.18	0.24	0.08	0.06	0.07	0.06	0.09	0.09	0.09	0.08	0.11	0.05	0.05	0.06	0.09	0.03	0.06	0.05	0.08	0.06	0.08	0.09	0.06	0.07	0.08	0.05	0.07
cg16174106	55733	HHAT	hedgehog acyltransferase	5'UTR	shore	II	R	1	210503830	TRUE				N. K. hypermethylated	N. B. hypomethylated	A_failed-renal-hypermethylation	c 0	0.42	0.44	0.46	0.67	0.68	0.76	0.65	0.33	0.35	0.29	0.44	0.25	0.19	0.23	0.22	0.19	0.35	0.26	0.21	0.17	0.09	0.09	0.1	0.1	0.11	0.13	0.1	0.07	0.11	0.16	0.17	0.06
cg06776976	55248	PACC1	proton activated chloride channel 1	TSS1500	shore	II	F	1	212588580	TRUE				N. K. hypermethylated	N. B. hypomethylated	A_failed-renal-hypermethylation	c 0	0.16	0.26	0.25	0.38	0.28	0.33	0.16	0.14	0.15	0.14	0.13	0.1	0.04	0.08	0.07	0.04	0.1	0.1	0.08	0.05	0.07	0.15	0.08	0.09	0.12	0.03	0.08	0.1	0.04	0.04	0.06	0.04
cg01966974	unknown	unknown	unknown	IGR	opensea	II	R	1	212830395	FALSE		TRUE		N. K. hypermethylated	N. B. hypomethylated	A_failed-renal-hypermethylation	c 0	0.35	0.33	0.57	0.52	0.51	0.34	0.34	0.1	0.16	0.15	0.11	0.15	0.13	0.11	0.11	0.11	0.09	0.13	0.09	0.06	0.07	0.19	0.07	0.08	0.11	0.13	0.1	0.03	0.07	0.14	0.07	0.09
cg26054764	unknown	unknown	unknown	IGR	shore	II	F	1	214152805	TRUE				N. K. hypermethylated	N. B. hypomethylated	A_failed-renal-hypermethylation	c 0	0.83	0.81	0.87	0.87	0.81	0.89	0.63	0.18	0.2	0.25	0.17	0.23	0.2	0.25	0.19	0.21	0.22	0.34	0.17	0.07	0.13	0.43	0.25	0.36	0.19	0.23	0.39	0.12	0.1	0.07	0.33	0.09
cg01659176	unknown	unknown	unknown	IGR	shore	II	R	1	214154936	TRUE				N. K. hypermethylated	N. B. hypomethylated	A_failed-renal-hypermethylation	c 0	0.84	0.82	0.84	0.85	0.82	0.89	0.73	0.26	0.26	0.33	0.26	0.31	0.27	0.28	0.3	0.31	0.27	0.34	0.27	0.08	0.13	0.39	0.35	0.38	0.18	0.21	0.37	0.14	0.11	0.14	0.43	0.12
cg01902845	5629	PROX1	prospero homeobox 1	Body	opensea	II	R	1	214170993	FALSE			TRUE	N. K. hypermethylated	N. B. hypomethylated	A_failed-renal-hypermethylation	c 0	0.79	0.76	0.73	0.86	0.86	0.81	0.73	0.43	0.44	0.38	0.34	0.3	0.26	0.27	0.29	0.26	0.32	0.27	0.23	0.14	0.12	0.49	0.31	0.45	0.28	0.26	0.53	0.13	0.1	0.45	0.22	0.17
cg06873024	unknown	unknown	unknown	IGR	opensea	II	F	1	215130954	FALSE	TRUE	TRUE		N. K. hypermethylated	N. B. hypomethylated	A_failed-renal-hypermethylation	c 0	0.83	0.84	0.86	0.78	0.85	0.85	0.75	0.41	0.41	0.38	0.3	0.25	0.16	0.19	0.25	0.16	0.26	0.23	0.22	0.1	0.12	0.44	0.24	0.17	0.39	0.48	0.46	0.13	0.08	0.15	0.14	0.49
cg07824636	unknown	unknown	unknown	IGR	opensea	II	R	1	221967245	FALSE		TRUE		N. K. hypermethylated	N. B. hypomethylated	A_failed-renal-hypermethylation	c 0	0.66	0.77	0.54	0.75	0.77	0.64	0.61	0.29	0.46	0.35	0.34	0.35	0.31	0.32	0.37	0.24	0.31	0.29	0.28	0.07	0.31	0.41	0.12	0.13	0.16	0.51	0.15	0.1	0.09	0.62	0.04	0.41
cg17156011	unknown	unknown	unknown	IGR	opensea	II	R	1	224357281	FALSE		TRUE		N. K. hypermethylated	N. B. hypomethylated	A_failed-renal-hypermethylation	c 0	0.6	0.56	0.74	0.7	0.64	0.74	0.61	0.38	0.4	0.33	0.29	0.22	0.15	0.2	0.2	0.16	0.24	0.18	0.18	0.13	0.08	0.13	0.14	0.12	0.11	0.45	0.19	0.18	0.12	0.27	0.32	0.48
cg14607642	3930	LBR	lamin B receptor	TSS1500	shore	II	R	1	225617030	TRUE			TRUE	N. K. hypermethylated	N. B. hypomethylated	A_failed-renal-hypermethylation	c 0	0.85	0.83	0.83	0.85	0.86	0.83	0.65	0.34	0.37	0.45	0.37	0.49	0.38	0.38	0.41	0.41	0.38	0.35	0.35	0.14	0.32	0.4	0.52	0.51	0.59	0.61	0.25	0.29	0.28	0.31	0.41	0.08
cg08928696	unknown	unknown	unknown	IGR	opensea	II	F	1	225632889	FALSE	TRUE			N. K. hypermethylated	N. B. hypomethylated	A_failed-renal-hypermethylation	c 0	0.11	0.14	0.15	0.36	0.18	0.39	0.16	0.03	0.02	0.03	0.02	0.02	0.03	0.04	0.03	0.02	0.04	0.04	0.02	0.01	0.01	0.01	0.01	0.01	0.02	0.03	0.04	0.01	0.01	0.05	0.02	0.02
cg26788737	163859	SDE2	SDE2 telomere maintenance homolog	Body	shelf	II	F	1	226184782	TRUE				N. K. hypermethylated	N. B. hypomethylated	A_failed-renal-hypermethylation	c 0	0.11	0.11	0.11	0.12	0.1	0.11	0.09	0.03	0.03	0.03	0.03	0.03	0.03	0.03	0.03	0.03	0.04	0.04	0.03	0.01	0.03	0.04	0.02	0.02	0.02	0.02	0.02	0.02	0.03	0.02	0.03	0.06
cg09888297	unknown	unknown	unknown	IGR	shelf	II	R	1	226189878	TRUE		TRUE		N. K. hypermethylated	N. B. hypomethylated	A_failed-renal-hypermethylation	c 0	0.05	0.07	0.1	0.1	0.1	0.08	0.08	0.03	0.02	0.03	0.03	0.04	0.02	0.04	0.04	0.04	0.04	0.04	0.04	0.02	0.02	0.07	0.02	0.01	0.03	0.02	0.02	0.02	0.06	0.05	0.05	0.02
cg12761965	unknown	unknown	unknown	IGR	opensea	II	R	1	227051345	FALSE	TRUE	TRUE		N. K. hypermethylated	N. B. hypomethylated	A_failed-renal-hypermethylation	c 0	0.42	0.45	0.37	0.41	0.44	0.48	0.23	0.07	0.09	0.1	0.09	0.1	0.08	0.09	0.08	0.09	0.09	0.06	0.07	0.04	0.08	0.12	0.1	0.08	0.11	0.08	0.14	0.08	0.1	0.15	0.1	0.05
cg09227621	89780	WNT3A	Wnt family member 3A	Body	island	I	R	1	228225606	TRUE	TRUE			N. K. hypermethylated	N. B. hypomethylated	A_failed-renal-hypermethylation	c 0	0.19	0.16	0.17	0.32	0.17	0.08	0.16	0.08	0.09	0.08	0.27	0.08	0.07	0.07	0.06	0.07	0.11	0.06	0.08	0.04	0.05	0.07	0.04	0.13	0.08	0.09	0.07	0.06	0.03	0.08	0.07	0.19
cg25272655	128312	H2BC26	H2B clustered histone 26	TSS1500	shore	I	F	1	228644958	TRUE				N. K. hypermethylated	N. B. hypomethylated	A_failed-renal-hypermethylation	c 0	0.38	0.4	0.38	0.38	0.38	0.37	0.33	0.21	0.22	0.19	0.18	0.19	0.17	0.19	0.17	0.22	0.13	0.21	0.16	0.21	0.21	0.21	0.23	0.26	0.21	0.25	0.19	0.14	0.11	0.16	0.1	0.22
cg25349990	unknown	unknown	unknown	IGR	opensea	II	F	1	229294380	FALSE		TRUE		N. K. hypermethylated	N. B. hypomethylated	A_failed-renal-hypermethylation	c 0	0.68	0.59	0.53	0.52	0.48	0.64	0.43	0.3	0.36	0.35	0.26	0.19	0.11	0.15	0.18	0.14	0.24	0.15	0.17	0.12	0.11	0.37	0.25	0.13	0.12	0.38	0.42	0.15	0.08	0.3	0.09	0.23
cg17425590	unknown	unknown	unknown	IGR	opensea	II	R	1	229830303	FALSE		TRUE		N. K. hypermethylated	N. B. hypomethylated	A_failed-renal-hypermethylation	c 0	0.55	0.49	0.58	0.52	0.49	0.62	0.46	0.45	0.46	0.41	0.44	0.29	0.25	0.34	0.32	0.3	0.37	0.33	0.3	0.21	0.1	0.14	0.12	0.11	0.26	0.29	0.49	0.14	0.17	0.08	0.23	0.37
cg12723251	2590	GALNT2	polypeptide N-acetylgalactosaminyltransferase 2	Body	shore	II	R	1	230414987	TRUE				N. K. hypermethylated	N. B. hypomethylated	A_failed-renal-hypermethylation	c 0	0.53	0.42	0.6	0.61	0.5	0.43	0.36	0.08	0.1	0.15	0.11	0.12	0.1	0.1	0.1	0.1	0.1	0.09	0.1	0.08	0.08	0.15	0.12	0.12	0.11	0.09	0.08	0.1	0.08	0.14	0.07	0.07
cg03424127	79605	PGBD5	piggyBac transposable element derived 5	Body	shelf	II	R	1	230466073	TRUE				N. K. hypermethylated	N. B. hypomethylated	A_failed-renal-hypermethylation	c 0	0.63	0.69	0.65	0.72	0.74	0.66	0.68	0.59	0.61	0.57	0.49	0.57	0.52	0.53	0.58	0.55	0.55	0.54	0.48	0.33	0.4	0.57	0.45	0.37	0.35	0.55	0.55	0.23	0.29	0.71	0.6	0.59
cg18815120	54583	EGLN1	egl-9 family hypoxia inducible factor 1	Body	opensea	II	F	1	231512676	FALSE		TRUE		N. K. hypermethylated	N. B. hypomethylated	A_failed-renal-hypermethylation	c 0	0.55	0.4	0.38	0.48	0.39	0.31	0.62	0.08	0.29	0.28	0.2	0.23	0.12	0.29	0.17	0.2	0.18	0.15	0.15	0.08	0.11	0.21	0.21	0.11	0.07	0.38	0.52	0.12	0.09	0.26	0.08	0.69
cg13058623	unknown	unknown	unknown	IGR	opensea	II	F	1	233040477	FALSE	TRUE	TRUE		N. K. hypermethylated	N. B. hypomethylated	A_failed-renal-hypermethylation	c 0	0.18	0.32	0.41	0.37	0.4	0.26	0.22	0.16	0.18	0.16	0.13	0.09	0.07	0.08	0.09	0.08	0.09	0.05	0.07	0.04	0.03	0.05	0.05	0.06	0.04	0.05	0.1	0.05	0.05	0.1	0.05	0.1
cg26314722	unknown	unknown	unknown	IGR	opensea	II	R	1	234867300	FALSE		TRUE		N. K. hypermethylated	N. B. hypomethylated	A_failed-renal-hypermethylation	c 0	0.45	0.55	0.42	0.43	0.53	0.57	0.16	0.14	0.14	0.2	0.17	0.29	0.26	0.22	0.26	0.23	0.19	0.22	0.23	0.06	0.08	0.14	0.05	0.07	0.1	0.09	0.2	0.05	0.1	0.16	0.13	0.11
cg03130910	unknown	unknown	unknown	IGR	opensea	I	F	1	234908226	FALSE	TRUE	TRUE		N. K. hypermethylated	N. B. hypomethylated	A_failed-renal-hypermethylation	c 0	0.58	0.61	0.61	0.63	0.62	0.62	0.57	0.23	0.22	0.24	0.19	0.23	0.25	0.27	0.25	0.23	0.13	0.17	0.18	0.16	0.15	0.06	0.21	0.19	0.14	0.26	0.21	0.19	0.23	0.24	0.24	0.26
cg25341313	unknown	unknown	unknown	IGR	opensea	II	R	1	235069288	FALSE		TRUE		N. K. hypermethylated	N. B. hypomethylated	A_failed-renal-hypermethylation	c 0	0.57	0.76	0.81	0.82	0.82	0.8	0.75	0.43	0.47	0.43	0.43	0.37	0.44	0.41	0.43	0.43	0.45	0.45	0.45	0.11	0.11	0.16	0.09	0.11	0.12	0.12	0.64	0.11	0.1	0.15	0.42	0.47
cg02088292	unknown	unknown	unknown	IGR	opensea	II	F	1	235099151	FALSE				N. K. hypermethylated	N. B. hypomethylated	A_failed-renal-hypermethylation	c 0	0.29	0.45	0.43	0.65	0.79	0.46	0.5	0.09	0.11	0.09	0.1	0.09	0.09	0.08	0.08	0.1	0.21	0.37	0.22	0.1	0.09	0.15	0.14	0.09	0.12	0.11	0.14	0.14	0.11	0.06	0.05	0.13
cg13475583	unknown	unknown	unknown	IGR	opensea	I	F	1	235116731	FALSE				N. K. hypermethylated	N. B. hypomethylated	A_failed-renal-hypermethylation	c 0	0.28	0.35	0.36	0.47	0.44	0.44	0.38	0.16	0.16	0.14	0.13	0.07	0.07	0.1	0.08	0.03	0.07	0.13	0.1	0.09	0.08	0.03	0.09	0.04	0.1	0.22	0.2	0.04	0.03	0.12	0.03	0.22
cg20288565	2786	GNG4	G protein subunit gamma 4	5'UTR	island	II	R	1	235805403	TRUE				N. K. hypermethylated	N. B. hypomethylated	A_failed-renal-hypermethylation	c 0	0.14	0.32	0.42	0.62	0.34	0.4	0.34	0.26	0.18	0.34	0.27	0.19	0.25	0.18	0.24	0.21	0.15	0.17	0.16	0.04	0.09	0.15	0.09	0.28	0.11	0.13	0.42	0.11	0.08	0.12	0.32	0.14
cg07315010	440738	MAP1LC3C	microtubule associated protein 1 light chain 3 gamma	Body	opensea	I	F	1	242161780	FALSE	TRUE			N. K. hypermethylated	N. B. hypomethylated	A_failed-renal-hypermethylation	c 0	0.25	0.25	0.29	0.24	0.28	0.22	0.27	0.21	0.17	0.16	0.18	0.21	0.12	0.24	0.18	0.21	0.2	0.16	0.19	0.25	0.1	0.16	0.21	0.11	0.09	0.27	0.15	0.15	0.09	0.17	0.15	0.31
cg11496569	10000	AKT3	AKT serine/threonine kinase 3	Body	opensea	II	R	1	244006397	FALSE				N. K. hypermethylated	N. B. hypomethylated	A_failed-renal-hypermethylation	c 0	0.62	0.55	0.77	0.76	0.81	0.7	0.67	0.4	0.47	0.5	0.45	0.62	0.5	0.52	0.56	0.48	0.51	0.47	0.55	0.49	0.39	0.46	0.19	0.12	0.46	0.41	0.49	0.59	0.24	0.16	0.57	0.16
cg07737182	unknown	unknown	unknown	IGR	shore	II	R	1	244891843	TRUE				N. K. hypermethylated	N. B. hypomethylated	A_failed-renal-hypermethylation	c 0	0.77	0.75	0.82	0.78	0.74	0.78	0.66	0.23	0.29	0.31	0.25	0.3	0.21	0.28	0.24	0.24	0.22	0.26	0.21	0.11	0.12	0.16	0.36	0.32	0.1	0.39	0.5	0.11	0.09	0.43	0.16	0.19
cg20979737	unknown	unknown	unknown	IGR	opensea	II	R	1	244964768	FALSE				N. K. hypermethylated	N. B. hypomethylated	A_failed-renal-hypermethylation	c 0	0.28	0.45	0.81	0.67	0.46	0.65	0.63	0.21	0.21	0.22	0.21	0.24	0.24	0.2	0.26	0.23	0.19	0.15	0.21	0.08	0.09	0.15	0.13	0.05	0.03	0.24	0.15	0.06	0.06	0.05	0.12	0.23
cg10776230	55083	KIF26B	kinesin family member 26B	Body	island	II	F	1	245851226	TRUE	TRUE		TRUE	N. K. hypermethylated	N. B. hypomethylated	A_failed-renal-hypermethylation	c 0	0.72	0.6	0.83	0.77	0.67	0.72	0.6	0.49	0.46	0.48	0.46	0.52	0.46	0.44	0.44	0.37	0.46	0.36	0.37	0.14	0.33	0.57	0.42	0.41	0.49	0.66	0.47	0.15	0.14	0.39	0.4	0.18
cg03466998	114548	NLRP3	NLR family pyrin domain containing 3	TSS1500	opensea	II	R	1	247580074	FALSE				N. K. hypermethylated	N. B. hypomethylated	A_failed-renal-hypermethylation	c 0	0.66	0.64	0.74	0.72	0.76	0.79	0.71	0.44	0.4	0.33	0.36	0.15	0.14	0.12	0.21	0.19	0.27	0.24	0.22	0.43	0.08	0.15	0.38	0.26	0.13	0.11	0.08	0.08	0.06	0.13	0.04	0.3
cg03343128	148823	GCSAML	germinal center associated signaling and motility like	TSS1500	opensea	II	F	1	247712140	FALSE				N. K. hypermethylated	N. B. hypomethylated	A_failed-renal-hypermethylation	c 0	0.63	0.68	0.84	0.77	0.74	0.82	0.64	0.08	0.07	0.05	0.05	0.05	0.03	0.05	0.05	0.04	0.06	0.05	0.06	0.05	0.09	0.26	0.11	0.14	0.12	0.08	0.15	0.08	0.04	0.07	0.03	0.1
cg12769118	148823	GCSAML	germinal center associated signaling and motility like	TSS200	opensea	II	R	1	247712377	FALSE				N. K. hypermethylated	N. B. hypomethylated	A_failed-renal-hypermethylation	c 0	0.78	0.73	0.73	0.79	0.67	0.83	0.68	0.05	0.05	0.03	0.02	0.02	0.03	0.03	0.03	0.03	0.03	0.03	0.03	0.05	0.09	0.18	0.12	0.13	0.12	0.08	0.16	0.06	0.06	0.04	0.01	0.13
cg10149296	unknown	unknown	unknown	IGR	opensea	II	R	2	20795912	FALSE				N. K. hypermethylated	N. B. hypomethylated	A_failed-renal-hypermethylation	c 0	0.88	0.92	0.82	0.69	0.87	0.88	0.67	0.52	0.54	0.5	0.46	0.48	0.47	0.43	0.51	0.46	0.45	0.49	0.44	0.13	0.33	0.3	0.12	0.12	0.52	0.33	0.6	0.43	0.29	0.68	0.65	0.3
cg19139589	unknown	unknown	unknown	IGR	opensea	II	F	2	25149093	FALSE				N. K. hypermethylated	N. B. hypomethylated	A_failed-renal-hypermethylation	c 0	0.76	0.69	0.61	0.68	0.62	0.59	0.61	0.5	0.52	0.5	0.41	0.43	0.41	0.41	0.4	0.37	0.43	0.34	0.37	0.34	0.21	0.49	0.12	0.44	0.25	0.42	0.54	0.23	0.1	0.18	0.15	0.36
cg23586138	64838	FNDC4	fibronectin type III domain containing 4	TSS1500	shore	II	F	2	27719544	TRUE				N. K. hypermethylated	N. B. hypomethylated	A_failed-renal-hypermethylation	c 0	0.42	0.49	0.29	0.52	0.47	0.53	0.37	0.25	0.25	0.23	0.21	0.18	0.13	0.16	0.15	0.13	0.15	0.16	0.12	0.07	0.09	0.14	0.09	0.09	0.12	0.13	0.12	0.09	0.08	0.2	0.13	0.11
cg11906781	9577	BABAM2	BRISC and BRCA1 A complex member 2	Body	opensea	II	F	2	28183394	FALSE		TRUE		N. K. hypermethylated	N. B. hypomethylated	A_failed-renal-hypermethylation	c 0	0.45	0.18	0.12	0.15	0.13	0.18	0.14	0.05	0.06	0.06	0.06	0.08	0.06	0.06	0.07	0.04	0.08	0.08	0.05	0.05	0.02	0.03	0.02	0.02	0.04	0.12	0.09	0.03	0.02	0.09	0.14	0.03
cg26052635	79745	CLIP4	CAP-Gly domain containing linker protein family member 4	5'UTR	shore	II	R	2	29339307	TRUE				N. K. hypermethylated	N. B. hypomethylated	A_failed-renal-hypermethylation	c 0	0.11	0.1	0.08	0.1	0.09	0.11	0.1	0.04	0.04	0.04	0.04	0.05	0.04	0.04	0.04	0.04	0.05	0.04	0.05	0.03	0.03	0.04	0.05	0.07	0.03	0.04	0.04	0.02	0.02	0.02	0.02	0.03
cg16783186	unknown	unknown	unknown	IGR	opensea	II	R	2	30516374	FALSE		TRUE		N. K. hypermethylated	N. B. hypomethylated	A_failed-renal-hypermethylation	c 0	0.57	0.64	0.48	0.6	0.71	0.74	0.85	0.45	0.42	0.37	0.43	0.38	0.33	0.37	0.35	0.27	0.37	0.27	0.29	0.11	0.1	0.06	0.05	0.05	0.06	0.05	0.06	0.06	0.13	0.05	0.09	0.25
cg13659542	unknown	unknown	unknown	IGR	opensea	II	F	2	31044986	FALSE		TRUE		N. K. hypermethylated	N. B. hypomethylated	A_failed-renal-hypermethylation	c 0	0.67	0.62	0.56	0.62	0.62	0.68	0.52	0.66	0.56	0.56	0.52	0.46	0.39	0.34	0.47	0.43	0.51	0.48	0.42	0.37	0.22	0.52	0.4	0.35	0.59	0.3	0.55	0.4	0.24	0.28	0.13	0.14
cg07902749	unknown	unknown	unknown	IGR	opensea	I	R	2	37813553	FALSE				N. K. hypermethylated	N. B. hypomethylated	A_failed-renal-hypermethylation	c 0	0.44	0.48	0.41	0.44	0.42	0.45	0.4	0.09	0.09	0.14	0.18	0.29	0.17	0.19	0.2	0.16	0.2	0.17	0.18	0.2	0.2	0.2	0.18	0.11	0.18	0.1	0.21	0.18	0.21	0.3	0.22	0.09
cg05759424	170850	KCNG3	potassium voltage-gated channel modifier subfamily G member 3	TSS200	island	I	F	2	42721296	TRUE				N. K. hypermethylated	N. B. hypomethylated	A_failed-renal-hypermethylation	c 0	0.39	0.35	0.36	0.45	0.33	0.24	0.33	0.28	0.28	0.28	0.27	0.33	0.3	0.32	0.27	0.28	0.25	0.25	0.25	0.19	0.25	0.26	0.21	0.28	0.21	0.3	0.23	0.28	0.17	0.24	0.22	0.37
cg23787321	unknown	unknown	unknown	IGR	opensea	II	R	2	43385844	FALSE	TRUE	TRUE		N. K. hypermethylated	N. B. hypomethylated	A_failed-renal-hypermethylation	c 0	0.07	0.09	0.08	0.1	0.11	0.11	0.1	0.05	0.05	0.07	0.04	0.07	0.06	0.06	0.05	0.06	0.06	0.04	0.04	0.02	0.01	0.02	0.02	0.01	0.01	0.09	0.12	0.02	0.03	0.03	0.02	0.03
cg01649611	63892	THADA	THADA armadillo repeat containing	Body	opensea	II	R	2	43521066	FALSE	TRUE	TRUE		N. K. hypermethylated	N. B. hypomethylated	A_failed-renal-hypermethylation	c 0	0.38	0.19	0.47	0.48	0.59	0.29	0.15	0.32	0.27	0.26	0.17	0.2	0.11	0.14	0.13	0.1	0.13	0.16	0.12	0.02	0.02	0.02	0.02	0.02	0.01	0.03	0.06	0.02	0.02	0.02	0.03	0.03
cg02059176	unknown	unknown	unknown	IGR	opensea	II	R	2	44327637	FALSE	TRUE	TRUE		N. K. hypermethylated	N. B. hypomethylated	A_failed-renal-hypermethylation	c 0	0.61	0.48	0.46	0.63	0.58	0.68	0.44	0.37	0.34	0.32	0.27	0.16	0.09	0.13	0.15	0.13	0.26	0.16	0.16	0.14	0.03	0.03	0.04	0.03	0.05	0.04	0.04	0.04	0.07	0.02	0.1	0.04
cg02863169	unknown	unknown	unknown	IGR	shore	II	R	2	45173548	TRUE				N. K. hypermethylated	N. B. hypomethylated	A_failed-renal-hypermethylation	c 0	0.71	0.64	0.77	0.67	0.77	0.82	0.62	0.32	0.36	0.37	0.34	0.33	0.32	0.39	0.36	0.36	0.36	0.34	0.28	0.11	0.13	0.21	0.36	0.11	0.34	0.24	0.15	0.19	0.14	0.45	0.14	0.16
cg25550753	57217	TTC7A	tetratricopeptide repeat domain 7A	Body	opensea	II	F	2	47205281	FALSE				N. K. hypermethylated	N. B. hypomethylated	A_failed-renal-hypermethylation	c 0	0.64	0.69	0.55	0.55	0.61	0.58	0.46	0.39	0.4	0.34	0.35	0.25	0.22	0.26	0.24	0.26	0.3	0.25	0.25	0.11	0.1	0.32	0.17	0.22	0.25	0.34	0.39	0.11	0.1	0.4	0.15	0.14
cg22360765	57217	TTC7A	tetratricopeptide repeat domain 7A	Body	opensea	II	F	2	47298563	FALSE	TRUE	TRUE		N. K. hypermethylated	N. B. hypomethylated	A_failed-renal-hypermethylation	c 0	0.82	0.8	0.82	0.84	0.87	0.89	0.85	0.3	0.51	0.43	0.47	0.52	0.41	0.46	0.42	0.45	0.38	0.44	0.41	0.24	0.31	0.57	0.45	0.43	0.55	0.19	0.58	0.15	0.13	0.61	0.51	0.41
cg03266686	unknown	unknown	unknown	IGR	opensea	II	F	2	47716097	FALSE		TRUE		N. K. hypermethylated	N. B. hypomethylated	A_failed-renal-hypermethylation	c 0	0.37	0.63	0.71	0.75	0.75	0.73	0.7	0.24	0.43	0.28	0.26	0.43	0.18	0.18	0.21	0.16	0.3	0.18	0.2	0.12	0.29	0.08	0.09	0.1	0.12	0.13	0.14	0.08	0.12	0.06	0.09	0.49
cg10442325	unknown	unknown	unknown	IGR	opensea	II	F	2	48401950	FALSE		TRUE		N. K. hypermethylated	N. B. hypomethylated	A_failed-renal-hypermethylation	c 0	0.67	0.63	0.73	0.55	0.69	0.6	0.56	0.56	0.48	0.41	0.38	0.31	0.17	0.24	0.25	0.19	0.29	0.23	0.22	0.12	0.11	0.23	0.26	0.23	0.13	0.14	0.53	0.13	0.1	0.48	0.13	0.08
cg04595505	9378	NRXN1	neurexin 1	Body	shore	II	R	2	50572944	TRUE				N. K. hypermethylated	N. B. hypomethylated	A_failed-renal-hypermethylation	c 0	0.11	0.12	0.13	0.13	0.13	0.12	0.12	0.05	0.05	0.05	0.05	0.05	0.03	0.05	0.04	0.05	0.04	0.05	0.04	0.02	0.04	0.15	0.1	0.05	0.06	0.07	0.03	0.08	0.04	0.01	0.01	0.02
cg15742777	unknown	unknown	unknown	IGR	opensea	II	R	2	55339218	FALSE		TRUE		N. K. hypermethylated	N. B. hypomethylated	A_failed-renal-hypermethylation	c 0	0.51	0.65	0.74	0.69	0.69	0.73	0.68	0.29	0.3	0.26	0.24	0.11	0.07	0.12	0.11	0.1	0.14	0.11	0.12	0.11	0.08	0.15	0.12	0.08	0.15	0.11	0.25	0.03	0.06	0.07	0.08	0.08
cg01312858	114800	CCDC85A	coiled-coil domain containing 85A	TSS1500	shore	II	F	2	56410197	TRUE				N. K. hypermethylated	N. B. hypomethylated	A_failed-renal-hypermethylation	c 0	0.05	0.05	0.08	0.07	0.06	0.07	0.06	0.03	0.04	0.04	0.03	0.03	0.03	0.04	0.03	0.03	0.03	0.03	0.03	0.01	0.04	0.04	0.03	0.03	0.01	0.03	0.02	0.02	0.01	0.02	0.02	0.02
cg05471495	unknown	unknown	unknown	IGR	opensea	II	R	2	101369330	FALSE	TRUE	TRUE		N. K. hypermethylated	N. B. hypomethylated	A_failed-renal-hypermethylation	c 0	0.5	0.71	0.7	0.76	0.75	0.74	0.4	0.18	0.19	0.23	0.13	0.18	0.2	0.13	0.17	0.17	0.19	0.16	0.17	0.03	0.06	0.04	0.02	0.05	0.04	0.04	0.05	0.04	0.04	0.06	0.02	0.04
cg21282997	8807	IL18RAP	interleukin 18 receptor accessory protein	5'UTR	opensea	II	F	2	103035835	FALSE				N. K. hypermethylated	N. B. hypomethylated	A_failed-renal-hypermethylation	c 0	0.52	0.44	0.41	0.67	0.49	0.65	0.48	0.15	0.17	0.24	0.21	0.36	0.3	0.3	0.28	0.26	0.21	0.26	0.24	0.11	0.08	0.23	0.12	0.14	0.16	0.08	0.07	0.13	0.1	0.12	0.07	0.09
cg03063658	344558	SH3RF3	SH3 domain containing ring finger 3	Body	opensea	II	F	2	109949132	FALSE	TRUE	TRUE		N. K. hypermethylated	N. B. hypomethylated	A_failed-renal-hypermethylation	c 0	0.24	0.26	0.29	0.32	0.39	0.37	0.24	0.16	0.18	0.19	0.18	0.1	0.1	0.11	0.1	0.1	0.13	0.13	0.1	0.04	0.02	0.03	0.02	0.02	0.05	0.03	0.11	0.02	0.04	0.03	0.03	0.03
cg08443563	unknown	unknown	unknown	IGR	opensea	II	F	2	112456811	FALSE	TRUE	TRUE		N. K. hypermethylated	N. B. hypomethylated	A_failed-renal-hypermethylation	c 0	0.45	0.57	0.39	0.3	0.41	0.33	0.37	0.07	0.11	0.08	0.09	0.06	0.02	0.05	0.04	0.05	0.07	0.06	0.05	0.07	0.02	0.02	0.02	0.02	0.04	0.02	0.02	0.04	0.02	0.03	0.02	0.04
cg07935264	3553	IL1B	interleukin 1 beta	TSS200	opensea	II	R	2	113594375	FALSE				N. K. hypermethylated	N. B. hypomethylated	A_failed-renal-hypermethylation	c 0	0.56	0.64	0.71	0.67	0.56	0.71	0.49	0.12	0.13	0.08	0.14	0.08	0.06	0.08	0.07	0.09	0.12	0.1	0.08	0.09	0.1	0.27	0.15	0.14	0.21	0.11	0.12	0.04	0.04	0.05	0.04	0.08
cg18773937	3553	IL1B	interleukin 1 beta	TSS1500	opensea	II	R	2	113594611	FALSE				N. K. hypermethylated	N. B. hypomethylated	A_failed-renal-hypermethylation	c 0	0.29	0.44	0.4	0.51	0.58	0.62	0.49	0.12	0.12	0.08	0.09	0.1	0.06	0.06	0.04	0.08	0.11	0.09	0.07	0.05	0.06	0.09	0.04	0.04	0.05	0.03	0.03	0.02	0.02	0.02	0.02	0.04
cg23149881	3553	IL1B	interleukin 1 beta	TSS1500	opensea	II	R	2	113594654	FALSE				N. K. hypermethylated	N. B. hypomethylated	A_failed-renal-hypermethylation	c 0	0.69	0.7	0.86	0.77	0.83	0.86	0.69	0.23	0.27	0.24	0.18	0.17	0.12	0.12	0.12	0.09	0.22	0.15	0.13	0.12	0.1	0.45	0.19	0.11	0.54	0.46	0.29	0.09	0.05	0.07	0.12	0.08
cg26666228	23550	PSD4	pleckstrin and Sec7 domain containing 4	TSS1500	opensea	II	F	2	113930819	FALSE				N. K. hypermethylated	N. B. hypomethylated	A_failed-renal-hypermethylation	c 0	0.8	0.75	0.7	0.66	0.77	0.76	0.78	0.61	0.63	0.59	0.56	0.6	0.49	0.55	0.54	0.52	0.55	0.53	0.52	0.51	0.24	0.48	0.43	0.4	0.55	0.19	0.15	0.36	0.33	0.52	0.39	0.23
cg07093324	10096	ACTR3	actin related protein 3	Body	shelf	II	R	2	114652143	TRUE				N. K. hypermethylated	N. B. hypomethylated	A_failed-renal-hypermethylation	c 0	0.26	0.23	0.2	0.47	0.42	0.24	0.15	0.14	0.12	0.16	0.12	0.19	0.08	0.09	0.1	0.07	0.11	0.1	0.08	0.06	0.03	0.04	0.03	0.04	0.06	0.12	0.4	0.03	0.05	0.08	0.05	0.05
cg11009736	8685	MARCO	macrophage receptor with collagenous structure	TSS200	opensea	II	R	2	119699682	FALSE				N. K. hypermethylated	N. B. hypomethylated	A_failed-renal-hypermethylation	c 0	0.32	0.32	0.57	0.48	0.5	0.37	0.4	0.45	0.4	0.37	0.26	0.21	0.13	0.18	0.17	0.17	0.24	0.21	0.19	0.08	0.06	0.2	0.12	0.05	0.12	0.06	0.09	0.1	0.05	0.03	0.02	0.06
cg08076266	140738	TMEM37	transmembrane protein 37	Body	island	I	R	2	120190202	TRUE				N. K. hypermethylated	N. B. hypomethylated	A_failed-renal-hypermethylation	c 0	0.66	0.63	0.44	0.42	0.43	0.35	0.34	0.14	0.22	0.17	0.21	0.12	0.11	0.12	0.11	0.21	0.12	0.12	0.13	0.15	0.16	0.13	0.15	0.17	0.29	0.13	0.14	0.15	0.15	0.13	0.18	0.11
cg23844527	57669	EPB41L5	erythrocyte membrane protein band 4.1 like 5	Body	opensea	II	F	2	120867567	FALSE				N. K. hypermethylated	N. B. hypomethylated	A_failed-renal-hypermethylation	c 0	0.9	0.73	0.77	0.78	0.68	0.59	0.55	0.51	0.47	0.49	0.42	0.53	0.51	0.42	0.46	0.44	0.42	0.4	0.53	0.24	0.18	0.44	0.4	0.43	0.49	0.34	0.39	0.15	0.14	0.33	0.41	0.44
cg14709239	unknown	unknown	unknown	IGR	shelf	II	F	2	121098464	TRUE				N. K. hypermethylated	N. B. hypomethylated	A_failed-renal-hypermethylation	c 0	0.6	0.52	0.5	0.51	0.39	0.45	0.33	0.43	0.38	0.39	0.27	0.35	0.22	0.25	0.29	0.22	0.21	0.24	0.2	0.09	0.1	0.26	0.13	0.15	0.12	0.14	0.27	0.19	0.12	0.13	0.06	0.13
cg24064594	2995	GYPC	glycophorin C (Gerbich blood group)	Body	shore	II	R	2	127414827	TRUE	TRUE	TRUE		N. K. hypermethylated	N. B. hypomethylated	A_failed-renal-hypermethylation	c 0	0.13	0.12	0.13	0.1	0.12	0.11	0.1	0.03	0.03	0.03	0.03	0.03	0.03	0.03	0.03	0.03	0.03	0.04	0.03	0.02	0.01	0.02	0.07	0.02	0.05	0.01	0.03	0.01	0.02	0.02	0.01	0.02
cg01835506	2995	GYPC	glycophorin C (Gerbich blood group)	Body	shore	II	F	2	127415590	TRUE	TRUE	TRUE		N. K. hypermethylated	N. B. hypomethylated	A_failed-renal-hypermethylation	c 0	0.07	0.06	0.07	0.06	0.06	0.06	0.06	0.03	0.03	0.04	0.03	0.03	0.03	0.04	0.04	0.02	0.03	0.03	0.03	0.01	0.01	0.01	0.06	0.01	0.01	0.01	0.01	0.01	0.02	0.01	0.01	0.01
cg16723381	unknown	unknown	unknown	IGR	opensea	II	R	2	127590178	FALSE		TRUE		N. K. hypermethylated	N. B. hypomethylated	A_failed-renal-hypermethylation	c 0	0.45	0.28	0.4	0.38	0.45	0.3	0.17	0.26	0.3	0.25	0.21	0.24	0.15	0.18	0.18	0.17	0.22	0.17	0.18	0.09	0.08	0.23	0.12	0.07	0.14	0.08	0.07	0.09	0.09	0.04	0.06	0.11
cg06021088	274	BIN1	bridging integrator 1	Body	opensea	II	R	2	127822551	FALSE		TRUE		N. K. hypermethylated	N. B. hypomethylated	A_failed-renal-hypermethylation	c 0	0.38	0.37	0.35	0.42	0.44	0.56	0.27	0.35	0.36	0.35	0.24	0.17	0.13	0.19	0.18	0.15	0.21	0.18	0.15	0.04	0.02	0.03	0.03	0.03	0.03	0.02	0.03	0.02	0.13	0.04	0.02	0.03
cg16122707	4648	MYO7B	myosin VIIB	Body	opensea	II	R	2	128366594	FALSE				N. K. hypermethylated	N. B. hypomethylated	A_failed-renal-hypermethylation	c 0	0.57	0.51	0.48	0.57	0.55	0.65	0.37	0.17	0.27	0.22	0.2	0.3	0.3	0.21	0.17	0.19	0.27	0.24	0.21	0.09	0.11	0.2	0.21	0.32	0.13	0.14	0.38	0.11	0.12	0.42	0.12	0.28
cg01645729	unknown	unknown	unknown	IGR	opensea	II	R	2	131582240	FALSE	TRUE	TRUE		N. K. hypermethylated	N. B. hypomethylated	A_failed-renal-hypermethylation	c 0	0.11	0.12	0.1	0.12	0.1	0.1	0.09	0.04	0.05	0.04	0.04	0.07	0.06	0.06	0.05	0.04	0.05	0.04	0.04	0.01	0.01	0.02	0.01	0.01	0.01	0.01	0.01	0.01	0.03	0.02	0.02	0.02
cg20063095	unknown	unknown	unknown	IGR	opensea	II	F	2	134977141	FALSE		TRUE		N. K. hypermethylated	N. B. hypomethylated	A_failed-renal-hypermethylation	c 0	0.38	0.39	0.85	0.65	0.72	0.63	0.79	0.54	0.5	0.44	0.41	0.31	0.2	0.25	0.25	0.22	0.32	0.34	0.29	0.29	0.08	0.11	0.1	0.1	0.36	0.62	0.14	0.07	0.05	0.06	0.06	0.28
cg11446240	4175	MCM6	minichromosome maintenance complex component 6	Body	shore	I	F	2	136633306	TRUE				N. K. hypermethylated	N. B. hypomethylated	A_failed-renal-hypermethylation	c 0	0.3	0.33	0.18	0.28	0.3	0.27	0.15	0.08	0.08	0.07	0.05	0.08	0.09	0.07	0.08	0.08	0.13	0.09	0.04	0.06	0.1	0.07	0.11	0.13	0.04	0.09	0.13	0.04	0.05	0.06	0.08	0.14
cg06836480	10170	DHRS9	dehydrogenase/reductase 9	TSS1500	opensea	II	R	2	169928251	FALSE				N. K. hypermethylated	N. B. hypomethylated	A_failed-renal-hypermethylation	c 0	0.46	0.44	0.68	0.76	0.72	0.55	0.81	0.66	0.57	0.54	0.55	0.38	0.34	0.39	0.38	0.35	0.39	0.32	0.36	0.39	0.13	0.31	0.24	0.29	0.71	0.18	0.31	0.37	0.13	0.1	0.32	0.44
cg21641817	51776	MAP3K20	mitogen-activated protein kinase kinase kinase 20	5'UTR	shore	I	F	2	173941481	TRUE	TRUE			N. K. hypermethylated	N. B. hypomethylated	A_failed-renal-hypermethylation	c 0	0.4	0.45	0.41	0.49	0.41	0.29	0.37	0.37	0.34	0.37	0.34	0.4	0.36	0.37	0.33	0.35	0.34	0.29	0.27	0.27	0.31	0.36	0.29	0.29	0.37	0.38	0.34	0.25	0.25	0.36	0.28	0.32
cg19852827	unknown	unknown	unknown	IGR	shore	II	F	2	176934369	TRUE				N. K. hypermethylated	N. B. hypomethylated	A_failed-renal-hypermethylation	c 0	0.51	0.59	0.67	0.63	0.6	0.62	0.55	0.35	0.35	0.42	0.35	0.34	0.33	0.36	0.39	0.35	0.39	0.34	0.28	0.09	0.13	0.4	0.13	0.12	0.43	0.43	0.44	0.17	0.15	0.4	0.15	0.4
cg06354392	unknown	unknown	unknown	IGR	shore	II	R	2	176970064	TRUE				N. K. hypermethylated	N. B. hypomethylated	A_failed-renal-hypermethylation	c 0	0.48	0.15	0.12	0.12	0.11	0.14	0.12	0.09	0.08	0.07	0.09	0.09	0.08	0.07	0.08	0.08	0.09	0.06	0.07	0.05	0.04	0.03	0.05	0.03	0.02	0.11	0.03	0.08	0.03	0.08	0.02	0.04
cg27342837	7035	TFPI	tissue factor pathway inhibitor	TSS1500	opensea	II	F	2	188419568	FALSE		TRUE		N. K. hypermethylated	N. B. hypomethylated	A_failed-renal-hypermethylation	c 0	0.11	0.08	0.11	0.11	0.1	0.07	0.1	0.04	0.07	0.06	0.05	0.06	0.07	0.08	0.04	0.05	0.07	0.07	0.08	0.03	0.04	0.04	0.03	0.03	0.03	0.03	0.08	0.03	0.1	0.03	0.02	0.03
cg07974890	unknown	unknown	unknown	IGR	opensea	II	R	2	192623925	FALSE	TRUE	TRUE		N. K. hypermethylated	N. B. hypomethylated	A_failed-renal-hypermethylation	c 0	0.22	0.14	0.35	0.65	0.44	0.54	0.32	0.2	0.2	0.14	0.11	0.07	0.08	0.12	0.1	0.1	0.13	0.1	0.11	0.04	0.07	0.1	0.05	0.04	0.05	0.07	0.47	0.03	0.01	0.03	0.03	0.05
cg07488576	8436	CAVIN2	caveolae associated protein 2	1stExon	opensea	II	R	2	192711481	FALSE		TRUE		N. K. hypermethylated	N. B. hypomethylated	A_failed-renal-hypermethylation	c 0	0.14	0.12	0.14	0.14	0.15	0.14	0.13	0.06	0.07	0.07	0.07	0.05	0.05	0.05	0.05	0.04	0.07	0.06	0.05	0.03	0.08	0.03	0.07	0.02	0.1	0.04	0.07	0.02	0.09	0.02	0.02	0.12
cg01766396	130132	RFTN2	raftlin family member 2	3'UTR	opensea	II	F	2	198436483	FALSE		TRUE		N. K. hypermethylated	N. B. hypomethylated	A_failed-renal-hypermethylation	c 0	0.27	0.45	0.56	0.69	0.65	0.6	0.61	0.64	0.58	0.46	0.39	0.34	0.15	0.24	0.26	0.19	0.36	0.28	0.24	0.41	0.08	0.08	0.07	0.08	0.18	0.07	0.09	0.08	0.18	0.06	0.72	0.11
cg04781494	843	CASP10	caspase 10	TSS1500	opensea	II	R	2	202047246	FALSE				N. K. hypermethylated	N. B. hypomethylated	A_failed-renal-hypermethylation	c 0	0.41	0.36	0.67	0.48	0.48	0.53	0.46	0.23	0.27	0.24	0.34	0.26	0.2	0.2	0.23	0.18	0.28	0.21	0.18	0.11	0.13	0.46	0.15	0.06	0.12	0.13	0.25	0.14	0.1	0.05	0.05	0.09
cg16745604	843	CASP10	caspase 10	TSS200	opensea	II	F	2	202047459	FALSE				N. K. hypermethylated	N. B. hypomethylated	A_failed-renal-hypermethylation	c 0	0.39	0.4	0.47	0.55	0.48	0.46	0.52	0.26	0.26	0.22	0.23	0.2	0.12	0.14	0.16	0.14	0.22	0.15	0.16	0.12	0.12	0.29	0.18	0.08	0.25	0.11	0.13	0.13	0.06	0.04	0.04	0.42
cg24401737	843	CASP10	caspase 10	TSS200	opensea	II	F	2	202047473	FALSE				N. K. hypermethylated	N. B. hypomethylated	A_failed-renal-hypermethylation	c 0	0.44	0.38	0.5	0.55	0.51	0.61	0.52	0.15	0.18	0.13	0.18	0.14	0.08	0.09	0.09	0.08	0.16	0.1	0.11	0.1	0.11	0.2	0.13	0.07	0.16	0.1	0.14	0.12	0.08	0.03	0.03	0.12
cg25095814	841	CASP8	caspase 8	TSS200	opensea	II	F	2	202098016	FALSE	TRUE	TRUE		N. K. hypermethylated	N. B. hypomethylated	A_failed-renal-hypermethylation	c 0	0.04	0.04	0.07	0.07	0.07	0.07	0.08	0.03	0.03	0.03	0.02	0.02	0.04	0.02	0.03	0.02	0.03	0.02	0.02	0.01	0.03	0.01	0.01	0.01	0.01	0.01	0.02	0.01	0.02	0.02	0.01	0.08
cg09464206	841	CASP8	caspase 8	5'UTR	opensea	II	F	2	202122309	FALSE	TRUE			N. K. hypermethylated	N. B. hypomethylated	A_failed-renal-hypermethylation	c 0	0.13	0.29	0.32	0.5	0.4	0.35	0.34	0.04	0.05	0.05	0.04	0.05	0.06	0.05	0.04	0.05	0.05	0.04	0.04	0.02	0.08	0.09	0.06	0.02	0.11	0.04	0.03	0.09	0.04	0.11	0.03	0.04
cg27410837	841	CASP8	caspase 8	5'UTR	opensea	II	R	2	202122372	FALSE	TRUE			N. K. hypermethylated	N. B. hypomethylated	A_failed-renal-hypermethylation	c 0	0.04	0.05	0.06	0.07	0.07	0.06	0.06	0.03	0.03	0.03	0.02	0.03	0.04	0.04	0.03	0.04	0.03	0.03	0.03	0.01	0.02	0.01	0.01	0.01	0.02	0.02	0.02	0.02	0.02	0.01	0.02	0.01
cg20418725	841	CASP8	caspase 8	5'UTR	opensea	II	R	2	202122474	FALSE	TRUE			N. K. hypermethylated	N. B. hypomethylated	A_failed-renal-hypermethylation	c 0	0.07	0.1	0.11	0.14	0.11	0.1	0.11	0.03	0.03	0.04	0.03	0.05	0.04	0.03	0.03	0.03	0.03	0.04	0.03	0.01	0.02	0.02	0.01	0.01	0.02	0.02	0.01	0.03	0.01	0.02	0.02	0.02
cg25748441	841	CASP8	caspase 8	5'UTR	opensea	II	F	2	202122587	FALSE	TRUE	TRUE		N. K. hypermethylated	N. B. hypomethylated	A_failed-renal-hypermethylation	c 0	0.1	0.12	0.13	0.21	0.14	0.12	0.14	0.04	0.04	0.04	0.04	0.04	0.05	0.05	0.04	0.05	0.03	0.03	0.03	0.01	0.03	0.02	0.01	0.01	0.01	0.01	0.01	0.01	0.02	0.02	0.01	0.02
cg23882545	841	CASP8	caspase 8	5'UTR	opensea	II	R	2	202122653	FALSE	TRUE	TRUE		N. K. hypermethylated	N. B. hypomethylated	A_failed-renal-hypermethylation	c 0	0.04	0.05	0.05	0.1	0.08	0.05	0.06	0.03	0.02	0.03	0.02	0.04	0.06	0.03	0.02	0.03	0.02	0.03	0.02	0.01	0.01	0.02	0.01	0.01	0.01	0.01	0.02	0.01	0.01	0.03	0.01	0.02
cg04286206	841	CASP8	caspase 8	5'UTR	opensea	I	R	2	202123825	FALSE				N. K. hypermethylated	N. B. hypomethylated	A_failed-renal-hypermethylation	c 0	0.4	0.43	0.43	0.44	0.41	0.41	0.38	0.21	0.26	0.27	0.23	0.3	0.3	0.29	0.3	0.3	0.25	0.29	0.28	0.26	0.28	0.23	0.25	0.25	0.26	0.3	0.28	0.23	0.32	0.27	0.23	0.34
cg01056400	unknown	unknown	unknown	IGR	opensea	II	F	2	208119426	FALSE		TRUE		N. K. hypermethylated	N. B. hypomethylated	A_failed-renal-hypermethylation	c 0	0.16	0.31	0.27	0.49	0.21	0.39	0.33	0.21	0.26	0.2	0.19	0.11	0.1	0.12	0.11	0.11	0.16	0.12	0.11	0.05	0.03	0.07	0.05	0.03	0.05	0.1	0.04	0.06	0.05	0.06	0.03	0.05
cg11463113	1421	CRYGD	crystallin gamma D	TSS1500	shore	II	F	2	208989831	TRUE				N. K. hypermethylated	N. B. hypomethylated	A_failed-renal-hypermethylation	c 0	0.84	0.82	0.6	0.89	0.88	0.9	0.88	0.46	0.46	0.44	0.57	0.56	0.42	0.36	0.43	0.35	0.42	0.46	0.44	0.28	0.15	0.54	0.31	0.21	0.13	0.38	0.67	0.14	0.12	0.68	0.12	0.21
cg14640149	unknown	unknown	unknown	IGR	opensea	II	F	2	216546226	FALSE		TRUE		N. K. hypermethylated	N. B. hypomethylated	A_failed-renal-hypermethylation	c 0	0.09	0.09	0.09	0.1	0.09	0.08	0.07	0.05	0.06	0.05	0.05	0.05	0.05	0.05	0.05	0.04	0.05	0.05	0.04	0.03	0.05	0.04	0.03	0.07	0.05	0.07	0.06	0.02	0.02	0.06	0.02	0.04
cg03165356	unknown	unknown	unknown	IGR	shelf	II	F	2	216882347	TRUE	TRUE			N. K. hypermethylated	N. B. hypomethylated	A_failed-renal-hypermethylation	c 0	0.73	0.79	0.59	0.65	0.67	0.58	0.41	0.19	0.24	0.37	0.31	0.21	0.24	0.22	0.29	0.3	0.2	0.3	0.28	0.06	0.06	0.1	0.07	0.09	0.11	0.1	0.28	0.05	0.09	0.07	0.04	0.09
cg09977847	7520	XRCC5	X-ray repair cross complementing 5	3'UTR	opensea	II	R	2	217070953	FALSE				N. K. hypermethylated	N. B. hypomethylated	A_failed-renal-hypermethylation	c 0	0.88	0.85	0.88	0.87	0.85	0.88	0.69	0.43	0.45	0.42	0.43	0.42	0.54	0.4	0.53	0.5	0.51	0.48	0.47	0.09	0.18	0.5	0.39	0.45	0.31	0.6	0.64	0.11	0.12	0.33	0.42	0.53
cg24371033	189	AGXT	alanine--glyoxylate aminotransferase	TSS1500	opensea	II	R	2	241807924	FALSE	TRUE			N. K. hypermethylated	N. B. hypomethylated	A_failed-renal-hypermethylation	c 0	0.6	0.54	0.33	0.56	0.43	0.43	0.51	0.5	0.5	0.42	0.37	0.34	0.22	0.27	0.25	0.2	0.32	0.27	0.22	0.25	0.11	0.52	0.38	0.5	0.14	0.12	0.14	0.11	0.19	0.07	0.08	0.32
cg03462699	64090	GAL3ST2	galactose-3-O-sulfotransferase 2	Body	island	I	F	2	242743214	TRUE				N. K. hypermethylated	N. B. hypomethylated	A_failed-renal-hypermethylation	c 0	0.05	0.13	0.1	0.13	0.37	0.35	0.29	0.05	0.04	0.06	0.04	0.04	0.04	0.04	0.04	0.08	0.05	0.04	0.05	0.05	0.06	0.07	0.05	0.06	0.05	0.07	0.05	0.05	0.44	0.08	0.04	0.06
cg15346191	64090	GAL3ST2	galactose-3-O-sulfotransferase 2	3'UTR	island	I	R	2	242743588	TRUE		TRUE		N. K. hypermethylated	N. B. hypomethylated	A_failed-renal-hypermethylation	c 0	0.17	0.22	0.27	0.29	0.3	0.31	0.28	0.13	0.14	0.1	0.14	0.16	0.11	0.16	0.15	0.22	0.1	0.14	0.1	0.1	0.19	0.16	0.1	0.16	0.15	0.14	0.16	0.11	0.35	0.14	0.18	0.09
cg25482755	unknown	unknown	unknown	IGR	shore	II	F	2	242759635	TRUE				N. K. hypermethylated	N. B. hypomethylated	A_failed-renal-hypermethylation	c 0	0.44	0.53	0.45	0.49	0.53	0.53	0.36	0.16	0.2	0.18	0.17	0.12	0.1	0.14	0.11	0.13	0.15	0.13	0.12	0.07	0.09	0.2	0.13	0.1	0.09	0.15	0.16	0.09	0.05	0.07	0.11	0.12
cg17571559	3269	HRH1	histamine receptor H1	5'UTR	opensea	II	F	3	11267525	FALSE	TRUE			N. K. hypermethylated	N. B. hypomethylated	A_failed-renal-hypermethylation	c 0	0.53	0.54	0.73	0.74	0.57	0.68	0.65	0.51	0.46	0.39	0.39	0.27	0.15	0.21	0.22	0.2	0.32	0.24	0.24	0.12	0.06	0.06	0.06	0.04	0.21	0.04	0.04	0.05	0.03	0.04	0.05	0.09
cg01637169	23225	NUP210	nucleoporin 210	Body	shore	II	R	3	13459281	TRUE				N. K. hypermethylated	N. B. hypomethylated	A_failed-renal-hypermethylation	c 0	0.71	0.58	0.45	0.66	0.55	0.59	0.49	0.33	0.31	0.34	0.26	0.43	0.4	0.42	0.38	0.38	0.35	0.33	0.31	0.09	0.15	0.4	0.37	0.34	0.13	0.29	0.48	0.11	0.13	0.45	0.24	0.49
cg25150878	79885	HDAC11	histone deacetylase 11	TSS1500	island	I	F	3	13520921	TRUE				N. K. hypermethylated	N. B. hypomethylated	A_failed-renal-hypermethylation	c 0	0.23	0.4	0.45	0.58	0.53	0.52	0.57	0.15	0.17	0.12	0.16	0.25	0.19	0.15	0.14	0.15	0.19	0.08	0.18	0.1	0.12	0.08	0.1	0.11	0.1	0.16	0.1	0.08	0.08	0.09	0.08	0.14
cg08003402	9467	SH3BP5	SH3 domain binding protein 5	Body	opensea	II	F	3	15311021	FALSE	TRUE	TRUE		N. K. hypermethylated	N. B. hypomethylated	A_failed-renal-hypermethylation	c 0	0.51	0.48	0.52	0.53	0.54	0.63	0.45	0.21	0.38	0.38	0.33	0.35	0.28	0.25	0.3	0.26	0.28	0.29	0.29	0.09	0.09	0.23	0.13	0.09	0.23	0.04	0.1	0.14	0.07	0.05	0.05	0.15
cg03495084	9467	SH3BP5	SH3 domain binding protein 5	Body	opensea	II	R	3	15311154	FALSE	TRUE	TRUE		N. K. hypermethylated	N. B. hypomethylated	A_failed-renal-hypermethylation	c 0	0.31	0.28	0.18	0.21	0.31	0.32	0.16	0.08	0.16	0.19	0.16	0.1	0.09	0.12	0.1	0.09	0.1	0.1	0.09	0.06	0.07	0.13	0.1	0.07	0.11	0.04	0.09	0.09	0.05	0.04	0.03	0.09
cg07078958	9467	SH3BP5	SH3 domain binding protein 5	Body	opensea	II	F	3	15311183	FALSE	TRUE	TRUE		N. K. hypermethylated	N. B. hypomethylated	A_failed-renal-hypermethylation	c 0	0.64	0.53	0.57	0.57	0.7	0.62	0.42	0.07	0.16	0.09	0.17	0.07	0.08	0.09	0.09	0.08	0.11	0.11	0.09	0.08	0.08	0.27	0.15	0.1	0.16	0.03	0.09	0.12	0.07	0.04	0.03	0.22
cg21646032	5915	RARB	retinoic acid receptor beta	Body	opensea	II	F	3	25623905	FALSE	TRUE	TRUE	TRUE	N. K. hypermethylated	N. B. hypomethylated	A_failed-renal-hypermethylation	c 0	0.86	0.8	0.63	0.86	0.8	0.73	0.73	0.65	0.66	0.6	0.61	0.59	0.59	0.57	0.54	0.57	0.52	0.52	0.57	0.28	0.34	0.31	0.7	0.34	0.62	0.63	0.31	0.37	0.22	0.07	0.13	0.47
cg06181286	unknown	unknown	unknown	IGR	opensea	II	F	3	27064121	FALSE		TRUE		N. K. hypermethylated	N. B. hypomethylated	A_failed-renal-hypermethylation	c 0	0.79	0.7	0.8	0.75	0.72	0.74	0.52	0.07	0.07	0.08	0.07	0.09	0.08	0.08	0.08	0.06	0.06	0.07	0.06	0.09	0.07	0.16	0.14	0.09	0.1	0.13	0.16	0.09	0.04	0.15	0.09	0.18
cg20768638	9881	TRANK1	tetratricopeptide repeat and ankyrin repeat containing 1	Body	opensea	II	F	3	36950004	FALSE	TRUE			N. K. hypermethylated	N. B. hypomethylated	A_failed-renal-hypermethylation	c 0	0.06	0.07	0.09	0.03	0.07	0.03	0.07	0.03	0.02	0.03	0.03	0.03	0.04	0.03	0.02	0.02	0.02	0.03	0.02	0.01	0.04	0.09	0.01	0.01	0.05	0.01	0.02	0.01	0.01	0.02	0.01	0.01
cg18599081	9034	CCRL2	C-C motif chemokine receptor like 2	TSS1500	opensea	II	R	3	46448084	FALSE				N. K. hypermethylated	N. B. hypomethylated	A_failed-renal-hypermethylation	c 0	0.81	0.85	0.84	0.85	0.85	0.87	0.88	0.66	0.61	0.53	0.55	0.51	0.43	0.43	0.5	0.49	0.46	0.47	0.49	0.47	0.15	0.42	0.47	0.33	0.58	0.31	0.38	0.21	0.11	0.66	0.38	0.11
cg23350385	9034	CCRL2	C-C motif chemokine receptor like 2	TSS1500	opensea	II	F	3	46448134	FALSE				N. K. hypermethylated	N. B. hypomethylated	A_failed-renal-hypermethylation	c 0	0.65	0.59	0.68	0.73	0.72	0.63	0.71	0.66	0.58	0.49	0.52	0.36	0.26	0.32	0.35	0.33	0.37	0.36	0.34	0.27	0.12	0.38	0.19	0.12	0.62	0.29	0.42	0.14	0.11	0.28	0.28	0.1
cg07220903	151903	CCDC12	coiled-coil domain containing 12	Body	opensea	II	F	3	46973284	FALSE		TRUE		N. K. hypermethylated	N. B. hypomethylated	A_failed-renal-hypermethylation	c 0	0.44	0.43	0.61	0.53	0.54	0.61	0.48	0.43	0.36	0.34	0.25	0.21	0.14	0.17	0.17	0.14	0.22	0.17	0.16	0.06	0.09	0.23	0.12	0.1	0.21	0.11	0.15	0.1	0.12	0.09	0.07	0.03
cg19440734	820	CAMP	cathelicidin antimicrobial peptide	TSS200	opensea	II	R	3	48264753	FALSE	TRUE			N. K. hypermethylated	N. B. hypomethylated	A_failed-renal-hypermethylation	c 0	0.43	0.75	0.67	0.76	0.73	0.77	0.5	0.21	0.24	0.22	0.23	0.1	0.08	0.1	0.14	0.12	0.18	0.13	0.11	0.08	0.1	0.13	0.11	0.11	0.12	0.45	0.08	0.12	0.06	0.3	0.31	0.26
cg26029997	11277	TREX1	three prime repair exonuclease 1	5'UTR	opensea	I	F	3	48507610	FALSE		TRUE	TRUE	N. K. hypermethylated	N. B. hypomethylated	A_failed-renal-hypermethylation	c 0	0.26	0.17	0.2	0.26	0.21	0.23	0.2	0.1	0.1	0.13	0.04	0.04	0.08	0.1	0.1	0.1	0.05	0.33	0.17	0.06	0.17	0.1	0.07	0.08	0.06	0.08	0.11	0.05	0.05	0.12	0.05	0.14
cg09695647	51447	IP6K2	inositol hexakisphosphate kinase 2	1stExon	island	I	F	3	48754612	TRUE				N. K. hypermethylated	N. B. hypomethylated	A_failed-renal-hypermethylation	c 0	0.21	0.22	0.3	0.15	0.14	0.11	0.24	0.21	0.16	0.14	0.16	0.2	0.16	0.15	0.2	0.14	0.11	0.14	0.09	0.12	0.09	0.17	0.08	0.16	0.12	0.17	0.12	0.15	0.09	0.21	0.16	0.2
cg23732483	10425	ARIH2	ariadne RBR E3 ubiquitin protein ligase 2	Body	opensea	II	F	3	48965611	FALSE		TRUE		N. K. hypermethylated	N. B. hypomethylated	A_failed-renal-hypermethylation	c 0	0.54	0.6	0.56	0.62	0.57	0.59	0.46	0.41	0.38	0.32	0.22	0.19	0.13	0.15	0.14	0.11	0.2	0.14	0.13	0.07	0.1	0.37	0.28	0.13	0.3	0.13	0.54	0.08	0.1	0.13	0.14	0.11
cg22973319	7869	SEMA3B	semaphorin 3B	Body	island	I	R	3	50310839	TRUE				N. K. hypermethylated	N. B. hypomethylated	A_failed-renal-hypermethylation	c 0	0.13	0.11	0.37	0.13	0.39	0.13	0.13	0.05	0.05	0.04	0.05	0.04	0.04	0.05	0.04	0.04	0.05	0.05	0.05	0.06	0.07	0.05	0.06	0.08	0.06	0.05	0.07	0.06	0.05	0.13	0.05	0.04
cg05989693	11186	RASSF1	Ras association domain family member 1	TSS1500	shore	II	R	3	50376155	TRUE				N. K. hypermethylated	N. B. hypomethylated	A_failed-renal-hypermethylation	c 0	0.84	0.83	0.71	0.81	0.87	0.83	0.64	0.48	0.48	0.51	0.39	0.46	0.35	0.41	0.42	0.38	0.37	0.42	0.36	0.11	0.27	0.47	0.43	0.43	0.13	0.45	0.54	0.13	0.12	0.52	0.17	0.33
cg05442602	1371	CPOX	coproporphyrinogen oxidase	TSS1500	shore	II	F	3	98313398	TRUE				N. K. hypermethylated	N. B. hypomethylated	A_failed-renal-hypermethylation	c 0	0.65	0.59	0.49	0.87	0.7	0.64	0.65	0.5	0.6	0.56	0.55	0.56	0.46	0.46	0.52	0.51	0.62	0.52	0.49	0.25	0.3	0.59	0.38	0.53	0.64	0.22	0.28	0.25	0.57	0.52	0.28	0.7
cg05645404	214	ALCAM	activated leukocyte cell adhesion molecule	Body	shore	I	R	3	105087242	TRUE				N. K. hypermethylated	N. B. hypomethylated	A_failed-renal-hypermethylation	c 0	0.32	0.46	0.4	0.47	0.43	0.55	0.48	0.16	0.15	0.07	0.15	0.07	0.07	0.07	0.06	0.06	0.07	0.13	0.08	0.09	0.11	0.08	0.09	0.22	0.09	0.07	0.09	0.09	0.1	0.08	0.32	0.08
cg04075990	unknown	unknown	unknown	IGR	opensea	II	R	3	106176366	FALSE	TRUE	TRUE		N. K. hypermethylated	N. B. hypomethylated	A_failed-renal-hypermethylation	c 0	0.12	0.12	0.13	0.12	0.13	0.12	0.12	0.08	0.13	0.09	0.09	0.07	0.06	0.07	0.06	0.06	0.08	0.06	0.05	0.03	0.02	0.04	0.03	0.04	0.02	0.04	0.04	0.02	0.02	0.05	0.03	0.06
cg11642298	8419	BFSP2	beaded filament structural protein 2	Body	opensea	II	R	3	133193741	FALSE		TRUE		N. K. hypermethylated	N. B. hypomethylated	A_failed-renal-hypermethylation	c 0	0.56	0.51	0.69	0.57	0.57	0.65	0.43	0.51	0.49	0.47	0.39	0.31	0.24	0.26	0.29	0.25	0.34	0.29	0.24	0.17	0.13	0.5	0.19	0.15	0.46	0.15	0.39	0.22	0.13	0.59	0.41	0.07
cg00448875	51560	RAB6B	RAB6B, member RAS oncogene family	Body	shore	II	F	3	133611626	TRUE				N. K. hypermethylated	N. B. hypomethylated	A_failed-renal-hypermethylation	c 0	0.71	0.66	0.69	0.7	0.74	0.84	0.65	0.24	0.39	0.23	0.2	0.34	0.18	0.19	0.18	0.17	0.19	0.16	0.14	0.08	0.11	0.4	0.2	0.11	0.31	0.25	0.14	0.13	0.11	0.54	0.26	0.12
cg24686551	unknown	unknown	unknown	IGR	opensea	II	R	3	134047274	FALSE	TRUE	TRUE		N. K. hypermethylated	N. B. hypomethylated	A_failed-renal-hypermethylation	c 0	0.78	0.81	0.78	0.77	0.82	0.76	0.72	0.49	0.47	0.38	0.37	0.25	0.14	0.23	0.21	0.17	0.28	0.21	0.21	0.22	0.07	0.13	0.1	0.12	0.14	0.33	0.2	0.07	0.05	0.13	0.06	0.12
cg16805215	unknown	unknown	unknown	IGR	opensea	II	R	3	137505160	FALSE				N. K. hypermethylated	N. B. hypomethylated	A_failed-renal-hypermethylation	c 0	0.59	0.5	0.84	0.64	0.53	0.57	0.57	0.29	0.37	0.36	0.36	0.38	0.39	0.46	0.44	0.44	0.46	0.26	0.43	0.13	0.22	0.47	0.43	0.25	0.39	0.14	0.3	0.37	0.12	0.16	0.07	0.6
cg24721964	7401	CLRN1	clarin 1	TSS1500	opensea	II	F	3	150662697	FALSE				N. K. hypermethylated	N. B. hypomethylated	A_failed-renal-hypermethylation	c 0	0.23	0.24	0.54	0.32	0.39	0.31	0.27	0.43	0.46	0.4	0.28	0.26	0.14	0.21	0.17	0.14	0.24	0.21	0.17	0.11	0.09	0.26	0.08	0.1	0.21	0.09	0.13	0.12	0.12	0.05	0.05	0.09
cg07375150	53829	P2RY13	purinergic receptor P2Y13	Body	opensea	II	R	3	151046450	FALSE				N. K. hypermethylated	N. B. hypomethylated	A_failed-renal-hypermethylation	c 0	0.14	0.29	0.27	0.52	0.29	0.23	0.15	0.07	0.08	0.11	0.07	0.07	0.1	0.07	0.08	0.08	0.12	0.07	0.08	0.04	0.06	0.05	0.08	0.06	0.13	0.07	0.15	0.03	0.07	0.03	0.04	0.05
cg13229867	116931	MED12L	mediator complex subunit 12L	Body	opensea	II	F	3	151058783	FALSE				N. K. hypermethylated	N. B. hypomethylated	A_failed-renal-hypermethylation	c 0	0.6	0.57	0.83	0.76	0.79	0.74	0.76	0.32	0.36	0.33	0.33	0.39	0.3	0.3	0.29	0.27	0.28	0.29	0.27	0.1	0.13	0.54	0.3	0.11	0.47	0.38	0.12	0.1	0.07	0.09	0.05	0.27
cg02061820	4154	MBNL1	muscleblind like splicing regulator 1	Body	opensea	II	F	3	152046751	FALSE		TRUE		N. K. hypermethylated	N. B. hypomethylated	A_failed-renal-hypermethylation	c 0	0.43	0.44	0.38	0.58	0.8	0.48	0.4	0.33	0.28	0.27	0.27	0.24	0.15	0.18	0.16	0.15	0.28	0.18	0.18	0.13	0.08	0.09	0.04	0.03	0.21	0.07	0.24	0.04	0.12	0.04	0.52	0.04
cg11932158	23007	PLCH1	phospholipase C eta 1	TSS200	opensea	II	R	3	155422129	FALSE		TRUE		N. K. hypermethylated	N. B. hypomethylated	A_failed-renal-hypermethylation	c 0	0.46	0.39	0.35	0.64	0.55	0.53	0.51	0.22	0.34	0.24	0.24	0.22	0.12	0.17	0.18	0.15	0.26	0.19	0.17	0.1	0.11	0.14	0.1	0.13	0.1	0.11	0.5	0.11	0.1	0.52	0.13	0.29
cg11299991	5806	PTX3	pentraxin 3	5'UTR	shore	II	F	3	157154687	TRUE	TRUE			N. K. hypermethylated	N. B. hypomethylated	A_failed-renal-hypermethylation	c 0	0.4	0.13	0.1	0.09	0.1	0.1	0.09	0.07	0.05	0.06	0.06	0.08	0.06	0.05	0.03	0.05	0.06	0.05	0.05	0.02	0.02	0.03	0.1	0.05	0.02	0.03	0.03	0.02	0.02	0.02	0.02	0.03
cg00975624	unknown	unknown	unknown	IGR	opensea	II	F	3	159646501	FALSE	TRUE	TRUE		N. K. hypermethylated	N. B. hypomethylated	A_failed-renal-hypermethylation	c 0	0.78	0.78	0.8	0.8	0.84	0.86	0.81	0.58	0.5	0.43	0.43	0.35	0.26	0.33	0.29	0.29	0.33	0.32	0.28	0.2	0.12	0.17	0.09	0.22	0.39	0.37	0.5	0.05	0.11	0.45	0.26	0.42
cg17033891	unknown	unknown	unknown	IGR	opensea	II	R	3	159852976	FALSE		TRUE		N. K. hypermethylated	N. B. hypomethylated	A_failed-renal-hypermethylation	c 0	0.71	0.67	0.82	0.69	0.69	0.71	0.59	0.22	0.28	0.24	0.18	0.14	0.11	0.12	0.11	0.11	0.22	0.16	0.13	0.11	0.07	0.09	0.09	0.08	0.12	0.14	0.15	0.05	0.05	0.06	0.05	0.06
cg12785694	10051	SMC4	structural maintenance of chromosomes 4	Body	shelf	II	F	3	160122168	TRUE				N. K. hypermethylated	N. B. hypomethylated	A_failed-renal-hypermethylation	c 0	0.37	0.49	0.48	0.62	0.5	0.7	0.42	0.26	0.19	0.24	0.19	0.12	0.1	0.1	0.13	0.12	0.17	0.12	0.15	0.06	0.08	0.29	0.1	0.1	0.14	0.03	0.04	0.02	0.11	0.03	0.03	0.03
cg14954143	unknown	unknown	unknown	IGR	opensea	II	R	3	162071211	FALSE		TRUE		N. K. hypermethylated	N. B. hypomethylated	A_failed-renal-hypermethylation	c 0	0.13	0.12	0.1	0.32	0.17	0.16	0.13	0.06	0.06	0.08	0.06	0.07	0.09	0.07	0.06	0.07	0.07	0.07	0.07	0.03	0.06	0.11	0.08	0.08	0.06	0.05	0.11	0.03	0.03	0.03	0.03	0.05
cg26065488	23043	TNIK	TRAF2 and NCK interacting kinase	Body	shore	II	F	3	171176016	TRUE				N. K. hypermethylated	N. B. hypomethylated	A_failed-renal-hypermethylation	c 0	0.09	0.09	0.07	0.09	0.08	0.09	0.06	0.05	0.04	0.04	0.03	0.04	0.04	0.03	0.04	0.04	0.03	0.04	0.04	0.03	0.03	0.04	0.04	0.02	0.03	0.04	0.05	0.02	0.02	0.03	0.02	0.13
cg12782294	5337	PLD1	phospholipase D1	5'UTR	opensea	II	R	3	171494766	FALSE		TRUE		N. K. hypermethylated	N. B. hypomethylated	A_failed-renal-hypermethylation	c 0	0.52	0.68	0.43	0.6	0.73	0.68	0.61	0.3	0.33	0.26	0.2	0.2	0.07	0.14	0.11	0.1	0.19	0.16	0.09	0.07	0.08	0.16	0.11	0.09	0.1	0.08	0.12	0.07	0.13	0.31	0.34	0.09
cg02371119	5337	PLD1	phospholipase D1	5'UTR	shore	II	F	3	171527346	TRUE				N. K. hypermethylated	N. B. hypomethylated	A_failed-renal-hypermethylation	c 0	0.09	0.11	0.09	0.11	0.1	0.09	0.1	0.07	0.09	0.03	0.05	0.06	0.02	0.03	0.03	0.02	0.04	0.02	0.03	0.02	0.01	0.05	0.02	0.01	0.02	0.01	0.08	0.01	0.02	0.01	0.01	0.01
cg09652509	unknown	unknown	unknown	IGR	opensea	II	F	3	181252554	FALSE		TRUE		N. K. hypermethylated	N. B. hypomethylated	A_failed-renal-hypermethylation	c 0	0.15	0.21	0.48	0.39	0.35	0.14	0.16	0.03	0.02	0.03	0.03	0.03	0.03	0.04	0.04	0.03	0.03	0.03	0.03	0.03	0.03	0.08	0.06	0.07	0.04	0.04	0.02	0.01	0.02	0.01	0.01	0.03
cg14666404	23101	MCF2L2	MCF.2 cell line derived transforming sequence-like 2	Body	opensea	II	F	3	183016948	FALSE	TRUE	TRUE		N. K. hypermethylated	N. B. hypomethylated	A_failed-renal-hypermethylation	c 0	0.73	0.72	0.73	0.7	0.67	0.73	0.75	0.42	0.54	0.41	0.4	0.34	0.26	0.28	0.28	0.29	0.39	0.29	0.31	0.32	0.1	0.12	0.35	0.13	0.27	0.48	0.55	0.09	0.1	0.06	0.08	0.08
cg22293458	unknown	unknown	unknown	IGR	opensea	II	R	3	184483865	FALSE		TRUE		N. K. hypermethylated	N. B. hypomethylated	A_failed-renal-hypermethylation	c 0	0.43	0.34	0.34	0.42	0.35	0.33	0.22	0.03	0.06	0.06	0.05	0.04	0.06	0.06	0.07	0.06	0.06	0.04	0.06	0.03	0.05	0.13	0.08	0.06	0.08	0.09	0.06	0.07	0.04	0.03	0.07	0.05
cg19383430	64108	RTP4	receptor transporter protein 4	5'UTR	opensea	II	R	3	187086187	FALSE	TRUE			N. K. hypermethylated	N. B. hypomethylated	A_failed-renal-hypermethylation	c 0	0.03	0.05	0.07	0.07	0.07	0.08	0.03	0.02	0.02	0.02	0.02	0.02	0.03	0.03	0.03	0.01	0.02	0.02	0.03	0	0.02	0.01	0.01	0.01	0.04	0.01	0.01	0.01	0.01	0.02	0.01	0.01
cg03466587	unknown	unknown	unknown	IGR	opensea	II	F	3	187704482	FALSE	TRUE	TRUE		N. K. hypermethylated	N. B. hypomethylated	A_failed-renal-hypermethylation	c 0	0.29	0.31	0.75	0.36	0.62	0.6	0.15	0.09	0.09	0.09	0.1	0.08	0.06	0.1	0.08	0.07	0.12	0.09	0.09	0.05	0.03	0.04	0.06	0.02	0.07	0.03	0.05	0.05	0.09	0.05	0.09	0.06
cg16764781	8626	TP63	tumor protein p63	TSS1500	opensea	II	R	3	189347820	FALSE			TRUE	N. K. hypermethylated	N. B. hypomethylated	A_failed-renal-hypermethylation	c 0	0.46	0.64	0.72	0.69	0.62	0.74	0.59	0.66	0.52	0.64	0.53	0.37	0.23	0.31	0.29	0.17	0.38	0.32	0.44	0.27	0.22	0.51	0.42	0.24	0.55	0.33	0.32	0.05	0.13	0.08	0.44	0.07
cg26301565	2814	GP5	glycoprotein V platelet	3'UTR	shore	II	F	3	194117261	TRUE	TRUE	TRUE		N. K. hypermethylated	N. B. hypomethylated	A_failed-renal-hypermethylation	c 0	0.11	0.1	0.1	0.09	0.07	0.08	0.08	0.04	0.04	0.03	0.04	0.03	0.04	0.03	0.03	0.04	0.05	0.04	0.03	0.03	0.03	0.04	0.05	0.06	0.03	0.05	0.04	0.03	0.02	0.02	0.01	0.04
cg05040232	2814	GP5	glycoprotein V platelet	Body	shore	II	F	3	194117403	TRUE		TRUE		N. K. hypermethylated	N. B. hypomethylated	A_failed-renal-hypermethylation	c 0	0.1	0.09	0.08	0.08	0.06	0.08	0.07	0.05	0.06	0.05	0.05	0.06	0.06	0.05	0.05	0.05	0.06	0.05	0.05	0.04	0.03	0.04	0.05	0.06	0.04	0.05	0.03	0.03	0.03	0.04	0.02	0.04
cg14880079	2814	GP5	glycoprotein V platelet	TSS200	shore	II	R	3	194120150	TRUE				N. K. hypermethylated	N. B. hypomethylated	A_failed-renal-hypermethylation	c 0	0.49	0.47	0.64	0.55	0.54	0.54	0.39	0.28	0.3	0.26	0.24	0.15	0.08	0.16	0.13	0.13	0.2	0.16	0.11	0.1	0.1	0.34	0.15	0.13	0.16	0.29	0.12	0.09	0.12	0.28	0.12	0.13
cg12681948	unknown	unknown	unknown	IGR	island	II	F	3	194208784	TRUE		TRUE		N. K. hypermethylated	N. B. hypomethylated	A_failed-renal-hypermethylation	c 0	0.84	0.73	0.75	0.73	0.73	0.63	0.77	0.45	0.61	0.62	0.54	0.62	0.56	0.41	0.54	0.47	0.29	0.48	0.45	0.12	0.56	0.15	0.29	0.14	0.56	0.15	0.76	0.12	0.1	0.62	0.42	0.75
cg18513344	4585	MUC4	mucin 4, cell surface associated	Body	opensea	II	F	3	195531298	FALSE				N. K. hypermethylated	N. B. hypomethylated	A_failed-renal-hypermethylation	c 0	0.13	0.4	0.51	0.42	0.47	0.41	0.3	0.18	0.18	0.19	0.19	0.18	0.23	0.18	0.15	0.25	0.16	0.19	0.17	0.06	0.08	0.15	0.09	0.07	0.09	0.11	0.14	0.1	0.09	0.12	0.12	0.11
cg21470711	5130	PCYT1A	phosphate cytidylyltransferase 1A, choline	Body	opensea	II	F	3	195995846	FALSE		TRUE		N. K. hypermethylated	N. B. hypomethylated	A_failed-renal-hypermethylation	c 0	0.62	0.49	0.5	0.49	0.43	0.44	0.5	0.29	0.39	0.3	0.27	0.18	0.1	0.17	0.17	0.13	0.26	0.15	0.15	0.11	0.11	0.29	0.19	0.13	0.25	0.14	0.15	0.13	0.06	0.13	0.13	0.1
cg07730673	54965	PIGX	phosphatidylinositol glycan anchor biosynthesis class X	TSS1500	shore	II	R	3	196438540	TRUE				N. K. hypermethylated	N. B. hypomethylated	A_failed-renal-hypermethylation	c 0	0.07	0.06	0.08	0.09	0.07	0.08	0.08	0.05	0.05	0.05	0.05	0.04	0.04	0.04	0.05	0.03	0.03	0.05	0.04	0.02	0.04	0.02	0.02	0.01	0.06	0.01	0.02	0.03	0.02	0.02	0.02	0.06
cg03367387	9711	RUBCN	rubicon autophagy regulator	Body	opensea	II	F	3	197439334	FALSE	TRUE	TRUE	TRUE	N. K. hypermethylated	N. B. hypomethylated	A_failed-renal-hypermethylation	c 0	0.06	0.05	0.07	0.07	0.09	0.08	0.05	0.04	0.04	0.04	0.04	0.04	0.04	0.04	0.05	0.04	0.04	0.04	0.04	0.01	0.01	0.02	0.01	0.01	0.02	0.02	0.02	0.01	0.02	0.02	0.02	0.02
cg25510614	84179	SLC49A3	solute carrier family 49 member 3	TSS1500	shore	II	F	4	683772	TRUE				N. K. hypermethylated	N. B. hypomethylated	A_failed-renal-hypermethylation	c 0	0.45	0.39	0.42	0.48	0.46	0.51	0.37	0.47	0.47	0.42	0.35	0.31	0.26	0.31	0.32	0.3	0.28	0.34	0.27	0.09	0.11	0.32	0.14	0.12	0.35	0.13	0.27	0.12	0.09	0.46	0.15	0.28
cg01322142	10815	CPLX1	complexin 1	Body	shore	II	R	4	786718	TRUE				N. K. hypermethylated	N. B. hypomethylated	A_failed-renal-hypermethylation	c 0	0.72	0.66	0.84	0.76	0.75	0.72	0.63	0.19	0.33	0.43	0.37	0.53	0.55	0.5	0.44	0.53	0.63	0.48	0.54	0.12	0.59	0.6	0.22	0.5	0.65	0.12	0.68	0.17	0.52	0.22	0.08	0.26
cg05810170	unknown	unknown	unknown	IGR	shore	II	R	4	1049609	TRUE	TRUE			N. K. hypermethylated	N. B. hypomethylated	A_failed-renal-hypermethylation	c 0	0.11	0.09	0.14	0.1	0.07	0.07	0.07	0.04	0.05	0.06	0.04	0.06	0.04	0.04	0.05	0.04	0.04	0.04	0.04	0.03	0.03	0.03	0.02	0.03	0.02	0.03	0.04	0.03	0.02	0.03	0.01	0.03
cg18944752	6002	RGS12	regulator of G protein signaling 12	Body	opensea	II	R	4	3404372	FALSE	TRUE	TRUE		N. K. hypermethylated	N. B. hypomethylated	A_failed-renal-hypermethylation	c 0	0.79	0.74	0.78	0.82	0.7	0.83	0.7	0.24	0.28	0.25	0.21	0.22	0.16	0.19	0.2	0.14	0.17	0.16	0.18	0.11	0.09	0.16	0.13	0.12	0.15	0.13	0.16	0.1	0.09	0.5	0.16	0.16
cg25237365	285489	DOK7	docking protein 7	TSS200	island	I	R	4	3464874	TRUE	TRUE			N. K. hypermethylated	N. B. hypomethylated	A_failed-renal-hypermethylation	c 0	0.11	0.14	0.23	0.22	0.35	0.28	0.23	0.22	0.16	0.19	0.21	0.12	0.09	0.13	0.08	0.13	0.11	0.13	0.14	0.22	0.11	0.12	0.14	0.17	0.12	0.08	0.09	0.15	0.03	0.1	0.1	0.1
cg16057201	93621	MRFAP1	Morf4 family associated protein 1	TSS200	island	I	F	4	6642319	TRUE				N. K. hypermethylated	N. B. hypomethylated	A_failed-renal-hypermethylation	c 0	0.68	0.7	0.76	0.04	0.05	0.05	0.05	0.05	0.73	0.06	0.07	0.05	0.04	0.04	0.04	0.04	0.04	0.05	0.05	0.06	0.06	0.12	0.05	0.07	0.08	0.05	0.06	0.05	0.05	0.05	0.04	0.04
cg21737039	94031	HTRA3	HtrA serine peptidase 3	TSS200	island	I	R	4	8271391	TRUE	TRUE	TRUE		N. K. hypermethylated	N. B. hypomethylated	A_failed-renal-hypermethylation	c 0	0.27	0.25	0.26	0.21	0.29	0.28	0.2	0.14	0.19	0.14	0.16	0.11	0.11	0.12	0.1	0.09	0.09	0.11	0.11	0.14	0.1	0.17	0.17	0.1	0.14	0.09	0.13	0.13	0.14	0.15	0.14	0.12
cg09495977	94031	HTRA3	HtrA serine peptidase 3	5'UTR	island	I	F	4	8271507	TRUE	TRUE	TRUE		N. K. hypermethylated	N. B. hypomethylated	A_failed-renal-hypermethylation	c 0	0.24	0.2	0.33	0.32	0.25	0.18	0.24	0.19	0.14	0.19	0.17	0.16	0.11	0.11	0.1	0.07	0.13	0.1	0.12	0.14	0.12	0.16	0.13	0.06	0.16	0.1	0.14	0.08	0.11	0.14	0.09	0.13
cg19339902	94031	HTRA3	HtrA serine peptidase 3	Body	opensea	II	F	4	8292261	FALSE				N. K. hypermethylated	N. B. hypomethylated	A_failed-renal-hypermethylation	c 0	0.62	0.58	0.64	0.64	0.61	0.6	0.4	0.49	0.38	0.41	0.34	0.33	0.19	0.31	0.25	0.18	0.26	0.23	0.21	0.12	0.13	0.41	0.14	0.31	0.2	0.29	0.51	0.12	0.12	0.39	0.11	0.53
cg12073319	83888	FGFBP2	fibroblast growth factor binding protein 2	TSS200	opensea	II	F	4	15965025	FALSE				N. K. hypermethylated	N. B. hypomethylated	A_failed-renal-hypermethylation	c 0	0.13	0.23	0.48	0.48	0.53	0.5	0.42	0.1	0.15	0.14	0.13	0.17	0.16	0.18	0.14	0.14	0.15	0.14	0.14	0.08	0.08	0.31	0.07	0.14	0.15	0.08	0.16	0.11	0.14	0.1	0.04	0.11
cg05068848	unknown	unknown	unknown	IGR	opensea	II	R	4	23335733	FALSE		TRUE		N. K. hypermethylated	N. B. hypomethylated	A_failed-renal-hypermethylation	c 0	0.13	0.14	0.17	0.33	0.15	0.18	0.14	0.03	0.03	0.03	0.06	0.04	0.03	0.03	0.03	0.02	0.06	0.04	0.04	0.03	0.02	0.04	0.04	0.04	0.06	0.02	0.05	0.02	0.04	0.02	0.02	0.05
cg14578677	10333	TLR6	toll like receptor 6	TSS1500	opensea	II	F	4	38859770	FALSE	TRUE	TRUE		N. K. hypermethylated	N. B. hypomethylated	A_failed-renal-hypermethylation	c 0	0.86	0.9	0.91	0.89	0.89	0.88	0.87	0.62	0.56	0.46	0.45	0.32	0.2	0.27	0.26	0.24	0.35	0.29	0.28	0.36	0.11	0.12	0.1	0.1	0.36	0.51	0.48	0.15	0.1	0.2	0.22	0.4
cg01492656	55728	N4BP2	NEDD4 binding protein 2	TSS1500	shore	II	R	4	40057241	TRUE				N. K. hypermethylated	N. B. hypomethylated	A_failed-renal-hypermethylation	c 0	0.09	0.08	0.11	0.09	0.08	0.09	0.09	0.02	0.02	0.02	0.02	0.02	0.02	0.02	0.02	0.02	0.02	0.02	0.02	0.01	0.01	0.01	0.03	0.03	0.03	0.04	0.01	0.01	0.03	0.06	0.01	0.02
cg00876141	10699	CORIN	corin, serine peptidase	Body	shore	II	F	4	47837775	TRUE				N. K. hypermethylated	N. B. hypomethylated	A_failed-renal-hypermethylation	c 0	0.67	0.61	0.8	0.8	0.71	0.72	0.71	0.41	0.47	0.34	0.37	0.3	0.16	0.22	0.23	0.21	0.3	0.27	0.25	0.14	0.13	0.42	0.31	0.23	0.46	0.26	0.47	0.15	0.08	0.58	0.36	0.07
cg04473654	152579	SCFD2	sec1 family domain containing 2	Body	opensea	II	F	4	54187654	FALSE	TRUE	TRUE		N. K. hypermethylated	N. B. hypomethylated	A_failed-renal-hypermethylation	c 0	0.16	0.31	0.33	0.38	0.53	0.5	0.14	0.13	0.15	0.13	0.14	0.09	0.07	0.12	0.1	0.09	0.11	0.1	0.1	0.07	0.03	0.03	0.04	0.03	0.07	0.04	0.05	0.03	0.1	0.04	0.07	0.04
cg06769820	unknown	unknown	unknown	IGR	opensea	II	F	4	54554571	FALSE	TRUE	TRUE		N. K. hypermethylated	N. B. hypomethylated	A_failed-renal-hypermethylation	c 0	0.12	0.28	0.42	0.56	0.51	0.44	0.14	0.02	0.03	0.03	0.02	0.04	0.03	0.03	0.03	0.05	0.03	0.02	0.02	0.02	0.06	0.06	0.07	0.02	0.09	0.06	0.09	0.03	0.04	0.02	0.01	0.02
cg10129391	unknown	unknown	unknown	IGR	opensea	II	R	4	54582825	FALSE		TRUE		N. K. hypermethylated	N. B. hypomethylated	A_failed-renal-hypermethylation	c 0	0.84	0.86	0.85	0.87	0.79	0.85	0.74	0.51	0.47	0.45	0.32	0.32	0.19	0.21	0.25	0.19	0.28	0.28	0.27	0.12	0.13	0.57	0.47	0.46	0.39	0.63	0.13	0.2	0.11	0.43	0.1	0.14
cg00531748	3791	KDR	kinase insert domain receptor	TSS1500	shore	II	R	4	55992689	TRUE				N. K. hypermethylated	N. B. hypomethylated	A_failed-renal-hypermethylation	c 0	0.09	0.09	0.09	0.11	0.09	0.08	0.09	0.07	0.07	0.06	0.05	0.05	0.05	0.04	0.05	0.04	0.04	0.05	0.05	0.02	0.06	0.09	0.03	0.03	0.06	0.03	0.07	0.03	0.02	0.02	0.02	0.03
cg19978674	84525	HOPX	HOP homeobox	5'UTR	shore	II	R	4	57523826	TRUE				N. K. hypermethylated	N. B. hypomethylated	A_failed-renal-hypermethylation	c 0	0.59	0.75	0.65	0.86	0.45	0.78	0.38	0.54	0.76	0.73	0.49	0.2	0.42	0.16	0.41	0.16	0.22	0.41	0.61	0.13	0.1	0.67	0.14	0.14	0.12	0.68	0.79	0.69	0.07	0.13	0.1	0.13
cg16468729	3576	CXCL8	C-X-C motif chemokine ligand 8	Body	opensea	II	R	4	74606465	FALSE				N. K. hypermethylated	N. B. hypomethylated	A_failed-renal-hypermethylation	c 0	0.11	0.12	0.17	0.3	0.32	0.25	0.13	0.05	0.07	0.03	0.05	0.03	0.03	0.04	0.03	0.03	0.05	0.03	0.03	0.02	0.03	0.02	0.01	0.01	0.06	0.01	0.1	0.01	0.02	0.02	0.02	0.02
cg18356190	2920	CXCL2	C-X-C motif chemokine ligand 2	Body	shore	II	R	4	74964260	TRUE				N. K. hypermethylated	N. B. hypomethylated	A_failed-renal-hypermethylation	c 0	0.62	0.49	0.64	0.63	0.63	0.56	0.51	0.24	0.28	0.23	0.2	0.12	0.06	0.12	0.11	0.12	0.17	0.15	0.12	0.08	0.13	0.11	0.11	0.08	0.12	0.48	0.15	0.12	0.05	0.19	0.48	0.24
cg02262553	unknown	unknown	unknown	IGR	opensea	II	R	4	87849250	FALSE	TRUE	TRUE		N. K. hypermethylated	N. B. hypomethylated	A_failed-renal-hypermethylation	c 0	0.25	0.66	0.73	0.68	0.65	0.56	0.36	0.52	0.45	0.44	0.32	0.28	0.16	0.22	0.22	0.16	0.28	0.25	0.2	0.16	0.05	0.08	0.1	0.13	0.06	0.12	0.12	0.06	0.05	0.08	0.07	0.13
cg21574271	658	BMPR1B	bone morphogenetic protein receptor type 1B	Body	opensea	II	F	4	96051461	FALSE	TRUE	TRUE		N. K. hypermethylated	N. B. hypomethylated	A_failed-renal-hypermethylation	c 0	0.64	0.61	0.72	0.69	0.76	0.75	0.59	0.25	0.28	0.26	0.28	0.29	0.14	0.12	0.16	0.16	0.21	0.17	0.19	0.07	0.08	0.04	0.02	0.03	0.09	0.11	0.08	0.04	0.07	0.05	0.05	0.06
cg10792923	7323	UBE2D3	ubiquitin conjugating enzyme E2 D3	Body	shore	I	F	4	103789516	TRUE				N. K. hypermethylated	N. B. hypomethylated	A_failed-renal-hypermethylation	c 0	0.44	0.41	0.17	0.34	0.37	0.2	0.22	0.18	0.1	0.25	0.09	0.2	0.08	0.18	0.28	0.16	0.17	0.16	0.18	0.12	0.24	0.09	0.12	0.13	0.54	0.11	0.11	0.11	0.1	0.11	0.31	0.17
cg12109838	133308	SLC9B2	solute carrier family 9 member B2	5'UTR	shore	II	F	4	103996978	TRUE				N. K. hypermethylated	N. B. hypomethylated	A_failed-renal-hypermethylation	c 0	0.27	0.14	0.1	0.1	0.12	0.11	0.09	0.07	0.08	0.1	0.06	0.03	0.03	0.03	0.03	0.04	0.03	0.04	0.04	0.02	0.01	0.12	0.04	0.01	0.01	0.02	0.02	0.01	0.03	0.03	0.06	0.03
cg14459011	133308	SLC9B2	solute carrier family 9 member B2	TSS1500	shore	II	R	4	103998497	TRUE				N. K. hypermethylated	N. B. hypomethylated	A_failed-renal-hypermethylation	c 0	0.85	0.69	0.77	0.88	0.88	0.83	0.84	0.45	0.47	0.53	0.38	0.38	0.2	0.21	0.31	0.27	0.35	0.37	0.35	0.15	0.12	0.66	0.37	0.26	0.29	0.14	0.59	0.14	0.13	0.25	0.3	0.11
cg15498306	55016	MARCHF1	membrane associated ring-CH-type finger 1	Body	opensea	II	F	4	164534641	FALSE				N. K. hypermethylated	N. B. hypomethylated	A_failed-renal-hypermethylation	c 0	0.44	0.23	0.45	0.59	0.44	0.39	0.32	0.06	0.06	0.06	0.06	0.04	0.04	0.05	0.05	0.06	0.05	0.08	0.03	0.05	0.07	0.24	0.13	0.07	0.1	0.12	0.07	0.12	0.02	0.02	0.02	0.05
cg03364683	91351	DDX60L	DExD/H-box 60 like	TSS1500	shore	II	F	4	169402298	TRUE	TRUE			N. K. hypermethylated	N. B. hypomethylated	A_failed-renal-hypermethylation	c 0	0.08	0.09	0.11	0.13	0.11	0.1	0.12	0.02	0.02	0.02	0.03	0.03	0.02	0.03	0.03	0.02	0.02	0.01	0.02	0	0.01	0.01	0.01	0.01	0.03	0.01	0.02	0.01	0.01	0.01	0.01	0.01
cg04256466	23022	PALLD	palladin, cytoskeletal associated protein	Body	shore	II	R	4	169752398	TRUE				N. K. hypermethylated	N. B. hypomethylated	A_failed-renal-hypermethylation	c 0	0.42	0.51	0.48	0.61	0.46	0.43	0.28	0.24	0.25	0.23	0.2	0.1	0.06	0.09	0.07	0.06	0.16	0.14	0.09	0.08	0.09	0.16	0.13	0.14	0.19	0.13	0.13	0.04	0.08	0.16	0.09	0.05
cg19371349	3148	HMGB2	high mobility group box 2	Body	shore	II	R	4	174254281	TRUE				N. K. hypermethylated	N. B. hypomethylated	A_failed-renal-hypermethylation	c 0	0.09	0.09	0.09	0.09	0.09	0.09	0.07	0.04	0.04	0.06	0.04	0.02	0.02	0.03	0.02	0.02	0.04	0.02	0.03	0.02	0.01	0.06	0.03	0.04	0.02	0.02	0.02	0.02	0.02	0.01	0.01	0.02
cg10683527	55247	NEIL3	nei like DNA glycosylase 3	TSS1500	shore	II	R	4	178230606	TRUE				N. K. hypermethylated	N. B. hypomethylated	A_failed-renal-hypermethylation	c 0	0.45	0.3	0.49	0.65	0.71	0.53	0.42	0.08	0.11	0.08	0.11	0.26	0.17	0.18	0.2	0.18	0.15	0.16	0.15	0.04	0.1	0.45	0.13	0.09	0.11	0.05	0.09	0.07	0.04	0.03	0.04	0.04
cg00655552	unknown	unknown	unknown	IGR	opensea	II	R	4	182862370	FALSE		TRUE		N. K. hypermethylated	N. B. hypomethylated	A_failed-renal-hypermethylation	c 0	0.54	0.49	0.58	0.66	0.63	0.66	0.35	0.07	0.11	0.07	0.09	0.18	0.07	0.13	0.1	0.08	0.14	0.14	0.05	0.05	0.08	0.14	0.11	0.05	0.08	0.11	0.04	0.11	0.05	0.21	0.02	0.07
cg26913344	unknown	unknown	unknown	IGR	shore	II	F	4	185872829	TRUE				N. K. hypermethylated	N. B. hypomethylated	A_failed-renal-hypermethylation	c 0	0.73	0.71	0.66	0.78	0.77	0.8	0.55	0.5	0.48	0.45	0.4	0.35	0.29	0.29	0.3	0.28	0.32	0.31	0.27	0.12	0.12	0.4	0.24	0.36	0.18	0.18	0.2	0.13	0.11	0.18	0.13	0.23
cg04006323	unknown	unknown	unknown	IGR	island	I	R	4	185937730	TRUE				N. K. hypermethylated	N. B. hypomethylated	A_failed-renal-hypermethylation	c 0	0.44	0.49	0.38	0.41	0.4	0.42	0.39	0.29	0.25	0.33	0.19	0.24	0.22	0.24	0.25	0.28	0.31	0.3	0.3	0.33	0.23	0.26	0.26	0.24	0.28	0.23	0.26	0.19	0.32	0.41	0.14	0.14
cg11497952	391723	HELT	helt bHLH transcription factor	Body	island	I	R	4	185940969	TRUE		TRUE		N. K. hypermethylated	N. B. hypomethylated	A_failed-renal-hypermethylation	c 0	0.43	0.44	0.05	0.2	0.09	0.21	0.18	0.08	0.1	0.08	0.1	0.12	0.09	0.07	0.08	0.06	0.09	0.06	0.1	0.11	0.05	0.1	0.12	0.11	0.08	0.11	0.04	0.09	0.04	0.04	0.08	0.12
cg17090401	2195	FAT1	FAT atypical cadherin 1	5'UTR	shelf	II	F	4	187641867	TRUE			TRUE	N. K. hypermethylated	N. B. hypomethylated	A_failed-renal-hypermethylation	c 0	0.88	0.82	0.88	0.9	0.84	0.88	0.74	0.38	0.46	0.55	0.45	0.67	0.61	0.61	0.59	0.56	0.46	0.54	0.54	0.11	0.61	0.23	0.14	0.13	0.47	0.12	0.59	0.49	0.5	0.27	0.66	0.68
cg17284070	unknown	unknown	unknown	Body	island	I	R	5	473007	TRUE				N. K. hypermethylated	N. B. hypomethylated	A_failed-renal-hypermethylation	c 0	0.25	0.26	0.2	0.13	0.21	0.12	0.08	0.06	0.04	0.05	0.04	0.04	0.04	0.05	0.06	0.05	0.06	0.04	0.05	0.03	0.05	0.03	0.02	0.03	0.08	0.04	0.04	0.02	0.02	0.04	0.05	0.03
cg15084390	6550	SLC9A3	solute carrier family 9 member A3	Body	island	I	R	5	475085	TRUE				N. K. hypermethylated	N. B. hypomethylated	A_failed-renal-hypermethylation	c 0	0.72	0.74	0.67	0.72	0.72	0.75	0.7	0.32	0.35	0.36	0.48	0.1	0.24	0.22	0.3	0.35	0.3	0.28	0.3	0.45	0.16	0.2	0.17	0.27	0.53	0.28	0.16	0.37	0.44	0.2	0.62	0.15
cg06777516	unknown	unknown	unknown	IGR	shore	I	F	5	529258	TRUE				N. K. hypermethylated	N. B. hypomethylated	A_failed-renal-hypermethylation	c 0	0.71	0.67	0.65	0.7	0.65	0.68	0.62	0.41	0.44	0.48	0.46	0.51	0.45	0.49	0.53	0.55	0.47	0.5	0.43	0.52	0.51	0.42	0.52	0.4	0.38	0.71	0.66	0.48	0.45	0.36	0.36	0.4
cg11100933	unknown	unknown	unknown	IGR	shelf	I	R	5	1174646	TRUE	TRUE			N. K. hypermethylated	N. B. hypomethylated	A_failed-renal-hypermethylation	c 0	0.44	0.54	0.59	0.6	0.49	0.51	0.45	0.39	0.36	0.38	0.34	0.36	0.35	0.34	0.32	0.35	0.29	0.31	0.33	0.29	0.42	0.42	0.24	0.27	0.26	0.27	0.21	0.57	0.34	0.19	0.22	0.31
cg02124887	unknown	unknown	unknown	IGR	shelf	I	R	5	1174666	TRUE	TRUE			N. K. hypermethylated	N. B. hypomethylated	A_failed-renal-hypermethylation	c 0	0.44	0.52	0.64	0.62	0.51	0.52	0.45	0.3	0.25	0.26	0.29	0.25	0.29	0.24	0.22	0.25	0.28	0.28	0.3	0.31	0.45	0.47	0.23	0.27	0.26	0.26	0.13	0.65	0.29	0.13	0.16	0.23
cg13403503	unknown	unknown	unknown	IGR	opensea	I	R	5	1359585	FALSE				N. K. hypermethylated	N. B. hypomethylated	A_failed-renal-hypermethylation	c 0	0.63	0.66	0.72	0.68	0.65	0.68	0.66	0.53	0.53	0.52	0.55	0.52	0.52	0.49	0.52	0.47	0.5	0.47	0.47	0.51	0.53	0.6	0.62	0.48	0.55	0.62	0.4	0.57	0.57	0.44	0.52	0.53
cg26002008	79888	LPCAT1	lysophosphatidylcholine acyltransferase 1	Body	opensea	II	R	5	1477719	FALSE	TRUE			N. K. hypermethylated	N. B. hypomethylated	A_failed-renal-hypermethylation	c 0	0.67	0.65	0.63	0.58	0.63	0.71	0.55	0.52	0.44	0.39	0.34	0.3	0.17	0.2	0.22	0.19	0.28	0.26	0.21	0.17	0.1	0.39	0.44	0.26	0.31	0.17	0.49	0.12	0.16	0.28	0.24	0.25
cg23939096	unknown	unknown	unknown	IGR	shelf	II	R	5	1555791	TRUE	TRUE	TRUE		N. K. hypermethylated	N. B. hypomethylated	A_failed-renal-hypermethylation	c 0	0.85	0.86	0.86	0.86	0.88	0.89	0.86	0.44	0.47	0.39	0.38	0.33	0.16	0.25	0.23	0.2	0.3	0.25	0.26	0.16	0.12	0.09	0.23	0.1	0.52	0.4	0.1	0.12	0.1	0.3	0.39	0.09
cg00257271	389289	ANXA2R	annexin A2 receptor	TSS1500	island	I	R	5	43040885	TRUE		TRUE		N. K. hypermethylated	N. B. hypomethylated	A_failed-renal-hypermethylation	c 0	0.29	0.26	0.33	0.27	0.27	0.19	0.23	0.12	0.12	0.1	0.13	0.11	0.15	0.09	0.09	0.1	0.11	0.07	0.12	0.14	0.11	0.11	0.05	0.08	0.07	0.49	0.12	0.09	0.11	0.03	0.06	0.1
cg24951263	unknown	unknown	unknown	IGR	opensea	II	F	5	43772975	FALSE		TRUE		N. K. hypermethylated	N. B. hypomethylated	A_failed-renal-hypermethylation	c 0	0.12	0.14	0.34	0.36	0.35	0.28	0.16	0.05	0.06	0.04	0.03	0.04	0.04	0.03	0.04	0.03	0.05	0.04	0.04	0.02	0.03	0.19	0.09	0.04	0.06	0.05	0.03	0.08	0.08	0.02	0.03	0.03
cg16204420	2255	FGF10	fibroblast growth factor 10	Body	opensea	II	R	5	44332757	FALSE			TRUE	N. K. hypermethylated	N. B. hypomethylated	A_failed-renal-hypermethylation	c 0	0.14	0.2	0.35	0.46	0.54	0.37	0.27	0.17	0.19	0.21	0.16	0.22	0.2	0.17	0.18	0.18	0.22	0.19	0.22	0.08	0.09	0.14	0.08	0.07	0.07	0.06	0.06	0.07	0.04	0.03	0.03	0.05
cg11402586	3673	ITGA2	integrin subunit alpha 2	TSS1500	island	I	R	5	52284785	TRUE				N. K. hypermethylated	N. B. hypomethylated	A_failed-renal-hypermethylation	c 0	0.18	0.26	0.17	0.33	0.4	0.2	0.29	0.11	0.14	0.09	0.14	0.13	0.09	0.11	0.14	0.11	0.06	0.11	0.12	0.12	0.09	0.11	0.21	0.08	0.13	0.14	0.12	0.13	0.05	0.06	0.1	0.1
cg12181407	unknown	unknown	unknown	IGR	opensea	II	F	5	54052513	FALSE		TRUE		N. K. hypermethylated	N. B. hypomethylated	A_failed-renal-hypermethylation	c 0	0.77	0.72	0.82	0.73	0.7	0.69	0.55	0.09	0.08	0.12	0.06	0.06	0.06	0.09	0.08	0.07	0.08	0.07	0.08	0.07	0.09	0.27	0.23	0.04	0.13	0.17	0.38	0.09	0.09	0.13	0.01	0.1
cg07363330	133396	IL31RA	interleukin 31 receptor A	Body	opensea	II	R	5	55148493	FALSE				N. K. hypermethylated	N. B. hypomethylated	A_failed-renal-hypermethylation	c 0	0.84	0.88	0.88	0.87	0.86	0.83	0.88	0.58	0.54	0.46	0.42	0.25	0.18	0.25	0.24	0.18	0.32	0.26	0.21	0.37	0.06	0.11	0.08	0.12	0.12	0.2	0.14	0.07	0.1	0.46	0.45	0.29
cg04544858	unknown	unknown	unknown	IGR	opensea	II	R	5	67489737	FALSE		TRUE		N. K. hypermethylated	N. B. hypomethylated	A_failed-renal-hypermethylation	c 0	0.12	0.13	0.12	0.12	0.11	0.1	0.11	0.1	0.13	0.14	0.1	0.08	0.05	0.03	0.06	0.06	0.14	0.08	0.07	0.07	0.04	0.05	0.04	0.03	0.08	0.04	0.08	0.05	0.04	0.05	0.08	0.03
cg22592475	5295	PIK3R1	phosphoinositide-3-kinase regulatory subunit 1	Body	opensea	II	F	5	67547334	FALSE		TRUE		N. K. hypermethylated	N. B. hypomethylated	A_failed-renal-hypermethylation	c 0	0.04	0.05	0.07	0.08	0.06	0.06	0.05	0.03	0.03	0.04	0.03	0.03	0.03	0.04	0.04	0.05	0.03	0.03	0.03	0.01	0.01	0.01	0.02	0.02	0.02	0.03	0.02	0.02	0.01	0.03	0.02	0.02
cg12143789	unknown	unknown	unknown	IGR	island	I	F	5	72594461	TRUE	TRUE			N. K. hypermethylated	N. B. hypomethylated	A_failed-renal-hypermethylation	c 0	0.16	0.24	0.28	0.31	0.27	0.27	0.29	0.14	0.16	0.12	0.09	0.12	0.07	0.12	0.1	0.11	0.06	0.13	0.09	0.16	0.08	0.08	0.14	0.09	0.03	0.11	0.05	0.09	0.07	0.1	0.17	0.08
cg01558931	unknown	unknown	unknown	IGR	island	II	F	5	72676121	TRUE				N. K. hypermethylated	N. B. hypomethylated	A_failed-renal-hypermethylation	c 0	0.41	0.43	0.6	0.51	0.41	0.48	0.27	0.17	0.16	0.15	0.12	0.14	0.09	0.12	0.12	0.12	0.16	0.14	0.11	0.06	0.09	0.16	0.09	0.11	0.11	0.13	0.23	0.11	0.09	0.21	0.12	0.15
cg17598999	unknown	unknown	unknown	IGR	island	II	R	5	72676550	TRUE				N. K. hypermethylated	N. B. hypomethylated	A_failed-renal-hypermethylation	c 0	0.3	0.31	0.32	0.36	0.31	0.33	0.16	0.16	0.2	0.19	0.16	0.17	0.18	0.19	0.16	0.17	0.21	0.21	0.15	0.08	0.09	0.15	0.12	0.11	0.11	0.13	0.16	0.1	0.12	0.25	0.12	0.12
cg00119811	64283	ARHGEF28	Rho guanine nucleotide exchange factor 28	Body	opensea	II	F	5	73092353	FALSE		TRUE		N. K. hypermethylated	N. B. hypomethylated	A_failed-renal-hypermethylation	c 0	0.07	0.08	0.1	0.13	0.1	0.11	0.11	0.06	0.09	0.06	0.08	0.06	0.05	0.05	0.05	0.06	0.09	0.05	0.07	0.04	0.03	0.04	0.03	0.02	0.03	0.07	0.06	0.02	0.03	0.03	0.02	0.08
cg12559197	8622	PDE8B	phosphodiesterase 8B	Body	opensea	II	R	5	76654783	FALSE		TRUE		N. K. hypermethylated	N. B. hypomethylated	A_failed-renal-hypermethylation	c 0	0.56	0.64	0.85	0.65	0.72	0.68	0.52	0.37	0.41	0.34	0.41	0.2	0.13	0.16	0.16	0.16	0.27	0.24	0.17	0.22	0.05	0.07	0.08	0.07	0.08	0.06	0.04	0.04	0.06	0.03	0.05	0.07
cg26658897	10184	LHFPL2	LHFPL tetraspan subfamily member 2	5'UTR	opensea	II	R	5	77843030	FALSE		TRUE		N. K. hypermethylated	N. B. hypomethylated	A_failed-renal-hypermethylation	c 0	0.79	0.8	0.66	0.83	0.83	0.81	0.68	0.46	0.48	0.53	0.53	0.48	0.49	0.49	0.52	0.5	0.47	0.51	0.48	0.14	0.21	0.48	0.49	0.38	0.33	0.33	0.61	0.12	0.12	0.55	0.34	0.55
cg03577157	26829	RNU5E-1	RNA, U5E small nuclear 1	Body	opensea	II	F	5	80716263	FALSE		TRUE		N. K. hypermethylated	N. B. hypomethylated	A_failed-renal-hypermethylation	c 0	0.3	0.39	0.51	0.46	0.49	0.51	0.15	0.14	0.19	0.18	0.13	0.16	0.12	0.15	0.12	0.12	0.15	0.12	0.12	0.06	0.02	0.04	0.05	0.03	0.04	0.05	0.1	0.04	0.12	0.1	0.11	0.07
cg15153141	83734	ATG10	autophagy related 10	Body	opensea	II	F	5	81470056	FALSE		TRUE		N. K. hypermethylated	N. B. hypomethylated	A_failed-renal-hypermethylation	c 0	0.1	0.14	0.2	0.32	0.14	0.12	0.15	0.14	0.16	0.16	0.11	0.05	0.05	0.1	0.07	0.07	0.09	0.08	0.09	0.04	0.05	0.11	0.07	0.12	0.1	0.09	0.05	0.02	0.03	0.09	0.07	0.03
cg13322063	unknown	unknown	unknown	IGR	opensea	II	R	5	83215335	FALSE		TRUE		N. K. hypermethylated	N. B. hypomethylated	A_failed-renal-hypermethylation	c 0	0.51	0.49	0.57	0.52	0.57	0.54	0.42	0.11	0.16	0.12	0.12	0.1	0.05	0.09	0.11	0.08	0.14	0.09	0.09	0.06	0.07	0.3	0.12	0.11	0.11	0.27	0.23	0.11	0.07	0.07	0.03	0.05
cg10513595	unknown	unknown	unknown	IGR	opensea	II	F	5	89311473	FALSE		TRUE		N. K. hypermethylated	N. B. hypomethylated	A_failed-renal-hypermethylation	c 0	0.67	0.64	0.76	0.68	0.55	0.53	0.27	0.13	0.15	0.19	0.14	0.09	0.08	0.11	0.19	0.11	0.14	0.12	0.16	0.07	0.08	0.44	0.08	0.1	0.14	0.09	0.08	0.09	0.04	0.09	0.03	0.04
cg05033239	84059	ADGRV1	adhesion G protein-coupled receptor V1	Body	opensea	II	F	5	90458832	FALSE		TRUE		N. K. hypermethylated	N. B. hypomethylated	A_failed-renal-hypermethylation	c 0	0.11	0.11	0.11	0.13	0.14	0.14	0.09	0.05	0.05	0.07	0.05	0.05	0.05	0.05	0.05	0.04	0.07	0.06	0.05	0.02	0.02	0.02	0.02	0.02	0.02	0.03	0.03	0.02	0.02	0.02	0.02	0.03
cg02331902	unknown	unknown	unknown	IGR	opensea	II	R	5	90610303	FALSE	TRUE			N. K. hypermethylated	N. B. hypomethylated	A_failed-renal-hypermethylation	c 0	0.09	0.08	0.09	0.08	0.09	0.07	0.04	0.03	0.02	0.02	0.03	0.02	0.02	0.02	0.02	0.02	0.03	0.02	0.02	0.01	0.01	0.01	0.01	0.01	0.01	0.01	0.03	0.01	0.03	0.01	0.01	0.02
cg08802053	unknown	unknown	unknown	IGR	shore	II	F	5	92932045	TRUE		TRUE		N. K. hypermethylated	N. B. hypomethylated	A_failed-renal-hypermethylation	c 0	0.5	0.67	0.53	0.66	0.64	0.71	0.45	0.18	0.2	0.2	0.17	0.17	0.15	0.17	0.17	0.18	0.21	0.16	0.15	0.09	0.09	0.22	0.13	0.18	0.12	0.15	0.32	0.1	0.11	0.4	0.13	0.15
cg16677191	2745	GLRX	glutaredoxin	TSS1500	opensea	II	R	5	95159423	FALSE	TRUE	TRUE		N. K. hypermethylated	N. B. hypomethylated	A_failed-renal-hypermethylation	c 0	0.62	0.39	0.48	0.46	0.3	0.44	0.25	0.25	0.26	0.23	0.15	0.25	0.12	0.14	0.17	0.1	0.17	0.12	0.14	0.07	0.08	0.22	0.13	0.07	0.11	0.11	0.12	0.08	0.06	0.14	0.54	0.13
cg10949007	2745	GLRX	glutaredoxin	TSS1500	opensea	II	F	5	95159614	FALSE	TRUE	TRUE		N. K. hypermethylated	N. B. hypomethylated	A_failed-renal-hypermethylation	c 0	0.12	0.08	0.11	0.11	0.09	0.1	0.08	0.07	0.09	0.07	0.04	0.08	0.05	0.06	0.07	0.05	0.05	0.06	0.05	0.02	0.02	0.07	0.07	0.01	0.03	0.02	0.04	0.02	0.01	0.05	0.16	0.02
cg14972576	unknown	unknown	unknown	IGR	opensea	II	R	5	97645526	FALSE	TRUE	TRUE		N. K. hypermethylated	N. B. hypomethylated	A_failed-renal-hypermethylation	c 0	0.42	0.43	0.61	0.61	0.59	0.53	0.32	0.25	0.17	0.29	0.2	0.37	0.32	0.17	0.26	0.23	0.2	0.22	0.19	0.04	0.09	0.04	0.03	0.03	0.1	0.05	0.37	0.1	0.08	0.05	0.05	0.33
cg16174681	2241	FER	FER tyrosine kinase	Body	opensea	II	R	5	108220453	FALSE		TRUE		N. K. hypermethylated	N. B. hypomethylated	A_failed-renal-hypermethylation	c 0	0.13	0.15	0.48	0.63	0.57	0.54	0.38	0.31	0.46	0.29	0.29	0.32	0.18	0.24	0.19	0.19	0.34	0.18	0.18	0.09	0.11	0.29	0.1	0.03	0.2	0.04	0.02	0.06	0.11	0.14	0.24	0.04
cg06062378	4163	MCC	MCC regulator of WNT signaling pathway	Body	opensea	II	F	5	112387002	FALSE	TRUE	TRUE		N. K. hypermethylated	N. B. hypomethylated	A_failed-renal-hypermethylation	c 0	0.83	0.66	0.74	0.45	0.57	0.59	0.64	0.52	0.48	0.46	0.41	0.35	0.27	0.24	0.24	0.24	0.3	0.28	0.26	0.15	0.06	0.09	0.07	0.04	0.12	0.12	0.5	0.11	0.04	0.31	0.58	0.06
cg13531667	4163	MCC	MCC regulator of WNT signaling pathway	TSS1500	shore	II	F	5	112825132	TRUE				N. K. hypermethylated	N. B. hypomethylated	A_failed-renal-hypermethylation	c 0	0.54	0.59	0.65	0.72	0.66	0.69	0.47	0.04	0.04	0.04	0.04	0.04	0.04	0.04	0.03	0.04	0.03	0.04	0.04	0.02	0.05	0.04	0.04	0.06	0.1	0.05	0.09	0.03	0.04	0.04	0.02	0.03
cg07398791	25816	TNFAIP8	TNF alpha induced protein 8	Body	opensea	II	F	5	118676053	FALSE		TRUE		N. K. hypermethylated	N. B. hypomethylated	A_failed-renal-hypermethylation	c 0	0.78	0.74	0.79	0.77	0.83	0.78	0.51	0.44	0.45	0.46	0.37	0.36	0.39	0.37	0.29	0.3	0.34	0.39	0.35	0.08	0.11	0.4	0.19	0.34	0.17	0.32	0.57	0.12	0.12	0.17	0.14	0.32
cg03553758	unknown	unknown	unknown	IGR	opensea	II	F	5	121456948	FALSE		TRUE		N. K. hypermethylated	N. B. hypomethylated	A_failed-renal-hypermethylation	c 0	0.77	0.81	0.76	0.8	0.81	0.86	0.63	0.48	0.47	0.4	0.3	0.28	0.15	0.21	0.22	0.17	0.28	0.28	0.21	0.11	0.12	0.22	0.1	0.14	0.4	0.39	0.29	0.13	0.11	0.56	0.25	0.48
cg11241750	65983	GRAMD2B	GRAM domain containing 2B	TSS1500	opensea	II	F	5	125694354	FALSE				N. K. hypermethylated	N. B. hypomethylated	A_failed-renal-hypermethylation	c 0	0.34	0.52	0.54	0.65	0.55	0.54	0.43	0.24	0.36	0.35	0.33	0.32	0.31	0.26	0.29	0.31	0.26	0.32	0.37	0.08	0.09	0.24	0.12	0.17	0.17	0.16	0.39	0.11	0.13	0.38	0.38	0.19
cg06032302	441108	IRF1-AS1	IRF1 antisense RNA 1	Body	opensea	II	R	5	131762646	FALSE	TRUE	TRUE		N. K. hypermethylated	N. B. hypomethylated	A_failed-renal-hypermethylation	c 0	0.51	0.41	0.31	0.42	0.29	0.34	0.25	0.15	0.15	0.18	0.11	0.16	0.13	0.11	0.15	0.12	0.08	0.09	0.11	0.05	0.09	0.16	0.14	0.13	0.15	0.15	0.12	0.1	0.09	0.08	0.23	0.23
cg21138405	3659	IRF1	interferon regulatory factor 1	TSS1500	shore	II	R	5	131827807	TRUE				N. K. hypermethylated	N. B. hypomethylated	A_failed-renal-hypermethylation	c 0	0.42	0.62	0.61	0.72	0.38	0.56	0.69	0.36	0.18	0.2	0.32	0.35	0.34	0.32	0.37	0.22	0.34	0.37	0.34	0.09	0.11	0.42	0.59	0.41	0.21	0.23	0.11	0.12	0.26	0.38	0.23	0.17
cg26229715	unknown	unknown	unknown	IGR	shelf	II	R	5	134071169	TRUE				N. K. hypermethylated	N. B. hypomethylated	A_failed-renal-hypermethylation	c 0	0.25	0.46	0.46	0.27	0.75	0.64	0.22	0.1	0.17	0.13	0.13	0.09	0.08	0.07	0.07	0.07	0.12	0.09	0.07	0.09	0.11	0.47	0.11	0.1	0.1	0.09	0.14	0.13	0.07	0.05	0.11	0.07
cg15128679	unknown	unknown	unknown	IGR	opensea	II	R	5	134476728	FALSE	TRUE	TRUE		N. K. hypermethylated	N. B. hypomethylated	A_failed-renal-hypermethylation	c 0	0.5	0.8	0.86	0.81	0.85	0.88	0.68	0.44	0.46	0.44	0.49	0.33	0.38	0.37	0.4	0.47	0.52	0.43	0.44	0.12	0.16	0.16	0.11	0.08	0.14	0.16	0.07	0.15	0.16	0.47	0.48	0.36
cg04233669	unknown	unknown	unknown	Body	shelf	II	R	5	135173201	TRUE				N. K. hypermethylated	N. B. hypomethylated	A_failed-renal-hypermethylation	c 0	0.48	0.45	0.68	0.7	0.63	0.67	0.38	0.13	0.25	0.22	0.21	0.22	0.25	0.32	0.23	0.29	0.18	0.27	0.23	0.05	0.11	0.23	0.19	0.12	0.14	0.26	0.12	0.18	0.12	0.18	0.1	0.09
cg09530650	26249	KLHL3	kelch like family member 3	Body	opensea	II	F	5	137024163	FALSE			TRUE	N. K. hypermethylated	N. B. hypomethylated	A_failed-renal-hypermethylation	c 0	0.87	0.85	0.88	0.83	0.85	0.85	0.88	0.71	0.62	0.6	0.55	0.5	0.43	0.42	0.45	0.42	0.45	0.46	0.41	0.64	0.23	0.43	0.45	0.26	0.7	0.55	0.58	0.32	0.14	0.69	0.58	0.65
cg15992535	9542	NRG2	neuregulin 2	Body	island	I	R	5	139228150	TRUE	TRUE			N. K. hypermethylated	N. B. hypomethylated	A_failed-renal-hypermethylation	c 0	0.42	0.13	0.45	0.21	0.55	0.56	0.17	0.06	0.06	0.05	0.06	0.06	0.05	0.06	0.05	0.05	0.06	0.07	0.06	0.07	0.09	0.07	0.08	0.1	0.08	0.05	0.07	0.08	0.06	0.13	0.05	0.17
cg02009088	9542	NRG2	neuregulin 2	Body	island	I	R	5	139228153	TRUE	TRUE			N. K. hypermethylated	N. B. hypomethylated	A_failed-renal-hypermethylation	c 0	0.38	0.14	0.32	0.28	0.36	0.39	0.24	0.04	0.07	0.03	0.04	0.04	0.03	0.04	0.05	0.05	0.03	0.03	0.04	0.04	0.05	0.04	0.04	0.05	0.09	0.03	0.04	0.07	0.04	0.07	0.06	0.09
cg13577361	unknown	unknown	unknown	IGR	shelf	II	R	5	141137028	TRUE	TRUE			N. K. hypermethylated	N. B. hypomethylated	A_failed-renal-hypermethylation	c 0	0.5	0.61	0.64	0.63	0.65	0.71	0.58	0.34	0.36	0.39	0.39	0.37	0.42	0.4	0.37	0.41	0.43	0.31	0.38	0.11	0.12	0.23	0.14	0.53	0.31	0.14	0.28	0.15	0.11	0.15	0.15	0.29
cg19565594	153768	PRELID2	PRELI domain containing 2	TSS1500	island	I	F	5	145215125	TRUE	TRUE	TRUE		N. K. hypermethylated	N. B. hypomethylated	A_failed-renal-hypermethylation	c 0	0.68	0.7	0.04	0.03	0.03	0.04	0.66	0.04	0.03	0.05	0.04	0.03	0.03	0.03	0.03	0.03	0.03	0.03	0.04	0.04	0.05	0.03	0.04	0.05	0.04	0.03	0.04	0.04	0.03	0.04	0.03	0.05
cg12675571	unknown	unknown	unknown	Body	opensea	II	F	5	148808721	FALSE				N. K. hypermethylated	N. B. hypomethylated	A_failed-renal-hypermethylation	c 0	0.3	0.46	0.53	0.55	0.55	0.53	0.45	0.09	0.14	0.14	0.11	0.52	0.08	0.11	0.08	0.08	0.1	0.08	0.07	0.06	0.1	0.2	0.09	0.05	0.13	0.11	0.15	0.1	0.11	0.21	0.05	0.06
cg25613180	5159	PDGFRB	platelet derived growth factor receptor beta	Body	shore	II	F	5	149513303	TRUE			TRUE	N. K. hypermethylated	N. B. hypomethylated	A_failed-renal-hypermethylation	c 0	0.5	0.48	0.53	0.54	0.57	0.5	0.53	0.56	0.57	0.5	0.42	0.46	0.33	0.37	0.37	0.34	0.36	0.38	0.33	0.13	0.15	0.33	0.18	0.13	0.46	0.14	0.16	0.32	0.13	0.46	0.42	0.47
cg17484237	84868	HAVCR2	hepatitis A virus cellular receptor 2	5'UTR	opensea	II	R	5	156536107	FALSE				N. K. hypermethylated	N. B. hypomethylated	A_failed-renal-hypermethylation	c 0	0.29	0.14	0.12	0.11	0.11	0.11	0.11	0.04	0.04	0.05	0.04	0.07	0.07	0.07	0.07	0.06	0.06	0.06	0.07	0.04	0.03	0.04	0.05	0.03	0.02	0.12	0.13	0.02	0.02	0.05	0.03	0.11
cg15371617	84868	HAVCR2	hepatitis A virus cellular receptor 2	5'UTR	opensea	II	F	5	156536137	FALSE				N. K. hypermethylated	N. B. hypomethylated	A_failed-renal-hypermethylation	c 0	0.12	0.09	0.09	0.08	0.08	0.08	0.07	0.03	0.02	0.03	0.03	0.03	0.04	0.03	0.03	0.03	0.04	0.04	0.03	0.02	0.02	0.02	0.03	0.01	0.01	0.04	0.04	0.01	0.01	0.02	0.02	0.06
cg19013399	unknown	unknown	unknown	IGR	opensea	II	R	5	159191650	FALSE	TRUE	TRUE		N. K. hypermethylated	N. B. hypomethylated	A_failed-renal-hypermethylation	c 0	0.23	0.19	0.17	0.42	0.29	0.27	0.29	0.12	0.18	0.11	0.17	0.07	0.06	0.08	0.09	0.05	0.11	0.1	0.09	0.09	0.06	0.12	0.1	0.07	0.1	0.05	0.08	0.04	0.06	0.06	0.11	0.05
cg26189303	unknown	unknown	unknown	IGR	opensea	II	R	5	159897910	FALSE		TRUE		N. K. hypermethylated	N. B. hypomethylated	A_failed-renal-hypermethylation	c 0	0.19	0.25	0.44	0.32	0.25	0.38	0.39	0.12	0.11	0.14	0.1	0.07	0.03	0.09	0.07	0.06	0.07	0.07	0.06	0.05	0.06	0.1	0.12	0.03	0.07	0.13	0.14	0.03	0.09	0.08	0.15	0.04
cg02104138	unknown	unknown	unknown	IGR	opensea	II	F	5	163187595	FALSE		TRUE		N. K. hypermethylated	N. B. hypomethylated	A_failed-renal-hypermethylation	c 0	0.31	0.32	0.56	0.49	0.55	0.55	0.22	0.08	0.16	0.09	0.12	0.23	0.24	0.26	0.16	0.16	0.19	0.18	0.12	0.03	0.06	0.07	0.05	0.04	0.05	0.02	0.02	0.03	0.04	0.03	0.02	0.02
cg04730794	1794	DOCK2	dedicator of cytokinesis 2	Body	opensea	II	R	5	169144438	FALSE		TRUE		N. K. hypermethylated	N. B. hypomethylated	A_failed-renal-hypermethylation	c 0	0.4	0.54	0.58	0.71	0.64	0.63	0.67	0.69	0.62	0.51	0.48	0.38	0.18	0.31	0.26	0.24	0.36	0.31	0.29	0.37	0.09	0.34	0.37	0.1	0.51	0.22	0.7	0.12	0.11	0.11	0.06	0.19
cg04822621	3937	LCP2	lymphocyte cytosolic protein 2	1stExon	opensea	II	F	5	169724656	FALSE				N. K. hypermethylated	N. B. hypomethylated	A_failed-renal-hypermethylation	c 0	0.67	0.8	0.82	0.84	0.77	0.84	0.56	0.02	0.01	0.03	0.03	0.04	0.03	0.02	0.03	0.03	0.01	0.02	0.03	0.05	0.07	0.24	0.12	0.1	0.1	0.11	0.09	0.1	0.05	0.04	0.05	0.2
cg23354510	unknown	unknown	unknown	TSS1500	opensea	II	R	5	169757430	FALSE				N. K. hypermethylated	N. B. hypomethylated	A_failed-renal-hypermethylation	c 0	0.75	0.76	0.7	0.77	0.78	0.78	0.66	0.36	0.44	0.45	0.37	0.47	0.34	0.38	0.41	0.37	0.37	0.37	0.39	0.17	0.19	0.51	0.29	0.21	0.38	0.43	0.52	0.16	0.2	0.56	0.21	0.61
cg00191458	unknown	unknown	unknown	TSS1500	opensea	II	F	5	169757859	FALSE				N. K. hypermethylated	N. B. hypomethylated	A_failed-renal-hypermethylation	c 0	0.73	0.69	0.69	0.77	0.82	0.74	0.64	0.1	0.11	0.21	0.16	0.13	0.15	0.21	0.23	0.17	0.11	0.17	0.22	0.08	0.08	0.12	0.13	0.13	0.11	0.14	0.08	0.14	0.09	0.16	0.06	0.49
cg26429629	unknown	unknown	unknown	TSS200	opensea	II	R	5	169758391	FALSE	TRUE			N. K. hypermethylated	N. B. hypomethylated	A_failed-renal-hypermethylation	c 0	0.07	0.07	0.08	0.09	0.1	0.08	0.07	0.03	0.03	0.03	0.03	0.03	0.03	0.03	0.03	0.03	0.04	0.03	0.03	0.01	0.01	0.02	0.02	0.02	0.03	0.01	0.02	0.01	0.01	0.02	0.02	0.02
cg03928874	9450	LY86	lymphocyte antigen 86	3'UTR	opensea	II	R	6	6654898	FALSE				N. K. hypermethylated	N. B. hypomethylated	A_failed-renal-hypermethylation	c 0	0.26	0.29	0.33	0.22	0.18	0.27	0.15	0.08	0.1	0.11	0.13	0.11	0.13	0.13	0.13	0.14	0.13	0.12	0.11	0.07	0.06	0.12	0.09	0.04	0.11	0.11	0.16	0.09	0.09	0.14	0.14	0.03
cg24452128	unknown	unknown	unknown	IGR	island	I	R	6	10390919	TRUE		TRUE		N. K. hypermethylated	N. B. hypomethylated	A_failed-renal-hypermethylation	c 0	0.66	0.53	0.55	0.6	0.62	0.65	0.56	0.21	0.16	0.18	0.2	0.16	0.12	0.16	0.14	0.27	0.28	0.27	0.2	0.33	0.06	0.18	0.12	0.26	0.19	0.23	0.15	0.25	0.09	0.7	0.23	0.13
cg21995304	unknown	unknown	unknown	IGR	shore	I	F	6	10391237	TRUE		TRUE		N. K. hypermethylated	N. B. hypomethylated	A_failed-renal-hypermethylation	c 0	0.4	0.36	0.37	0.33	0.33	0.31	0.32	0.2	0.19	0.18	0.23	0.1	0.16	0.17	0.1	0.2	0.22	0.18	0.16	0.3	0.11	0.16	0.2	0.14	0.16	0.07	0.32	0.11	0.27	0.26	0.3	0.22
cg17754510	unknown	unknown	unknown	IGR	shore	I	F	6	10391412	TRUE		TRUE		N. K. hypermethylated	N. B. hypomethylated	A_failed-renal-hypermethylation	c 0	0.53	0.46	0.52	0.4	0.45	0.45	0.35	0.15	0.05	0.05	0.05	0.04	0.05	0.04	0.05	0.09	0.05	0.08	0.06	0.15	0.11	0.05	0.08	0.07	0.12	0.2	0.11	0.06	0.24	0.17	0.07	0.04
cg10293403	unknown	unknown	unknown	IGR	island	I	R	6	10421670	TRUE				N. K. hypermethylated	N. B. hypomethylated	A_failed-renal-hypermethylation	c 0	0.74	0.68	0.58	0.45	0.61	0.68	0.41	0.13	0.31	0.3	0.31	0.3	0.27	0.26	0.3	0.42	0.36	0.39	0.41	0.45	0.17	0.17	0.19	0.22	0.27	0.31	0.29	0.25	0.31	0.17	0.21	0.22
cg20148850	unknown	unknown	unknown	IGR	shore	I	R	6	10422227	TRUE				N. K. hypermethylated	N. B. hypomethylated	A_failed-renal-hypermethylation	c 0	0.57	0.46	0.51	0.44	0.48	0.47	0.47	0.3	0.34	0.27	0.28	0.28	0.36	0.36	0.3	0.27	0.28	0.31	0.3	0.36	0.31	0.51	0.3	0.36	0.36	0.31	0.21	0.28	0.23	0.38	0.27	0.52
cg05224741	unknown	unknown	unknown	IGR	island	I	F	6	10422322	TRUE				N. K. hypermethylated	N. B. hypomethylated	A_failed-renal-hypermethylation	c 0	0.49	0.49	0.46	0.42	0.43	0.44	0.3	0.04	0.04	0.08	0.07	0.08	0.07	0.08	0.04	0.04	0.07	0.06	0.07	0.12	0.09	0.08	0.12	0.04	0.07	0.04	0.06	0.08	0.1	0.43	0.09	0.07
cg07283896	unknown	unknown	unknown	IGR	opensea	II	F	6	11855283	FALSE		TRUE		N. K. hypermethylated	N. B. hypomethylated	A_failed-renal-hypermethylation	c 0	0.21	0.23	0.14	0.43	0.28	0.35	0.16	0.08	0.11	0.09	0.09	0.07	0.08	0.07	0.08	0.07	0.13	0.07	0.08	0.02	0.03	0.04	0.03	0.03	0.03	0.03	0.04	0.03	0.03	0.03	0.02	0.06
cg05999692	unknown	unknown	unknown	IGR	opensea	II	F	6	23414372	FALSE		TRUE		N. K. hypermethylated	N. B. hypomethylated	A_failed-renal-hypermethylation	c 0	0.26	0.15	0.47	0.24	0.38	0.52	0.15	0.08	0.09	0.1	0.09	0.1	0.09	0.09	0.1	0.09	0.12	0.13	0.1	0.05	0.06	0.37	0.11	0.11	0.1	0.05	0.26	0.04	0.11	0.04	0.04	0.04
cg00579036	8418	CMAHP	cytidine monophospho-N-acetylneuraminic acid hydroxylase, pseudogene	TSS1500	shore	II	R	6	25138551	TRUE	TRUE	TRUE		N. K. hypermethylated	N. B. hypomethylated	A_failed-renal-hypermethylation	c 0	0.12	0.11	0.1	0.1	0.1	0.09	0.09	0.03	0.03	0.03	0.03	0.02	0.02	0.03	0.03	0.03	0.03	0.04	0.03	0.01	0.03	0.02	0.02	0.01	0.01	0.07	0.02	0.01	0.01	0.02	0.06	0.02
cg08588180	8418	CMAHP	cytidine monophospho-N-acetylneuraminic acid hydroxylase, pseudogene	TSS1500	shore	II	R	6	25138905	TRUE	TRUE			N. K. hypermethylated	N. B. hypomethylated	A_failed-renal-hypermethylation	c 0	0.09	0.08	0.05	0.07	0.07	0.07	0.05	0.03	0.03	0.03	0.03	0.03	0.05	0.04	0.03	0.03	0.03	0.04	0.03	0.01	0.02	0.02	0.04	0.01	0.01	0.04	0.01	0.01	0.01	0.01	0.04	0.02
cg22286382	10786	SLC17A3	solute carrier family 17 member 3	TSS1500	opensea	II	R	6	25875233	FALSE				N. K. hypermethylated	N. B. hypomethylated	A_failed-renal-hypermethylation	c 0	0.92	0.73	0.56	0.77	0.72	0.65	0.65	0.13	0.14	0.16	0.09	0.15	0.07	0.07	0.1	0.09	0.05	0.11	0.09	0.08	0.06	0.09	0.09	0.11	0.07	0.11	0.09	0.08	0.1	0.15	0.1	0.79
cg03340878	26212	OR2B6	olfactory receptor family 2 subfamily B member 6	1stExon	opensea	II	R	6	27925166	FALSE				N. K. hypermethylated	N. B. hypomethylated	A_failed-renal-hypermethylation	c 0	0.79	0.75	0.85	0.8	0.84	0.66	0.76	0.46	0.54	0.53	0.36	0.52	0.37	0.38	0.49	0.33	0.34	0.31	0.33	0.25	0.32	0.6	0.45	0.28	0.57	0.66	0.57	0.29	0.1	0.14	0.41	0.09
cg19238521	2880	GPX5	glutathione peroxidase 5	Body	opensea	II	R	6	28497344	FALSE				N. K. hypermethylated	N. B. hypomethylated	A_failed-renal-hypermethylation	c 0	0.72	0.63	0.82	0.73	0.7	0.72	0.66	0.5	0.51	0.45	0.38	0.44	0.32	0.33	0.38	0.34	0.36	0.36	0.28	0.3	0.23	0.29	0.56	0.42	0.54	0.33	0.13	0.34	0.33	0.11	0.57	0.57
[truncated: 46,967 more rows]
[truncated: 6 more columns]

## Sheet: GenesetsForQuery
Gene Sets Queried	Gene Sets Queried	Gene Sets Queried	Gene Sets Queried	Gene Sets Queried	Gene Sets Queried	Gene Sets Queried	Gene Sets Queried	Gene Sets Queried	Gene Sets Queried	Gene Sets Queried	Gene Sets Queried	Gene Sets Queried	Gene Sets Queried	Gene Sets Queried	Gene Sets Queried	Gene Sets Queried	Gene Sets Queried	Gene Sets Queried	Gene Sets Queried	Gene Sets Queried	Gene Sets Queried	Gene Sets Queried	Gene Sets Queried	Gene Sets Queried					Functional Associations of Differntially Methylated Genes
[truncated: 1,013 more rows]
