# Supplementary material for: Integrated Molecular, Genomic, and Clinical Characterization of Pediatric and Adolescent Translocation Renal Cell Carcinoma: A Report from the Children’s Oncology Group
Source: Biomedicines. 2026 Apr 22;14(5):955. doi: 10.3390/biomedicines14050955 (PMC13203954; doi:10.3390/biomedicines14050955)
Supplement: Supplementary file 1 [file biomedicines-14-00955-s001.zip › S T 4.xlsx]

## Sheet: Sheet1
Sample/CellType	CD4_Tcell	NK_cell	M2	M1	DC_cell	T_helper	Treg	CD8_Tcell	memory_CD8_Tcell	P-value	Correlation
PASTEW-0BVJNO	0	0	0.133	0	0.282	0.22	0	0	0.365	0	0.088
PAVEFI-0BVKSO	0	0	0.296	0.202	0	0.139	0.116	0	0.247	0	0.176
PAUBFS-0BVJO7	0	0	0.383	0.153	0	0.141	0.111	0	0.211	0	0.144
PAPTCF-0BVIEK	0	0	0.368	0.146	0	0.15	0.133	0	0.203	0	0.265
PAUJMK-0BVJO8	0	0	0.367	0.223	0	0.083	0.085	0	0.241	0	0.227
PAWHYD-0BVK4R	0	0	0.372	0.162	0	0.15	0.108	0	0.208	0	0.243
PASTTG-0BVJNP	0	0	0.352	0.183	0	0.124	0.119	0	0.221	0	0.234
PATARZ-0BVJNS	0	0	0.312	0.259	0	0.153	0.087	0	0.189	0	0.252
PASVBD-0BVJNR	0	0	0.368	0.159	0	0.153	0.089	0	0.232	0	0.261
PAUKTS-0BVJO9	0	0	0.464	0.175	0	0	0.134	0	0.227	0	0.228
PAVPET-0BVKO1	0	0	0.458	0.143	0	0.007	0.112	0	0.28	0	0.271
PAVFCK-0BVKSP	0	0	0.382	0.196	0	0.064	0.126	0	0.232	0	0.231
PAVUZD-0BVKO5	0	0	0.441	0.171	0	0	0.134	0	0.255	0	0.211
PAPSKN-0BVIEJ	0	0	0.386	0.17	0	0.135	0.069	0	0.24	0	0.249
PAWZMH-0BVK4U	0	0	0.481	0.123	0	0	0.135	0	0.261	0	0.296
PAVYLX-0BVKO7	0	0	0.521	0.086	0	0.051	0.087	0	0.256	0	0.241
PAUTYD-0BVJOB	0	0	0.456	0.078	0	0.145	0.171	0.01	0.141	0	0.285
PATYTY-0BVJO6	0	0	0.443	0.137	0	0.082	0.139	0	0.199	0	0.192
PAWATM-0BVK4Q	0	0	0.447	0.114	0	0.071	0.185	0	0.182	0	0.315
PAVXDC-0BVKO6	0	0	0.527	0.104	0	0.024	0.128	0	0.216	0	0.249
PARJDU-0BVIEM	0	0	0.506	0.174	0	0	0.126	0.005	0.189	0	0.287
PAXKRK-0BVKSU	0	0	0.497	0.074	0	0.083	0.138	0	0.208	0	0.228
PAWFCB-0BVKSQ	0	0	0.479	0.161	0	0.037	0.106	0	0.217	0	0.239
PARPWW-0BVJNM	0	0	0.452	0.102	0	0.118	0.099	0	0.229	0	0.174
PAUVUZ-0BVJOC	0	0	0.44	0.09	0	0.066	0.176	0	0.227	0	0.258
PAWVRL-0BVKSS	0	0	0.535	0.056	0	0.006	0.151	0	0.252	0	0.236
PAVRUV-0BVKO3	0	0	0.492	0.096	0	0.064	0.103	0	0.245	0	0.208
PAPXGS-0BVIEO	0	0	0.447	0.094	0	0.117	0.119	0	0.223	0	0.269
PAWPUV-0BVK4T	0	0	0.503	0.078	0	0.106	0.105	0	0.207	0	0.234
PAWVHG-0BVKSR	0	0	0.515	0.079	0	0.065	0.068	0	0.273	0	0.193
PAXILS-0BVKST	0.017	0	0.519	0.06	0	0	0.179	0	0.225	0	0.208
PATLEX-0BVJNT	0	0	0.454	0.135	0	0.109	0.112	0	0.189	0	0.171
PASUJP-0BVJNQ	0	0	0.472	0.071	0	0.114	0.136	0	0.207	0	0.143
PAUSXY-0BVJOA	0	0	0.48	0.142	0	0	0.11	0	0.268	0	0.196
PAWPIK-0BVK4S	0	0	0.382	0.212	0	0.086	0.134	0	0.186	0	0.251
PAUWNZ-0BVKSN	0	0	0.373	0.177	0	0.083	0.186	0	0.18	0	0.268
