# Supplementary material for: Integrated Molecular, Genomic, and Clinical Characterization of Pediatric and Adolescent Translocation Renal Cell Carcinoma: A Report from the Children’s Oncology Group
Source: Biomedicines. 2026 Apr 22;14(5):955. doi: 10.3390/biomedicines14050955 (PMC13203954; doi:10.3390/biomedicines14050955)
Supplement: Supplementary file 1 [file biomedicines-14-00955-s001.zip › S T 5.txt]

id	Gene type	HGNC symbol	T-Test	p_value	FDR(BH)	k_means_12	Source	TCGA_histoModule	TCGA-CJ-6030-11A-01R-1672-07	TCGA-BQ-5878-11A-01R-1592-07	TCGA-BQ-5879-11A-01R-1592-07	TCGA-BQ-5877-11A-01R-1592-07	TCGA-BQ-5875-11A-01R-1592-07	TCGA-B9-4115-11A-01R-1758-07	TCGA-B0-5712-11A-01R-1672-07	TCGA-CW-5584-11A-01R-1541-07	TCGA-B0-5402-11A-01R-1503-07	TCGA-CJ-5679-11A-01R-1541-07	TCGA-CJ-5676-11A-01R-1541-07	TCGA-CW-5581-11A-01R-1541-07	TCGA-CZ-5451-11A-01R-1503-07	TCGA-KN-8433-11A-01R-2315-07	TCGA-CZ-4864-11A-01R-1503-07	TCGA-KL-8329-11A-01R-2315-07	TCGA-CJ-5689-11A-01R-1541-07	TCGA-CZ-5463-11A-01R-1503-07	TCGA-B0-5711-11A-01R-1672-07	TCGA-CJ-5672-11A-01R-1541-07	TCGA-B0-5703-11A-01R-1541-07	TCGA-KN-8428-11A-01R-2315-07	TCGA-KO-8415-11A-01R-2315-07	TCGA-A3-3387-11A-01R-1541-07	TCGA-B0-5697-11A-01R-1541-07	TCGA-B0-5699-11A-01R-1541-07	TCGA-CW-5589-11A-01R-1541-07	TCGA-B0-5709-11A-01R-1541-07	TCGA-CJ-5677-11A-01R-1541-07	TCGA-A3-3358-11A-01R-1541-07	TCGA-CZ-5984-11A-01R-1672-07	TCGA-CZ-5466-11A-01R-1503-07	TCGA-B0-5691-11A-01R-1541-07	TCGA-B0-5694-11A-01R-1541-07	TCGA-B0-5701-11A-01R-1541-07	TCGA-B0-5705-11A-01R-1541-07	TCGA-CW-5580-11A-02R-1672-07	TCGA-CZ-5461-11A-01R-1503-07	TCGA-CZ-5465-11A-01R-1503-07	TCGA-CZ-5457-11A-01R-1503-07	TCGA-CZ-5469-11A-01R-1503-07
Source	na	na	na	na	na	na	na	na	counts_all_KIRC	counts_all_KIRP	counts_all_KIRP	counts_all_KIRP	counts_all_KIRP	counts_all_KIRP	counts_all_KIRC	counts_all_KIRC	counts_all_KIRC	counts_all_KIRC	counts_all_KIRC	counts_all_KIRC	counts_all_KIRC	counts_all_KICH	counts_all_KIRC	counts_all_KICH	counts_all_KIRC	counts_all_KIRC	counts_all_KIRC	counts_all_KIRC	counts_all_KIRC	counts_all_KICH	counts_all_KICH	counts_all_KIRC	counts_all_KIRC	counts_all_KIRC	counts_all_KIRC	counts_all_KIRC	counts_all_KIRC	counts_all_KIRC	counts_all_KIRC	counts_all_KIRC	counts_all_KIRC	counts_all_KIRC	counts_all_KIRC	counts_all_KIRC	counts_all_KIRC	counts_all_KIRC	counts_all_KIRC	counts_all_KIRC	counts_all_KIRC
Count_sum	na	na	na	na	na	na	na	na	325889.01	276011.99	305430.97	238411	263007.01	185899.02	177445.02	189196.01	189158.01	204794.99	208913.01	183483.99	244781	158031.01	178327.01	165631.01	130920	166625	181662.01	210511.99	217167.99	163897	134284	137873	133611	141414	177019	166627.01	156565	164186.01	153364.99	139956	172191.01	149649.99	155757.01	161370.01	172863.98	139179.96	139753	171174	238758
SourceV1	na	na	na	na	na	na	na	na	counts_all_KIRC	counts_all_KIRP	counts_all_KIRP	counts_all_KIRP	counts_all_KIRP	counts_all_KIRP	counts_all_KIRC	counts_all_KIRC	counts_all_KIRC	counts_all_KIRC	counts_all_KIRC	counts_all_KIRC	counts_all_KIRC	counts_all_KICH	counts_all_KIRC	counts_all_KICH	counts_all_KIRC	counts_all_KIRC	counts_all_KIRC	counts_all_KIRC	counts_all_KIRC	counts_all_KICH	counts_all_KICH	counts_all_KIRC	counts_all_KIRC	counts_all_KIRC	counts_all_KIRC	counts_all_KIRC	counts_all_KIRC	counts_all_KIRC	counts_all_KIRC	counts_all_KIRC	counts_all_KIRC	counts_all_KIRC	counts_all_KIRC	counts_all_KIRC	counts_all_KIRC	counts_all_KIRC	counts_all_KIRC	counts_all_KIRC	counts_all_KIRC
idS_v	na	na	na	na	na	na	na	na	TCGA-CJ-6030-11A_01R-1672-07	TCGA-BQ-5878-11A_01R-1592-07	TCGA-BQ-5879-11A_01R-1592-07	TCGA-BQ-5877-11A_01R-1592-07	TCGA-BQ-5875-11A_01R-1592-07	TCGA-B9-4115-11A_01R-1758-07	TCGA-B0-5712-11A_01R-1672-07	TCGA-CW-5584-11A_01R-1541-07	TCGA-B0-5402-11A_01R-1503-07	TCGA-CJ-5679-11A_01R-1541-07	TCGA-CJ-5676-11A_01R-1541-07	TCGA-CW-5581-11A_01R-1541-07	TCGA-CZ-5451-11A_01R-1503-07	TCGA-KN-8433-11A_01R-2315-07	TCGA-CZ-4864-11A_01R-1503-07	TCGA-KL-8329-11A_01R-2315-07	TCGA-CJ-5689-11A_01R-1541-07	TCGA-CZ-5463-11A_01R-1503-07	TCGA-B0-5711-11A_01R-1672-07	TCGA-CJ-5672-11A_01R-1541-07	TCGA-B0-5703-11A_01R-1541-07	TCGA-KN-8428-11A_01R-2315-07	TCGA-KO-8415-11A_01R-2315-07	TCGA-A3-3387-11A_01R-1541-07	TCGA-B0-5697-11A_01R-1541-07	TCGA-B0-5699-11A_01R-1541-07	TCGA-CW-5589-11A_01R-1541-07	TCGA-B0-5709-11A_01R-1541-07	TCGA-CJ-5677-11A_01R-1541-07	TCGA-A3-3358-11A_01R-1541-07	TCGA-CZ-5984-11A_01R-1672-07	TCGA-CZ-5466-11A_01R-1503-07	TCGA-B0-5691-11A_01R-1541-07	TCGA-B0-5694-11A_01R-1541-07	TCGA-B0-5701-11A_01R-1541-07	TCGA-B0-5705-11A_01R-1541-07	TCGA-CW-5580-11A_02R-1672-07	TCGA-CZ-5461-11A_01R-1503-07	TCGA-CZ-5465-11A_01R-1503-07	TCGA-CZ-5457-11A_01R-1503-07	TCGA-CZ-5469-11A_01R-1503-07
idS	na	na	na	na	na	na	na	na	TCGA-CJ-6030-11A	TCGA-BQ-5878-11A	TCGA-BQ-5879-11A	TCGA-BQ-5877-11A	TCGA-BQ-5875-11A	TCGA-B9-4115-11A	TCGA-B0-5712-11A	TCGA-CW-5584-11A	TCGA-B0-5402-11A	TCGA-CJ-5679-11A	TCGA-CJ-5676-11A	TCGA-CW-5581-11A	TCGA-CZ-5451-11A	TCGA-KN-8433-11A	TCGA-CZ-4864-11A	TCGA-KL-8329-11A	TCGA-CJ-5689-11A	TCGA-CZ-5463-11A	TCGA-B0-5711-11A	TCGA-CJ-5672-11A	TCGA-B0-5703-11A	TCGA-KN-8428-11A	TCGA-KO-8415-11A	TCGA-A3-3387-11A	TCGA-B0-5697-11A	TCGA-B0-5699-11A	TCGA-CW-5589-11A	TCGA-B0-5709-11A	TCGA-CJ-5677-11A	TCGA-A3-3358-11A	TCGA-CZ-5984-11A	TCGA-CZ-5466-11A	TCGA-B0-5691-11A	TCGA-B0-5694-11A	TCGA-B0-5701-11A	TCGA-B0-5705-11A	TCGA-CW-5580-11A	TCGA-CZ-5461-11A	TCGA-CZ-5465-11A	TCGA-CZ-5457-11A	TCGA-CZ-5469-11A
Case ID	na	na	na	na	na	na	na	na	TCGA-CJ-6030	TCGA-BQ-5878	TCGA-BQ-5879	TCGA-BQ-5877	TCGA-BQ-5875	TCGA-B9-4115	TCGA-B0-5712	TCGA-CW-5584	TCGA-B0-5402	TCGA-CJ-5679	TCGA-CJ-5676	TCGA-CW-5581	TCGA-CZ-5451	TCGA-KN-8433	TCGA-CZ-4864	TCGA-KL-8329	TCGA-CJ-5689	TCGA-CZ-5463	TCGA-B0-5711	TCGA-CJ-5672	TCGA-B0-5703	TCGA-KN-8428	TCGA-KO-8415	TCGA-A3-3387	TCGA-B0-5697	TCGA-B0-5699	TCGA-CW-5589	TCGA-B0-5709	TCGA-CJ-5677	TCGA-A3-3358	TCGA-CZ-5984	TCGA-CZ-5466	TCGA-B0-5691	TCGA-B0-5694	TCGA-B0-5701	TCGA-B0-5705	TCGA-CW-5580	TCGA-CZ-5461	TCGA-CZ-5465	TCGA-CZ-5457	TCGA-CZ-5469
Project ID	na	na	na	na	na	na	na	na	TCGA-KIRC	TCGA-KIRP	TCGA-KIRP	TCGA-KIRP	TCGA-KIRP	TCGA-KIRP	TCGA-KIRC	TCGA-KIRC	TCGA-KIRC	TCGA-KIRC	TCGA-KIRC	TCGA-KIRC	TCGA-KIRC	TCGA-KICH	TCGA-KIRC	TCGA-KICH	TCGA-KIRC	TCGA-KIRC	TCGA-KIRC	TCGA-KIRC	TCGA-KIRC	TCGA-KICH	TCGA-KICH	TCGA-KIRC	TCGA-KIRC	TCGA-KIRC	TCGA-KIRC	TCGA-KIRC	TCGA-KIRC	TCGA-KIRC	TCGA-KIRC	TCGA-KIRC	TCGA-KIRC	TCGA-KIRC	TCGA-KIRC	TCGA-KIRC	TCGA-KIRC	TCGA-KIRC	TCGA-KIRC	TCGA-KIRC	TCGA-KIRC
Project	na	na	na	na	na	na	na	na	TCGA-Kidney	TCGA-Kidney	TCGA-Kidney	TCGA-Kidney	TCGA-Kidney	TCGA-Kidney	TCGA-Kidney	TCGA-Kidney	TCGA-Kidney	TCGA-Kidney	TCGA-Kidney	TCGA-Kidney	TCGA-Kidney	TCGA-Kidney	TCGA-Kidney	TCGA-Kidney	TCGA-Kidney	TCGA-Kidney	TCGA-Kidney	TCGA-Kidney	TCGA-Kidney	TCGA-Kidney	TCGA-Kidney	TCGA-Kidney	TCGA-Kidney	TCGA-Kidney	TCGA-Kidney	TCGA-Kidney	TCGA-Kidney	TCGA-Kidney	TCGA-Kidney	TCGA-Kidney	TCGA-Kidney	TCGA-Kidney	TCGA-Kidney	TCGA-Kidney	TCGA-Kidney	TCGA-Kidney	TCGA-Kidney	TCGA-Kidney	TCGA-Kidney
Sample_Histology	na	na	na	na	na	na	na	na	Kidney normal tissue	Kidney normal tissue	Kidney normal tissue	Kidney normal tissue	Kidney normal tissue	Kidney normal tissue	Kidney normal tissue	Kidney normal tissue	Kidney normal tissue	Kidney normal tissue	Kidney normal tissue	Kidney normal tissue	Kidney normal tissue	Kidney normal tissue	Kidney normal tissue	Kidney normal tissue	Kidney normal tissue	Kidney normal tissue	Kidney normal tissue	Kidney normal tissue	Kidney normal tissue	Kidney normal tissue	Kidney normal tissue	Kidney normal tissue	Kidney normal tissue	Kidney normal tissue	Kidney normal tissue	Kidney normal tissue	Kidney normal tissue	Kidney normal tissue	Kidney normal tissue	Kidney normal tissue	Kidney normal tissue	Kidney normal tissue	Kidney normal tissue	Kidney normal tissue	Kidney normal tissue	Kidney normal tissue	Kidney normal tissue	Kidney normal tissue	Kidney normal tissue
Sample_Tissue	na	na	na	na	na	na	na	na	Kidney	Kidney	Kidney	Kidney	Kidney	Kidney	Kidney	Kidney	Kidney	Kidney	Kidney	Kidney	Kidney	Kidney	Kidney	Kidney	Kidney	Kidney	Kidney	Kidney	Kidney	Kidney	Kidney	Kidney	Kidney	Kidney	Kidney	Kidney	Kidney	Kidney	Kidney	Kidney	Kidney	Kidney	Kidney	Kidney	Kidney	Kidney	Kidney	Kidney	Kidney
Sample_Type	na	na	na	na	na	na	na	na	Solid Tissue Normal	Solid Tissue Normal	Solid Tissue Normal	Solid Tissue Normal	Solid Tissue Normal	Solid Tissue Normal	Solid Tissue Normal	Solid Tissue Normal	Solid Tissue Normal	Solid Tissue Normal	Solid Tissue Normal	Solid Tissue Normal	Solid Tissue Normal	Solid Tissue Normal	Solid Tissue Normal	Solid Tissue Normal	Solid Tissue Normal	Solid Tissue Normal	Solid Tissue Normal	Solid Tissue Normal	Solid Tissue Normal	Solid Tissue Normal	Solid Tissue Normal	Solid Tissue Normal	Solid Tissue Normal	Solid Tissue Normal	Solid Tissue Normal	Solid Tissue Normal	Solid Tissue Normal	Solid Tissue Normal	Solid Tissue Normal	Solid Tissue Normal	Solid Tissue Normal	Solid Tissue Normal	Solid Tissue Normal	Solid Tissue Normal	Solid Tissue Normal	Solid Tissue Normal	Solid Tissue Normal	Solid Tissue Normal	Solid Tissue Normal
Comparison	na	na	na	na	na	na	na	na	B	B	B	B	B	B	B	B	B	B	B	B	B	B	B	B	B	B	B	B	B	B	B	B	B	B	B	B	B	B	B	B	B	B	B	B	B	B	B	B	B
k_means_12	na	na	na	na	na	na	na	na	7	7	7	7	7	7	7	7	7	7	7	7	7	7	7	7	7	7	7	7	7	7	7	7	7	7	7	7	7	7	10	7	10	10	7	10	10	7	7	7	7
TopHistoClusters_2906	na	na	na	na	na	na	na	na	N 1	N 1	N 1	N 1	N 1	N 1	N 1	N 1	N 1	N 1	N 1	N 1	N 1	N 2	N 1	N 2	N 1	N 1	N 1	N 1	R Pap 3	N 2	N 3	N 1	N 1	N 1	N 1	N 1	N 1	N 1	N 4	N 1	N 4	N 4	N 1	N 3	N 3	N 1	N 1	N 1	N 1
ENSG00000170381	protein_coding	SEMA3E	-21.82	0	0	5	ClearCell_top1k	A	5.07	4.12	5.39	4.98	4.78	6.11	4.51	5.24	5.42	5.25	5.89	6.03	5.68	6.27	6.59	6.02	3.11	5.86	5.82	5	5.07	6.22	5.63	6	7.46	6.41	6.34	5.81	5.02	6.95	6.41	4.84	5.78	5.92	6.12	6.05	6.46	5.49	6.54	5.66	5.31
ENSG00000133124	protein_coding	IRS4	-21.59	0	0	5	ClearCell_top1k	A	3.76	4.91	4.77	2.38	4.32	5.06	5.85	4.53	0	3.43	3.96	3.57	4.15	5.03	3.61	4.71	4.58	6.07	6.07	6.27	4.9	4.98	6.5	4.06	4.95	5.7	4.87	5.21	5.3	5.23	4.76	4.49	5.74	4.8	4.74	6.14	6.55	5.46	5.87	3.7	5.11
ENSG00000267166	transcribed_unprocessed_pseudogene	ENSG00000267166	-21.51	0	0	5	ClearCell_top1k	A	4.03	3.57	2.1	4.46	4.24	3.56	3.64	3.53	4.47	2.56	4.55	3.57	3.73	2.87	4.86	3.71	3.11	4.25	3.59	4.38	4.28	4.94	3.83	3.95	4.95	5.02	4.32	3.7	3.78	4.27	5.07	3.93	3.6	3.21	3.87	3.95	4.07	4.5	0	3.68	2.38
ENSG00000120094	protein_coding	HOXB1	-21.25	0	0	5	ClearCell_top1k	A	4.03	3.04	2.92	4.15	3.11	5.27	3.62	4.08	3.53	2.56	4.33	4.82	4.42	4.32	4.86	4.26	5.29	3.7	4.83	2.52	3.89	4.27	3.99	4.51	4.95	5.44	5.34	4.25	4.73	3.72	3.81	4.49	3.66	4.79	5.05	2.85	2.76	3.94	3.94	4.61	3.23
ENSG00000147613	protein_coding	PSKH2	-20.49	0	0	5	ClearCell_top1k	A	2.84	3.04	0	0	3.11	2.67	2.73	2.65	4.08	0	5.11	2.69	0	3.77	4.55	4.26	4.98	2.81	2.7	0	3.35	3.72	0	5.22	3.08	3.01	3.62	2.81	2.89	5.23	2.91	3.03	0	3.84	3.79	4.29	3.65	3.03	0	4.21	0
ENSG00000131951	protein_coding	LRRC9	-20.41	0	0	5	ClearCell_top1k	A	5.54	5.56	5.4	4.67	5.53	5.91	6.29	3.6	4.52	5.22	5.78	6.26	5.6	6.03	5.9	5.82	5.76	6.43	5.65	6.14	6.33	5.67	6.16	6.22	6.03	6.34	5.33	6.35	6.51	5.58	6.37	6.24	5.99	6.26	6.39	6.29	6.04	6.57	6.33	5.26	6.08
ENSG00000074803	protein_coding	SLC12A1	-20.3	0	0	5	ClearCell_top1k	A	10.16	9.1	9.88	8.52	10.35	11.01	9.11	7.54	8.34	9.51	9.51	11.2	11.02	12.69	8.83	9.43	10.56	11.62	11.93	11.89	11.93	9.94	11.23	6.78	9.02	9.73	10.36	8.95	7.54	8.88	7.47	7.6	7.41	6.09	9.97	9.86	9.51	10.29	10.28	11.28	11.67
ENSG00000179270	protein_coding	PCARE	-20.07	0	0	5	ClearCell_top1k	A	3.35	2.21	0	4.46	2.26	4.1	5.53	3.53	0	2.56	3.94	0	3.2	5.28	5.11	0	4.02	4.25	5.09	4.63	2.49	4.67	3.08	3.95	3.08	3.92	3.62	3.7	4.33	4.27	2.91	4.89	5.16	4.4	5.05	4.29	4.9	5.21	3.03	0	3.23
ENSG00000101349	protein_coding	PAK5	-20.02	0	0	5	ClearCell_top1k	A	2.84	0	0	3.23	3.63	4.49	4.56	4.47	3.53	4.36	4.64	0	0	5.5	5.11	2.82	4.58	0	5.09	4.63	3.35	2.83	4.54	5.69	4.55	4.87	4.87	2.81	0	4.66	0	4.49	2.77	3.84	5.71	5	2.76	5.21	3.94	4.21	3.23
ENSG00000150361	protein_coding	KLHL1	-19.8	0	0	5	ClearCell_top1k	A	3.35	3.95	4.12	3.76	3.63	4.1	2.73	3.53	4.08	3.43	4.89	4.12	4.12	5.28	4.16	4.65	3.11	2.81	3.59	3.39	4.28	3.72	5.26	3.95	4.95	4.47	3.62	3.7	4.73	5.45	4.76	0	4.2	3.84	5.52	5	4.9	4.5	3.03	0	0
ENSG00000147481	protein_coding	SNTG1	-19.7	0	0	5	ClearCell_top1k	A	4.28	5.28	5.32	5.71	4.8	4.67	5.35	5.45	4.78	6.13	4.64	5.07	4.68	5.32	6.42	4.96	5.55	4.25	4.83	6.24	5.72	6.2	6.37	6.42	6.37	6.54	5.7	5.62	5.7	6	5.39	5.8	6.39	6.35	6.53	6.13	5.05	6.05	5.48	5.05	5.14
ENSG00000113946	protein_coding	CLDN16	-15.3	0	0	5	ClearCell_top1k	A	7.49	5.78	5.84	5.96	7.46	7.64	7.43	6.83	6.73	7.41	7.86	8.72	8.59	8.62	6.6	6.37	8.01	7.82	8.28	7.72	8.54	7.75	7.44	6.71	7.42	7.08	7.75	7.17	5.93	6.93	5.6	5.9	6.3	4.04	6.35	7.13	6.97	6.45	5.21	4.61	6.25
ENSG00000138083	protein_coding	SIX3	-15.29	0	0	5	ClearCell_top1k	A	2.84	3.57	3.59	4.46	2.26	5.06	4.56	3.53	3.53	4.67	3.94	4.12	3.2	3.77	4.55	5.22	5.15	0	4.13	4.88	3.89	5.58	4.54	3.95	3.08	3.01	3.62	4.64	3.78	4.66	4.36	3.93	4.2	4.79	4.34	3.74	4.2	5.21	3.03	4.21	4.15
ENSG00000131808	protein_coding	FSHB	-15.28	0	0	5	ClearCell_top1k	A	2.02	2.21	2.92	0	2.26	3.56	2.73	0	0	2.56	2.53	2.69	2.35	2.87	4.55	0	0	2.81	4.83	3.93	3.35	0	3.99	0	0	3.92	3.62	2.81	0	4.27	2.91	3.03	2.77	0	5.05	2.85	2.76	0	4.49	0	3.23
ENSG00000174514	protein_coding	MFSD4A	-15.21	0	0	5	ClearCell_top1k	A	6.08	6.79	6.87	5.9	7.52	8.03	4.97	4.08	6.15	5.66	5.79	7.36	5.91	6.88	5.72	5.23	6.82	7.22	8.15	8.06	7.6	5.94	6.75	5.81	6.32	6.14	6.25	5.81	3.81	6.03	5.56	5.08	5.38	4.01	6.42	6.28	7.06	5.88	7.18	7.6	8.22
ENSG00000149972	protein_coding	CNTN5	-15.19	0	0	5	ClearCell_top1k	A	4.49	4.51	3.44	4.92	4.32	5.06	4.56	5.75	4.47	5.77	4.33	5.48	5.52	5.86	3.61	5.94	5.55	4.64	3.59	3.93	5.05	4.67	4.94	6.05	5.74	5.18	5.34	5.62	5.87	4.98	5.9	4.89	5.38	5.58	4.74	4.29	5.16	4.5	4.89	2.77	4.15
ENSG00000198739	protein_coding	LRRTM3	-15.14	0	0	5	ClearCell_top1k	A	3.35	3.95	2.92	2.38	4.02	5.27	4.87	2.65	4.47	4.36	2.53	4.12	3.73	3.77	4.16	0	4.02	4.95	4.13	3.39	5.05	5.64	4.94	3.04	0	4.47	3.27	3.7	5.51	3.72	4.36	3.93	5.57	5.36	5.05	5.25	5.16	3.03	3.94	2.77	3.76
ENSG00000166589	protein_coding	CDH16	-14.48	0	0	5	ClearCell_top1k	A	9.05	8.76	8.84	8.43	9.12	8.91	6.32	6.01	6.33	5.77	6.86	7.04	6.44	6.01	6.67	4.96	6.65	7.59	7.93	7.75	8.23	6.33	5.26	6.46	7.77	7.08	7.83	5.93	7.01	6.33	7.84	6.44	7.45	7.5	7.6	7.17	7.96	7.18	7.1	7.46	6.67
ENSG00000163394	protein_coding	CCKAR	-14.47	0	0	5	ClearCell_top1k	A	4.03	2.21	2.1	3.23	2.26	3.56	4.16	2.65	4.47	0	2.53	4.12	0	0	4.55	3.71	3.11	0	3.59	3.39	3.89	2.83	3.99	3.04	4	4.47	4.17	3.7	4.33	3.72	2.91	3.03	4.6	2.94	2.89	0	4.2	3.03	4.89	0	2.38
ENSG00000047936	protein_coding	ROS1	-14.45	0	0	5	ClearCell_top1k	A	5.8	5.86	5.35	5.44	4.88	5.96	6.24	6.53	5.96	5.82	6.15	6.17	5.64	5.5	6.32	5.56	6.17	4.25	0	4.37	5.16	6.3	6.68	5.48	6.11	5.68	5.98	6.44	5.52	6.12	6.35	6.11	6.08	5.48	4.52	4.69	3.88	4.98	4.52	4.94	4.96
ENSG00000260139	transcribed_unprocessed_pseudogene	CSPG4P13	-14.45	0	0	5	ClearCell_top1k	A	4.86	3.57	3.84	4.19	4.32	4.1	3.82	4.78	4.08	3.97	4.87	5.48	4.35	5.43	4.62	5.17	5.29	2.81	4.74	3.93	4.28	4.95	5.51	4.91	5.52	4.31	5.29	5.21	4.96	5.45	5.69	4.89	5.57	5.36	5.47	5	3.7	4.75	5.46	2.77	4.06
ENSG00000126733	protein_coding	DACH2	-14.44	0	0	5	ClearCell_top1k	A	4.96	4.72	4.58	3.76	3.11	4.49	5.34	5.25	4.78	4.36	5.11	5.07	3.2	5.8	6.09	2.82	5.59	4.25	4.44	4.88	5.05	4.61	5.92	6.09	5.74	5.94	0	5.78	4.73	6.11	6.05	5.2	3.66	5.65	4.74	2.85	6.01	6.04	3.03	4.97	4.46
ENSG00000124233	protein_coding	SEMG1	-14.31	0	0	5	ClearCell_top1k	A	2.02	2.21	3.23	2.38	2.26	4.1	4.56	2.65	4.08	0	0	2.69	0	3.77	3.61	4.96	4.58	3.7	3.59	4.32	2.49	4.27	3.99	4.51	3.08	0	3.62	4.25	3.78	0	3.81	3.03	2.77	3.84	2.89	4.29	0	3.03	3.03	3.66	2.38
ENSG00000165349	protein_coding	SLC7A3	-14.3	0	0	5	ClearCell_top1k	A	3.35	3.95	2.92	4.15	3.11	0	4.87	0	2.65	2.56	3.4	4.51	2.35	3.77	4.16	2.82	4.02	2.81	4.13	3.39	0	0	0	3.95	4.55	3.01	3.62	3.7	0	4.27	3.81	3.03	2.77	3.84	4.34	5	4.2	3.03	4.49	3.66	2.38
ENSG00000164853	protein_coding	UNCX	-14.27	0	0	5	ClearCell_top1k	A	3.35	2.21	0	0	2.26	4.8	4.16	0	3.53	2.56	2.53	2.69	0	3.77	2.72	2.82	0	2.81	2.7	3.39	0	3.72	4.54	0	0	0	2.73	2.81	3.78	0	3.81	0	0	3.84	0	3.74	4.2	3.03	4.89	0	0
ENSG00000213708	unprocessed_pseudogene	SLC16A14P1	-14.22	0	0	5	ClearCell_top1k	A	2.02	3.04	2.1	2.38	3.11	3.56	0	2.65	2.65	2.56	0	2.69	2.35	2.87	0	0	0	2.81	4.13	3.39	2.49	0	3.99	3.04	0	0	2.73	2.81	2.89	2.83	2.91	3.03	2.77	2.94	0	0	4.2	3.03	4.49	3.66	0
ENSG00000196616	protein_coding	ADH1B	-14.01	0	0	5	ClearCell_top1k	A	6.61	6.32	5.99	5.79	7.14	6.99	8.65	7.7	7.8	7.39	6.6	6.53	6.9	6.7	6.85	5.95	7.53	7.7	7.33	6.87	6.87	6.69	7.51	6.34	4.79	6.64	6.83	5.81	6.01	7.02	6.83	5.86	5.86	6.21	7.67	5.93	5.89	6.67	6.84	8.89	6.98
ENSG00000188729	protein_coding	OSTN	-13.97	0	0	5	ClearCell_top1k	A	4.03	0	4.58	2.38	3.63	4.1	3.62	2.65	4.08	3.43	4.33	5.07	3.2	4.32	3.61	3.71	4.98	4.25	3.59	3.39	3.35	3.72	5.26	4.51	4.55	4.47	2.73	5.21	3.78	4.27	3.81	3.03	4.91	4.4	3.79	2.85	2.76	5.21	4.89	4.21	3.23
ENSG00000161992	protein_coding	PRR35	-13.91	0	0	5	ClearCell_top1k	A	3.35	4.26	3.82	3.23	3.63	2.67	4.87	3.53	2.65	3.43	2.53	3.57	2.35	4.32	0	2.82	4.98	2.81	2.7	4.88	3.89	4.27	3.08	4.51	4	3.92	3.62	2.81	4.73	3.72	2.91	0	0	3.84	4.74	4.29	3.65	4.89	3.94	0	3.23
ENSG00000179083	protein_coding	FAM133A	-13.86	0	0	5	ClearCell_top1k	A	3.35	3.04	2.1	2.38	4.32	4.49	0	2.65	2.65	3.97	4.33	2.69	3.2	2.87	4.16	2.82	4.58	4.64	4.83	4.63	4.26	3.72	3.08	3.04	5.93	3.01	3.62	4.64	3.78	4.27	4.36	4.89	5.88	3.84	4.74	4.29	4.59	5.21	4.49	3.66	4.46
ENSG00000070193	protein_coding	FGF10	-13.86	0	0	5	ClearCell_top1k	A	4.31	5.05	4.41	4.46	4.08	4.85	4.2	5.69	2.71	4.52	5.48	5.33	4.79	5.55	5.54	5.96	5	4.67	5.54	5.15	5.28	5.26	5.69	5.91	6.19	5.36	5.35	5.64	5.39	5.25	5.98	5.02	5.19	5.13	2.89	5.31	4.25	3.03	3.14	4.97	4.51
ENSG00000281879	protein_coding	ABO	-13.81	0	0	5	ClearCell_top1k	A	8.39	9.15	7.22	6.71	7.88	8.34	6.19	6.78	8.91	8.78	8.94	8.56	7.35	7.01	9.8	7.39	8.39	8.09	8.92	9.87	8.69	6.93	7.99	7.08	9.04	8.39	8.95	8.73	9.36	7.36	7.36	8.2	8.21	8.91	9.02	9.54	9.9	10.06	9.36	8.27	10.07
ENSG00000172005	protein_coding	MAL	-13.79	0	0	5	ClearCell_top1k	A	6.86	7.22	6.97	6.79	8.28	7.34	4.87	5.32	4.08	4.67	5.06	5.07	4.91	4.72	5.33	0	5.29	4.64	4.83	5.1	6.51	4.27	4.22	3.95	5.74	5.18	5.34	4.95	2.89	4.76	4.9	5.86	4.91	5.39	5.03	5.25	4.2	5.46	5.46	6.73	6.01
ENSG00000152932	protein_coding	RAB3C	-13.77	0	0	5	ClearCell_top1k	A	4.84	5.5	5.09	5.11	5.78	5.78	4.59	5.45	5.9	5.51	5.63	6.06	5.99	5.04	5.38	6.22	6.54	6	5.31	5.54	5.93	6.44	6.09	6.46	6.73	4.53	5.38	6.42	5.31	6.53	6.72	6.58	6.46	6.56	5.73	6.14	5.73	4.94	5.68	5.92	5.86
ENSG00000232517	transcribed_unitary_pseudogene	CSPG4BP	-13.24	0	0	5	ClearCell_top1k	A	4.49	4.51	4.58	4.71	3.63	4.8	5.12	4.78	5.6	4.92	4.64	5.65	4.89	4.32	5.69	5.44	5.55	5.21	5.3	4.88	4.59	3.72	6.09	5.69	5.52	6.01	5.12	4.95	5.3	5.45	6.18	5.86	5.88	5.58	5.05	4.69	4.9	5.87	5.86	5.39	4.92
ENSG00000139304	protein_coding	PTPRQ	-13.23	0	0	5	ClearCell_top1k	A	5.46	4.51	2.92	5.42	4.97	5.78	5.84	6.01	4.78	5.32	5.61	5.48	4.67	6.27	6.31	5.62	5.96	5.43	5.09	5.86	5.56	5.81	6.37	6.57	6.38	6.64	5.7	5.21	5.3	7.14	4.76	5.86	5.57	5.93	6.16	6.11	4.9	5.87	3.94	0	0
ENSG00000172461	protein_coding	FUT9	-13.2	0	0	5	ClearCell_top1k	A	3.75	3.59	2.93	4.18	5.76	6.35	5.35	4.08	4.47	3.97	2.54	6.18	4.43	6.61	5.11	3.79	6.99	6.22	5.5	6.51	6.43	3.75	7.17	3.96	3.09	6.18	2.73	4.3	6.18	6.8	5.34	5.48	6.56	5.77	6.78	6.56	6.27	5.55	3.03	6.61	5.44
ENSG00000180772	protein_coding	AGTR2	-13.19	0	0	5	ClearCell_top1k	A	3.73	3.95	2.1	3.76	3.63	0	0	4.08	2.65	4.67	4.64	2.69	3.73	0	4.16	3.71	3.11	3.7	3.59	3.93	3.89	4.27	0	3.95	4.95	5.18	0	4.64	3.78	3.72	4.36	5.2	0	5.1	3.79	5	4.2	4.5	4.89	4.61	2.38
ENSG00000204518	protein_coding	AADACL4	-13.16	0	0	5	ClearCell_top1k	A	3.73	2.21	2.92	3.76	4.02	3.56	3.62	2.65	0	0	3.4	0	3.2	0	3.61	2.82	4.58	4.64	3.59	2.52	2.49	0	3.99	3.95	3.08	3.01	4.17	2.81	2.89	3.72	3.81	3.03	2.77	3.84	2.89	2.85	3.65	3.03	4.89	2.77	0
ENSG00000268223	protein_coding	ARL14EPL	-13.14	0	0	5	ClearCell_top1k	A	2.84	3.57	2.1	3.76	3.11	3.56	2.73	0	4.47	3.43	2.53	0	3.2	3.77	4.16	3.71	4.02	0	3.59	2.52	2.49	2.83	3.99	0	0	3.92	3.62	2.81	3.78	2.83	0	4.49	4.2	4.4	4.34	3.74	0	3.94	3.03	2.77	2.38
ENSG00000163377	protein_coding	TAFA4	-13.12	0	0	5	ClearCell_top1k	A	4.03	3.95	2.92	3.23	0	2.67	4.16	0	3.53	3.97	3.94	3.57	3.2	4.72	4.55	3.71	4.58	2.81	3.59	3.39	2.49	2.83	3.99	5.48	4.95	3.92	3.62	3.7	2.89	0	2.91	0	4.2	2.94	4.34	5	3.65	3.03	0	2.77	2.38
ENSG00000159495	protein_coding	TGM7	-13.09	0	0	5	ClearCell_top1k	A	2.02	3.04	2.92	3.23	3.11	0	3.62	2.65	2.65	3.97	2.53	2.69	2.35	3.77	2.72	0	0	0	0	2.52	0	2.83	3.08	3.04	3.08	3.01	2.73	3.7	3.78	3.72	0	0	3.66	2.94	0	4.29	2.76	3.03	3.03	4.21	3.23
ENSG00000117069	protein_coding	ST6GALNAC5	-12.98	0	0	5	ClearCell_top1k	A	4.84	3.57	4.77	4.92	4.79	4.8	4.16	2.65	4.78	4.67	5.61	4.82	4.67	5.28	4.55	5.22	5.55	2.81	3.59	4.88	4.59	5.81	5.73	4.51	4	4.87	5.34	5.62	5.04	5.23	4.76	5.2	5.16	5.36	3.79	4.29	6.36	5.21	3.94	4.21	4.46
ENSG00000196139	protein_coding	AKR1C3	-11.45	0	0	NaN	Chromophobe_top1k	A	5.79	6.26	6.65	6.24	5.6	6.17	4.87	4.47	4.47	5.14	5.69	4.51	5.52	3.77	6.35	4.65	3.11	3.7	5.54	4.63	4.84	4.67	4.94	6.34	6.1	5.85	6.1	5.43	5.3	6.53	5.54	6.66	5.64	5.93	4.42	4.29	4.2	5.21	4.49	5.58	3.61
ENSG00000163399	protein_coding	ATP1A1	-12.14	0	0	NaN	Chromophobe_top1k	A	11.12	11.05	10.87	10.81	11.22	11	8.28	9.09	9.04	8.53	9.41	9.82	10.18	9.4	9.58	8.41	9.49	10.37	10.32	10.08	10.34	7.5	8.19	8.91	9.92	10.36	10.3	9.14	9.39	8.74	10.32	9.76	9.84	9.48	10.33	9.97	10.54	10.83	9.9	10.47	10.12
ENSG00000276996	protein_coding	SLC6A3	-12.71	0	0	NaN	Chromophobe_top1k	A	3.68	3.4	3.75	4.28	4.67	3.7	4.61	3.04	3.62	4.22	4.3	3.44	3.39	0	1.93	3.62	4.25	3.83	0	3.46	4.4	0.04	4.17	4.31	4.02	3.41	4.5	3.85	5.38	3.36	4.99	3.55	4.54	0	2.62	0	0	3.03	0	0	0
ENSG00000132840	protein_coding	BHMT2	-14.26	0	0	NaN	Chromophobe_top1k	A	9.18	9.25	9.21	9.3	7.36	8.88	6.7	7.54	7.9	7.56	8.28	8.46	9.11	8.21	8.42	8.89	5.09	7.15	7.47	6.78	7.06	7.24	7.47	7.93	9.32	7.92	7.82	8.28	8.16	7.97	7.26	8.96	8.54	7.11	6.41	6.83	7.1	6.64	6.94	6.86	6.43
ENSG00000240583	protein_coding	AQP1	-14.61	0	0	NaN	Chromophobe_top1k	A	9.48	10.32	10.24	10.5	9	9.09	5.69	7.69	6.37	6.39	8.04	8.4	8.06	6.84	8.27	7.25	6.12	5.43	6.48	7.17	7.79	5.64	4.94	6.87	5.52	5.66	7.15	6.3	6.39	7.66	4.76	7.43	7.83	6.08	6.16	6.11	5.73	6.94	6.03	6.15	7.36
ENSG00000220666	transcribed_processed_pseudogene	RCC2P7	-7.34	0	0	NaN	Chromophobe_top1k	A	3.35	3.57	2.33	2.38	4.02	2.67	3.62	3.53	0	0	3.4	3.57	3.73	3.77	4.16	3.71	0	2.81	2.7	0	2.49	3.72	3.08	0	3.08	3.01	3.62	2.81	3.78	2.83	0	3.03	4.91	2.94	0	0	0	4.5	0	0	2.38
ENSG00000170786	protein_coding	SDR16C5	-7.35	0	0	NaN	Chromophobe_top1k	A	2.84	2.21	0	3.23	3.11	4.49	0	2.65	4.08	2.56	3.4	0	3.2	2.87	4.16	2.82	4.98	4.25	4.13	4.32	3.89	0	4.94	0	3.08	0	2.73	2.81	3.78	3.72	3.81	3.93	3.66	0	4.34	5.25	3.65	4.5	4.49	4.21	0
ENSG00000227590	transcribed_processed_pseudogene	ATP5MC1P5	-7.36	0	0	NaN	Chromophobe_top1k	A	0	0	2.2	2.54	2.26	0	0	0	0	0	0	0	0	2.87	0	0	0	0	0	0	0	2.83	3.08	3.04	0	0	2.73	0	2.89	2.83	0	3.03	0	0	0	2.85	2.76	3.03	0	0	0
ENSG00000269405	protein_coding	NXF2	-7.38	0	0	NaN	Chromophobe_top1k	A	1.55	0	2.56	3.09	2.88	0	2.45	0	2.9	1.26	2.95	2.05	3.49	0.98	2.11	2.01	4.02	3.4	3.21	2.94	3.79	4.81	4.44	0	2.71	0	3.14	3.52	3.08	2.61	2.2	2.19	0.19	3.18	3.32	0	3.12	0	3.87	2.62	2.63
ENSG00000130540	protein_coding	SULT4A1	-7.51	0	0	NaN	Chromophobe_top1k	A	3.35	4.26	2.92	4.15	3.11	2.67	3.62	3.53	3.53	4.36	3.94	4.82	4.12	4.32	2.72	4.96	3.11	4.25	2.7	4.32	5.05	4.98	3.08	4.51	4	3.92	4.17	4.25	4.73	4.27	2.91	3.03	0	3.84	3.79	3.74	4.2	4.5	3.94	2.77	2.38
ENSG00000230011	transcribed_unprocessed_pseudogene	CTSLP4	-7.51	0	0	NaN	Chromophobe_top1k	A	0	2.74	0	0	3.39	0	2.73	0	0	0	0	0	0	3.39	3.47	0	0	4.95	0	0	2.49	3.25	4.44	4.41	3.52	0	3.93	0	0	0	0	0	0	2.5	0	3.15	3.53	4.18	3.2	3.17	2.38
ENSG00000273595	processed_pseudogene	ENSG00000273595	-7.52	0	0	NaN	Chromophobe_top1k	A	2.02	2.21	2.1	2.38	2.26	2.67	2.73	2.65	0	0	2.53	2.69	0	0	3.61	3.71	0	2.81	2.7	3.39	2.49	3.72	3.99	0	3.08	3.01	2.73	2.81	3.78	0	0	0	0	0	2.89	3.74	0	3.03	3.03	2.77	3.23
ENSG00000276520	processed_pseudogene	ENSG00000276520	-7.56	0	0	NaN	Chromophobe_top1k	A	0	2.21	2.1	0	2.26	2.67	2.73	2.65	0	0	2.53	2.69	0	0	2.72	0	0	0	0	3.39	3.35	0	0	0	4	3.01	0	2.81	0	0	2.91	3.03	0	0	0	0	0	0	0	2.77	3.23
ENSG00000177354	protein_coding	C10orf71	-7.58	0	0	NaN	Chromophobe_top1k	A	3.35	3.58	3.13	5.6	4.95	5.47	5.12	5.33	5.61	5.05	5.95	5.32	2.35	5.7	5.8	4.66	6.57	4.26	5.63	4.34	5.25	4.68	6.1	5.52	6.51	5.75	4.78	4.65	5.16	5.23	5.67	5.86	4.78	3.85	5.71	5.26	4.96	4.9	6.09	4.25	2.71
ENSG00000113905	protein_coding	HRG	-7.58	0	0	NaN	Chromophobe_top1k	A	5.61	4.98	4.85	5.42	5.66	6.34	5.17	3.68	5.28	5.45	5.86	5.69	5.81	5.73	5.3	5.37	4.88	5.45	6.87	6.22	6.06	5.5	5.2	5.76	4.98	4.1	5.94	5.38	5.5	5.78	3.83	5.51	4.32	4.92	5.72	5.56	6.32	4.73	5.03	3.66	6.36
ENSG00000215115	protein_coding	CXorf49	-7.63	0	0	NaN	Chromophobe_top1k	A	1.34	2.21	1.11	2.19	1.23	2.67	1.58	3.53	0	0	2.53	0	2.83	2.87	1.93	2.62	0	2.62	2.7	2.33	3.35	0	2.24	1.82	0	3.01	1.57	2.81	2.89	2.83	3.43	1.81	3.66	1.74	2.46	2.04	1.96	3.87	0	0	1.32
ENSG00000163545	protein_coding	NUAK2	-7.63	0	0	NaN	Chromophobe_top1k	A	6.97	6.37	6.92	6.75	7.71	6.61	7.56	7.85	4.63	7.24	7.37	6.14	5.95	7.89	5.24	8.19	5.75	6.38	7.89	8.94	7.36	7.65	7.24	6.03	6.84	7.25	6.97	6.86	7.41	5.96	6.93	7.17	6.87	7.24	7.52	8.49	8	7.91	8.97	7.2	6.37
ENSG00000237487	processed_pseudogene	VN1R48P	-7.67	0	0	NaN	Chromophobe_top1k	A	0	0	2.1	0	0	2.67	0	2.65	0	2.56	0	0	3.2	2.87	0	2.82	0	3.7	3.59	0	4.28	3.72	3.08	3.04	0	4.47	0	0	4.33	3.72	2.91	3.93	4.2	2.94	0	0	0	0	0	0	0
ENSG00000197403	protein_coding	OR6N1	-7.71	0	0	NaN	Chromophobe_top1k	A	0	0	0	0	2.26	0	0	0	0	0	0	0	0	0	0	0	0	2.81	2.7	3.39	0	0	3.08	3.04	0	3.01	0	0	2.89	2.83	0	0	0	0	3.79	0	2.76	3.94	4.49	0	3.23
ENSG00000114487	protein_coding	MORC1	-7.78	0	0	NaN	Chromophobe_top1k	A	3.35	3.95	2.1	0	2.26	3.56	3.62	3.53	2.65	3.43	2.53	3.57	3.2	0	3.61	4.65	0	2.81	3.59	2.52	3.35	3.72	3.08	0	4	4.47	2.73	3.7	3.78	2.83	3.81	3.03	3.66	2.94	3.79	0	3.65	3.94	3.94	0	4.15
ENSG00000165478	protein_coding	HEPACAM	-7.79	0	0	NaN	Chromophobe_top1k	A	2.9	3.59	2.95	3.76	4.72	2.67	4.67	5.16	4.58	0	2.53	4.64	3.2	5.17	2.85	4.8	5.44	0	5.13	4.19	5.24	5.63	3.08	5.83	4.55	5.01	2.73	4.48	3.78	5.96	6	4.94	4.73	5.51	4.48	3.89	4.73	5.03	3.03	4.76	2.38
ENSG00000100078	protein_coding	PLA2G3	-7.81	0	0	NaN	Chromophobe_top1k	A	4.03	0	2.92	3.23	3.63	2.67	2.73	3.53	4.08	3.43	4.33	2.69	2.35	4.72	2.72	4.65	5.29	4.64	4.13	4.32	4.59	4.27	3.08	3.95	3.08	0	4.87	4.25	3.78	4.98	4.76	3.93	4.6	3.84	4.34	4.29	2.76	4.89	4.89	4.61	3.76
ENSG00000030304	protein_coding	MUSK	-7.82	0	0	NaN	Chromophobe_top1k	A	3.75	4.3	2.92	3.77	2.28	5.28	6.17	5.25	5.53	4.95	5.19	3.71	3.27	4.73	5.55	4.28	6.28	5.21	4.23	4.64	4.87	4.72	3.08	4.93	5.53	5.85	4.56	3.79	5.05	3.76	4.46	6.55	6.34	5.6	5.8	5.04	4.92	5.13	0	3.67	2.38
ENSG00000145975	protein_coding	FAM217A	-7.87	0	0	NaN	Chromophobe_top1k	A	2.84	3.04	2.92	0	3.63	2.67	4.16	2.65	4.47	4.92	4.33	4.51	2.35	3.77	4.16	0	3.11	2.81	2.7	4.88	4.28	3.72	0	3.95	4	0	4.56	2.81	5.3	4.98	4.36	4.49	4.2	4.4	3.79	2.85	0	3.94	0	2.77	4.15
ENSG00000123201	transcribed_unitary_pseudogene	GUCY1B2	-7.93	0	0	NaN	Chromophobe_top1k	A	3.35	3.04	2.92	0	0	0	2.73	0	0	3.43	0	3.57	3.73	0	3.61	0	4.02	3.7	2.7	3.39	4.28	2.83	3.99	0	4.55	4.47	0	4.95	3.78	0	3.81	3.93	2.77	2.94	2.89	0	4.2	3.03	3.94	2.77	2.38
ENSG00000125815	protein_coding	CST8	-8	0	0	NaN	Chromophobe_top1k	A	0	2.21	0	2.38	0	0	0	0	0	0	0	0	2.35	0	0	2.82	0	3.7	2.7	2.52	2.49	0	3.99	0	3.08	0	0	3.7	0	2.83	2.91	0	0	0	0	2.85	3.65	0	3.03	0	0
ENSG00000179073	transcribed_unprocessed_pseudogene	TAAR3P	-8	0	0	NaN	Chromophobe_top1k	A	2.02	2.21	2.92	0	2.26	2.67	0	0	3.53	0	2.53	2.69	2.35	0	2.72	0	3.11	2.81	2.7	0	2.49	2.83	0	3.04	0	3.01	0	0	4.33	0	0	0	0	0	2.89	0	0	0	3.94	2.77	0
ENSG00000237876	processed_pseudogene	AKR1B1P4	-8.01	0	0	NaN	Chromophobe_top1k	A	0	2.21	3.44	3.23	0	2.67	0	0	3.53	3.97	0	2.69	3.2	0	3.61	3.71	0	0	2.7	3.39	0	0	0	3.04	4.55	3.92	2.73	0	0	0	3.81	0	2.77	0	0	0	2.76	3.03	3.03	0	0
ENSG00000145839	protein_coding	IL9	-8.03	0	0	NaN	Chromophobe_top1k	A	2.02	0	2.1	2.38	2.26	2.67	2.73	0	0	0	2.53	0	0	0	2.72	0	0	2.81	2.7	2.52	0	2.83	3.08	3.04	0	3.01	0	2.81	2.89	2.83	0	0	0	0	3.79	0	0	0	3.03	2.77	0
ENSG00000163377	protein_coding	TAFA4	-8.1	0	0	NaN	Chromophobe_top1k	A	4.03	3.95	2.92	3.23	0	2.67	4.16	0	3.53	3.97	3.94	3.57	3.2	4.72	4.55	3.71	4.58	2.81	3.59	3.39	2.49	2.83	3.99	5.48	4.95	3.92	3.62	3.7	2.89	0	2.91	0	4.2	2.94	4.34	5	3.65	3.03	0	2.77	2.38
ENSG00000230356	processed_pseudogene	NCAPD2P1	-8.11	0	0	NaN	Chromophobe_top1k	A	2.84	2.5	3.82	3.23	0	3.56	3.62	3.53	2.65	2.56	3.4	3.57	2.35	3.77	4.1	2.82	4.02	2.81	3.32	2.52	3.89	2.83	4.44	3.66	4.55	4.47	2.73	3.7	3.78	2.83	3.81	0	0	3.84	4.74	5	5.12	3.94	3.49	2.77	2.38
ENSG00000188029	transcribed_unprocessed_pseudogene	CTSL3P	-8.11	0	0	NaN	Chromophobe_top1k	A	0	0	0	0	0	0	0	0	0	2.56	0	2.69	0	0	0	0	0	0	3.05	3.39	2.49	2.83	3.08	0	3.08	3.01	0	2.81	0	0	0	0	0	0	3.79	0	2.76	0	3.03	0	0
ENSG00000196859	protein_coding	KRT39	-8.25	0	0	NaN	Chromophobe_top1k	A	0	0	1.39	1.63	2.26	0	0	1.87	1.86	1.77	1.76	0	0	2.05	1.93	0	2.27	0	2.7	0	2.49	0	2.57	2.21	0	0	0	2	0	0	0	3.03	0	2.12	2.07	2.02	2.74	3.55	0	0	1.63
ENSG00000249581	protein_coding	CLRN2	-8.28	0	0	NaN	Chromophobe_top1k	A	2.02	0	0	3.23	0	0	0	3.53	2.65	0	0	4.12	2.35	3.77	3.61	2.82	0	0	2.7	0	0	0	3.99	3.04	4	3.01	0	3.7	2.89	2.83	2.91	0	2.77	0	0	2.85	0	3.94	0	0	2.38
ENSG00000218823	protein_coding	PAPOLB	-8.31	0	0	NaN	Chromophobe_top1k	A	0	0	3.44	0	0	0	0	3.53	4.47	4.36	3.94	2.69	0	0	0	2.82	3.11	2.81	0	2.52	2.49	0	3.08	0	0	0	0	0	2.89	3.72	2.91	3.03	3.66	0	3.79	2.85	0	4.5	0	2.77	4.71
ENSG00000281166	protein_coding	NLRP10	-8.33	0	0	NaN	Chromophobe_top1k	A	1.4	1.27	2.96	2.9	3.16	1.11	3.59	1.56	0	4.34	3.43	3.67	0	4.74	3.76	3.39	4.78	4.83	3.97	4.4	2.71	4.75	3.17	3.9	2.35	2.29	3.94	4.35	4.71	3.2	4.64	4.49	4.57	4.6	4.35	3.14	2.09	5.1	4.01	4.92	4.25
ENSG00000040731	protein_coding	CDH10	-8.35	0	0	NaN	Chromophobe_top1k	A	5.12	4.7	2.11	3.24	2.26	2.67	4.87	4.08	4.78	2.56	4.91	5.29	4.12	4.32	4.55	4.27	5.29	4.64	4.83	3.39	4.08	4.76	5.26	4.51	3.35	4.47	5.12	3.7	3.8	5.64	5.33	4.9	2.77	5.58	2.89	2.85	4.47	3.94	4.5	0	3.24
ENSG00000260631	processed_pseudogene	RBM22P12	-8.38	0	0	NaN	Chromophobe_top1k	A	3.73	2.21	0	3.76	0	0	0	0	0	3.43	3.4	2.69	4.12	2.87	2.72	2.82	0	0	0	3.39	3.35	0	0	0	3.08	0	3.62	0	3.78	0	0	4.49	2.77	0	2.89	3.74	0	3.03	0	0	0
ENSG00000249958	processed_pseudogene	CCT7P2	-8.39	0	0	NaN	Chromophobe_top1k	A	0	3.04	2.92	2.38	0	0	3.62	0	0	0	0	2.69	0	0	0	2.82	0	0	0	0	2.49	3.72	3.08	3.95	0	0	0	3.7	0	3.72	3.81	0	4.2	2.94	3.79	3.86	0	3.03	0	2.77	3.76
ENSG00000150201	protein_coding	FXYD4	-8.4	0	0	NaN	Chromophobe_top1k	A	4.84	4.51	5.65	5.28	5.95	6.25	3.62	3.53	2.65	3.43	5.11	4.12	5.24	2.87	5.33	2.82	4.58	5.78	4.83	5.97	6.8	2.83	3.08	3.04	6.62	0	4.17	2.81	5.51	5.64	3.81	5.2	5.74	0	6.16	2.85	4.9	5.87	4.89	7.14	3.76
ENSG00000166509	protein_coding	CLEC3A	-8.4	0	0	NaN	Chromophobe_top1k	A	4.43	2.21	3.07	3.19	2.56	3.6	4.65	4.25	4.61	4.67	2.53	3.35	4.68	5.23	2.92	2.82	5.72	4.31	5.18	4.73	4.31	5.62	4.94	5.41	4.95	4.97	4.23	4.65	4.23	4.82	4.36	4.49	4.38	5.48	4.81	5.29	4.37	4.53	5.35	4.22	3.31
ENSG00000167858	protein_coding	TEKT1	-8.43	0	0	NaN	Chromophobe_top1k	A	2.02	3.57	2.1	3.23	3.11	3.56	4.56	5.25	4.08	3.43	3.94	3.57	0	3.77	4.55	4.26	4.02	4.25	4.83	3.39	2.49	4.27	0	3.95	0	0	4.17	3.7	2.89	0	2.91	5.2	4.2	5.1	2.89	2.85	2.76	4.5	4.89	2.77	4.46
ENSG00000182255	protein_coding	KCNA4	-8.45	0	0	NaN	Chromophobe_top1k	A	4.68	3.95	3.82	5.11	4.32	4.49	4.56	5.6	5.03	3.43	4.33	3.57	4.67	5.5	5.11	5.94	5.77	4.95	4.52	4.32	5.05	5.45	5.26	6.05	4.95	3.01	5.85	5.62	5.04	5.64	4.36	4.89	5.16	4.79	3.79	5	5.16	4.5	5.2	4.61	4.46
ENSG00000016602	protein_coding	CLCA4	-8.51	0	0	NaN	Chromophobe_top1k	A	0	2.21	2.1	2.38	2.26	0	0	2.65	4.08	0	2.53	0	0	3.77	2.72	0	0	2.81	2.7	2.52	2.49	2.83	0	0	0	0	0	0	0	2.83	0	0	2.77	0	3.79	4.29	4.2	3.94	4.89	0	2.38
ENSG00000237412	protein_coding	PRSS56	-8.59	0	0	NaN	Chromophobe_top1k	A	0	0	2.92	3.23	4.02	3.56	2.73	0	2.65	0	2.53	0	3.2	3.77	3.61	2.82	3.11	0	0	0	3.35	3.72	3.08	0	0	3.01	0	4.25	0	2.83	2.91	0	2.77	4.4	0	0	3.65	0	0	0	2.38
ENSG00000283473	protein_coding	FAM240A	-8.59	0	0	NaN	Chromophobe_top1k	A	2.02	3.04	4.12	3.76	2.26	3.56	4.16	4.47	0	3.43	2.53	3.57	3.73	2.87	0	2.82	4.02	3.7	3.59	3.93	2.49	2.83	4.94	0	3.08	3.01	2.73	2.81	4.33	2.83	4.76	3.93	4.41	3.84	3.79	2.85	3.65	3.94	3.94	2.77	3.23
ENSG00000204889	protein_coding	KRT40	-8.61	0	0	NaN	Chromophobe_top1k	A	0	0	1.4	0	1.54	2.67	0	0	4.08	0	0	1.9	0	2.06	3.23	2.01	2.27	2	0	1.75	0	2.02	0.01	2.21	2.25	2.18	1.94	2	0	0	2.91	0	1.96	0	3.79	2.04	2.76	3.94	0	0	0
ENSG00000125831	protein_coding	CST11	-8.62	0	0	NaN	Chromophobe_top1k	A	2.02	2.21	0	2.38	3.11	0	0	0	2.65	3.43	0	2.69	0	2.87	2.72	2.82	0	0	0	0	2.49	0	0	3.04	0	3.92	2.73	2.81	0	0	0	3.93	2.77	0	0	0	2.76	0	0	0	0
ENSG00000188373	protein_coding	GPR15LG	-8.64	0	0	NaN	Chromophobe_top1k	A	2.84	0	2.1	2.38	3.11	2.67	0	0	0	0	2.53	2.69	2.35	0	2.72	0	3.11	0	2.7	2.52	2.49	0	0	3.04	0	3.01	3.62	0	0	0	3.81	4.49	0	2.94	0	0	2.76	0	3.03	0	0
ENSG00000182261	protein_coding	NLRP10	-8.66	0	0	NaN	Chromophobe_top1k	A	1.4	3.76	2.7	2.9	3.16	5.64	3.59	4.55	0	4.34	3.43	3.67	0	4.74	3.76	3.39	4.65	4.83	3.97	4.4	2.71	4.75	3.17	3.9	2.35	2.29	3.94	4.35	4.71	3.2	4.53	4.49	4.57	4.6	4.35	3.14	2.09	5.1	4.01	4.92	4.25
ENSG00000230707	protein_coding	HAPSTR2	-8.68	0	0	NaN	Chromophobe_top1k	A	2.84	3.04	2.92	0	2.26	3.56	3.62	3.53	2.65	3.43	0	2.69	2.35	2.87	4.16	2.82	3.11	3.7	4.13	2.52	2.49	3.72	0	0	3.08	0	3.62	2.81	2.89	3.72	4.36	3.03	2.77	0	3.79	2.85	3.65	0	0	4.21	2.38
ENSG00000130433	protein_coding	CACNG6	-8.72	0	0	NaN	Chromophobe_top1k	A	2.02	3.04	0	0	2.26	4.49	3.62	0	4.08	2.56	2.53	0	2.35	2.87	0	2.82	3.11	4.25	2.7	3.39	3.35	3.72	4.54	0	3.08	3.01	2.73	2.81	0	2.83	0	3.93	3.66	2.94	2.89	0	2.76	3.03	3.94	0	0
ENSG00000230535	processed_pseudogene	BASP1P1	-8.74	0	0	NaN	Chromophobe_top1k	A	2.02	0	2.92	2.38	2.26	0	0	0	0	0	2.53	4.12	0	2.87	0	0	4.02	0	0	0	0	2.83	0	4.51	0	0	2.73	0	3.78	2.83	3.81	3.93	0	0	0	3.74	2.76	0	3.03	2.77	0
ENSG00000113946	protein_coding	CLDN16	-8.74	0	0	NaN	Chromophobe_top1k	A	7.49	5.78	5.84	5.96	7.46	7.64	7.43	6.83	6.73	7.41	7.86	8.72	8.59	8.62	6.6	6.37	8.01	7.82	8.28	7.72	8.54	7.75	7.44	6.71	7.42	7.08	7.75	7.17	5.93	6.93	5.6	5.9	6.3	4.04	6.35	7.13	6.97	6.45	5.21	4.61	6.25
ENSG00000214842	protein_coding	RAD51AP2	-8.74	0	0	NaN	Chromophobe_top1k	A	0	2.21	0	0	4.02	2.67	0	2.65	0	2.56	0	2.69	3.2	4.32	3.61	3.71	0	0	4.83	3.39	3.35	2.83	0	3.95	3.08	3.01	3.62	4.25	3.78	3.72	2.91	0	3.66	0	4.34	4.29	0	5.21	5.2	0	2.38
ENSG00000276595	protein_coding	PTCHD3	-8.75	0	0	NaN	Chromophobe_top1k	A	3.18	0	2.17	2.88	3.01	3.22	4.08	3.16	3.32	2.1	1.8	2.07	3.62	3.43	3.72	3.57	4.09	2.4	4.69	3.39	3.92	2.98	3.13	3.61	5.28	2.21	4.79	3.27	2.68	2.21	0	4.05	0	3.01	4.34	3.62	4.66	3.58	2.19	4.57	4.09
ENSG00000182077	protein_coding	PTCHD3	-8.75	0	0	NaN	Chromophobe_top1k	A	3.18	0	2.17	2.88	3.01	3.22	4.08	3.16	3.32	2.1	1.8	2.07	3.62	3.43	3.72	3.57	4.09	2.4	4.69	3.39	3.92	2.98	3.13	3.61	5.28	2.21	4.79	3.27	2.68	2.21	0	4.05	0	3.01	4.34	3.62	4.66	3.58	2.19	4.57	4.09
ENSG00000226683	transcribed_processed_pseudogene	PWWP2AP1	-8.76	0	0	NaN	Chromophobe_top1k	A	2.84	0	0	0	0	0	2.73	2.65	2.65	0	0	0	0	3.77	2.72	3.71	3.11	2.81	4.13	4.32	3.35	0	0	3.04	3.08	3.01	0	0	0	0	0	0	2.77	0	2.89	3.74	0	0	3.94	0	2.38
ENSG00000197653	protein_coding	DNAH10	-8.8	0	0	NaN	Chromophobe_top1k	A	5.46	4.19	3.3	4.2	4.2	6.15	2.73	3.57	4.35	3.62	5.65	6.05	5.16	5.6	4.06	4.9	3.6	5.48	4.56	0	4.32	5.35	4.8	4.65	5.22	6.55	4.17	5.21	3.13	6.21	4.59	6.66	5.16	4.94	5.56	5.47	5.44	5.21	5.86	3.66	2.38
ENSG00000267166	transcribed_unprocessed_pseudogene	ENSG00000267166	-8.81	0	0	NaN	Chromophobe_top1k	A	4.03	3.57	2.1	4.46	4.24	3.56	3.64	3.53	4.47	2.56	4.55	3.57	3.73	2.87	4.86	3.71	3.11	4.25	3.59	4.38	4.28	4.94	3.83	3.95	4.95	5.02	4.32	3.7	3.78	4.27	5.07	3.93	3.6	3.21	3.87	3.95	4.07	4.5	0	3.68	2.38
ENSG00000188488	protein_coding	SERPINA5	-8.82	0	0	NaN	Chromophobe_top1k	A	7.71	7.86	7.28	7.87	6.47	7.25	5.53	5.25	6.23	6.05	5.61	6.46	6.58	4.33	6.21	5.44	4.99	4.75	5.31	5.74	6.13	5.96	5.96	5.89	6.28	6.12	5.7	6.19	6.4	5.9	5.98	6.31	7.07	4.79	5.75	5.26	5.88	6.32	5.55	5.17	5.9
ENSG00000182256	protein_coding	GABRG3	-8.85	0	0	NaN	Chromophobe_top1k	A	4	4.33	3	3.78	5.08	5.55	5.22	2.96	5.15	5.22	4.42	3.75	3.25	4.89	4.93	5.39	6.39	5.37	5.76	6.22	5.55	5.94	4.18	5.05	3.19	5.23	5.38	5.03	4.98	6.05	6.11	5.12	5.53	5.67	5.48	6.67	6.03	5.86	5.93	6.35	5.19
ENSG00000215113	protein_coding	CXorf49B	-8.86	0	0	NaN	Chromophobe_top1k	A	1.34	2.21	2.68	4.2	2.86	2.67	3.36	3.53	2.65	2.56	2.53	0	2.83	2.87	1.93	3.8	4.58	3.79	2.7	3.49	3.35	3.72	2.24	3.7	3.08	3.01	3.37	2.81	2.89	2.83	3.43	3.67	3.66	3.59	4.47	2.04	1.96	4.54	0	0	2.98
ENSG00000122180	protein_coding	MYOG	-8.86	0	0	NaN	Chromophobe_top1k	A	2.84	2.21	2.92	3.23	3.11	0	3.62	0	0	4.36	4.64	3.57	3.2	3.77	3.61	2.82	0	0	3.59	3.39	3.89	4.67	3.08	3.04	3.08	4.87	4.17	2.81	3.78	2.83	2.91	3.93	4.2	3.84	3.79	0	0	3.03	0	0	0
ENSG00000115457	protein_coding	IGFBP2	-8.87	0	0	NaN	Chromophobe_top1k	A	5.59	5.73	5.01	6.28	5.98	6.41	5.32	5.17	4.52	5.09	5.16	4.2	4.6	6.31	5.97	4.51	5.54	6.2	5.22	5.9	5.94	5.96	5.41	5.9	5.92	5.6	5.7	5.63	5.58	5.45	5.87	5.75	5.67	5.81	3.15	5.73	5.2	6.3	5.7	5.58	5.18
ENSG00000151834	protein_coding	GABRA2	-8.88	0	0	NaN	Chromophobe_top1k	A	5.65	4.26	4.58	4.15	3.11	4.51	4.56	5.25	5.76	5.32	6.04	5.1	5.64	5.88	3.61	4.96	5.55	5.93	5.84	5.48	5.81	5.45	5.26	6.05	6.11	4.88	4.56	5.5	4.74	5.66	3.98	3.94	4.2	5.25	3.98	5.47	5.39	3.96	6.76	6.38	6.63
ENSG00000174016	protein_coding	TENT5D	-8.9	0	0	NaN	Chromophobe_top1k	A	2.84	0	2.92	2.38	3.63	5.27	4.56	0	4.47	4.67	3.94	4.82	2.35	3.77	4.55	3.71	4.02	3.7	5.3	4.63	4.28	3.72	4.94	4.51	4.55	3.92	4.17	4.25	4.73	0	3.81	3.93	4.2	2.94	4.34	5.47	4.59	4.5	0	4.92	4.15
ENSG00000231915	unprocessed_pseudogene	SALL4P5	-8.91	0	0	NaN	Chromophobe_top1k	A	2.02	3.57	3.44	2.38	0	0	0	0	0	2.56	2.53	3.57	3.2	0	0	2.82	0	2.81	0	0	0	0	0	0	4.95	3.92	4.17	3.7	2.89	2.83	2.91	3.03	2.77	3.84	0	3.74	0	0	0	0	0
ENSG00000188620	protein_coding	HMX3	-8.95	0	0	NaN	Chromophobe_top1k	A	4.12	3.59	0	4.59	3.59	4.82	0	4.38	4.5	4.96	3.44	0	3.75	4.79	2.86	5.35	5.72	5.07	3.68	4.42	4.42	2.88	4.83	5.63	4.65	5.9	5.09	4.74	4.37	5.51	4.45	3.07	4.84	4.63	4.68	5.23	4.79	3.15	5.22	3.48	3.99
ENSG00000228083	protein_coding	IFNA14	-9.02	0	0	NaN	Chromophobe_top1k	A	0	0	0	0	2.26	2.67	0	0	0	0	0	2.69	0	0	2.72	0	3.11	0	3.59	0	2.49	0	3.08	3.04	0	3.01	0	2.81	0	0	0	0	2.77	0	0	2.85	0	3.94	3.03	0	2.38
ENSG00000262164	protein_coding	KRT39	-9.17	0	0	NaN	Chromophobe_top1k	A	0	0	1.4	1.63	2.27	2.67	0	1.87	1.87	1.79	1.76	0	0	2.07	1.93	0	2.27	0	2.7	0	2.49	0	4.2	2.21	0	0	0	2	0	0	0	3.03	0	2.12	2.07	2.05	2.78	3.56	0	0	4.31
ENSG00000065609	protein_coding	SNAP91	-9.19	0	0	NaN	Chromophobe_top1k	A	2.02	2.21	4.12	3.76	4.32	3.56	3.62	3.53	3.53	4.36	4.64	2.69	3.2	4.32	4.16	0	0	3.7	4.52	5.1	4.28	2.83	3.08	0	3.08	3.92	4.87	4.25	5.04	4.27	3.81	5.67	4.91	5.58	4.74	4.29	4.59	3.94	5.46	4.21	3.23
ENSG00000153820	protein_coding	SPHKAP	-9.25	0	0	NaN	Chromophobe_top1k	A	5.12	4.91	4.37	4.15	3.11	5.78	6.32	4.47	5.44	5.14	5.3	5.65	5.76	6.01	4.16	5.62	4.58	5.21	4.52	5.6	4.84	5.23	6.09	6.05	5.26	5.85	6.51	5.78	6.28	4.98	6.18	5.2	6.14	5.93	5.3	5	4.2	3.94	0	2.77	0
ENSG00000206026	protein_coding	SMIM21	-9.26	0	0	NaN	Chromophobe_top1k	A	2.02	3.04	0	2.38	2.26	0	2.73	0	2.91	0	2.53	2.69	0	2.87	3.61	2.82	3.11	2.81	3.59	2.52	2.49	3.72	4.54	3.04	3.08	3.01	2.73	4.25	0	3.72	2.91	3.93	4.2	2.94	2.89	2.85	4.2	3.94	0	0	0
ENSG00000133316	protein_coding	WDR74	-9.27	0	0	NaN	Chromophobe_top1k	A	8.55	6.59	6.55	7.49	7.36	6.96	10.95	7.62	10.73	9.16	7.49	7.94	6.57	7.48	8.9	8.53	8.94	8.29	8.87	7.47	8.75	7.97	9.17	7.63	10.29	7.42	7.96	9.22	7.73	8.07	8.64	10.62	7.91	8.91	7.26	8.74	9.59	8.58	7.4	7.81	7.93
ENSG00000124157	protein_coding	SEMG2	-9.3	0	0	NaN	Chromophobe_top1k	A	2.02	0	3.16	3.23	0	3.56	0	3.53	2.65	0	0	4.12	2.35	0	2.72	0	0	0	0	0	2.49	0	0	0	5.26	4.47	5.53	2.81	0	2.83	0	0	2.77	3.84	0	0	0	4.5	3.03	0	0
ENSG00000150275	protein_coding	PCDH15	-9.38	0	0	NaN	Chromophobe_top1k	A	5.12	5.35	5.74	4.92	5.54	5.27	5.34	4.78	5.89	5.32	6.19	5.48	5.64	5.28	6.31	5.44	5.29	4.95	5.94	4.88	4.59	5.81	4.94	6.05	6.82	6.01	5.53	5.78	6.28	4.66	6.18	6.31	6.02	5.58	6.03	5.66	4.32	6.19	3.94	2.77	0
ENSG00000168843	protein_coding	FSTL5	-9.45	0	0	NaN	Chromophobe_top1k	A	4.49	5.22	2.92	4.46	3.63	4.1	4.87	5.03	2.65	2.56	4.64	5.65	3.2	3.77	2.72	5.44	4.98	0	5.09	3.93	4.28	4.67	3.99	5.69	4.55	4.87	5.7	4.25	4.33	4.27	5.33	5.86	0	2.94	3.79	5	3.65	3.94	0	0	2.38
ENSG00000242575	transcribed_processed_pseudogene	TUBAP13	-9.46	0	0	NaN	Chromophobe_top1k	A	0	0	0	0	2.26	2.67	2.73	0	0	0	0	2.69	0	0	2.72	2.82	0	0	4.13	2.52	0	0	3.08	0	3.08	0	3.62	0	0	2.83	0	0	0	2.94	0	3.74	0	3.94	3.94	2.77	3.23
ENSG00000185610	protein_coding	DBX2	-9.48	0	0	NaN	Chromophobe_top1k	A	2.02	2.21	2.1	4.15	4.57	0	4.16	4.78	4.08	3.43	3.4	0	3.73	3.77	2.72	5.44	4.02	4.25	3.59	3.39	2.49	3.72	4.94	4.91	3.08	0	3.62	3.7	4.73	4.98	3.81	4.49	3.66	3.84	3.79	4.29	4.59	3.94	3.03	0	2.38
ENSG00000262845	protein_coding	KRT40	-9.49	0	0	NaN	Chromophobe_top1k	A	0	0	1.4	0	1.54	2.67	0	0	0	0	0	1.9	0	2.06	3.23	2.01	2.27	2	0	1.75	4.28	2.02	4.54	2.21	2.25	2.18	1.94	2	0	0	2.91	0	1.96	0	3.79	2.04	2.76	3.94	0	3.66	2.38
ENSG00000272297	protein_coding	ENSG00000272297	-9.5	0	0	NaN	Chromophobe_top1k	A	0	0	0	0	0	2.67	0	2.65	0	2.56	2.53	0	2.35	2.87	0	0	3.11	0	3.59	2.52	2.49	0	3.08	3.04	4	3.01	2.73	0	2.89	0	0	0	3.16	0	0	0	0	0	3.03	0	2.38
ENSG00000184350	protein_coding	MRGPRE	-9.53	0	0	NaN	Chromophobe_top1k	A	4.28	4.72	3.82	4.46	0	5.46	3.62	4.08	4.47	4.36	3.94	3.57	4.42	5.03	4.55	4.26	4.98	4.95	4.83	4.32	5.05	4.27	4.94	0	5.52	4.87	4.17	5.43	4.33	4.98	4.76	5.67	5.16	5.36	5.52	5	4.59	3.03	3.03	4.21	3.76
ENSG00000187140	protein_coding	FOXD3	-9.54	0	0	NaN	Chromophobe_top1k	A	3.35	2.21	2.1	3.76	3.11	4.1	0	0	2.65	2.56	3.4	0	3.73	2.87	3.61	0	3.11	0	4.13	3.39	3.35	0	3.08	3.04	3.08	4.87	3.62	3.7	3.78	2.83	5.54	4.89	2.77	3.84	2.89	3.74	3.65	3.94	0	0	0
ENSG00000215875	processed_pseudogene	ST13P20	-9.55	0	0	NaN	Chromophobe_top1k	A	2.87	3.07	0	2.38	2.26	2.75	2.73	4.08	0	2.56	3.4	0	0	2.87	0	3.71	3.11	0	4.13	3.39	3.35	0	3.08	3.95	3.08	3.01	2.73	2.81	2.89	0	4.36	0	2.77	2.94	2.89	3.74	2.76	3.03	3.03	0	3.23
ENSG00000174514	protein_coding	MFSD4A	-9.67	0	0	NaN	Chromophobe_top1k	A	6.08	6.79	6.87	5.9	7.52	8.03	4.97	4.08	6.15	5.66	5.79	7.36	5.91	6.88	5.72	5.23	6.82	7.22	8.15	8.06	7.6	5.94	6.75	5.81	6.32	6.14	6.25	5.81	3.81	6.03	5.56	5.08	5.38	4.01	6.42	6.28	7.06	5.88	7.18	7.6	8.22
ENSG00000168702	protein_coding	LRP1B	-9.67	0	0	NaN	Chromophobe_top1k	A	5.12	3.95	3.44	5.28	4.97	5.78	5.34	5.25	6.01	4.67	5.87	5.79	4.67	3.77	6.09	4.96	6.75	4.95	5.49	5.1	6.03	5.64	6.61	6.68	6.72	6.16	5.85	5.43	5.87	6.79	6.42	5.2	6.26	6.34	5.71	5	5.73	6.32	3.03	5.89	5.68
ENSG00000138083	protein_coding	SIX3	-9.69	0	0	NaN	Chromophobe_top1k	A	2.84	3.57	3.59	4.46	2.26	5.06	4.56	3.53	3.53	4.67	3.94	4.12	3.2	3.77	4.55	5.22	5.15	0	4.13	4.88	3.89	5.58	4.54	3.95	3.08	3.01	3.62	4.64	3.78	4.66	4.36	3.93	4.2	4.79	4.34	3.74	4.2	5.21	3.03	4.21	4.15
ENSG00000121634	protein_coding	GJA8	-9.7	0	0	NaN	Chromophobe_top1k	A	2.84	3.04	2.1	0	0	2.67	3.62	0	3.53	0	2.53	2.69	2.35	4.32	3.61	0	3.11	2.81	0	3.93	2.49	3.72	3.99	4.51	3.08	4.47	0	3.7	3.78	2.83	2.91	3.03	2.77	0	4.34	0	2.76	3.94	0	2.77	0
ENSG00000174482	protein_coding	LINGO2	-9.72	0	0	NaN	Chromophobe_top1k	A	5.96	5.81	4.85	5.56	6.08	6.63	6.72	6.56	6.33	6.95	6.53	6.64	6.34	6.51	6.83	6.56	6.3	5.64	6.4	6.9	5.95	6.93	6.83	6.7	6.76	6.92	6.7	6.45	6.91	7.09	6.64	6.94	6.93	6.64	6.02	7.05	6.89	6.36	6.26	3.67	4.94
ENSG00000184672	protein_coding	RALYL	-9.85	0	0	NaN	Chromophobe_top1k	A	3.73	4.26	3.82	3.76	3.11	3.56	4.16	0	4.47	3.97	3.94	5.29	4.89	6.68	2.72	3.71	5.55	4.95	5.09	3.39	4.59	4.67	5.26	0	4	3.92	4.17	3.7	4.33	4.66	4.36	3.03	4.2	0	2.89	4.69	4.2	5.87	0	2.77	3.76
ENSG00000170381	protein_coding	SEMA3E	-9.87	0	0	NaN	Chromophobe_top1k	A	5.07	4.12	5.39	4.98	4.78	6.11	4.51	5.24	5.42	5.25	5.89	6.03	5.68	6.27	6.59	6.02	3.11	5.86	5.82	5	5.07	6.22	5.63	6	7.46	6.41	6.34	5.81	5.02	6.95	6.41	4.84	5.78	5.92	6.12	6.05	6.46	5.49	6.54	5.66	5.31
ENSG00000165061	protein_coding	ZMAT4	-9.88	0	0	NaN	Chromophobe_top1k	A	2.02	3.04	3.44	2.38	2.26	3.56	3.62	2.65	4.08	4.67	4.33	2.69	3.73	3.77	4.16	4.65	4.02	4.64	3.59	0	0	2.83	4.54	4.91	5.52	4.87	4.56	3.7	4.73	5.23	5.33	3.93	4.91	3.84	5.05	2.85	3.65	3.94	3.94	3.66	0
ENSG00000137473	protein_coding	TTC29	-9.91	0	0	NaN	Chromophobe_top1k	A	2.02	0	2.1	2.38	0	3.56	2.73	0	3.53	2.56	2.53	3.57	3.2	2.87	0	0	4.58	2.81	2.7	0	2.49	0	3.99	3.95	0	0	2.73	2.81	2.89	3.72	0	3.93	3.66	2.94	4.74	2.85	2.76	0	0	4.21	2.38
ENSG00000215029	protein_coding	TCP11X2	-9.92	0	0	NaN	Chromophobe_top1k	A	4.49	0	3.44	3.76	3.59	4.61	4.02	4.3	4.31	3.89	2.61	3.77	4.89	3.77	2.72	4.48	4.23	3.7	4.1	4.63	4.28	5.15	4.5	0	4.95	4.4	4.67	5.38	5.78	3.23	2.91	5.2	4.73	4.79	4.46	3.08	3.78	3.03	3.94	0	4.1
ENSG00000118733	protein_coding	OLFM3	-9.94	0	0	NaN	Chromophobe_top1k	A	3.35	3.95	2.1	2.38	2.26	0	5.35	3.53	4.08	0	4.89	4.12	4.12	4.72	0	2.82	4.02	2.81	4.83	2.52	3.89	2.83	3.08	3.95	3.08	4.47	5.37	2.81	2.89	4.66	4.36	3.93	2.77	5.36	4.74	3.74	2.86	5.21	3.94	2.77	3.23
ENSG00000180440	protein_coding	SERTM1	-9.97	0	0	NaN	Chromophobe_top1k	A	4.03	3.57	4.12	2.38	4.57	4.1	3.62	3.53	3.53	2.56	4.89	3.57	0	4.32	5.11	4.65	4.58	3.7	5.66	5.1	3.89	4.67	4.54	4.51	5.93	3.92	3.62	4.64	4.33	3.72	2.91	3.03	5.16	2.94	4.74	4.69	4.59	3.03	3.03	4.21	3.76
ENSG00000116771	protein_coding	AGMAT	-10.02	0	0	NaN	Chromophobe_top1k	A	8.57	9.05	8.9	8.5	7.41	8.24	6.09	6.61	7.55	7.36	8.05	8.55	8.67	8.28	7.95	7.78	5.6	6.34	7.75	6.34	5.59	7.47	7.36	8.97	8.31	8.53	7.82	8.82	8.52	9.09	7.63	8.05	8.52	7.72	6.67	7.15	6.91	7.7	5.19	5.06	4.86
ENSG00000182674	protein_coding	KCNB2	-10.09	0	0	NaN	Chromophobe_top1k	A	3.73	4.72	3.44	3.23	4.57	4.49	3.62	3.53	5.25	4.36	4.64	4.82	4.67	5.03	4.86	3.71	4.02	2.81	4.83	4.63	5.24	4.67	4.54	3.95	4	5.18	5.34	2.81	4.73	2.83	4.36	5.2	4.6	5.36	4.34	5.47	5.37	4.5	4.49	4.92	2.38
ENSG00000197616	protein_coding	MYH6	-10.12	0	0	NaN	Chromophobe_top1k	A	2.02	0	0	2.38	2.72	0	0	2.65	2.89	0	2.53	0	0	2.87	3.61	0	4.57	4.25	2.7	5.1	3.35	0	3.3	3.04	0	3.01	4.4	2.81	0	0	0	3.72	2.77	0	3.26	4.69	4.65	3.27	4.89	4.21	5.36
ENSG00000137252	protein_coding	HCRTR2	-10.2	0	0	NaN	Chromophobe_top1k	A	2.84	2.21	0	0	3.63	0	4.16	2.65	3.53	3.97	0	2.69	0	0	2.72	4.26	3.11	0	0	3.39	3.89	3.72	0	4.51	3.08	3.01	0	2.81	3.78	3.72	4.36	4.49	0	2.94	2.89	3.74	0	3.03	0	3.66	3.23
ENSG00000214342	processed_pseudogene	ATP5PBP2	-10.26	0	0	NaN	Chromophobe_top1k	A	2.02	3.04	2.92	0	0	0	3.62	2.65	0	2.56	3.94	0	2.35	0	2.72	3.71	0	2.81	0	2.52	0	0	3.08	4.51	4	3.92	2.73	2.81	0	0	3.81	3.93	2.77	0	0	0	2.76	0	0	3.66	2.38
ENSG00000177910	protein_coding	SPATA31C2	-10.27	0	0	NaN	Chromophobe_top1k	A	0	3.95	4.37	3.91	3.63	2.82	3.62	4.47	4.08	0	4.33	4.12	0	2.87	3.91	4.65	0	3.7	4.28	2.52	0	3.72	4.54	3.95	5.52	0	3.61	4.42	2.89	4.66	4.67	3.03	4.03	3.85	3.79	4.29	0	0	3.92	2.77	4.9
ENSG00000237926	unprocessed_pseudogene	ENSG00000237926	-10.27	0	0	NaN	Chromophobe_top1k	A	2.02	2.21	2.1	2.38	2.26	2.67	0	2.65	0	0	0	2.69	2.35	3.77	2.72	2.82	3.11	0	3.59	3.39	3.35	2.83	3.08	3.04	0	0	4.56	2.81	3.78	0	3.81	0	0	0	3.79	4.69	0	0	0	2.77	0
ENSG00000185559	protein_coding	DLK1	-10.3	0	0	NaN	Chromophobe_top1k	A	2.02	3.95	3.82	3.76	0	0	5.34	5.03	4.78	4.36	5.11	4.12	4.12	0	4.86	3.71	0	3.7	2.7	2.52	2.49	3.72	0	3.95	3.08	3.92	4.87	4.64	4.73	2.83	4.76	4.49	4.6	4.4	3.79	3.74	4.2	4.89	3.03	3.66	2.38
ENSG00000283864	protein_coding	ENSG00000283864	-10.33	0	0	NaN	Chromophobe_top1k	A	0	2.21	0	0	0	2.67	0	0	3.53	3.43	0	0	2.35	0	0	0	3.11	3.7	0	5.1	3.35	0	0	0	3.08	0	0	2.81	2.89	2.83	0	3.93	2.77	2.94	3.79	3.74	4.2	4.89	3.03	2.77	3.23
ENSG00000266265	protein_coding	KLF14	-10.35	0	0	NaN	Chromophobe_top1k	A	2.02	3.57	4.12	3.23	3.63	3.56	4.56	3.53	2.65	2.56	3.4	0	0	0	2.72	4.26	4.58	3.7	4.52	0	2.49	4.27	4.94	3.04	0	0	4.56	5.21	2.89	0	2.91	3.93	4.2	2.94	0	2.85	4.2	3.03	3.03	2.77	0
ENSG00000125144	protein_coding	MT1G	-10.4	0	0	NaN	Chromophobe_top1k	A	8.06	8.65	8.55	8.83	7.61	7.96	0	4.92	5.07	5.62	4.28	3.57	3.47	5.13	5.06	3.71	3.11	3.7	2.98	0	4.36	3.72	0	8.15	4.76	4.87	4.55	6.25	5.87	7.24	6.77	7.21	6.34	6.27	3.79	0	0	3.47	3.03	0	0
ENSG00000132872	protein_coding	SYT4	-10.41	0	0	NaN	Chromophobe_top1k	A	4.03	4.26	4.12	4.71	4.02	4.49	5.53	2.65	5.25	5.14	4.64	5.07	2.35	4.32	3.61	4.96	4.02	4.95	5.66	5.1	4.28	3.72	3.99	4.91	5.74	5.18	4.17	4.25	0	4.27	6.05	6.18	4.91	4.79	5.05	5.25	4.2	3.94	4.49	4.21	4.46
ENSG00000134202	protein_coding	GSTM3	-10.55	0	0	NaN	Chromophobe_top1k	A	6.81	6.97	7.13	6.92	6.97	8.09	6.24	4.64	7.12	6.63	6.6	6.36	6.96	6.21	6.02	6.35	7.56	7.17	7.26	7.44	7	6.56	8.1	6.05	6.78	6.42	6.8	6.14	6.33	6.7	6.8	5.4	6.34	6.04	7.51	7.33	6.94	7.2	7.72	7.93	8.4
ENSG00000263341	protein_coding	KRTAP17-1	-10.57	0	0	NaN	Chromophobe_top1k	A	0	2.21	0	0	2.26	0	0	2.65	3.53	0	2.53	2.69	0	0	2.72	0	0	0	0	0	2.49	0	3.08	0	0	3.01	3.62	2.81	2.89	2.83	0	0	0	2.94	0	0	2.76	3.03	0	2.77	2.38
ENSG00000182050	protein_coding	MGAT4C	-10.63	0	0	NaN	Chromophobe_top1k	A	6.34	6.54	6.68	6.52	7.03	6.86	7.61	6.33	8.12	7.09	7.24	6.88	7.09	6.84	7.27	7.34	7.65	7.31	7.77	7.83	7.1	7.47	7.83	6.45	7.17	7.66	7.34	7.96	7.59	6.73	7.21	8.14	8.24	7.1	8.1	7.9	7.51	7.79	7.51	6.1	6.95
ENSG00000011465	protein_coding	DCN	-10.65	0	0	NaN	Chromophobe_top1k	A	7.95	7.67	7.55	7.55	8.2	8.17	9.59	8.95	8.73	8.95	8.46	8.29	8.94	7.71	7.46	8.27	8.11	7.6	7.96	7.93	8.85	7.98	8.49	6.69	7.56	7.96	7.65	7.97	7.49	7.76	7.17	7.67	6.6	6.36	7.83	6.06	6.51	7.06	7.26	8.73	7.67
ENSG00000186297	protein_coding	GABRA5	-10.67	0	0	NaN	Chromophobe_top1k	A	0	0	2.1	3.23	2.26	3.56	4.56	4.08	3.53	4.36	4.64	4.12	0	0	2.72	2.82	5.29	3.7	0	3.93	2.49	0	3.08	3.04	3.08	0	2.73	4.25	2.89	0	2.91	0	4.2	3.84	3.79	0	2.76	4.5	4.49	0	0
ENSG00000133124	protein_coding	IRS4	-10.73	0	0	NaN	Chromophobe_top1k	A	3.76	4.91	4.77	2.38	4.32	5.06	5.85	4.53	0	3.43	3.96	3.57	4.15	5.03	3.61	4.71	4.58	6.07	6.07	6.27	4.9	4.98	6.5	4.06	4.95	5.7	4.87	5.21	5.3	5.23	4.76	4.49	5.74	4.8	4.74	6.14	6.55	5.46	5.87	3.7	5.11
ENSG00000196616	protein_coding	ADH1B	-10.8	0	0	NaN	Chromophobe_top1k	A	6.61	6.32	5.99	5.79	7.14	6.99	8.65	7.7	7.8	7.39	6.6	6.53	6.9	6.7	6.85	5.95	7.53	7.7	7.33	6.87	6.87	6.69	7.51	6.34	4.79	6.64	6.83	5.81	6.01	7.02	6.83	5.86	5.86	6.21	7.67	5.93	5.89	6.67	6.84	8.89	6.98
ENSG00000112936	protein_coding	C7	-10.87	0	0	NaN	Chromophobe_top1k	A	8.5	9.32	8.76	9.1	9.57	9.23	8.94	8.96	9.71	8.7	9.28	9.08	9.26	7.46	8.6	7.62	8.93	7.96	7.88	7.66	7.72	7.57	7.17	7.21	7.93	7.97	7.26	7.99	6.77	6.73	7.94	8.21	8	8.86	8.95	6.63	6.78	7.56	6.36	8.27	7.38
ENSG00000182533	protein_coding	CAV3	-10.9	0	0	NaN	Chromophobe_top1k	A	3.35	0	2.1	2.38	3.11	3.56	0	0	2.65	0	3.4	0	4.67	2.87	3.61	2.82	4.02	3.7	4.13	3.93	3.89	0	3.08	3.04	0	4.47	3.62	2.81	2.89	4.66	3.81	3.03	3.66	2.94	4.74	2.85	3.65	0	3.03	3.66	0
ENSG00000185149	protein_coding	NPY2R	-10.92	0	0	NaN	Chromophobe_top1k	A	0	3.04	3.44	3.23	0	4.49	4.56	3.53	4.78	2.56	3.94	3.57	4.12	3.77	5.11	4.26	5.29	2.81	2.7	2.52	4.59	4.27	3.99	4.91	3.08	4.47	4.17	5.21	3.78	4.27	4.76	3.03	4.2	4.79	3.79	2.85	4.59	3.03	0	0	0
ENSG00000162598	protein_coding	C1orf87	-11	0	0	NaN	Chromophobe_top1k	A	0	3.04	3.44	3.23	2.26	3.56	4.56	2.65	0	0	3.94	0	3.73	2.87	4.18	0	4.85	3.7	4.52	4.32	2.49	4.98	3.99	3.04	4	3.01	3.62	0	2.89	2.83	2.91	3.93	4.2	4.79	2.89	3.74	4.93	3.03	0	0	4.15
ENSG00000179083	protein_coding	FAM133A	-11.3	0	0	NaN	Chromophobe_top1k	A	3.35	3.04	2.1	2.38	4.32	4.49	0	2.65	2.65	3.97	4.33	2.69	3.2	2.87	4.16	2.82	4.58	4.64	4.83	4.63	4.26	3.72	3.08	3.04	5.93	3.01	3.62	4.64	3.78	4.27	4.36	4.89	5.88	3.84	4.74	4.29	4.59	5.21	4.49	3.66	4.46
ENSG00000147588	protein_coding	PMP2	-11.32	0	0	NaN	Chromophobe_top1k	A	4.38	3.96	3.45	5.13	4.47	4.5	0	4.67	5.03	4.85	4.79	4.82	4.81	5.13	4.56	5.46	4.02	5.21	4.86	4.33	4.7	5.65	5.26	5.11	5.52	5.67	5.7	4.64	5.07	5.35	5.2	5.57	4.82	5.11	3.03	5.02	2.76	3.03	0	0	3.55
ENSG00000113889	protein_coding	KNG1	-11.33	0	0	NaN	Chromophobe_top1k	A	9.31	8.11	8.78	8.73	8.7	9.28	6.1	5.75	7.77	7.69	7.31	9.2	8.64	8.68	6.21	6.26	7.4	8.87	8.46	8.59	8.74	6.07	8.07	6.57	7.71	8.04	8.18	6.3	7.54	5.96	6.3	6.41	6.87	6.04	7.19	7.89	7.46	6.97	7.99	8.2	9.44
ENSG00000242943	processed_pseudogene	NKAIN1P1	-11.38	0	0	NaN	Chromophobe_top1k	A	2.71	3.81	2.79	3.61	4.57	4.35	3.62	4.3	3.39	4.21	2.38	3.96	2.35	3.61	2.56	3.55	0	0	3.4	0	2.35	4.07	4.54	3.75	4.73	4.23	0	4.64	4.52	4.66	2.74	2.9	3.47	2.75	2.74	2.65	2.56	3.78	0	0	2.26
ENSG00000152910	protein_coding	CNTNAP4	-11.58	0	0	NaN	Chromophobe_top1k	A	2.02	2.21	2.92	0	2.26	4.8	0	0	3.53	2.56	0	4.51	2.35	3.77	2.72	3.71	3.11	5.62	4.83	4.32	3.35	2.83	3.99	3.04	4	3.01	4.17	3.7	2.89	0	0	3.03	3.66	0	0	5	4.2	5.68	4.49	3.66	4.46
ENSG00000204518	protein_coding	AADACL4	-11.68	0	0	NaN	Chromophobe_top1k	A	3.73	2.21	2.92	3.76	4.02	3.56	3.62	2.65	0	0	3.4	0	3.2	0	3.61	2.82	4.58	4.64	3.59	2.52	2.49	0	3.99	3.95	3.08	3.01	4.17	2.81	2.89	3.72	3.81	3.03	2.77	3.84	2.89	2.85	3.65	3.03	4.89	2.77	0
ENSG00000164107	protein_coding	HAND2	-11.69	0	0	NaN	Chromophobe_top1k	A	2.84	2.21	2.1	4.15	3.63	0	3.62	2.65	3.53	0	2.53	2.69	3.2	3.77	2.72	2.82	4.02	0	0	3.39	3.89	2.83	0	4.91	3.08	0	0	3.7	3.78	3.72	4.76	4.49	4.2	4.79	4.34	0	2.76	3.94	3.03	2.77	0
ENSG00000144191	protein_coding	CNGA3	-11.7	0	0	NaN	Chromophobe_top1k	A	3.73	3.04	2.1	3.23	4.32	4.1	3.62	5.03	2.65	2.56	2.53	4.51	4.12	0	2.72	4.26	4.02	4.95	3.59	5.29	4.69	5.73	4.54	0	3.08	4.87	4.17	4.67	4.73	4.66	5.54	3.93	3.66	5.58	5.05	5.15	5.43	5.21	5.28	5.17	4.15
ENSG00000166391	protein_coding	MOGAT2	-11.74	0	0	NaN	Chromophobe_top1k	A	3.73	2.21	2.92	2.38	0	2.67	0	4.47	2.65	0	2.53	2.69	3.2	2.87	2.72	0	5.29	3.7	2.7	3.39	5.56	2.83	3.08	3.04	3.08	0	2.73	0	2.89	4.27	2.91	5.46	0	4.79	3.79	3.74	4.9	3.94	0	4.61	3.76
ENSG00000144962	protein_coding	SPATA16	-11.74	0	0	NaN	Chromophobe_top1k	A	2.02	2.21	0	3.76	0	0	0	0	3.53	3.43	0	2.69	0	2.87	3.61	2.82	0	2.81	0	0	2.49	2.83	0	3.95	4.55	3.01	0	2.81	2.89	3.72	2.91	3.03	2.77	0	2.89	3.74	0	3.03	0	2.77	0
ENSG00000140557	protein_coding	ST8SIA2	-11.79	0	0	NaN	Chromophobe_top1k	A	3.35	3.95	4.77	3.23	3.63	4.49	5.53	4.47	4.47	4.67	3.94	5.07	4.67	4.72	5.33	4.65	5.96	5.43	3.59	5.29	4.59	5.64	6.24	4.51	5.26	4.47	2.73	4.95	6.02	5.8	3.81	5.86	5.38	4.79	5.71	5.66	6.01	4.5	5.86	3.66	5.42
ENSG00000151360	protein_coding	ALLC	-11.86	0	0	NaN	Chromophobe_top1k	A	3.35	2.21	2.1	3.23	2.26	2.67	0	2.65	4.08	2.56	0	3.57	3.2	2.87	2.72	5.44	3.11	3.7	4.13	3.93	2.49	4.67	3.99	3.04	3.08	4.87	4.17	5.43	3.78	4.66	4.36	4.89	4.91	5.1	4.34	4.29	3.65	3.94	3.94	0	3.23
ENSG00000179915	protein_coding	NRXN1	-11.9	0	0	NaN	Chromophobe_top1k	A	5.14	5.07	4.12	3.79	5.14	4.11	5.14	5.85	5.03	5.83	6.09	6.17	5.42	6.19	4.55	5.79	5.55	5.96	5.6	5.46	5.69	6.33	5.73	6.84	6.89	6.31	6.87	5.62	6.29	6.28	6.4	6.66	5.76	6.39	5.37	6.46	5.88	5.87	5.2	4.21	0
ENSG00000133454	protein_coding	MYO18B	-11.92	0	0	NaN	Chromophobe_top1k	A	4.68	3.57	4.93	3.76	4.32	6.03	5.12	4.47	5.6	5.14	5.3	5.07	4.67	5.69	6.21	5.79	5.77	5.43	4.83	6.08	4.84	5.81	5.51	4.91	5.93	6.42	5.7	6.07	5.7	2.83	6.31	5.2	5.88	4.4	6.03	5.25	6.14	4.89	5.67	5.89	5.56
ENSG00000149972	protein_coding	CNTN5	-11.94	0	0	NaN	Chromophobe_top1k	A	4.49	4.51	3.44	4.92	4.32	5.06	4.56	5.75	4.47	5.77	4.33	5.48	5.52	5.86	3.61	5.94	5.55	4.64	3.59	3.93	5.05	4.67	4.94	6.05	5.74	5.18	5.34	5.62	5.87	4.98	5.9	4.89	5.38	5.58	4.74	4.29	5.16	4.5	4.89	2.77	4.15
ENSG00000146926	protein_coding	ASB10	-12.01	0	0	NaN	Chromophobe_top1k	A	2.02	0	0	3.23	3.11	3.56	4.56	2.65	4.47	3.97	2.53	4.12	4.12	4.32	2.72	4.26	4.02	0	0	3.93	0	3.72	3.08	3.95	4	4.47	3.62	2.81	3.78	4.27	3.81	3.93	2.77	4.79	2.89	2.85	0	0	0	0	0
ENSG00000240890	processed_pseudogene	G2E3P1	-12.11	0	0	NaN	Chromophobe_top1k	A	4.03	2.21	3.44	2.38	3.11	5.06	3.62	2.65	2.65	3.43	3.94	2.69	4.12	2.87	5.03	0	4.02	4.25	2.7	3.93	4.98	4.27	4.54	0	4	3.92	4.17	4.25	4.33	3.72	4.36	4.49	4.6	4.79	4.57	4.69	3.65	0	3.03	3.66	4.15
ENSG00000167798	transcribed_unprocessed_pseudogene	C3P1	-12.19	0	0	NaN	Chromophobe_top1k	A	0	2.21	3.82	0	2.26	2.67	0	0	0	2.56	0	2.69	2.35	0	3.61	0	3.11	5.21	5.94	3.93	4.84	2.83	0	0	4	0	0	2.81	0	4.27	0	0	0	0	3.79	4.69	5.16	5.21	3.94	5.58	4.46
ENSG00000180772	protein_coding	AGTR2	-12.3	0	0	NaN	Chromophobe_top1k	A	3.73	3.95	2.1	3.76	3.63	0	0	4.08	2.65	4.67	4.64	2.69	3.73	0	4.16	3.71	3.11	3.7	3.59	3.93	3.89	4.27	0	3.95	4.95	5.18	0	4.64	3.78	3.72	4.36	5.2	0	5.1	3.79	5	4.2	4.5	4.89	4.61	2.38
ENSG00000120251	protein_coding	GRIA2	-12.37	0	0	NaN	Chromophobe_top1k	A	4.68	4.72	4.93	5.11	5.29	5.63	5.34	5.03	5.6	5.49	5.75	5.29	4.89	5.69	5.11	5.79	5.77	4.64	5.3	5.29	6.22	5.95	5.73	6.05	6.1	6.16	6.1	5.93	5.04	6.21	6.53	6.03	6.02	6.34	5.52	5.66	5.37	6.04	4.49	0	2.38
ENSG00000196104	protein_coding	SPOCK3	-12.44	0	0	NaN	Chromophobe_top1k	A	3.73	2.21	2.1	3.23	4.97	4.49	2.73	0	3.53	3.97	3.94	4.82	3.73	2.87	4.16	3.71	4.02	3.7	0	4.63	4.28	3.72	4.54	4.51	4	4.47	5.12	2.81	4.33	5.23	3.81	4.49	4.2	4.79	3.79	4.69	3.65	4.5	0	0	3.23
ENSG00000163424	protein_coding	TEX55	-12.45	0	0	NaN	Chromophobe_top1k	A	3.35	2.28	2.1	2.38	4.02	2.76	0	2.65	4.08	4.92	0	3.57	0	4.72	0	2.82	3.11	3.7	4.52	4.32	3.35	4.98	4.94	3.95	4.11	3.92	2.73	0	4.73	3.72	3.81	3.93	4.6	2.94	0	3.74	0	3.03	0	0	0
ENSG00000121871	protein_coding	SLITRK3	-12.55	0	0	NaN	Chromophobe_top1k	A	2.84	4.73	4.68	4.46	5.16	5.06	5.18	4.78	4.78	4.67	3.41	3.58	5.1	4.33	3.61	5.22	6.45	4.65	5.31	5.36	3.92	5.82	5.26	3.04	4.95	5.19	0	5.08	5.3	4.27	5.33	6.03	5.74	5.8	5.31	5.66	4.2	4.91	0	0	0
ENSG00000136872	protein_coding	ALDOB	-12.68	0	0	NaN	Chromophobe_top1k	A	12.08	12.56	12.94	13.12	10.74	10.54	6.64	8.82	10.77	10.48	11.21	11.74	12.19	9.5	10.77	10.33	7.11	6.99	9.02	8.32	9.18	9.24	7.99	10.46	10.01	10.69	9.93	10	9.9	10.38	9.88	9.15	9.02	8.07	7.55	7.97	5.73	7.44	4.49	4.61	4.71
ENSG00000131808	protein_coding	FSHB	-12.69	0	0	NaN	Chromophobe_top1k	A	2.02	2.21	2.92	0	2.26	3.56	2.73	0	0	2.56	2.53	2.69	2.35	2.87	4.55	0	0	2.81	4.83	3.93	3.35	0	3.99	0	0	3.92	3.62	2.81	0	4.27	2.91	3.03	2.77	0	5.05	2.85	2.76	0	4.49	0	3.23
ENSG00000124233	protein_coding	SEMG1	-12.79	0	0	NaN	Chromophobe_top1k	A	2.02	2.21	3.23	2.38	2.26	4.1	4.56	2.65	4.08	0	0	2.69	0	3.77	3.61	4.96	4.58	3.7	3.59	4.32	2.49	4.27	3.99	4.51	3.08	0	3.62	4.25	3.78	0	3.81	3.03	2.77	3.84	2.89	4.29	0	3.03	3.03	3.66	2.38
ENSG00000109158	protein_coding	GABRA4	-12.86	0	0	NaN	Chromophobe_top1k	A	5.58	4.91	5.08	5.56	5.42	5.92	5.34	4.47	6.67	6.76	6.28	6.78	4.89	5.28	6.09	6.78	7.03	6.92	6.38	6.18	6.22	6.33	3.08	6.78	7.24	6.3	6.68	6.07	6.5	6.21	6.72	6.44	6.26	6.66	6.78	5.98	6.63	6.45	4.89	3.66	3.76
ENSG00000159495	protein_coding	TGM7	-12.88	0	0	NaN	Chromophobe_top1k	A	2.02	3.04	2.92	3.23	3.11	0	3.62	2.65	2.65	3.97	2.53	2.69	2.35	3.77	2.72	0	0	0	0	2.52	0	2.83	3.08	3.04	3.08	3.01	2.73	3.7	3.78	3.72	0	0	3.66	2.94	0	4.29	2.76	3.03	3.03	4.21	3.23
ENSG00000125414	protein_coding	MYH2	-12.91	0	0	NaN	Chromophobe_top1k	A	2.02	4.51	4.67	5.4	5.28	6.06	3.62	0	2.87	2.56	3.94	0	0	4.44	4.26	3.71	3.11	3.7	3.13	0	2.49	0	0	0	4	0	0	0	0	2.83	2.91	4.76	4.2	2.94	4.89	4.04	4.1	4.09	4.58	3.97	3.68
ENSG00000092054	protein_coding	MYH7	-12.94	0	0	NaN	Chromophobe_top1k	A	4.49	3.58	5.08	4.46	2.77	5.78	5.98	4.08	4.72	5.32	5.11	5.65	4.43	5.5	5.11	6.07	5.56	4.64	5.09	5.83	3.89	5.29	5.2	3.95	5.26	5.18	5.81	4.64	5.88	4.98	6.19	4.62	4.91	6.29	5.58	5.66	5.36	5.41	4.89	4.23	4.8
ENSG00000138039	protein_coding	LHCGR	-12.98	0	0	NaN	Chromophobe_top1k	A	2.84	4.26	2.1	4.71	4.57	4.49	5.01	5.6	5.89	3.97	4.64	3.19	4.3	4.72	3.61	4.03	3.11	0	2.7	3.72	2.49	2.83	4.54	5.88	4.95	4.47	4.56	5.62	5.51	5.84	6.29	5.2	6.14	5.1	4.74	4.29	2.76	4.5	0	0	0
ENSG00000264424	protein_coding	MYH4	-13.08	0	0	NaN	Chromophobe_top1k	A	4.17	3.95	4.55	0	3.95	5.35	0	0	0	3.43	2.53	3.32	0	4.14	0	3.05	3.11	5.1	2.96	0	0	0	3.6	3.04	3.08	4.47	3.18	0	4.17	3.33	0	3.03	4.88	0	3.99	5.57	3.38	4.3	5.5	4.11	3.97
ENSG00000205221	protein_coding	VIT	-13.13	0	0	NaN	Chromophobe_top1k	A	3.35	4.26	3.82	3.23	4.02	3.56	0	0	3.53	4.92	3.94	4.51	2.35	5.28	2.72	2.82	3.11	5.62	2.7	3.39	4.28	0	3.99	4.91	3.08	4.47	5.12	3.7	3.78	3.72	3.81	3.93	2.77	5.1	3.79	5	0	0	3.94	4.61	2.38
ENSG00000225530	processed_pseudogene	SP3P	-13.23	0	0	NaN	Chromophobe_top1k	A	2.91	2.45	2.92	4.46	2.26	2.67	2.73	2.65	2.65	4.67	0	4.12	3.32	2.87	0	2.82	3.51	2.81	3.59	3.93	3.35	5.23	3.08	4.51	4.55	4.87	4.17	4.25	3.78	3.72	3.81	4.89	0	3.84	4.34	2.85	0	0	0	0	2.46
ENSG00000197893	protein_coding	NRAP	-13.25	0	0	NaN	Chromophobe_top1k	A	3.35	3.95	3.92	4.55	3.75	4.49	4.87	0	4.47	4.36	2.53	4.51	3.73	4.32	4.34	3.71	4.58	4.64	5.09	4.32	4.59	5.23	5.51	3.95	4.95	4.87	4.87	4.25	2.89	3.72	5.33	4.49	4.32	4.79	4.74	4.69	4.59	3.94	4.49	4.61	5.11
ENSG00000144339	protein_coding	TMEFF2	-13.32	0	0	NaN	Chromophobe_top1k	A	2.02	3.57	2.1	3.23	3.63	2.67	3.62	2.65	4.08	2.56	3.4	2.69	3.2	3.77	0	2.82	4.02	2.81	2.7	3.39	3.35	2.83	3.99	3.95	4.55	3.92	3.62	4.25	4.33	0	2.91	3.93	3.66	5.1	2.89	4.69	2.76	0	4.49	3.66	0
ENSG00000173335	protein_coding	CST9	-13.45	0	0	NaN	Chromophobe_top1k	A	0	3.57	0	2.38	2.26	0	3.62	0	2.65	0	3.4	3.57	3.2	2.87	3.61	2.82	4.02	0	0	0	3.35	4.98	0	0	0	3.92	3.62	4.25	3.78	0	2.91	4.89	2.77	4.4	0	0	0	0	3.94	0	2.38
ENSG00000198049	protein_coding	AVPR1B	-13.51	0	0	NaN	Chromophobe_top1k	A	3.73	4.26	2.1	2.38	3.63	3.56	4.56	4.47	4.78	4.36	4.89	4.82	4.12	5.5	5.33	4.65	5.77	3.7	4.83	4.88	5.05	4.67	5.26	5.88	5.74	5.18	5.53	2.81	4.33	5.95	5.54	5.46	4.6	5.36	3.79	5.83	3.65	3.94	4.49	3.66	3.23
ENSG00000067842	protein_coding	ATP2B3	-13.53	0	0	NaN	Chromophobe_top1k	A	4.49	4.51	3.44	5.68	2.26	4.49	5.34	5.44	5.89	5.49	5.75	5.93	4.89	3.77	6.31	5.62	6.41	6.51	4.83	5.1	5.93	5.64	6.82	5.88	6.24	6.01	6.1	5.78	5.04	5.45	6.05	5.86	4.6	5.1	5.52	5.66	4.59	6.04	5.46	5.58	4.92
ENSG00000198670	protein_coding	LPA	-13.61	0	0	NaN	Chromophobe_top1k	A	3.38	5.93	5.77	4.96	4.57	5.32	5.53	4.78	4.12	3.43	4.64	2.69	5.46	6.09	6.06	5.94	4.69	4.64	3.59	5.45	3.35	3.75	3.99	6.2	5.46	5.44	4.64	6.3	5.7	6.66	5.63	6.44	5.44	3.84	5.05	5	5.56	6.14	4.49	2.77	2.38
ENSG00000178235	protein_coding	SLITRK1	-13.71	0	0	NaN	Chromophobe_top1k	A	3.73	4.72	2.92	3.23	3.63	5.06	4.56	3.53	4.78	4.36	5.11	5.07	4.42	2.87	4.16	3.71	3.11	4.25	4.52	4.32	4.84	4.27	4.54	3.04	4.55	5.44	5.12	5.62	2.89	4.98	5.73	5.46	5.57	5.1	4.74	5.47	4.2	3.03	0	0	2.38
ENSG00000165349	protein_coding	SLC7A3	-13.74	0	0	NaN	Chromophobe_top1k	A	3.35	3.95	2.92	4.15	3.11	0	4.87	0	2.65	2.56	3.4	4.51	2.35	3.77	4.16	2.82	4.02	2.81	4.13	3.39	0	0	0	3.95	4.55	3.01	3.62	3.7	0	4.27	3.81	3.03	2.77	3.84	4.34	5	4.2	3.03	4.49	3.66	2.38
ENSG00000230524	transcribed_unprocessed_pseudogene	COL6A4P1	-13.84	0	0	NaN	Chromophobe_top1k	A	3.35	3.04	2.1	2.38	3.63	0	2.73	3.53	3.53	2.56	2.53	0	2.35	3.77	2.72	0	4.58	0	4.13	4.32	2.49	4.27	3.99	3.04	4.55	3.92	2.73	3.7	4.33	2.83	2.91	0	0	4.4	4.34	2.85	2.76	0	0	2.77	3.23
ENSG00000167580	protein_coding	AQP2	-13.86	0	0	NaN	Chromophobe_top1k	A	9.47	9.63	9.74	9.3	9.4	9.62	6.42	5.89	7.83	7	6.8	9.06	9.62	8.16	7.54	6.31	8.36	9.16	8.4	9.27	10.03	7.26	7.23	5.48	8.64	8.68	8.59	6.6	7.73	7.2	7.62	7.37	8.84	5.58	8.71	8.49	8	8.24	9.87	10.61	10.3
ENSG00000145192	protein_coding	AHSG	-13.87	0	0	NaN	Chromophobe_top1k	A	4.03	3.95	2.1	2.38	3.11	0	2.73	2.65	3.53	4.36	3.94	2.69	3.2	4.72	3.61	2.82	4.02	2.81	3.59	3.39	2.49	4.27	3.99	0	4.95	3.92	4.17	2.81	5.51	2.83	3.81	3.03	3.66	2.94	4.74	2.85	4.59	3.03	4.89	3.66	2.38
ENSG00000175161	protein_coding	CADM2	-14.04	0	0	NaN	Chromophobe_top1k	A	5.65	5.07	5.21	5.42	5.14	6.15	0	5.03	5.89	6.12	6.36	4.12	5.86	6.38	5.52	4.96	6.85	4.64	6.07	5.97	6.22	6.43	6.91	6.2	6.24	6.54	5.98	6.3	5.87	5.64	6.63	6.44	6.55	5.77	6.29	6.81	6.01	5.46	5.46	4.21	5.79
ENSG00000178919	protein_coding	FOXE1	-14.2	0	0	NaN	Chromophobe_top1k	A	3.73	2.21	3.44	0	4.02	4.49	3.62	5.25	0	3.43	2.53	3.57	2.35	4.32	4.86	5.22	4.58	4.25	4.13	4.63	4.59	4.27	4.54	3.95	4	0	4.87	4.64	4.33	3.72	4.36	4.89	3.66	5.1	4.74	5	4.59	5.21	3.94	3.66	3.76
ENSG00000178395	protein_coding	CCDC185	-14.43	0	0	NaN	Chromophobe_top1k	A	2.84	3.57	2.1	0	3.63	4.49	3.62	0	3.53	3.43	3.4	4.12	3.2	4.32	4.16	4.26	3.11	0	2.7	2.52	2.49	4.27	4.54	4.51	3.08	4.47	4.17	4.25	3.78	5.23	2.91	3.93	0	0	4.34	4.29	4.2	3.94	3.03	4.61	0
ENSG00000185053	protein_coding	SGCZ	-14.52	0	0	NaN	Chromophobe_top1k	A	4.49	4.51	3.82	4.71	0	0	5.34	0	5.03	5.32	5.46	2.69	4.42	0	5.11	4.96	3.11	4.95	3.59	5.6	5.05	5.81	5.26	6.2	4.95	5.66	5.34	3.7	4.33	5.23	0	3.93	3.66	3.84	2.89	4.29	2.76	3.94	3.03	4.21	5.11
ENSG00000251284	processed_pseudogene	SPOPLP1	-14.73	0	0	NaN	Chromophobe_top1k	A	2.84	0	2.1	0	2.48	2.67	0	0	0	2.56	3.94	3.57	3.73	3.49	2.72	3.71	3.74	3.7	4.13	3.93	2.49	3.72	0	0	3.08	3.01	2.73	0	2.89	4.27	3.81	3.03	4.2	3.84	2.89	2.85	4.2	3.03	3.03	0	3.23
ENSG00000164853	protein_coding	UNCX	-15	0	0	NaN	Chromophobe_top1k	A	3.35	2.21	0	0	2.26	4.8	4.16	0	3.53	2.56	2.53	2.69	0	3.77	2.72	2.82	0	2.81	2.7	3.39	0	3.72	4.54	0	0	0	2.73	2.81	3.78	0	3.81	0	0	3.84	0	3.74	4.2	3.03	4.89	0	0
ENSG00000234224	protein_coding	TMEM229A	-15	0	0	NaN	Chromophobe_top1k	A	0	2.21	0	0	0	0	4.87	0	3.53	2.56	2.56	3.57	2.35	3.77	0	0	4.58	3.7	4.52	3.93	4.28	3.72	3.08	0	4	0	3.62	4.25	0	3.72	0	0	0	3.84	3.79	2.85	4.2	0	3.94	2.77	2.38
ENSG00000169836	protein_coding	TACR3	-15.09	0	0	NaN	Chromophobe_top1k	A	3.73	3.04	2.92	4.15	4.57	4.8	5.53	2.65	3.53	3.43	4.64	5.29	3.2	5.03	3.61	2.82	5.29	4.95	4.52	3.93	4.84	2.83	5.92	4.91	4	5.18	4.56	5.21	3.78	6.33	4.36	3.93	4.2	2.94	5.88	5.25	4.9	6.19	3.03	2.77	3.23
ENSG00000139304	protein_coding	PTPRQ	-15.13	0	0	NaN	Chromophobe_top1k	A	5.46	4.51	2.92	5.42	4.97	5.78	5.84	6.01	4.78	5.32	5.61	5.48	4.67	6.27	6.31	5.62	5.96	5.43	5.09	5.86	5.56	5.81	6.37	6.57	6.38	6.64	5.7	5.21	5.3	7.14	4.76	5.86	5.57	5.93	6.16	6.11	4.9	5.87	3.94	0	0
ENSG00000090512	protein_coding	FETUB	-15.37	0	0	NaN	Chromophobe_top1k	A	4.28	4.27	4.12	0	3.64	4.1	3.62	3.53	3.53	3.97	3.4	4.12	3.2	5.03	4.55	3.72	5.55	4.25	4.13	4.32	4.84	5.26	3.99	0	4.55	5.19	4.87	4.65	5.17	4.98	3.81	3.03	5.16	4.4	4.74	2.85	5.16	4.5	5.2	0	3.23
ENSG00000074803	protein_coding	SLC12A1	-15.6	0	0	NaN	Chromophobe_top1k	A	10.16	9.1	9.88	8.52	10.35	11.01	9.11	7.54	8.34	9.51	9.51	11.2	11.02	12.69	8.83	9.43	10.56	11.62	11.93	11.89	11.93	9.94	11.23	6.78	9.02	9.73	10.36	8.95	7.54	8.88	7.47	7.6	7.41	6.09	9.97	9.86	9.51	10.29	10.28	11.28	11.67
ENSG00000102104	protein_coding	RS1	-15.83	0	0	NaN	Chromophobe_top1k	A	0	0	4.02	4.05	2.26	4.77	4.87	2.65	4.11	4.22	3.76	4.72	3.7	4.19	5.57	4.96	4.02	3.7	4.52	4.32	3.35	4.63	5.21	5.06	5.52	3.92	4.89	3.7	4.11	3.72	5.27	5.2	4.91	5.03	5.23	5.47	4.59	0	3.03	0	3.23
ENSG00000119913	protein_coding	TECTB	-9.91	0	0	8	Papillary_1K (1)	A	0	2.21	0	3.23	0	3.56	0	2.65	4.47	0	3.94	2.69	2.35	0	0	4.26	0	2.81	4.13	2.52	3.35	4.27	3.08	3.04	3.08	3.92	3.62	2.81	4.33	3.72	4.76	3.03	4.2	2.94	0	2.85	2.76	3.03	3.94	2.77	0
ENSG00000092345	protein_coding	DAZL	-9.93	0	0	8	Papillary_1K (1)	A	0	0	0	3.23	0	0	2.73	3.53	0	2.56	3.4	2.69	3.73	0	0	0	4.58	0	2.7	4.32	4.28	2.83	4.54	0	0	4.47	2.73	2.81	2.89	4.98	0	3.03	4.2	2.94	2.89	3.74	2.76	5.21	3.94	4.21	2.38
ENSG00000111046	protein_coding	MYF6	-10.43	0	0	8	Papillary_1K (1)	A	2.02	0	2.1	0	0	3.56	0	0	0	0	3.4	2.69	3.2	0	4.16	2.82	3.11	2.81	2.7	0	2.49	2.83	3.08	3.95	4.55	3.01	0	3.7	2.89	4.27	2.91	0	3.66	0	2.89	3.74	2.76	0	3.03	0	0
ENSG00000171053	protein_coding	PATE1	-10.44	0	0	8	Papillary_1K (1)	A	3.35	2.21	0	2.38	2.26	3.56	2.73	0	3.53	0	2.53	0	2.35	0	3.61	0	0	3.7	2.7	3.39	2.49	4.27	3.99	3.95	3.08	0	2.73	2.81	2.89	2.83	4.36	4.89	2.77	3.84	0	3.74	0	0	0	2.77	3.23
ENSG00000092068	protein_coding	SLC7A8	-10.44	0	0	8	Papillary_1K (1)	A	8.25	9.1	9.43	9.17	6.59	7.02	4.56	6.33	7.11	7.25	8.31	8.07	7.65	6.01	7.14	6.85	3.11	4.64	2.7	5.45	5.93	5.45	4.54	7.19	7	6.3	5.85	6.41	6.78	7.01	6.18	6.76	6.72	5.1	5.52	5.83	5.56	3.03	4.89	4.61	4.71
ENSG00000187140	protein_coding	FOXD3	-11.31	0	0	8	Papillary_1K (1)	A	3.35	2.21	2.1	3.76	3.11	4.1	0	0	2.65	2.56	3.4	0	3.73	2.87	3.61	0	3.11	0	4.13	3.39	3.35	0	3.08	3.04	3.08	4.87	3.62	3.7	3.78	2.83	5.54	4.89	2.77	3.84	2.89	3.74	3.65	3.94	0	0	0
ENSG00000173612	protein_coding	GPRC6A	-11.38	0	0	8	Papillary_1K (1)	A	3.73	3.04	2.1	2.38	2.26	3.56	2.73	4.08	4.08	0	4.33	4.51	2.35	4.32	4.86	3.71	3.11	0	0	3.93	4.28	2.83	4.94	3.95	4.95	4.47	4.56	3.7	4.73	3.72	2.91	0	2.77	4.4	4.74	4.29	4.59	3.94	0	0	0
ENSG00000164107	protein_coding	HAND2	-11.43	0	0	8	Papillary_1K (1)	A	2.84	2.21	2.1	4.15	3.63	0	3.62	2.65	3.53	0	2.53	2.69	3.2	3.77	2.72	2.82	4.02	0	0	3.39	3.89	2.83	0	4.91	3.08	0	0	3.7	3.78	3.72	4.76	4.49	4.2	4.79	4.34	0	2.76	3.94	3.03	2.77	0
ENSG00000090512	protein_coding	FETUB	-11.44	0	0	8	Papillary_1K (1)	A	4.28	4.27	4.12	0	3.64	4.1	3.62	3.53	3.53	3.97	3.4	4.12	3.2	5.03	4.55	3.72	5.55	4.25	4.13	4.32	4.84	5.26	3.99	0	4.55	5.19	4.87	4.65	5.17	4.98	3.81	3.03	5.16	4.4	4.74	2.85	5.16	4.5	5.2	0	3.23
ENSG00000250215	processed_pseudogene	CIR1P2	-11.48	0	0	8	Papillary_1K (1)	A	0	0	2.92	0	2.26	4.1	3.62	2.65	3.53	0	2.53	4.12	3.73	3.77	3.61	2.82	4.02	4.64	2.7	2.52	4.02	2.83	3.08	3.04	3.08	3.92	4.17	2.81	4.73	0	3.81	0	3.66	4.4	2.89	4.69	3.65	0	0	2.77	3.23
ENSG00000184350	protein_coding	MRGPRE	-11.54	0	0	8	Papillary_1K (1)	A	4.28	4.72	3.82	4.46	0	5.46	3.62	4.08	4.47	4.36	3.94	3.57	4.42	5.03	4.55	4.26	4.98	4.95	4.83	4.32	5.05	4.27	4.94	0	5.52	4.87	4.17	5.43	4.33	4.98	4.76	5.67	5.16	5.36	5.52	5	4.59	3.03	3.03	4.21	3.76
ENSG00000177910	protein_coding	SPATA31C2	-11.65	0	0	8	Papillary_1K (1)	A	0	3.95	4.37	3.91	3.63	2.82	3.62	4.47	4.08	0	4.33	4.12	0	2.87	3.91	4.65	0	3.7	4.28	2.52	0	3.72	4.54	3.95	5.52	0	3.61	4.42	2.89	4.66	4.67	3.03	4.03	3.85	3.79	4.29	0	0	3.92	2.77	4.9
ENSG00000165566	protein_coding	AMER2	-11.71	0	0	8	Papillary_1K (1)	A	3.89	2.37	4.46	5.32	4.13	5.94	4.19	0	5.28	4.96	5.17	5.54	4.75	3.82	4.59	4.73	4.05	5.66	5.45	6.35	4.69	4.7	4.66	0	6.57	6.55	4.96	4.74	5.6	6.97	5.12	6.13	5.05	5.51	6.31	4.78	6.21	6.43	5.84	5.92	5.45
ENSG00000172209	protein_coding	GPR22	-11.71	0	0	8	Papillary_1K (1)	A	1.34	2.21	3.2	1.63	4.02	5.03	2.73	2.65	0	1.78	0	2.69	4.32	4.32	4.86	3.33	4.85	3.7	5.74	5.32	4.59	2.02	3.08	3.95	4.28	3.01	1.94	3.7	3.78	4.98	4.09	3.93	4.82	4.4	2.89	3.77	3.65	4.93	0	3.29	2.86
ENSG00000150275	protein_coding	PCDH15	-11.77	0	0	8	Papillary_1K (1)	A	5.12	5.35	5.74	4.92	5.54	5.27	5.34	4.78	5.89	5.32	6.19	5.48	5.64	5.28	6.31	5.44	5.29	4.95	5.94	4.88	4.59	5.81	4.94	6.05	6.82	6.01	5.53	5.78	6.28	4.66	6.18	6.31	6.02	5.58	6.03	5.66	4.32	6.19	3.94	2.77	0
ENSG00000187821	protein_coding	HELT	-11.78	0	0	8	Papillary_1K (1)	A	2.84	2.21	0	0	3.11	2.67	4.56	4.08	4.08	3.43	0	3.57	0	3.77	4.16	2.82	3.11	0	0	0	2.49	3.72	3.08	3.95	3.08	3.01	4.17	2.81	4.33	0	4.36	3.93	2.77	4.4	2.89	2.85	2.76	3.94	3.03	3.66	3.76
ENSG00000146926	protein_coding	ASB10	-11.95	0	0	8	Papillary_1K (1)	A	2.02	0	0	3.23	3.11	3.56	4.56	2.65	4.47	3.97	2.53	4.12	4.12	4.32	2.72	4.26	4.02	0	0	3.93	0	3.72	3.08	3.95	4	4.47	3.62	2.81	3.78	4.27	3.81	3.93	2.77	4.79	2.89	2.85	0	0	0	0	0
ENSG00000230524	transcribed_unprocessed_pseudogene	COL6A4P1	-12.09	0	0	8	Papillary_1K (1)	A	3.35	3.04	2.1	2.38	3.63	0	2.73	3.53	3.53	2.56	2.53	0	2.35	3.77	2.72	0	4.58	0	4.13	4.32	2.49	4.27	3.99	3.04	4.55	3.92	2.73	3.7	4.33	2.83	2.91	0	0	4.4	4.34	2.85	2.76	0	0	2.77	3.23
ENSG00000234224	protein_coding	TMEM229A	-12.09	0	0	8	Papillary_1K (1)	A	0	2.21	0	0	0	0	4.87	0	3.53	2.56	2.56	3.57	2.35	3.77	0	0	4.58	3.7	4.52	3.93	4.28	3.72	3.08	0	4	0	3.62	4.25	0	3.72	0	0	0	3.84	3.79	2.85	4.2	0	3.94	2.77	2.38
ENSG00000269699	protein_coding	ZIM2	-12.1	0	0	8	Papillary_1K (1)	A	3.65	3.57	2.92	2.38	3.11	0	3.62	0	3.79	4	2.53	3.57	3.2	4.32	2.72	4	4.02	3.7	3.59	0	3.89	3.72	5.51	0	4.95	3.92	5.02	4.64	4.33	3.72	4.36	3.93	4.6	5.1	4.34	3.74	0	3.94	3.94	2.77	3.76
ENSG00000173335	protein_coding	CST9	-12.1	0	0	8	Papillary_1K (1)	A	0	3.57	0	2.38	2.26	0	3.62	0	2.65	0	3.4	3.57	3.2	2.87	3.61	2.82	4.02	0	0	0	3.35	4.98	0	0	0	3.92	3.62	4.25	3.78	0	2.91	4.89	2.77	4.4	0	0	0	0	3.94	0	2.38
ENSG00000101098	protein_coding	RIMS4	-12.15	0	0	8	Papillary_1K (1)	A	3.8	4.51	4.37	5.68	4.79	0	0	4.78	4.78	5.49	4.33	4.82	4.12	4.32	4.86	4.26	4.98	5.43	4.83	5.1	4.28	2.83	5.73	5.48	5.62	4.47	5.7	5.74	4.73	4.43	5.8	5.67	5.57	5.93	2.89	5.47	4.9	3.94	4.89	4.61	4.15
ENSG00000152910	protein_coding	CNTNAP4	-12.17	0	0	8	Papillary_1K (1)	A	2.02	2.21	2.92	0	2.26	4.8	0	0	3.53	2.56	0	4.51	2.35	3.77	2.72	3.71	3.11	5.62	4.83	4.32	3.35	2.83	3.99	3.04	4	3.01	4.17	3.7	2.89	0	0	3.03	3.66	0	0	5	4.2	5.68	4.49	3.66	4.46
ENSG00000115665	protein_coding	SLC5A7	-12.51	0	0	8	Papillary_1K (1)	A	0	2.21	4.12	4.15	4.32	4.49	5.12	5.25	2.65	2.56	5.9	4.51	2.35	5.34	3.61	2.82	4.02	5.62	5.3	3.93	5.32	2.83	6.09	3.95	5.52	3.92	4.56	3.76	0	5.8	2.91	3.93	4.6	4.4	6.03	5.25	5.16	6.19	4.89	3.7	3.76
ENSG00000148513	protein_coding	ANKRD30A	-12.56	0	0	8	Papillary_1K (1)	A	2.84	2.21	2.1	3.76	0	4.1	0	4.78	2.65	3.97	2.53	5.07	3.73	3.77	0	0	4.02	4.64	4.13	3.39	5.24	4.67	5.26	3.04	0	4.47	4.56	4.95	0	4.8	3.81	5.46	5.16	4.79	4.34	4.69	4.2	4.89	3.94	3.07	3.76
ENSG00000145192	protein_coding	AHSG	-12.57	0	0	8	Papillary_1K (1)	A	4.03	3.95	2.1	2.38	3.11	0	2.73	2.65	3.53	4.36	3.94	2.69	3.2	4.72	3.61	2.82	4.02	2.81	3.59	3.39	2.49	4.27	3.99	0	4.95	3.92	4.17	2.81	5.51	2.83	3.81	3.03	3.66	2.94	4.74	2.85	4.59	3.03	4.89	3.66	2.38
ENSG00000137766	protein_coding	UNC13C	-12.59	0	0	8	Papillary_1K (1)	A	4.68	5.47	4.77	5.28	4.32	4.49	5.53	5.03	5.44	4.67	5.11	5.48	4.89	6.14	5.33	5.94	5.77	4.25	0	4.32	5.93	5.45	5.92	4.51	6.24	6.3	5.34	5.21	5.51	6.21	5.07	5.2	5.88	5.58	5.52	5.83	5.16	4.5	3.03	4.21	0
ENSG00000165349	protein_coding	SLC7A3	-12.6	0	0	8	Papillary_1K (1)	A	3.35	3.95	2.92	4.15	3.11	0	4.87	0	2.65	2.56	3.4	4.51	2.35	3.77	4.16	2.82	4.02	2.81	4.13	3.39	0	0	0	3.95	4.55	3.01	3.62	3.7	0	4.27	3.81	3.03	2.77	3.84	4.34	5	4.2	3.03	4.49	3.66	2.38
ENSG00000140557	protein_coding	ST8SIA2	-13.42	0	0	8	Papillary_1K (1)	A	3.35	3.95	4.77	3.23	3.63	4.49	5.53	4.47	4.47	4.67	3.94	5.07	4.67	4.72	5.33	4.65	5.96	5.43	3.59	5.29	4.59	5.64	6.24	4.51	5.26	4.47	2.73	4.95	6.02	5.8	3.81	5.86	5.38	4.79	5.71	5.66	6.01	4.5	5.86	3.66	5.42
ENSG00000174482	protein_coding	LINGO2	-13.58	0	0	8	Papillary_1K (1)	A	5.96	5.81	4.85	5.56	6.08	6.63	6.72	6.56	6.33	6.95	6.53	6.64	6.34	6.51	6.83	6.56	6.3	5.64	6.4	6.9	5.95	6.93	6.83	6.7	6.76	6.92	6.7	6.45	6.91	7.09	6.64	6.94	6.93	6.64	6.02	7.05	6.89	6.36	6.26	3.67	4.94
ENSG00000086159	protein_coding	AQP6	-13.65	0	0	8	Papillary_1K (1)	A	5.49	5.08	4.86	5.79	4.8	5.87	2.73	6.12	5.64	4.1	6.18	5.24	3.77	3.98	4.28	6.27	5.86	7.28	5.54	7.05	5.75	6.55	7.08	5.85	5.81	5.24	6.07	5.22	4.4	4.96	5.24	6.33	4.49	5.63	6.45	6.46	6.39	6.49	6.76	7.44	7.54
ENSG00000144191	protein_coding	CNGA3	-13.79	0	0	8	Papillary_1K (1)	A	3.73	3.04	2.1	3.23	4.32	4.1	3.62	5.03	2.65	2.56	2.53	4.51	4.12	0	2.72	4.26	4.02	4.95	3.59	5.29	4.69	5.73	4.54	0	3.08	4.87	4.17	4.67	4.73	4.66	5.54	3.93	3.66	5.58	5.05	5.15	5.43	5.21	5.28	5.17	4.15
ENSG00000171495	protein_coding	MROH2B	-13.8	0	0	8	Papillary_1K (1)	A	2.84	3.95	4.37	2.38	3.63	0	4.56	4.08	2.65	4.36	4.64	3.57	2.35	3.77	4.86	2.82	4.02	3.7	0	0	2.49	2.83	3.08	3.95	3.08	4.47	3.62	4.25	4.73	4.98	4.36	4.49	2.77	4.79	4.34	0	4.59	3.94	4.49	3.66	2.38
ENSG00000159495	protein_coding	TGM7	-13.87	0	0	8	Papillary_1K (1)	A	2.02	3.04	2.92	3.23	3.11	0	3.62	2.65	2.65	3.97	2.53	2.69	2.35	3.77	2.72	0	0	0	0	2.52	0	2.83	3.08	3.04	3.08	3.01	2.73	3.7	3.78	3.72	0	0	3.66	2.94	0	4.29	2.76	3.03	3.03	4.21	3.23
ENSG00000118733	protein_coding	OLFM3	-13.88	0	0	8	Papillary_1K (1)	A	3.35	3.95	2.1	2.38	2.26	0	5.35	3.53	4.08	0	4.89	4.12	4.12	4.72	0	2.82	4.02	2.81	4.83	2.52	3.89	2.83	3.08	3.95	3.08	4.47	5.37	2.81	2.89	4.66	4.36	3.93	2.77	5.36	4.74	3.74	2.86	5.21	3.94	2.77	3.23
ENSG00000175497	protein_coding	DPP10	-13.88	0	0	8	Papillary_1K (1)	A	4.49	4.72	4.37	4.15	3.63	4.8	4.87	5.89	5.03	4.92	3.94	5.79	4.67	4.32	5.33	3.71	6.12	4.64	4.13	5.29	4.84	5.95	5.92	5.48	5.26	6.01	5.7	5.43	3.78	5.45	4.36	5.67	5.88	5.36	5.88	4.69	5.16	4.5	5.46	5.74	4.46
ENSG00000185499	protein_coding	MUC1	-13.95	0	0	8	Papillary_1K (1)	A	10.97	10.07	10.25	9.14	11.28	11.96	10.42	9.98	10.5	10.83	10.35	10.44	9.19	11.45	10.23	11.86	12.45	11.16	10.7	12.97	11.43	11.59	10.25	10.17	12.63	11.38	11.9	11.3	10.63	10.14	11.86	10.41	10.45	12.87	11.79	11.72	13.62	12.13	10.79	13.19	10.89
ENSG00000204518	protein_coding	AADACL4	-14.07	0	0	8	Papillary_1K (1)	A	3.73	2.21	2.92	3.76	4.02	3.56	3.62	2.65	0	0	3.4	0	3.2	0	3.61	2.82	4.58	4.64	3.59	2.52	2.49	0	3.99	3.95	3.08	3.01	4.17	2.81	2.89	3.72	3.81	3.03	2.77	3.84	2.89	2.85	3.65	3.03	4.89	2.77	0
ENSG00000164853	protein_coding	UNCX	-14.08	0	0	8	Papillary_1K (1)	A	3.35	2.21	0	0	2.26	4.8	4.16	0	3.53	2.56	2.53	2.69	0	3.77	2.72	2.82	0	2.81	2.7	3.39	0	3.72	4.54	0	0	0	2.73	2.81	3.78	0	3.81	0	0	3.84	0	3.74	4.2	3.03	4.89	0	0
ENSG00000153820	protein_coding	SPHKAP	-15.91	0	0	8	Papillary_1K (1)	A	5.12	4.91	4.37	4.15	3.11	5.78	6.32	4.47	5.44	5.14	5.3	5.65	5.76	6.01	4.16	5.62	4.58	5.21	4.52	5.6	4.84	5.23	6.09	6.05	5.26	5.85	6.51	5.78	6.28	4.98	6.18	5.2	6.14	5.93	5.3	5	4.2	3.94	0	2.77	0
ENSG00000067842	protein_coding	ATP2B3	-21.14	0	0	8	Papillary_1K (1)	A	4.49	4.51	3.44	5.68	2.26	4.49	5.34	5.44	5.89	5.49	5.75	5.93	4.89	3.77	6.31	5.62	6.41	6.51	4.83	5.1	5.93	5.64	6.82	5.88	6.24	6.01	6.1	5.78	5.04	5.45	6.05	5.86	4.6	5.1	5.52	5.66	4.59	6.04	5.46	5.58	4.92
ENSG00000100078	protein_coding	PLA2G3	-21.52	0	0	8	Papillary_1K (1)	A	4.03	0	2.92	3.23	3.63	2.67	2.73	3.53	4.08	3.43	4.33	2.69	2.35	4.72	2.72	4.65	5.29	4.64	4.13	4.32	4.59	4.27	3.08	3.95	3.08	0	4.87	4.25	3.78	4.98	4.76	3.93	4.6	3.84	4.34	4.29	2.76	4.89	4.89	4.61	3.76
ENSG00000147081	protein_coding	AKAP4	-21.58	0	0	8	Papillary_1K (1)	A	2.02	4.26	3.82	4.15	4.02	4.1	0	0	4.47	2.56	0	4.12	4.67	2.87	3.61	2.82	4.98	4.64	4.83	4.88	0	3.72	3.99	3.95	5.26	3.01	5.12	4.95	5.51	3.72	3.81	5.2	3.66	3.84	3.79	4.29	3.65	0	4.89	3.66	4.15
ENSG00000147613	protein_coding	PSKH2	-21.7	0	0	8	Papillary_1K (1)	A	2.84	3.04	0	0	3.11	2.67	2.73	2.65	4.08	0	5.11	2.69	0	3.77	4.55	4.26	4.98	2.81	2.7	0	3.35	3.72	0	5.22	3.08	3.01	3.62	2.81	2.89	5.23	2.91	3.03	0	3.84	3.79	4.29	3.65	3.03	0	4.21	0
ENSG00000175161	protein_coding	CADM2	-21.72	0	0	8	Papillary_1K (1)	A	5.65	5.07	5.21	5.42	5.14	6.15	0	5.03	5.89	6.12	6.36	4.12	5.86	6.38	5.52	4.96	6.85	4.64	6.07	5.97	6.22	6.43	6.91	6.2	6.24	6.54	5.98	6.3	5.87	5.64	6.63	6.44	6.55	5.77	6.29	6.81	6.01	5.46	5.46	4.21	5.79
ENSG00000135824	protein_coding	RGS8	-22.42	0	0	8	Papillary_1K (1)	A	4.28	4.72	3.82	3.76	4.02	4.49	4.56	2.65	4.08	4.36	3.4	5.29	4.42	3.77	4.16	4.26	4.58	4.95	5.49	5.29	3.35	5.81	5.73	5.48	6.24	6.01	5.53	4.95	4.33	5.23	4.76	4.89	4.6	3.84	6.29	5	5.16	6.32	5.2	5.39	4.46
ENSG00000169836	protein_coding	TACR3	-22.5	0	0	8	Papillary_1K (1)	A	3.73	3.04	2.92	4.15	4.57	4.8	5.53	2.65	3.53	3.43	4.64	5.29	3.2	5.03	3.61	2.82	5.29	4.95	4.52	3.93	4.84	2.83	5.92	4.91	4	5.18	4.56	5.21	3.78	6.33	4.36	3.93	4.2	2.94	5.88	5.25	4.9	6.19	3.03	2.77	3.23
ENSG00000182255	protein_coding	KCNA4	-23.35	0	0	8	Papillary_1K (1)	A	4.68	3.95	3.82	5.11	4.32	4.49	4.56	5.6	5.03	3.43	4.33	3.57	4.67	5.5	5.11	5.94	5.77	4.95	4.52	4.32	5.05	5.45	5.26	6.05	4.95	3.01	5.85	5.62	5.04	5.64	4.36	4.89	5.16	4.79	3.79	5	5.16	4.5	5.2	4.61	4.46
ENSG00000169344	protein_coding	UMOD	-23.66	0	0	8	Papillary_1K (1)	A	11	11.4	11.5	10.99	12.32	12.35	8.23	5.61	7.76	7.57	8.75	9.88	9.62	10.18	8.92	7.11	8.72	11.2	9.96	9.67	10.88	8.08	7.81	8.23	10.67	10.44	10.15	8.97	8.49	9.19	8.36	7.22	9.73	6.65	10.24	9.83	11.31	10.89	8.62	9.43	8.7
ENSG00000144285	protein_coding	SCN1A	-10.09	0	0	11	Papillary_1K (1)	A	3.49	4.75	4.43	5.03	4.35	5.11	3.69	3.54	5.29	4.72	4.79	4.82	4.93	6.83	5.43	4.71	5.56	6.13	5.54	6.45	5.3	5.69	6	0	5.12	6.21	5.36	4.99	4.76	5.81	5.38	3.93	4.92	4.49	6.4	5.5	5.89	4.09	5.69	3.71	4.75
ENSG00000268660	transcribed_processed_pseudogene	LETM1P2	-10.11	0	0	11	Papillary_1K (1)	A	3	3.57	0	0	0	4.49	4.16	4.08	3.53	3.43	3.4	4.21	0	4.72	3.61	0	3.11	3.7	5.09	3.39	4.28	4.27	5.26	3.95	3.08	4.47	0	2.81	2.89	0	4.36	3.03	3.66	2.94	3.79	3.74	4.2	3.03	0	4.21	3.36
ENSG00000171496	protein_coding	OR1L8	-7.64	0	0	NaN	Chromophobe_top1k	A	2.99	3.75	2.25	3.76	3.11	3.57	2.73	4.48	2.65	3.97	5.11	3.7	0	4.88	3.61	3.29	4.08	3.7	4.85	3.39	3.89	3.72	5.77	0	5	3.95	4.56	2.85	2.93	4.29	0	4.01	3.66	2.96	5.33	4.73	0	3.94	3.94	4.63	3.27
ENSG00000224299	unprocessed_pseudogene	MTATP6P16	-7.7	0	0	NaN	Chromophobe_top1k	A	0	0	2.1	3.76	0	2.67	4.16	0	3.53	0	0	0	0	3.77	0	3.71	0	0	3.59	0	2.49	2.83	0	0	3.08	0	2.73	0	2.89	0	3.81	3.03	2.77	0	0	2.85	0	0	3.03	2.77	3.23
ENSG00000251473	processed_pseudogene	ENSG00000251473	-7.77	0	0	NaN	Chromophobe_top1k	A	2.84	2.21	2.92	0	3.11	0	0	0	2.65	0	2.53	2.69	0	3.77	2.72	0	0	2.81	3.59	2.52	2.49	4.67	0	0	3.08	0	2.73	0	3.78	2.83	4.76	3.03	2.77	3.84	0	0	0	0	0	0	0
ENSG00000244301	transcribed_unprocessed_pseudogene	AOX3P	-7.8	0	0	NaN	Chromophobe_top1k	A	0	0	0	0	0	0	0	2.65	2.65	0	3.4	2.69	2.35	0	2.72	2.82	0	0	0	2.52	0	2.83	0	3.04	4	3.01	2.73	0	2.89	2.83	2.91	3.03	3.66	0	3.79	0	2.76	0	0	0	0
ENSG00000124343	protein_coding	XG	-7.81	0	0	NaN	Chromophobe_top1k	A	2.02	3.04	3.44	3.23	3.63	4.1	3.62	4.47	4.08	3.43	3.4	4.12	4.12	4.32	3.61	3.71	4.58	4.25	3.59	3.39	4.28	3.72	3.08	4.51	5.26	3.92	4.17	4.25	5.3	4.27	4.76	4.49	4.6	4.79	5.05	4.69	5.17	4.89	0	0	4.15
ENSG00000112333	protein_coding	NR2E1	-10.15	0	0	NaN	Chromophobe_top1k	A	3.6	2.21	2.19	3.24	3.64	4.89	3.69	4.08	3.61	4.73	4.37	3.58	3.2	4.73	4.31	2.84	3.12	4.26	3.59	4.14	3.59	5.26	4.56	5.65	4.01	4.11	4.94	4.84	3.96	3.73	4.76	5.08	2.77	2.94	4.34	2.95	3.75	5.07	3.03	2.78	2.38
ENSG00000278197	unprocessed_pseudogene	ENSG00000278197	-10.22	0	0	NaN	Chromophobe_top1k	A	2.79	0	0	2.32	0	0	0	2.59	4.02	0	5.03	0	3.15	0	3.53	0	0	3.63	4.05	0	3.29	4.18	0	0	2.99	0	0	0	0	0	3.73	0	0	5.36	0	0	0	4.82	0	0	0
ENSG00000171560	protein_coding	FGA	-10.46	0	0	NaN	Chromophobe_top1k	A	2.02	3.57	5.33	3.76	3.11	3.56	4.16	4.08	2.65	3.97	4.33	4.51	3.2	4.32	0	2.82	5.29	2.81	3.59	4.32	3.35	0	4.94	3.04	4	5.18	0	3.7	4.73	5.45	4.36	3.93	2.77	4.4	3.79	5	5.16	3.94	4.89	2.77	2.38
ENSG00000281879	protein_coding	ABO	-10.55	0	0	NaN	Chromophobe_top1k	A	8.39	9.15	7.22	6.71	7.88	8.34	6.19	6.78	8.91	8.78	8.94	8.56	7.35	7.01	9.8	7.39	8.39	8.09	8.92	9.87	8.69	6.93	7.99	7.08	9.04	8.39	8.95	8.73	9.36	7.36	7.36	8.2	8.21	8.91	9.02	9.54	9.9	10.06	9.36	8.27	10.07
ENSG00000168135	protein_coding	KCNJ4	-10.56	0	0	NaN	Chromophobe_top1k	A	3.35	3.04	2.1	2.38	3.63	4.1	2.73	3.53	0	2.56	3.94	4.51	3.2	2.87	4.16	3.71	4.02	2.81	0	0	4.59	2.83	3.08	0	4	3.92	4.87	3.7	0	3.72	2.91	3.03	2.77	0	2.89	4.69	4.2	3.94	0	3.66	0
ENSG00000174453	protein_coding	VWC2L	-11.06	0	0	NaN	Chromophobe_top1k	A	2.02	3.04	3.44	4.15	4.57	4.1	3.62	4.47	3.53	3.43	2.53	2.69	3.2	2.87	4.86	2.82	4.02	5.21	5.49	5.1	4.28	3.72	5.26	5.22	0	3.01	3.62	3.7	2.89	0	0	4.89	3.66	2.94	5.05	3.74	5.73	3.03	4.49	4.21	2.38
ENSG00000188848	protein_coding	BEND4	-11.17	0	0	NaN	Chromophobe_top1k	A	4.03	3.04	3.82	0	5.54	5.06	5.98	5.75	5.75	5.49	6.09	4.12	3.73	5.03	5.11	4.65	6.53	5.78	5.49	5.1	4.84	5.23	5.51	4.51	4	4.47	5.53	5.62	4.73	4.98	3.81	5.67	5.88	5.36	6.51	4.69	5.16	5.68	6.18	4.92	5.27
ENSG00000174576	protein_coding	NPAS4	-11.88	0	0	NaN	Chromophobe_top1k	A	2.84	4.51	3.82	3.23	2.26	0	4.16	2.65	4.78	3.43	3.4	3.57	3.2	3.77	2.72	2.82	4.98	3.7	4.13	3.93	3.35	3.72	4.54	3.04	4.55	4.87	0	4.25	2.89	2.83	2.91	5.46	5.38	5.36	5.05	5	3.65	4.89	3.94	0	0
ENSG00000221887	protein_coding	HMSD	-12.22	0	0	NaN	Chromophobe_top1k	A	3.73	3.04	2.92	2.38	3.11	3.56	3.62	4.08	4.78	0	3.4	3.57	3.2	2.87	2.72	4.26	4.02	3.7	3.59	3.93	3.35	2.83	4.94	3.04	4	0	3.62	0	0	3.72	0	3.03	2.77	4.4	4.74	4.69	2.76	3.94	5.2	4.61	4.15
ENSG00000187514	protein_coding	PTMA	-7.66	0	0	NaN	Chromophobe_top1k	A	7.48	7.57	7.71	7.67	8.61	7.91	6.6	6.7	6.01	5.64	6.75	6.85	5.34	6.38	5.33	5.89	6.5	6.41	5.94	6.59	6.97	4.08	5.73	6.05	7	6.6	6.06	3.7	6.15	6.62	6	7.02	7.3	6.87	6.03	4.72	5.9	6.85	6.32	6.56	5.56
ENSG00000198417	protein_coding	MT1F	-7.67	0	0	NaN	Chromophobe_top1k	A	6.13	6.57	6.1	6.62	5.38	5.93	3.66	3.53	3.57	3.68	3.49	5.41	3.2	4.73	5.22	5.2	3.11	2.81	4.23	4.1	4.56	4.27	3.99	5.36	4.01	4.73	4.8	2.84	3.93	4.92	0	4.04	4.35	3.87	0	3.74	0	3.04	4.49	4.21	0
ENSG00000087086	protein_coding	FTL	-7.7	0	0	NaN	Chromophobe_top1k	A	10.44	11.21	11.24	11.35	10.28	10.16	6.1	6.35	7.22	6.23	7.87	7.31	7.41	5.28	9.4	6.78	5.59	6.19	6.27	6.44	7.02	5.64	5.3	9.04	8.8	8.7	7.62	7.64	7.54	9.14	7.01	8.93	8.74	8.21	5.88	6.79	5.46	6.62	5.2	6.07	3.4
ENSG00000090776	protein_coding	EFNB1	-7.91	0	0	NaN	Chromophobe_top1k	A	5.12	5.47	4.12	5.56	5.66	4.8	0	3.53	4.47	0	3.4	0	3.2	2.87	3.61	2.82	0	3.7	3.59	4.32	4.62	3.72	3.08	3.11	4.55	3.01	4.17	3.7	5.04	2.83	4.36	5.67	3.66	3.84	2.89	2.85	3.65	3.03	0	4.61	3.76
ENSG00000134871	protein_coding	COL4A2	-7.95	0	0	NaN	Chromophobe_top1k	A	7.49	7.33	7.58	6.73	8.57	7.79	7.15	7.37	7.54	6.95	7.22	6.92	5.86	5.86	7.54	7.25	7.11	7.6	7.38	7.29	7.23	6.64	6.64	6.78	7.38	8.08	7.79	7.5	6.94	7.58	8.26	7.44	7.59	8.24	7.88	6.65	7.24	8	6.57	7.08	6.41
ENSG00000171564	protein_coding	FGB	-8.09	0	0	NaN	Chromophobe_top1k	A	3.77	4.9	7.93	4.21	4.03	3.64	3.1	3.53	0	5.66	5.53	6.03	3.26	0	2.78	4.14	3.35	3.71	4.17	3.46	3.35	5.99	3.99	5.04	4.66	3.29	3.63	2.99	4.41	3.83	0	3.03	4.91	2.94	4.34	4.61	2.82	5.34	4.69	4.31	3.9
ENSG00000110328	protein_coding	GALNT18	-8.1	0	0	NaN	Chromophobe_top1k	A	4.68	3.04	4.12	4.15	5.29	6.03	4.16	2.65	2.65	3.43	2.53	3.57	3.2	3.77	4.16	3.71	3.11	0	4.52	0	4.84	0	3.99	3.04	4	3.92	2.73	2.81	0	4.98	3.81	0	4.2	3.84	3.79	4.69	3.65	4.5	3.03	2.77	2.38
ENSG00000067842	protein_coding	ATP2B3	-29.19	0	0	5	ClearCell_top1k	A	4.49	4.51	3.44	5.68	2.26	4.49	5.34	5.44	5.89	5.49	5.75	5.93	4.89	3.77	6.31	5.62	6.41	6.51	4.83	5.1	5.93	5.64	6.82	5.88	6.24	6.01	6.1	5.78	5.04	5.45	6.05	5.86	4.6	5.1	5.52	5.66	4.59	6.04	5.46	5.58	4.92
ENSG00000092054	protein_coding	MYH7	-27.72	0	0	5	ClearCell_top1k	A	4.49	3.58	5.08	4.46	2.77	5.78	5.98	4.08	4.72	5.32	5.11	5.65	4.43	5.5	5.11	6.07	5.56	4.64	5.09	5.83	3.89	5.29	5.2	3.95	5.26	5.18	5.81	4.64	5.88	4.98	6.19	4.62	4.91	6.29	5.58	5.66	5.36	5.41	4.89	4.23	4.8
ENSG00000169344	protein_coding	UMOD	-27.44	0	0	5	ClearCell_top1k	A	11	11.4	11.5	10.99	12.32	12.35	8.23	5.61	7.76	7.57	8.75	9.88	9.62	10.18	8.92	7.11	8.72	11.2	9.96	9.67	10.88	8.08	7.81	8.23	10.67	10.44	10.15	8.97	8.49	9.19	8.36	7.22	9.73	6.65	10.24	9.83	11.31	10.89	8.62	9.43	8.7
ENSG00000182674	protein_coding	KCNB2	-27.27	0	0	5	ClearCell_top1k	A	3.73	4.72	3.44	3.23	4.57	4.49	3.62	3.53	5.25	4.36	4.64	4.82	4.67	5.03	4.86	3.71	4.02	2.81	4.83	4.63	5.24	4.67	4.54	3.95	4	5.18	5.34	2.81	4.73	2.83	4.36	5.2	4.6	5.36	4.34	5.47	5.37	4.5	4.49	4.92	2.38
ENSG00000167580	protein_coding	AQP2	-27.14	0	0	5	ClearCell_top1k	A	9.47	9.63	9.74	9.3	9.4	9.62	6.42	5.89	7.83	7	6.8	9.06	9.62	8.16	7.54	6.31	8.36	9.16	8.4	9.27	10.03	7.26	7.23	5.48	8.64	8.68	8.59	6.6	7.73	7.2	7.62	7.37	8.84	5.58	8.71	8.49	8	8.24	9.87	10.61	10.3
ENSG00000111262	protein_coding	KCNA1	-26.63	0	0	5	ClearCell_top1k	A	3.35	4.72	4.58	2.38	4.02	4.1	4.16	2.65	5.89	5.14	4.89	4.51	3.2	4.72	4.16	4.65	4.98	3.7	5.94	6.27	4.59	4.27	5.73	5.22	5.26	5.66	4.87	5.78	5.87	3.72	6.31	4.89	5.57	5.77	5.52	5.98	6.01	6.45	5.2	4.61	3.76
ENSG00000145242	protein_coding	EPHA5	-26.63	0	0	5	ClearCell_top1k	A	3.35	3.57	4.12	4.46	4.97	5.27	5.12	5.44	5.44	6.12	6.19	4.12	4.42	5.69	4.86	5.22	6.27	5.62	4.13	4.88	4.84	3.72	4.54	3.95	4.95	3.92	5.98	4.95	6.02	4.27	4.76	5.86	5.57	5.93	6.03	5.66	4.59	6.45	3.03	4.61	4.46
ENSG00000175161	protein_coding	CADM2	-24.88	0	0	5	ClearCell_top1k	A	5.65	5.07	5.21	5.42	5.14	6.15	0	5.03	5.89	6.12	6.36	4.12	5.86	6.38	5.52	4.96	6.85	4.64	6.07	5.97	6.22	6.43	6.91	6.2	6.24	6.54	5.98	6.3	5.87	5.64	6.63	6.44	6.55	5.77	6.29	6.81	6.01	5.46	5.46	4.21	5.79
ENSG00000182255	protein_coding	KCNA4	-24.84	0	0	5	ClearCell_top1k	A	4.68	3.95	3.82	5.11	4.32	4.49	4.56	5.6	5.03	3.43	4.33	3.57	4.67	5.5	5.11	5.94	5.77	4.95	4.52	4.32	5.05	5.45	5.26	6.05	4.95	3.01	5.85	5.62	5.04	5.64	4.36	4.89	5.16	4.79	3.79	5	5.16	4.5	5.2	4.61	4.46
ENSG00000135824	protein_coding	RGS8	-24.79	0	0	5	ClearCell_top1k	A	4.28	4.72	3.82	3.76	4.02	4.49	4.56	2.65	4.08	4.36	3.4	5.29	4.42	3.77	4.16	4.26	4.58	4.95	5.49	5.29	3.35	5.81	5.73	5.48	6.24	6.01	5.53	4.95	4.33	5.23	4.76	4.89	4.6	3.84	6.29	5	5.16	6.32	5.2	5.39	4.46
ENSG00000152208	protein_coding	GRID2	-24.45	0	0	5	ClearCell_top1k	A	4.49	5.22	4.77	5.42	4.32	5.06	6.1	4.78	6.01	4.92	5.11	5.07	4.67	5.28	5.83	4.65	5.96	4.25	5.81	5.97	5.41	5.45	6.09	5.22	4.55	6.16	5.34	5.62	5.51	5.64	5.07	4.89	5.74	4.4	5.88	5.25	6.01	4.5	5.67	4.21	5.42
ENSG00000188730	protein_coding	VWC2	-24.2	0	0	5	ClearCell_top1k	A	4.99	5.22	4.77	6.01	4.57	5.46	5.85	2.66	4.83	5.14	5.3	5.8	4.89	4.72	6.21	4.96	6.28	5.21	5.69	5.79	5.24	6.44	5.74	5.48	5.26	6.12	5.88	6.33	5.54	5.8	6.64	6.08	6.85	5.77	5.52	5.25	4.59	5.68	6.2	5.58	6.21
ENSG00000175497	protein_coding	DPP10	-24.16	0	0	5	ClearCell_top1k	A	4.49	4.72	4.37	4.15	3.63	4.8	4.87	5.89	5.03	4.92	3.94	5.79	4.67	4.32	5.33	3.71	6.12	4.64	4.13	5.29	4.84	5.95	5.92	5.48	5.26	6.01	5.7	5.43	3.78	5.45	4.36	5.67	5.88	5.36	5.88	4.69	5.16	4.5	5.46	5.74	4.46
ENSG00000134202	protein_coding	GSTM3	-23.38	0	0	5	ClearCell_top1k	A	6.81	6.97	7.13	6.92	6.97	8.09	6.24	4.64	7.12	6.63	6.6	6.36	6.96	6.21	6.02	6.35	7.56	7.17	7.26	7.44	7	6.56	8.1	6.05	6.78	6.42	6.8	6.14	6.33	6.7	6.8	5.4	6.34	6.04	7.51	7.33	6.94	7.2	7.72	7.93	8.4
ENSG00000174482	protein_coding	LINGO2	-23.26	0	0	5	ClearCell_top1k	A	5.96	5.81	4.85	5.56	6.08	6.63	6.72	6.56	6.33	6.95	6.53	6.64	6.34	6.51	6.83	6.56	6.3	5.64	6.4	6.9	5.95	6.93	6.83	6.7	6.76	6.92	6.7	6.45	6.91	7.09	6.64	6.94	6.93	6.64	6.02	7.05	6.89	6.36	6.26	3.67	4.94
ENSG00000177354	protein_coding	C10orf71	-22.91	0	0	5	ClearCell_top1k	A	3.35	3.58	3.13	5.6	4.95	5.47	5.12	5.33	5.61	5.05	5.95	5.32	2.35	5.7	5.8	4.66	6.57	4.26	5.63	4.34	5.25	4.68	6.1	5.52	6.51	5.75	4.78	4.65	5.16	5.23	5.67	5.86	4.78	3.85	5.71	5.26	4.96	4.9	6.09	4.25	2.71
ENSG00000013293	protein_coding	SLC7A14	-22.78	0	0	5	ClearCell_top1k	A	5.3	6.09	5.76	5.98	6.09	6.37	6.68	6.81	6.48	6.73	6.28	6.55	5.63	6.67	6.16	6.4	7.24	6.57	7.45	7.1	6.33	6.86	6.69	7.03	6.51	6.68	7.06	7.16	6.93	7.06	7.31	6.86	6.18	7.04	7.56	6.29	5.91	6.71	6.92	5.93	6.3
ENSG00000132872	protein_coding	SYT4	-22.78	0	0	5	ClearCell_top1k	A	4.03	4.26	4.12	4.71	4.02	4.49	5.53	2.65	5.25	5.14	4.64	5.07	2.35	4.32	3.61	4.96	4.02	4.95	5.66	5.1	4.28	3.72	3.99	4.91	5.74	5.18	4.17	4.25	0	4.27	6.05	6.18	4.91	4.79	5.05	5.25	4.2	3.94	4.49	4.21	4.46
ENSG00000140557	protein_coding	ST8SIA2	-22.27	0	0	5	ClearCell_top1k	A	3.35	3.95	4.77	3.23	3.63	4.49	5.53	4.47	4.47	4.67	3.94	5.07	4.67	4.72	5.33	4.65	5.96	5.43	3.59	5.29	4.59	5.64	6.24	4.51	5.26	4.47	2.73	4.95	6.02	5.8	3.81	5.86	5.38	4.79	5.71	5.66	6.01	4.5	5.86	3.66	5.42
ENSG00000174016	protein_coding	TENT5D	-20.99	0	0	5	ClearCell_top1k	A	2.84	0	2.92	2.38	3.63	5.27	4.56	0	4.47	4.67	3.94	4.82	2.35	3.77	4.55	3.71	4.02	3.7	5.3	4.63	4.28	3.72	4.94	4.51	4.55	3.92	4.17	4.25	4.73	0	3.81	3.93	4.2	2.94	4.34	5.47	4.59	4.5	0	4.92	4.15
ENSG00000197177	protein_coding	ADGRA1	-20.99	0	0	5	ClearCell_top1k	A	4.49	4.51	0	3.23	3.11	4.8	3.62	3.53	4.47	4.36	4.89	4.12	3.2	4.32	4.16	3.71	5.29	4.25	5.09	3.93	5.05	3.72	4.54	5.22	5.26	4.47	5.12	4.25	3.78	4.66	4.76	0	3.66	3.84	5.05	4.69	4.59	4.5	0	5.39	3.76
ENSG00000163545	protein_coding	NUAK2	-20.78	0	0	5	ClearCell_top1k	A	6.97	6.37	6.92	6.75	7.71	6.61	7.56	7.85	4.63	7.24	7.37	6.14	5.95	7.89	5.24	8.19	5.75	6.38	7.89	8.94	7.36	7.65	7.24	6.03	6.84	7.25	6.97	6.86	7.41	5.96	6.93	7.17	6.87	7.24	7.52	8.49	8	7.91	8.97	7.2	6.37
ENSG00000230356	processed_pseudogene	NCAPD2P1	-19.43	0	0	5	ClearCell_top1k	A	2.84	2.5	3.82	3.23	0	3.56	3.62	3.53	2.65	2.56	3.4	3.57	2.35	3.77	4.1	2.82	4.02	2.81	3.32	2.52	3.89	2.83	4.44	3.66	4.55	4.47	2.73	3.7	3.78	2.83	3.81	0	0	3.84	4.74	5	5.12	3.94	3.49	2.77	2.38
ENSG00000169836	protein_coding	TACR3	-19.33	0	0	5	ClearCell_top1k	A	3.73	3.04	2.92	4.15	4.57	4.8	5.53	2.65	3.53	3.43	4.64	5.29	3.2	5.03	3.61	2.82	5.29	4.95	4.52	3.93	4.84	2.83	5.92	4.91	4	5.18	4.56	5.21	3.78	6.33	4.36	3.93	4.2	2.94	5.88	5.25	4.9	6.19	3.03	2.77	3.23
ENSG00000288407	protein_coding	CCDC33	-19.32	0	0	5	ClearCell_top1k	A	2.38	0	2.1	1.63	3.11	3.56	3.62	3.83	2.65	3.97	1.76	1.9	3.2	2.06	3.23	2.82	3.64	3.32	3.22	2.52	2.49	2.83	4.94	1.95	3.08	3.92	2.73	3.32	2.07	3.72	2.91	3.93	3.66	3.84	4.09	4.5	3.95	4.25	4.49	4.21	3.52
ENSG00000140481	protein_coding	CCDC33	-19.32	0	0	5	ClearCell_top1k	A	2.38	0	2.1	1.63	3.11	3.56	3.62	3.83	2.65	3.97	1.76	1.9	3.2	2.06	3.23	2.82	3.64	3.32	3.22	2.52	2.49	2.83	4.94	1.95	3.08	3.92	2.73	3.32	2.07	3.72	2.91	3.93	3.66	3.84	4.09	4.5	3.95	4.25	4.49	4.21	3.52
ENSG00000186458	protein_coding	DEFB132	-18.9	0	0	5	ClearCell_top1k	A	2.02	2.21	0	3.23	2.26	4.1	4.16	2.65	4.08	2.56	3.4	4.12	2.35	4.32	4.55	4.26	0	0	0	3.93	5.05	4.98	0	4.91	4.95	3.92	4.56	3.7	3.78	4.66	2.91	0	3.66	4.79	4.74	4.29	4.59	3.94	0	0	3.76
ENSG00000164841	protein_coding	TMEM74	-18.83	0	0	5	ClearCell_top1k	A	5.35	5.07	4.77	4.71	3.63	5.27	5.69	5.6	5.25	6.21	5.75	4.51	5.07	5.5	5.33	5.44	5.77	5.21	5.09	5.1	5.05	5.64	5.26	6.2	5.74	5.85	5.12	4.95	5.51	4.98	5.9	5.86	6.46	6.34	6.29	6.11	5.56	5.87	5.2	4.61	5.42
ENSG00000188488	protein_coding	SERPINA5	-18.83	0	0	5	ClearCell_top1k	A	7.71	7.86	7.28	7.87	6.47	7.25	5.53	5.25	6.23	6.05	5.61	6.46	6.58	4.33	6.21	5.44	4.99	4.75	5.31	5.74	6.13	5.96	5.96	5.89	6.28	6.12	5.7	6.19	6.4	5.9	5.98	6.31	7.07	4.79	5.75	5.26	5.88	6.32	5.55	5.17	5.9
ENSG00000248713	protein_coding	C4orf54	-18.74	0	0	5	ClearCell_top1k	A	2.02	4.72	5.21	6.09	3.11	3.56	6.1	5.44	5.03	3.43	6.09	4.12	4.67	4.72	5.33	4.96	4.98	4.95	6.07	4.63	2.49	0	4.54	6.05	5.74	6.42	2.73	6.07	2.89	5.23	5.73	5.2	3.66	5.93	2.89	4.69	3.65	3.94	4.49	4.61	4.92
ENSG00000197893	protein_coding	NRAP	-18.62	0	0	5	ClearCell_top1k	A	3.35	3.95	3.92	4.55	3.75	4.49	4.87	0	4.47	4.36	2.53	4.51	3.73	4.32	4.34	3.71	4.58	4.64	5.09	4.32	4.59	5.23	5.51	3.95	4.95	4.87	4.87	4.25	2.89	3.72	5.33	4.49	4.32	4.79	4.74	4.69	4.59	3.94	4.49	4.61	5.11
ENSG00000183090	protein_coding	FREM3	-18.55	0	0	5	ClearCell_top1k	A	5.35	4.51	4.77	4.71	3.63	4.1	5.34	4.78	5.25	4.92	5.3	5.79	5.24	5.69	4.55	5.62	5.77	4.25	5.49	5.1	5.41	5.64	6.37	4.51	5.26	5.44	5.53	6.3	6.15	4.66	6.18	3.93	5.38	4.4	5.52	6.46	5.37	5.87	5.86	4.92	4.71
ENSG00000198597	protein_coding	ZNF536	-18.42	0	0	5	ClearCell_top1k	A	5.12	4.91	4.93	4.71	5.14	5.46	5.12	5.44	5.6	5.77	6.09	5.79	4.89	5.86	5.33	5.62	6.53	4.95	6.07	5.45	4.28	6.33	6.24	6.46	6.1	5.66	5.85	5.93	6.02	5.95	6.05	6.18	6.26	6.34	5.88	5.47	5.88	3.03	3.03	0	0
ENSG00000066032	protein_coding	CTNNA2	-18.24	0	0	5	ClearCell_top1k	A	3.35	4.91	2.92	4.71	3.11	3.56	4.56	4.47	3.98	4.92	4.75	4.51	3.2	5.45	4.16	4.65	3.11	5.43	4.63	4.63	3.35	4.67	5.51	4.91	4.95	4.87	4.56	5.47	4.33	4.98	5.07	4.49	3.66	2.94	4.54	5.25	2.76	4.89	3.03	5.44	3.23
ENSG00000120251	protein_coding	GRIA2	-18.23	0	0	5	ClearCell_top1k	A	4.68	4.72	4.93	5.11	5.29	5.63	5.34	5.03	5.6	5.49	5.75	5.29	4.89	5.69	5.11	5.79	5.77	4.64	5.3	5.29	6.22	5.95	5.73	6.05	6.1	6.16	6.1	5.93	5.04	6.21	6.53	6.03	6.02	6.34	5.52	5.66	5.37	6.04	4.49	0	2.38
ENSG00000113889	protein_coding	KNG1	-18.19	0	0	5	ClearCell_top1k	A	9.31	8.11	8.78	8.73	8.7	9.28	6.1	5.75	7.77	7.69	7.31	9.2	8.64	8.68	6.21	6.26	7.4	8.87	8.46	8.59	8.74	6.07	8.07	6.57	7.71	8.04	8.18	6.3	7.54	5.96	6.3	6.41	6.87	6.04	7.19	7.89	7.46	6.97	7.99	8.2	9.44
ENSG00000240890	processed_pseudogene	G2E3P1	-18.15	0	0	5	ClearCell_top1k	A	4.03	2.21	3.44	2.38	3.11	5.06	3.62	2.65	2.65	3.43	3.94	2.69	4.12	2.87	5.03	0	4.02	4.25	2.7	3.93	4.98	4.27	4.54	0	4	3.92	4.17	4.25	4.33	3.72	4.36	4.49	4.6	4.79	4.57	4.69	3.65	0	3.03	3.66	4.15
ENSG00000106278	protein_coding	PTPRZ1	-18.13	0	0	5	ClearCell_top1k	A	4.84	5.58	5.46	5.4	5.75	5.27	3.62	5.75	5.89	5.14	6.27	6.05	5.64	5.03	6.4	5.62	6.97	6.6	6.07	6.55	5.69	6.82	5.72	6.69	5.76	6.53	6.22	6.3	5.87	5.6	6.32	6.17	6.55	6.33	4.74	5.83	6.45	6.32	6.03	5.57	5.37
ENSG00000168702	protein_coding	LRP1B	-17.95	0	0	5	ClearCell_top1k	A	5.12	3.95	3.44	5.28	4.97	5.78	5.34	5.25	6.01	4.67	5.87	5.79	4.67	3.77	6.09	4.96	6.75	4.95	5.49	5.1	6.03	5.64	6.61	6.68	6.72	6.16	5.85	5.43	5.87	6.79	6.42	5.2	6.26	6.34	5.71	5	5.73	6.32	3.03	5.89	5.68
ENSG00000152092	protein_coding	ASTN1	-17.87	0	0	5	ClearCell_top1k	A	4.84	4.51	4.93	5.11	5.54	4.1	4.56	6.01	4.08	5.49	5.87	5.48	4.12	6.01	5.83	5.44	5.55	4.64	5.81	4.88	5.24	5.81	6.09	6.05	6.1	6.3	5.85	5.78	5.04	5.64	5.33	5.46	5.88	4.79	6.6	5.47	6.14	3.94	4.49	2.77	5.27
ENSG00000273079	protein_coding	GRIN2B	-17.79	0	0	5	ClearCell_top1k	A	6.03	6.46	6.55	6.26	6.41	7.39	7.73	6.12	7.43	7.76	6.97	6.78	7.09	7.32	7.16	7.36	7.46	7.45	7.72	6.91	7.52	7.57	7.61	8.04	8.28	8.34	7.52	7.45	7.64	7.1	8.23	7.17	7.83	7.68	7.51	7.64	7.56	7.9	7.71	7.51	6.73
ENSG00000157703	protein_coding	SVOPL	-17.77	0	0	5	ClearCell_top1k	A	4.68	4.72	4.37	4.46	4.02	5.27	4.87	4.78	5.03	4.92	3.94	4.12	0	5.28	5.33	4.65	4.98	3.7	5.3	4.63	4.84	5.23	3.99	3.04	4.55	5.44	5.12	3.7	5.51	5.8	5.07	3.93	5.16	4.4	4.74	4.29	4.9	5.46	5.2	4.61	4.46
ENSG00000182050	protein_coding	MGAT4C	-17.72	0	0	5	ClearCell_top1k	A	6.34	6.54	6.68	6.52	7.03	6.86	7.61	6.33	8.12	7.09	7.24	6.88	7.09	6.84	7.27	7.34	7.65	7.31	7.77	7.83	7.1	7.47	7.83	6.45	7.17	7.66	7.34	7.96	7.59	6.73	7.21	8.14	8.24	7.1	8.1	7.9	7.51	7.79	7.51	6.1	6.95
ENSG00000086159	protein_coding	AQP6	-17.61	0	0	5	ClearCell_top1k	A	5.49	5.08	4.86	5.79	4.8	5.87	2.73	6.12	5.64	4.1	6.18	5.24	3.77	3.98	4.28	6.27	5.86	7.28	5.54	7.05	5.75	6.55	7.08	5.85	5.81	5.24	6.07	5.22	4.4	4.96	5.24	6.33	4.49	5.63	6.45	6.46	6.39	6.49	6.76	7.44	7.54
ENSG00000101098	protein_coding	RIMS4	-17.6	0	0	5	ClearCell_top1k	A	3.8	4.51	4.37	5.68	4.79	0	0	4.78	4.78	5.49	4.33	4.82	4.12	4.32	4.86	4.26	4.98	5.43	4.83	5.1	4.28	2.83	5.73	5.48	5.62	4.47	5.7	5.74	4.73	4.43	5.8	5.67	5.57	5.93	2.89	5.47	4.9	3.94	4.89	4.61	4.15
ENSG00000133454	protein_coding	MYO18B	-17.56	0	0	5	ClearCell_top1k	A	4.68	3.57	4.93	3.76	4.32	6.03	5.12	4.47	5.6	5.14	5.3	5.07	4.67	5.69	6.21	5.79	5.77	5.43	4.83	6.08	4.84	5.81	5.51	4.91	5.93	6.42	5.7	6.07	5.7	2.83	6.31	5.2	5.88	4.4	6.03	5.25	6.14	4.89	5.67	5.89	5.56
ENSG00000215029	protein_coding	TCP11X2	-17.55	0	0	5	ClearCell_top1k	A	4.49	0	3.44	3.76	3.59	4.61	4.02	4.3	4.31	3.89	2.61	3.77	4.89	3.77	2.72	4.48	4.23	3.7	4.1	4.63	4.28	5.15	4.5	0	4.95	4.4	4.67	5.38	5.78	3.23	2.91	5.2	4.73	4.79	4.46	3.08	3.78	3.03	3.94	0	4.1
ENSG00000169933	protein_coding	FRMPD4	-17.52	0	0	5	ClearCell_top1k	A	4.68	4.26	4.93	4.92	4.02	5.46	5.12	3.53	4.78	5.14	4.89	6.05	5.52	4.32	5.11	5.22	4.98	5.62	5.66	5.6	4.28	5.45	5.92	5.69	5.93	6.42	5.53	4.95	5.87	2.83	6.05	5.86	5.38	4.79	5.52	4.69	6.01	5.46	5.2	3.66	3.76
ENSG00000163399	protein_coding	ATP1A1	-17.46	0	0	5	ClearCell_top1k	A	11.12	11.05	10.87	10.81	11.22	11	8.28	9.09	9.04	8.53	9.41	9.82	10.18	9.4	9.58	8.41	9.49	10.37	10.32	10.08	10.34	7.5	8.19	8.91	9.92	10.36	10.3	9.14	9.39	8.74	10.32	9.76	9.84	9.48	10.33	9.97	10.54	10.83	9.9	10.47	10.12
ENSG00000147588	protein_coding	PMP2	-17.35	0	0	5	ClearCell_top1k	A	4.38	3.96	3.45	5.13	4.47	4.5	0	4.67	5.03	4.85	4.79	4.82	4.81	5.13	4.56	5.46	4.02	5.21	4.86	4.33	4.7	5.65	5.26	5.11	5.52	5.67	5.7	4.64	5.07	5.35	5.2	5.57	4.82	5.11	3.03	5.02	2.76	3.03	0	0	3.55
ENSG00000213973	protein_coding	ZNF99	-17.29	0	0	5	ClearCell_top1k	A	5.07	5.43	5.71	3.23	5.72	4.88	6.06	5.79	6.67	6.04	5.92	6.6	5.35	6.31	6.37	5.65	7.27	6.17	6.14	6.56	5.1	6.49	5.79	6.08	6.16	5.86	5.74	6.91	6.96	6.32	6.69	6.78	6.51	6.48	6.44	6.75	5.91	6.83	3.94	6.04	5.63
ENSG00000139151	protein_coding	PLCZ1	-17.18	0	0	5	ClearCell_top1k	A	4.28	3.57	2.1	3.76	3.11	5.63	2.73	4.47	4.08	3.43	2.53	4.82	4.12	3.77	4.55	4.65	4.58	4.64	4.13	0	3.35	3.72	4.54	3.95	4.95	4.87	4.87	4.95	4.33	2.83	4.36	5.46	5.46	4.79	3.79	4.69	5.16	0	4.49	3.66	3.23
ENSG00000180440	protein_coding	SERTM1	-17.13	0	0	5	ClearCell_top1k	A	4.03	3.57	4.12	2.38	4.57	4.1	3.62	3.53	3.53	2.56	4.89	3.57	0	4.32	5.11	4.65	4.58	3.7	5.66	5.1	3.89	4.67	4.54	4.51	5.93	3.92	3.62	4.64	4.33	3.72	2.91	3.03	5.16	2.94	4.74	4.69	4.59	3.03	3.03	4.21	3.76
ENSG00000165566	protein_coding	AMER2	-17.06	0	0	5	ClearCell_top1k	A	3.89	2.37	4.46	5.32	4.13	5.94	4.19	0	5.28	4.96	5.17	5.54	4.75	3.82	4.59	4.73	4.05	5.66	5.45	6.35	4.69	4.7	4.66	0	6.57	6.55	4.96	4.74	5.6	6.97	5.12	6.13	5.05	5.51	6.31	4.78	6.21	6.43	5.84	5.92	5.45
ENSG00000153820	protein_coding	SPHKAP	-16.97	0	0	5	ClearCell_top1k	A	5.12	4.91	4.37	4.15	3.11	5.78	6.32	4.47	5.44	5.14	5.3	5.65	5.76	6.01	4.16	5.62	4.58	5.21	4.52	5.6	4.84	5.23	6.09	6.05	5.26	5.85	6.51	5.78	6.28	4.98	6.18	5.2	6.14	5.93	5.3	5	4.2	3.94	0	2.77	0
ENSG00000071991	protein_coding	CDH19	-16.91	0	0	5	ClearCell_top1k	A	3.73	3.95	4.93	5.11	5.14	5.06	5.04	5.25	4.78	4.67	5.3	5.65	5.24	5.03	4.86	4.65	4.02	5.78	6.07	5.01	4.28	5.79	5.4	6.05	6.72	3.92	5.12	4.64	5.3	6.33	6.05	5.2	4.2	6.08	2.89	6.22	6.01	5.46	3.94	2.89	2.38
ENSG00000128849	protein_coding	CGNL1	-16.77	0	0	5	ClearCell_top1k	A	7.8	8.22	8.6	8.73	7.63	7.29	6.48	6.73	6.45	6.56	6.54	7.24	7.05	6.18	6.01	6.03	6.1	5.4	6.47	7.06	6.57	6.71	4.73	5.87	7.24	6.64	6.82	6.51	7.15	6.69	6.9	5.31	7.04	6.21	6.29	6.25	6.58	6.71	5.72	6.68	6.5
ENSG00000150201	protein_coding	FXYD4	-16.71	0	0	5	ClearCell_top1k	A	4.84	4.51	5.65	5.28	5.95	6.25	3.62	3.53	2.65	3.43	5.11	4.12	5.24	2.87	5.33	2.82	4.58	5.78	4.83	5.97	6.8	2.83	3.08	3.04	6.62	0	4.17	2.81	5.51	5.64	3.81	5.2	5.74	0	6.16	2.85	4.9	5.87	4.89	7.14	3.76
ENSG00000144191	protein_coding	CNGA3	-16.53	0	0	5	ClearCell_top1k	A	3.73	3.04	2.1	3.23	4.32	4.1	3.62	5.03	2.65	2.56	2.53	4.51	4.12	0	2.72	4.26	4.02	4.95	3.59	5.29	4.69	5.73	4.54	0	3.08	4.87	4.17	4.67	4.73	4.66	5.54	3.93	3.66	5.58	5.05	5.15	5.43	5.21	5.28	5.17	4.15
ENSG00000070985	protein_coding	TRPM5	-16.52	0	0	5	ClearCell_top1k	A	4.68	3.95	3.44	4.15	4.57	4.49	5.12	4.47	4.47	5.32	5.11	5.29	3.73	5.28	4.55	4.26	4.98	3.7	4.13	4.88	4.84	2.83	3.08	5.48	4.95	5.18	5.12	5.78	6.15	5.23	5.9	5.86	5.16	5.1	5.05	3.74	5.73	5.46	4.49	2.77	4.15
ENSG00000102104	protein_coding	RS1	-16.48	0	0	5	ClearCell_top1k	A	0	0	4.02	4.05	2.26	4.77	4.87	2.65	4.11	4.22	3.76	4.72	3.7	4.19	5.57	4.96	4.02	3.7	4.52	4.32	3.35	4.63	5.21	5.06	5.52	3.92	4.89	3.7	4.11	3.72	5.27	5.2	4.91	5.03	5.23	5.47	4.59	0	3.03	0	3.23
ENSG00000259271	transcribed_unprocessed_pseudogene	ANKRD62P1	-16.37	0	0	5	ClearCell_top1k	A	2.65	3.04	2.92	3.23	0	2.67	4.56	3.53	0	3.43	2.53	4.64	3.73	0	4.16	4.04	4.02	2.81	0	4.28	4.19	3.72	3.99	3.04	4	3.92	4.17	0	4.33	2.83	4.24	4.49	0	4.32	3.52	3.1	4.11	0	0	3.66	0
ENSG00000184350	protein_coding	MRGPRE	-16.23	0	0	5	ClearCell_top1k	A	4.28	4.72	3.82	4.46	0	5.46	3.62	4.08	4.47	4.36	3.94	3.57	4.42	5.03	4.55	4.26	4.98	4.95	4.83	4.32	5.05	4.27	4.94	0	5.52	4.87	4.17	5.43	4.33	4.98	4.76	5.67	5.16	5.36	5.52	5	4.59	3.03	3.03	4.21	3.76
ENSG00000109158	protein_coding	GABRA4	-16.12	0	0	5	ClearCell_top1k	A	5.58	4.91	5.08	5.56	5.42	5.92	5.34	4.47	6.67	6.76	6.28	6.78	4.89	5.28	6.09	6.78	7.03	6.92	6.38	6.18	6.22	6.33	3.08	6.78	7.24	6.3	6.68	6.07	6.5	6.21	6.72	6.44	6.26	6.66	6.78	5.98	6.63	6.45	4.89	3.66	3.76
ENSG00000174473	protein_coding	GALNTL6	-16.01	0	0	5	ClearCell_top1k	A	3.73	4.72	2.92	5.11	4.32	5.27	5.53	4.78	5.89	4.67	4.64	4.51	4.42	5.03	4.55	5.22	4.58	4.95	3.59	5.45	4.84	4.98	4.94	4.91	4.55	4.47	3.62	4.95	5.7	4.66	5.54	5.67	6.02	5.77	4.74	4.29	5.56	5.46	3.03	4.21	4.71
ENSG00000169174	protein_coding	PCSK9	-15.91	0	0	5	ClearCell_top1k	A	3.35	4.26	4.58	3.23	4.79	4.1	5.34	4.78	5.25	4.38	0	4.82	4.17	5.03	5.33	4.96	5.77	4.25	4.85	3.93	4.84	4.27	5.31	4.51	5.74	3.01	5.34	5.43	6.02	5.37	5.07	4.49	5.74	4.79	4.34	5.66	4.2	3.94	4.49	5.28	3.23
ENSG00000185053	protein_coding	SGCZ	-15.88	0	0	5	ClearCell_top1k	A	4.49	4.51	3.82	4.71	0	0	5.34	0	5.03	5.32	5.46	2.69	4.42	0	5.11	4.96	3.11	4.95	3.59	5.6	5.05	5.81	5.26	6.2	4.95	5.66	5.34	3.7	4.33	5.23	0	3.93	3.66	3.84	2.89	4.29	2.76	3.94	3.03	4.21	5.11
ENSG00000196482	protein_coding	ESRRG	-15.88	0	0	5	ClearCell_top1k	A	7.23	5.89	5.93	6.7	5.97	6.69	5.83	7.18	6.9	7.39	7.11	7.94	7.84	7.6	7.16	6.43	6.46	7.8	7.28	7.75	7.95	7	7.68	5.84	6.95	7.15	7.31	7.05	6.96	6.25	6.64	6.42	5.57	5.85	6.86	6.76	6.38	5.49	7.55	7.61	7.53
ENSG00000180287	protein_coding	PLD5	-15.81	0	0	5	ClearCell_top1k	A	5.61	4.94	5.08	5.63	5.14	5.27	5.69	5.75	5.89	6.01	5.78	4.55	5.42	5.28	5.33	6.04	6.27	5.43	5.94	5.29	5.25	5.45	6.11	5.48	6.1	5.44	6.1	6.01	5.91	6	6.18	5.93	5.38	3.88	5.52	5.98	4.68	5.9	3.94	4.21	4.71
ENSG00000090512	protein_coding	FETUB	-15.79	0	0	5	ClearCell_top1k	A	4.28	4.27	4.12	0	3.64	4.1	3.62	3.53	3.53	3.97	3.4	4.12	3.2	5.03	4.55	3.72	5.55	4.25	4.13	4.32	4.84	5.26	3.99	0	4.55	5.19	4.87	4.65	5.17	4.98	3.81	3.03	5.16	4.4	4.74	2.85	5.16	4.5	5.2	0	3.23
ENSG00000179915	protein_coding	NRXN1	-15.73	0	0	5	ClearCell_top1k	A	5.14	5.07	4.12	3.79	5.14	4.11	5.14	5.85	5.03	5.83	6.09	6.17	5.42	6.19	4.55	5.79	5.55	5.96	5.6	5.46	5.69	6.33	5.73	6.84	6.89	6.31	6.87	5.62	6.29	6.28	6.4	6.66	5.76	6.39	5.37	6.46	5.88	5.87	5.2	4.21	0
ENSG00000105877	protein_coding	DNAH11	-15.68	0	0	5	ClearCell_top1k	A	4.68	5.3	5.42	5.87	5.9	6.28	6.76	6.71	7	7.08	5.87	6.71	5.91	7.02	6.67	5.94	6.93	6.69	6.16	6.51	6.31	6.79	6.72	6.96	6.6	7.04	5.55	6.19	6.09	6.77	5.87	5.53	6.91	6.98	6.88	6.68	6.15	7.1	6.44	6.95	5.9
ENSG00000259425	transcribed_unprocessed_pseudogene	ENSG00000259425	-15.52	0	0	5	ClearCell_top1k	A	2.84	4.23	2.1	2.38	4.57	4.1	2.73	3.53	3.53	3.97	0	2.69	2.35	5.28	3.61	4.26	4.58	4.95	5.3	4.88	5.55	4.27	5.51	4.38	5.26	3.01	2.73	2.81	5.3	5.19	4.56	3.03	2.77	3.84	5.71	4.88	5.56	3.94	4.22	2.77	3.23
ENSG00000174562	protein_coding	KLK15	-15.48	0	0	5	ClearCell_top1k	A	2.02	2.21	3.44	3.23	2.26	0	3.62	4.08	2.65	4.36	2.53	3.57	3.2	3.77	3.61	3.71	4.58	0	4.13	4.32	3.35	4.67	3.08	3.95	4	4.87	5.12	2.81	3.78	5.23	4.76	0	4.6	3.84	2.89	0	2.76	3.94	3.94	3.66	3.23
ENSG00000184672	protein_coding	RALYL	-15.48	0	0	5	ClearCell_top1k	A	3.73	4.26	3.82	3.76	3.11	3.56	4.16	0	4.47	3.97	3.94	5.29	4.89	6.68	2.72	3.71	5.55	4.95	5.09	3.39	4.59	4.67	5.26	0	4	3.92	4.17	3.7	4.33	4.66	4.36	3.03	4.2	0	2.89	4.69	4.2	5.87	0	2.77	3.76
ENSG00000101204	protein_coding	CHRNA4	-15.43	0	0	5	ClearCell_top1k	A	4.84	4.79	4.77	4.71	4.79	5.63	5.53	5.6	4.47	4.36	5.98	5.29	3.73	4.72	5.83	5.22	5.29	5.43	5.3	4.63	5.24	5.81	5.92	5.69	6.5	5.85	5.12	4.95	5.51	5.45	5.33	6.03	5.74	5.58	3.79	5	5.73	5.87	0	0	0
ENSG00000112936	protein_coding	C7	-15.41	0	0	5	ClearCell_top1k	A	8.5	9.32	8.76	9.1	9.57	9.23	8.94	8.96	9.71	8.7	9.28	9.08	9.26	7.46	8.6	7.62	8.93	7.96	7.88	7.66	7.72	7.57	7.17	7.21	7.93	7.97	7.26	7.99	6.77	6.73	7.94	8.21	8	8.86	8.95	6.63	6.78	7.56	6.36	8.27	7.38
ENSG00000204941	protein_coding	PSG5	-15.35	0	0	5	ClearCell_top1k	A	4.49	4.44	4.39	3.32	4.32	3.71	5.42	4.98	4.08	5.32	5.75	3.57	3.2	5.03	4.98	4.66	3.16	4.91	5.09	4.66	4.59	2.83	4.94	3.95	4.95	5.44	5.67	5.68	4.7	4.87	5.07	4.92	6.04	4.79	5.34	5.23	0	0	0	4.21	5.07
ENSG00000166104	transcribed_unprocessed_pseudogene	ENSG00000166104	-15.08	0	0	5	ClearCell_top1k	A	2.84	3.04	2.92	3.23	2.26	4.1	4.16	4.47	2.65	2.56	5.11	4.12	3.2	2.87	4.55	4.96	4.02	2.81	5.09	4.32	3.35	2.83	3.94	4.51	5.74	5.18	4.87	2.81	4.73	3.72	4.82	4.89	4.2	5.1	3.79	4.29	4.59	4.5	0	5.17	3.23
ENSG00000142515	protein_coding	KLK3	-15.08	0	0	5	ClearCell_top1k	A	3.35	3.57	4.12	3.23	2.26	0	0	4.47	4.08	4.36	3.94	4.12	3.73	4.72	4.55	4.26	4.98	4.64	2.7	3.93	0	4.67	4.54	4.91	5.74	0	4.17	4.64	5.04	5.23	4.36	3.93	4.6	4.4	3.79	4.29	4.59	3.94	3.94	2.77	3.76
ENSG00000159248	protein_coding	GJD2	-15.07	0	0	5	ClearCell_top1k	A	3.35	3.04	3.82	3.76	0	4.8	5.12	4.08	4.47	5.14	4.33	3.57	0	3.77	4.55	3.71	4.02	4.95	2.7	4.88	4.84	4.27	3.08	4.91	4.95	3.92	4.56	4.25	4.33	5.64	3.81	5.2	0	4.4	5.3	4.69	4.59	4.5	4.49	0	3.76
ENSG00000154493	protein_coding	C10orf90	-14.99	0	0	5	ClearCell_top1k	A	2.84	2.21	2.1	3.23	4.32	4.1	4.16	4.47	2.65	4.67	2.53	4.12	3.2	4.72	2.72	3.71	4.98	4.64	4.13	4.32	4.28	4.27	4.94	0	3.08	3.01	2.73	5.21	4.33	4.27	4.36	4.89	4.2	2.94	4.34	4.29	3.65	3.94	3.94	5.39	4.15
ENSG00000151025	protein_coding	GPR158	-14.98	0	0	5	ClearCell_top1k	A	4.49	4.91	3.82	4.46	3.63	5.27	4.87	4.47	4.47	5.9	4.89	4.51	5.24	3.77	5.52	5.62	4.58	6.07	5.81	5.29	5.41	5.81	5.92	6.05	6.24	5.18	5.34	6.07	5.7	5.64	6.89	5.86	5.38	6.08	5.88	5.83	4.59	6.04	5.46	4.92	3.23
ENSG00000284881	protein_coding	DEFB1	-14.87	0	0	5	ClearCell_top1k	A	6.91	7.72	8.32	6.51	7.33	8.92	3.92	3.83	7.37	4.67	6.09	7.94	8.44	6.76	5.97	4.47	6.12	6.13	4.13	5.1	6.47	6.53	6.24	7.45	8.66	7.15	6.68	5.62	6.15	7.08	4.36	8.09	6.8	6.22	6.23	5.83	6.01	5.21	4.24	3.96	5.11
ENSG00000165125	protein_coding	TRPV6	-14.82	0	0	5	ClearCell_top1k	A	5.43	4.14	4.59	4.48	3.17	6.84	6.17	5.92	5.89	4.67	5.88	6.17	5.33	5.86	5.84	5.8	6.64	5.62	6.44	5.76	6.04	5.88	6.73	5.88	6.38	6.74	6.51	6.64	5.3	5.54	6.43	6.85	6.26	6.12	5.05	5.49	3.65	5.22	4.32	5.66	4.43
ENSG00000168309	protein_coding	FAM107A	-14.78	0	0	5	ClearCell_top1k	A	6.66	6.27	5.65	6.33	6.08	6.52	6.44	6.25	6.13	6.55	4.89	6.37	6.16	5.36	5.69	6.34	6.83	6.43	5.36	6.66	6.9	6.21	5.97	5.88	7.02	5.44	6.63	6.34	6.73	6.48	6.64	6.32	5.63	6.91	6.51	6.11	6.84	6.38	5.88	6.18	6.41
ENSG00000069206	protein_coding	ADAM7	-14.75	0	0	5	ClearCell_top1k	A	4.03	3.57	2.92	2.38	3.11	3.56	2.73	4.47	4.78	3.97	3.94	4.12	2.35	3.77	4.55	2.82	0	4.95	4.83	3.39	3.35	4.27	4.54	3.95	5.26	4.47	4.17	4.25	2.89	4.27	4.76	4.89	2.77	4.4	4.74	3.74	5.16	3.03	4.49	2.77	0
ENSG00000162951	protein_coding	LRRTM1	-14.69	0	0	5	ClearCell_top1k	A	2.84	2.21	0	3.23	4.57	3.56	2.73	4.08	4.08	2.56	4.33	4.12	0	3.77	2.72	4.65	4.98	3.7	4.52	4.63	4.59	3.72	3.99	5.48	5.74	3.01	4.56	3.7	3.78	4.27	5.33	4.49	2.77	4.79	4.34	3.74	4.59	5.21	4.49	3.66	2.38
ENSG00000196177	protein_coding	ACADSB	-14.65	0	0	5	ClearCell_top1k	A	8.24	8.22	8.55	7.91	6.95	8.28	6.26	6.73	7.7	7.8	7.66	8.6	9.15	8.32	8.41	7.74	7.45	7.72	8.5	7.8	7.9	7.55	7.6	8.17	7.54	7.86	8.08	8.1	7.54	7.79	7.82	7.87	8.02	7.17	7.38	7.23	7.21	7.36	7.49	7.09	8.2
ENSG00000145192	protein_coding	AHSG	-14.64	0	0	5	ClearCell_top1k	A	4.03	3.95	2.1	2.38	3.11	0	2.73	2.65	3.53	4.36	3.94	2.69	3.2	4.72	3.61	2.82	4.02	2.81	3.59	3.39	2.49	4.27	3.99	0	4.95	3.92	4.17	2.81	5.51	2.83	3.81	3.03	3.66	2.94	4.74	2.85	4.59	3.03	4.89	3.66	2.38
ENSG00000118733	protein_coding	OLFM3	-14.62	0	0	5	ClearCell_top1k	A	3.35	3.95	2.1	2.38	2.26	0	5.35	3.53	4.08	0	4.89	4.12	4.12	4.72	0	2.82	4.02	2.81	4.83	2.52	3.89	2.83	3.08	3.95	3.08	4.47	5.37	2.81	2.89	4.66	4.36	3.93	2.77	5.36	4.74	3.74	2.86	5.21	3.94	2.77	3.23
ENSG00000213065	processed_pseudogene	ENSG00000213065	-14.61	0	0	5	ClearCell_top1k	A	2.02	3.04	2.92	2.38	3.63	2.67	0	2.65	0	2.56	2.53	2.69	2.35	2.87	3.61	3.71	3.11	4.25	5.09	3.39	3.35	2.83	4.54	3.04	4	0	3.62	2.81	4.33	3.72	4.36	0	0	0	3.79	0	0	3.94	3.03	3.66	2.38
ENSG00000147081	protein_coding	AKAP4	-14.49	0	0	5	ClearCell_top1k	A	2.02	4.26	3.82	4.15	4.02	4.1	0	0	4.47	2.56	0	4.12	4.67	2.87	3.61	2.82	4.98	4.64	4.83	4.88	0	3.72	3.99	3.95	5.26	3.01	5.12	4.95	5.51	3.72	3.81	5.2	3.66	3.84	3.79	4.29	3.65	0	4.89	3.66	4.15
ENSG00000150275	protein_coding	PCDH15	-13.72	0	0	5	ClearCell_top1k	A	5.12	5.35	5.74	4.92	5.54	5.27	5.34	4.78	5.89	5.32	6.19	5.48	5.64	5.28	6.31	5.44	5.29	4.95	5.94	4.88	4.59	5.81	4.94	6.05	6.82	6.01	5.53	5.78	6.28	4.66	6.18	6.31	6.02	5.58	6.03	5.66	4.32	6.19	3.94	2.77	0
ENSG00000175329	protein_coding	ISX	-13.46	0	0	5	ClearCell_top1k	A	3.73	3.57	2.1	4.71	3.11	4.49	4.16	2.65	3.53	4.36	2.53	4.82	3.2	5.03	4.16	4.26	4.58	4.25	4.52	4.32	4.59	3.72	5.51	4.91	5.26	4.87	5.34	4.95	4.33	4.66	5.33	0	4.2	2.94	4.34	3.74	0	3.03	3.03	0	2.38
ENSG00000121871	protein_coding	SLITRK3	-13.39	0	0	5	ClearCell_top1k	A	2.84	4.73	4.68	4.46	5.16	5.06	5.18	4.78	4.78	4.67	3.41	3.58	5.1	4.33	3.61	5.22	6.45	4.65	5.31	5.36	3.92	5.82	5.26	3.04	4.95	5.19	0	5.08	5.3	4.27	5.33	6.03	5.74	5.8	5.31	5.66	4.2	4.91	0	0	0
ENSG00000170615	protein_coding	SLC26A5	-12.8	0	0	5	ClearCell_top1k	A	2.02	0	2.1	3.23	3.11	2.67	3.62	0	2.65	3.43	0	3.57	3.73	4.72	4.55	4.65	4.58	0	4.52	4.88	4.59	3.72	4.54	3.04	4.55	3.01	4.56	3.7	3.78	2.83	0	4.49	4.91	3.84	4.34	2.85	3.65	5.21	3.03	0	2.38
ENSG00000106536	protein_coding	POU6F2	-12.79	0	0	5	ClearCell_top1k	A	4.77	4.51	4.95	5.65	4.08	5.37	5.57	5.75	5.57	5.8	5.9	5.5	4.24	6.04	5.7	5.62	6.28	5.21	5.58	5.73	6.18	5.27	5.75	5.88	0	5.85	5.9	6.32	6.02	5.83	6.2	5.67	4.91	6.1	6.41	6.65	5.52	5.48	5.91	3.71	5.5
ENSG00000121764	protein_coding	HCRTR1	-12.79	0	0	5	ClearCell_top1k	A	3.35	2.21	2.1	3.23	2.26	4.49	4.16	4.08	4.08	3.97	0	3.57	2.35	0	4.86	3.71	3.11	3.7	4.13	2.52	3.89	2.83	4.54	4.51	4.95	3.92	5.12	2.81	3.78	4.27	3.81	3.03	4.2	2.94	5.3	4.29	4.59	0	3.94	3.66	2.38
ENSG00000142449	protein_coding	FBN3	-12.61	0	0	5	ClearCell_top1k	A	4.68	3.04	2.92	3.23	3.63	3.56	4.87	4.08	3.53	0	3.94	4.51	3.2	3.77	4.86	4.26	5.77	4.25	5.09	4.32	5.41	4.67	5.73	4.51	3.08	3.01	3.62	4.25	3.78	5.8	5.07	3.93	4.6	4.4	3.79	4.29	3.65	4.89	0	5.89	3.23
ENSG00000277753	protein_coding	MUC20	-12.56	0	0	5	ClearCell_top1k	A	6.62	5.23	8.65	5.52	6.7	5.7	7.42	1.3	7.81	7.73	6.53	9.53	6.61	5.91	6.73	7.05	9.27	8.05	9.77	7.67	6.6	0.45	8.71	7.62	6.82	7.17	7.28	8.15	8.76	6.26	8.23	5.09	7.63	8.03	8.03	10.56	9.29	9.33	8.77	8.95	8.69
ENSG00000166509	protein_coding	CLEC3A	-12.45	0	0	5	ClearCell_top1k	A	4.43	2.21	3.07	3.19	2.56	3.6	4.65	4.25	4.61	4.67	2.53	3.35	4.68	5.23	2.92	2.82	5.72	4.31	5.18	4.73	4.31	5.62	4.94	5.41	4.95	4.97	4.23	4.65	4.23	4.82	4.36	4.49	4.38	5.48	4.81	5.29	4.37	4.53	5.35	4.22	3.31
ENSG00000153930	protein_coding	ANKFN1	-12.43	0	0	5	ClearCell_top1k	A	4.84	5.07	5.55	5.8	5.14	6.35	4.56	4.08	5.75	4.92	5.98	6.17	5.25	4.72	6.31	5.22	4.02	5.62	5.66	4.63	3.35	5.45	5.51	5.69	6.62	6.64	5.85	6.3	6.5	5.46	6.53	6.34	5.88	6.34	5.88	5	5.88	6.56	5.69	5.17	4.15
ENSG00000205221	protein_coding	VIT	-12.39	0	0	5	ClearCell_top1k	A	3.35	4.26	3.82	3.23	4.02	3.56	0	0	3.53	4.92	3.94	4.51	2.35	5.28	2.72	2.82	3.11	5.62	2.7	3.39	4.28	0	3.99	4.91	3.08	4.47	5.12	3.7	3.78	3.72	3.81	3.93	2.77	5.1	3.79	5	0	0	3.94	4.61	2.38
ENSG00000178233	protein_coding	TMEM151B	-12.38	0	0	5	ClearCell_top1k	A	2.2	3.21	2.25	3.23	4.57	4.8	5	5.25	3.7	2.71	3.65	2.69	2.47	4.32	3.47	3.71	4.58	5.21	3.8	5.03	3.35	4.27	5.51	0	5	4.87	4.33	2.95	0	3.82	3.81	0	3.66	3.25	4.34	4.29	4.59	4.5	4.49	5.58	3.23
ENSG00000196350	protein_coding	ZNF729	-12.33	0	0	5	ClearCell_top1k	A	3.75	0	0	2.38	2.28	4.55	4.19	3.54	4.19	3.97	0	2.69	3.68	3.77	3.62	0	3.11	4.44	3.59	3.52	3.36	0	0	3.04	0	0	0	4.26	4.74	0	5.37	4.49	5.5	3.19	2.89	3.75	4.92	4.68	3.94	3.67	3.91
ENSG00000152910	protein_coding	CNTNAP4	-12.33	0	0	5	ClearCell_top1k	A	2.02	2.21	2.92	0	2.26	4.8	0	0	3.53	2.56	0	4.51	2.35	3.77	2.72	3.71	3.11	5.62	4.83	4.32	3.35	2.83	3.99	3.04	4	3.01	4.17	3.7	2.89	0	0	3.03	3.66	0	0	5	4.2	5.68	4.49	3.66	4.46
ENSG00000169218	protein_coding	RSPO1	-12.31	0	0	5	ClearCell_top1k	A	4.86	4.64	2.11	5.29	5.23	4.15	4.42	5.36	4.78	5.11	5.2	5.31	4.15	5.32	6	5.64	5.43	4.16	3.78	5	4.88	6.04	5.36	4.75	3.65	5.38	5	5.58	6.07	5.92	4.94	3.98	3.33	4.88	5.67	4.91	5.91	5.91	4.37	4.81	3.04
ENSG00000137819	protein_coding	PAQR5	-12.24	0	0	5	ClearCell_top1k	A	7	6.82	6.8	6.89	6.23	6.32	6.05	6.75	5.6	5.63	6.18	7.4	6.9	7.07	5.52	5.22	6.04	6.3	6.74	6.4	7.02	5.83	6.25	5.22	6.17	6.16	6.36	5.33	6.28	6.12	4.51	5.67	5.46	4.6	5.4	6.4	5.5	6.1	6.09	5.8	6.86
ENSG00000234224	protein_coding	TMEM229A	-12.22	0	0	5	ClearCell_top1k	A	0	2.21	0	0	0	0	4.87	0	3.53	2.56	2.56	3.57	2.35	3.77	0	0	4.58	3.7	4.52	3.93	4.28	3.72	3.08	0	4	0	3.62	4.25	0	3.72	0	0	0	3.84	3.79	2.85	4.2	0	3.94	2.77	2.38
ENSG00000102385	protein_coding	DRP2	-12.18	0	0	5	ClearCell_top1k	A	4.28	4.91	4.37	4.92	5.42	5.27	5.12	5.44	5.44	5.64	3.94	5.07	5.39	5.03	5.97	4.26	5.55	5.21	5.49	6.35	5.05	4.98	4.94	4.51	4.55	5.18	5.34	5.93	5.3	5.23	6.18	5.86	6.02	4.79	5.05	5.25	4.59	5.46	4.89	4.92	4.15
ENSG00000172752	protein_coding	COL6A5	-12.07	0	0	5	ClearCell_top1k	A	0	4.51	0	2.38	5.66	3.56	5.69	6.01	5.75	6.01	6.45	2.69	3.2	3.77	5.11	5.94	6.27	5.78	4.83	5.97	4.59	3.72	3.08	3.95	0	0	3.62	4.25	4.73	3.72	3.81	3.93	6.02	6.66	3.79	5	6.25	6.45	3.94	5.74	3.76
ENSG00000234123	processed_pseudogene	RHBDF1P1	-12.06	0	0	5	ClearCell_top1k	A	3.46	0	0	0	0	4.33	0	0	4.08	0	0	3.57	2.35	3.77	0	2.82	4.02	3.7	2.7	2.52	3.35	2.83	3.08	3.95	3.08	3.01	0	3.7	3.78	2.83	2.91	0	0	2.94	2.89	2.85	2.76	3.03	3.03	0	2.38
ENSG00000113905	protein_coding	HRG	-12.04	0	0	5	ClearCell_top1k	A	5.61	4.98	4.85	5.42	5.66	6.34	5.17	3.68	5.28	5.45	5.86	5.69	5.81	5.73	5.3	5.37	4.88	5.45	6.87	6.22	6.06	5.5	5.2	5.76	4.98	4.1	5.94	5.38	5.5	5.78	3.83	5.51	4.32	4.92	5.72	5.56	6.32	4.73	5.03	3.66	6.36
ENSG00000104938	protein_coding	CLEC4M	-12.04	0	0	5	ClearCell_top1k	A	3	3.16	4.89	4.49	5.1	4.1	4.26	4.08	4.08	4.77	4.94	5.1	3.2	3.74	3.61	4.97	4.83	4.27	4.4	3.93	4.23	5.52	5.84	5.11	4.72	3.01	5.67	4.65	5.09	5.26	5.26	3.35	5.02	4.84	5.96	3.74	3.9	4.97	3.03	3.74	4.67
ENSG00000185915	protein_coding	KLHL34	-12.03	0	0	5	ClearCell_top1k	A	2.84	2.21	3.82	2.38	3.63	4.49	2.73	4.08	3.53	0	2.53	3.57	3.73	4.72	4.55	4.26	4.98	4.95	4.13	4.32	2.49	2.83	3.99	3.04	3.08	5.66	4.17	3.7	2.89	3.72	2.91	3.93	2.77	4.4	4.74	2.85	4.2	5.21	4.49	5.39	4.46
ENSG00000164451	protein_coding	CALHM4	-12.03	0	0	5	ClearCell_top1k	A	4.03	4.26	4.12	2.38	4.32	5.27	2.73	4.47	5.03	4.67	4.64	5.29	4.12	4.72	4.16	4.65	5.55	5.21	4.83	5.29	4.28	4.67	4.94	5.22	5.26	5.66	4.87	4.64	4.33	3.72	4.76	3.03	4.91	5.1	4.34	5	2.76	4.5	3.94	3.66	4.46
ENSG00000146926	protein_coding	ASB10	-12.01	0	0	5	ClearCell_top1k	A	2.02	0	0	3.23	3.11	3.56	4.56	2.65	4.47	3.97	2.53	4.12	4.12	4.32	2.72	4.26	4.02	0	0	3.93	0	3.72	3.08	3.95	4	4.47	3.62	2.81	3.78	4.27	3.81	3.93	2.77	4.79	2.89	2.85	0	0	0	0	0
ENSG00000187855	protein_coding	ASCL4	-11.94	0	0	5	ClearCell_top1k	A	3.73	4.26	2.92	2.38	3.63	2.67	2.73	3.53	3.53	3.97	3.4	3.57	2.35	4.32	4.55	4.65	4.02	0	2.7	3.93	2.49	2.83	5.26	4.51	5.26	0	3.62	2.81	4.33	4.27	4.36	3.03	4.6	4.79	0	3.74	4.9	0	3.03	0	3.23
ENSG00000235871	processed_pseudogene	ENSG00000235871	-11.93	0	0	5	ClearCell_top1k	A	0	2.21	0	2.38	3.11	0	0	0	2.65	3.43	0	0	2.35	2.87	2.72	3.71	3.11	0	2.7	2.52	0	2.83	3.99	3.95	3.08	3.92	2.73	2.81	3.78	0	0	3.03	3.66	2.94	0	0	0	3.03	3.03	2.77	0
ENSG00000165272	protein_coding	AQP3	-12.91	0	0	NaN	Chromophobe_top1k	A	6.72	6.2	6.77	7.12	6.85	7.24	5.34	4.47	6.12	5.32	5.3	6.37	6.22	5.86	5.33	5.44	5.77	6.6	4.52	6.65	6.97	3.72	3.99	5.88	6.62	6.16	5.34	5.21	5.3	5.45	4.76	4.49	6.14	5.1	5.88	2.85	5.56	7.44	7.37	8.01	7.5
ENSG00000135916	protein_coding	ITM2C	-12.94	0	0	NaN	Chromophobe_top1k	A	6.95	6.73	6.31	6.54	8.37	7.34	4.87	4.47	5.25	3.97	4.33	5.07	4.89	4.32	5.52	4.26	5.29	5.78	2.7	5.45	5.81	5.45	3.99	3.95	6.38	4.47	4.17	2.81	3.78	4.98	3.81	5.2	5.88	5.77	6.29	5.66	5.56	4.89	3.94	5.58	3.76
ENSG00000188729	protein_coding	OSTN	-7.63	0	0	NaN	Chromophobe_top1k	A	4.03	0	4.58	2.38	3.63	4.1	3.62	2.65	4.08	3.43	4.33	5.07	3.2	4.32	3.61	3.71	4.98	4.25	3.59	3.39	3.35	3.72	5.26	4.51	4.55	4.47	2.73	5.21	3.78	4.27	3.81	3.03	4.91	4.4	3.79	2.85	2.76	5.21	4.89	4.21	3.23
ENSG00000241929	processed_pseudogene	WDR70P1	-7.66	0	0	NaN	Chromophobe_top1k	A	0	0	0	0	0	2.67	0	0	0	0	0	0	0	0	2.72	2.82	0	0	0	3.39	0	0	0	0	3.08	3.01	0	0	2.89	0	0	3.93	0	3.84	2.89	3.74	2.76	0	3.03	3.66	2.38
ENSG00000186335	protein_coding	SLC36A2	-7.94	0	0	NaN	Chromophobe_top1k	A	6.98	7.62	8.04	7.72	5.47	6.51	4.33	5.48	5.74	4.8	6.59	5.95	7.34	5.16	6.63	7.51	3.12	2.92	5.3	5.27	4.77	5.16	5.5	7.14	5.51	6.6	5.9	6.5	7.29	7.01	6.35	7.3	6.69	6.3	5.09	5.49	5.13	6.17	4.67	5.39	4.21
ENSG00000239428	processed_pseudogene	GM2AP2	-7.95	0	0	NaN	Chromophobe_top1k	A	2.84	2.21	2.1	0	0	0	2.73	0	0	2.56	0	2.69	2.35	0	0	0	0	0	2.7	2.52	0	0	3.08	3.04	0	0	2.73	0	2.89	2.83	2.91	0	0	0	2.89	2.85	0	0	3.03	0	3.23
ENSG00000075388	protein_coding	FGF4	-7.96	0	0	NaN	Chromophobe_top1k	A	0	0	2.1	2.38	3.63	2.67	0	0	0	0	0	0	4.12	0	4.55	2.82	4.02	4.64	4.13	0	0	2.83	0	0	0	4.47	3.62	0	0	0	2.91	4.49	4.6	0	3.79	0	4.2	3.03	0	0	0
ENSG00000102290	protein_coding	PCDH11X	-9.96	0	0	8	Papillary_1K (1)	A	4.37	3.38	3.96	3.37	4.49	5.87	5.91	0	5.77	4.68	5.52	5.08	4.46	5.03	3.65	4.36	6.57	5.76	5.95	5.64	6.3	5.88	7.01	3.61	0	4.68	4.19	4.24	5.85	4.94	4.92	4.82	4.95	5.28	6.27	6.59	6.64	6.66	6.73	6.01	3.98
ENSG00000142515	protein_coding	KLK3	-10.02	0	0	8	Papillary_1K (1)	A	3.35	3.57	4.12	3.23	2.26	0	0	4.47	4.08	4.36	3.94	4.12	3.73	4.72	4.55	4.26	4.98	4.64	2.7	3.93	0	4.67	4.54	4.91	5.74	0	4.17	4.64	5.04	5.23	4.36	3.93	4.6	4.4	3.79	4.29	4.59	3.94	3.94	2.77	3.76
ENSG00000104938	protein_coding	CLEC4M	-10.03	0	0	8	Papillary_1K (1)	A	3	3.16	4.89	4.49	5.1	4.1	4.26	4.08	4.08	4.77	4.94	5.1	3.2	3.74	3.61	4.97	4.83	4.27	4.4	3.93	4.23	5.52	5.84	5.11	4.72	3.01	5.67	4.65	5.09	5.26	5.26	3.35	5.02	4.84	5.96	3.74	3.9	4.97	3.03	3.74	4.67
ENSG00000151834	protein_coding	GABRA2	-10.04	0	0	8	Papillary_1K (1)	A	5.65	4.26	4.58	4.15	3.11	4.51	4.56	5.25	5.76	5.32	6.04	5.1	5.64	5.88	3.61	4.96	5.55	5.93	5.84	5.48	5.81	5.45	5.26	6.05	6.11	4.88	4.56	5.5	4.74	5.66	3.98	3.94	4.2	5.25	3.98	5.47	5.39	3.96	6.76	6.38	6.63
ENSG00000261667	protein_coding	LY6L	-10.08	0	0	8	Papillary_1K (1)	A	2.84	2.21	2.92	2.38	3.11	0	4.16	0	0	3.97	3.76	4.51	0	0	2.72	0	3.11	0	2.7	2.52	3.89	0	3.08	0	3.08	0	0	4.06	3.78	0	0	0	2.77	3.84	0	3.74	3.65	0	4.89	0	0
ENSG00000149305	protein_coding	HTR3B	-10.13	0	0	8	Papillary_1K (1)	A	4.76	3.8	4.71	5.39	4.66	5.69	5.94	5.18	6.06	5.29	4.28	6.04	5.55	6.05	5.14	5.81	5.75	4.66	6.13	5.52	6.17	6.56	6.19	6.1	5.94	6.02	6.28	4.59	5.36	6.3	5.07	5.69	5.37	6.56	5.31	6.33	6.32	3.75	4.83	5.86	5.63
ENSG00000229104	processed_pseudogene	YY1P2	-10.13	0	0	8	Papillary_1K (1)	A	0	2.21	2.1	0	2.26	0	0	3.53	0	3.43	3.4	2.69	0	0	2.72	2.82	3.11	0	2.7	2.52	2.49	0	3.99	0	3.08	3.01	4.17	3.7	2.89	2.83	4.36	3.03	3.66	0	0	2.85	2.76	0	0	0	0
ENSG00000170381	protein_coding	SEMA3E	-10.16	0	0	8	Papillary_1K (1)	A	5.07	4.12	5.39	4.98	4.78	6.11	4.51	5.24	5.42	5.25	5.89	6.03	5.68	6.27	6.59	6.02	3.11	5.86	5.82	5	5.07	6.22	5.63	6	7.46	6.41	6.34	5.81	5.02	6.95	6.41	4.84	5.78	5.92	6.12	6.05	6.46	5.49	6.54	5.66	5.31
ENSG00000170786	protein_coding	SDR16C5	-10.17	0	0	8	Papillary_1K (1)	A	2.84	2.21	0	3.23	3.11	4.49	0	2.65	4.08	2.56	3.4	0	3.2	2.87	4.16	2.82	4.98	4.25	4.13	4.32	3.89	0	4.94	0	3.08	0	2.73	2.81	3.78	3.72	3.81	3.93	3.66	0	4.34	5.25	3.65	4.5	4.49	4.21	0
ENSG00000249661	processed_pseudogene	TNRC18P1	-10.21	0	0	8	Papillary_1K (1)	A	4.49	2.21	3.44	2.38	4.02	3.56	5.12	3.53	5.25	4.67	4.64	0	3.73	3.77	4.16	4.96	4.98	4.95	4.52	5.1	4.59	5.45	3.08	3.95	4.95	3.01	4.17	4.64	5.04	3.72	4.76	4.49	3.66	4.79	5.05	5	4.59	4.89	4.89	4.61	4.15
ENSG00000066032	protein_coding	CTNNA2	-10.23	0	0	8	Papillary_1K (1)	A	3.35	4.91	2.92	4.71	3.11	3.56	4.56	4.47	3.98	4.92	4.75	4.51	3.2	5.45	4.16	4.65	3.11	5.43	4.63	4.63	3.35	4.67	5.51	4.91	4.95	4.87	4.56	5.47	4.33	4.98	5.07	4.49	3.66	2.94	4.54	5.25	2.76	4.89	3.03	5.44	3.23
ENSG00000146809	protein_coding	ASB15	-10.25	0	0	8	Papillary_1K (1)	A	4.28	4.51	4.37	5.28	4.02	4.49	5.53	4.78	0	3.97	2.53	5.29	4.89	4.32	3.61	3.71	5.29	4.25	0	3.39	4.28	0	3.08	3.04	3.08	4.47	0	3.7	3.78	4.27	2.91	3.93	2.77	0	5.05	3.74	5.16	0	5.46	4.61	3.23
ENSG00000182674	protein_coding	KCNB2	-10.28	0	0	8	Papillary_1K (1)	A	3.73	4.72	3.44	3.23	4.57	4.49	3.62	3.53	5.25	4.36	4.64	4.82	4.67	5.03	4.86	3.71	4.02	2.81	4.83	4.63	5.24	4.67	4.54	3.95	4	5.18	5.34	2.81	4.73	2.83	4.36	5.2	4.6	5.36	4.34	5.47	5.37	4.5	4.49	4.92	2.38
ENSG00000137878	protein_coding	GCOM1	-10.29	0	0	8	Papillary_1K (1)	A	2.02	3.11	2.1	4.59	3.11	0	3.62	3.53	2.09	0	0	0	0	3.77	0	0	3.11	3.7	3.59	2.95	3.49	2.83	4.54	3.04	4.23	3.01	4.58	2.81	0	2.83	0	4.3	4.33	0	2.89	3.74	0	3.94	3.03	4.21	3.46
ENSG00000156959	protein_coding	LHFPL4	-10.34	0	0	8	Papillary_1K (1)	A	3.42	4.91	4.77	3.76	4.97	5.63	5.53	4.78	4.47	4.95	3.94	5.07	3.73	5.03	5.11	5.79	5.77	4.25	5.13	4.88	5.41	5.64	4.54	4.91	5.26	5.66	6.06	5.78	5.7	5.23	5.9	5.67	5.38	5.58	5.52	5.64	3.65	5.68	4.89	5.74	4.92
ENSG00000197549	transcribed_unprocessed_pseudogene	PRAMENP	-10.35	0	0	8	Papillary_1K (1)	A	2.84	3.04	0	0	2.26	2.67	3.62	4.08	4.08	3.43	3.4	0	2.35	4.32	2.72	2.82	4.58	0	2.7	2.52	2.49	0	0	0	3.08	3.92	4.17	2.81	3.78	2.83	2.91	3.03	4.91	3.84	0	3.74	2.76	3.03	0	3.66	0
ENSG00000122145	protein_coding	TBX22	-10.39	0	0	8	Papillary_1K (1)	A	0	2.21	1.4	1.63	0	0	2.73	1.87	2.65	1.78	3.03	3.2	0	0	2.72	4.26	3.11	2.81	3.59	1.75	0	4.22	3.99	2.21	2.25	2.18	0	0	0	2.02	3.81	2.19	0	2.12	0	0	4.9	2.2	3.03	2.77	3.76
ENSG00000187527	protein_coding	ATP13A5	-10.39	0	0	8	Papillary_1K (1)	A	3.35	4.51	4.12	0	3.11	2.67	4.16	3.53	3.53	3.97	4.89	4.51	4.12	4.72	4.55	4.96	4.98	4.25	3.59	2.52	3.89	3.72	3.99	4.91	5.26	4.87	4.56	4.95	4.73	2.83	5.33	3.03	3.66	4.79	3.79	4.69	2.76	4.89	3.03	4.21	4.15
ENSG00000175329	protein_coding	ISX	-10.41	0	0	8	Papillary_1K (1)	A	3.73	3.57	2.1	4.71	3.11	4.49	4.16	2.65	3.53	4.36	2.53	4.82	3.2	5.03	4.16	4.26	4.58	4.25	4.52	4.32	4.59	3.72	5.51	4.91	5.26	4.87	5.34	4.95	4.33	4.66	5.33	0	4.2	2.94	4.34	3.74	0	3.03	3.03	0	2.38
ENSG00000134193	protein_coding	REG4	-10.44	0	0	8	Papillary_1K (1)	A	0	3.04	2.1	3.23	2.26	2.67	0	0	2.65	0	0	3.57	2.35	2.87	3.61	2.82	4.58	2.81	2.7	3.39	3.35	2.83	4.54	3.04	4.55	3.92	4.17	4.25	0	2.83	3.81	3.93	2.77	2.94	5.05	0	2.76	3.94	3.94	3.66	3.23
ENSG00000225530	processed_pseudogene	SP3P	-10.45	0	0	8	Papillary_1K (1)	A	2.91	2.45	2.92	4.46	2.26	2.67	2.73	2.65	2.65	4.67	0	4.12	3.32	2.87	0	2.82	3.51	2.81	3.59	3.93	3.35	5.23	3.08	4.51	4.55	4.87	4.17	4.25	3.78	3.72	3.81	4.89	0	3.84	4.34	2.85	0	0	0	0	2.46
ENSG00000165125	protein_coding	TRPV6	-10.46	0	0	8	Papillary_1K (1)	A	5.43	4.14	4.59	4.48	3.17	6.84	6.17	5.92	5.89	4.67	5.88	6.17	5.33	5.86	5.84	5.8	6.64	5.62	6.44	5.76	6.04	5.88	6.73	5.88	6.38	6.74	6.51	6.64	5.3	5.54	6.43	6.85	6.26	6.12	5.05	5.49	3.65	5.22	4.32	5.66	4.43
ENSG00000283864	protein_coding	ENSG00000283864	-10.53	0	0	8	Papillary_1K (1)	A	0	2.21	0	0	0	2.67	0	0	3.53	3.43	0	0	2.35	0	0	0	3.11	3.7	0	5.1	3.35	0	0	0	3.08	0	0	2.81	2.89	2.83	0	3.93	2.77	2.94	3.79	3.74	4.2	4.89	3.03	2.77	3.23
ENSG00000197177	protein_coding	ADGRA1	-10.57	0	0	8	Papillary_1K (1)	A	4.49	4.51	0	3.23	3.11	4.8	3.62	3.53	4.47	4.36	4.89	4.12	3.2	4.32	4.16	3.71	5.29	4.25	5.09	3.93	5.05	3.72	4.54	5.22	5.26	4.47	5.12	4.25	3.78	4.66	4.76	0	3.66	3.84	5.05	4.69	4.59	4.5	0	5.39	3.76
ENSG00000177938	protein_coding	CAPZA3	-10.59	0	0	8	Papillary_1K (1)	A	2.02	2.21	0	3.76	3.11	2.67	3.62	2.65	3.53	2.56	3.4	2.69	0	2.87	2.72	3.71	3.11	0	0	3.39	3.89	2.83	3.08	3.04	3.08	4.47	3.62	0	4.73	2.83	3.81	0	2.77	0	2.89	0	0	3.94	0	0	0
ENSG00000256463	protein_coding	SALL3	-10.68	0	0	8	Papillary_1K (1)	A	4.14	1.49	2.88	3.17	2.26	3.03	0	2.51	2.65	3.54	4.33	0	0	3.88	3.39	0	1.58	0	0.08	4.43	0	4.17	1.8	0	0	3.54	3.61	0	2.89	2.83	3.81	0	3.21	3.39	3.49	4.04	0	4.59	0	4.13	1.26
ENSG00000184908	protein_coding	CLCNKB	-10.74	0	0	8	Papillary_1K (1)	A	7.73	7.74	8.16	7	7.63	7.8	5.44	6.33	6.24	5.23	5.99	6.56	5.67	5.99	6.15	3.71	4.57	5.25	5.08	5.68	6.59	4.6	3.99	6.21	7.37	6.69	7.36	6.05	6.48	5.12	6.38	6.71	6.53	6.02	6.51	5.79	6.28	6.68	5.33	3.74	4.65
ENSG00000172005	protein_coding	MAL	-10.74	0	0	8	Papillary_1K (1)	A	6.86	7.22	6.97	6.79	8.28	7.34	4.87	5.32	4.08	4.67	5.06	5.07	4.91	4.72	5.33	0	5.29	4.64	4.83	5.1	6.51	4.27	4.22	3.95	5.74	5.18	5.34	4.95	2.89	4.76	4.9	5.86	4.91	5.39	5.03	5.25	4.2	5.46	5.46	6.73	6.01
ENSG00000270432	transcribed_unprocessed_pseudogene	OR7E108P	-10.75	0	0	8	Papillary_1K (1)	A	0	0	0	2.38	3.11	3.56	4.16	0	2.65	0	2.53	0	2.35	3.77	0	2.82	4.02	2.95	0	3.93	4.28	3.72	0	3.04	3.08	3.01	2.73	2.81	2.89	2.83	3.81	3.19	0	3.45	3.82	0	2.96	3.03	0	0	0
ENSG00000124157	protein_coding	SEMG2	-10.77	0	0	8	Papillary_1K (1)	A	2.02	0	3.16	3.23	0	3.56	0	3.53	2.65	0	0	4.12	2.35	0	2.72	0	0	0	0	0	2.49	0	0	0	5.26	4.47	5.53	2.81	0	2.83	0	0	2.77	3.84	0	0	0	4.5	3.03	0	0
ENSG00000268916	protein_coding	CSAG3	-10.8	0	0	8	Papillary_1K (1)	A	2.02	1.49	2.92	0	0	2.67	2.21	2.65	1.87	1.78	0	1.58	0	2.06	1.93	0	2.27	2.81	2.7	3.54	3.89	3.72	0	3.57	2.25	3.54	2.73	2.81	3.78	3.72	2.09	0	2.77	0	2.07	3.36	0	2.2	3.94	1.97	4.15
ENSG00000138083	protein_coding	SIX3	-10.81	0	0	8	Papillary_1K (1)	A	2.84	3.57	3.59	4.46	2.26	5.06	4.56	3.53	3.53	4.67	3.94	4.12	3.2	3.77	4.55	5.22	5.15	0	4.13	4.88	3.89	5.58	4.54	3.95	3.08	3.01	3.62	4.64	3.78	4.66	4.36	3.93	4.2	4.79	4.34	3.74	4.2	5.21	3.03	4.21	4.15
ENSG00000175894	protein_coding	TSPEAR	-10.88	0	0	8	Papillary_1K (1)	A	4.28	3.04	4.37	4.71	4.79	3.56	4.56	5.03	4.08	2.56	5.11	4.51	3.73	4.72	3.61	5.22	0	2.81	4.83	3.39	3.35	5.45	5.26	4.91	4.55	3.92	2.73	4.64	5.51	5.64	4.36	4.49	3.66	5.1	4.34	5	4.2	0	3.03	2.77	4.15
ENSG00000145808	protein_coding	ADAMTS19	-10.92	0	0	8	Papillary_1K (1)	A	3.73	0	2.1	0	2.26	2.67	3.62	5.03	2.65	2.56	3.94	3.57	2.35	3.77	5.11	4.65	4.02	4.64	5.49	3.39	4.59	3.72	5.26	5.69	5.26	4.47	5.12	4.64	4.33	4.98	5.07	0	3.66	4.4	4.74	5	4.9	4.89	0	0	0
ENSG00000155816	protein_coding	FMN2	-10.94	0	0	8	Papillary_1K (1)	A	5.96	4.26	4.93	4.15	4.97	4.49	3.62	5.25	4.47	5.64	4.89	4.82	3.73	4.32	5.33	5.22	4.98	5.43	4.52	4.63	5.41	5.45	4.94	5.22	5.52	6.3	5.7	4.95	5.87	5.95	6.31	5.46	4.91	6.08	5.3	4.69	6.25	5.21	5.46	4.92	4.71
ENSG00000119711	protein_coding	ALDH6A1	-10.99	0	0	8	Papillary_1K (1)	A	10.44	11.44	11.68	11.14	9.81	11.33	8.5	8.73	9.65	9.68	10.97	10.9	11.03	11.46	10.73	11.06	8.38	9.86	10.73	9.67	8.79	10.81	10.37	11.69	10.91	11.17	11.3	11.11	11.14	10.95	10.64	10.84	11.12	9.73	9.83	9.69	10.04	9.16	8.38	7.89	8.14
ENSG00000259425	transcribed_unprocessed_pseudogene	ENSG00000259425	-11.08	0	0	8	Papillary_1K (1)	A	2.84	4.23	2.1	2.38	4.57	4.1	2.73	3.53	3.53	3.97	0	2.69	2.35	5.28	3.61	4.26	4.58	4.95	5.3	4.88	5.55	4.27	5.51	4.38	5.26	3.01	2.73	2.81	5.3	5.19	4.56	3.03	2.77	3.84	5.71	4.88	5.56	3.94	4.22	2.77	3.23
ENSG00000178084	protein_coding	HTR3C	-11.1	0	0	8	Papillary_1K (1)	A	3.73	0	0	2.38	2.26	4.1	2.73	0	0	0	2.53	2.69	2.35	0	2.72	0	3.11	2.81	3.59	2.52	4.28	2.83	3.08	3.04	0	3.01	2.73	4.25	2.89	0	2.91	3.93	0	0	3.79	2.85	2.76	3.03	4.49	2.77	3.76
ENSG00000170615	protein_coding	SLC26A5	-11.1	0	0	8	Papillary_1K (1)	A	2.02	0	2.1	3.23	3.11	2.67	3.62	0	2.65	3.43	0	3.57	3.73	4.72	4.55	4.65	4.58	0	4.52	4.88	4.59	3.72	4.54	3.04	4.55	3.01	4.56	3.7	3.78	2.83	0	4.49	4.91	3.84	4.34	2.85	3.65	5.21	3.03	0	2.38
ENSG00000154493	protein_coding	C10orf90	-11.12	0	0	8	Papillary_1K (1)	A	2.84	2.21	2.1	3.23	4.32	4.1	4.16	4.47	2.65	4.67	2.53	4.12	3.2	4.72	2.72	3.71	4.98	4.64	4.13	4.32	4.28	4.27	4.94	0	3.08	3.01	2.73	5.21	4.33	4.27	4.36	4.89	4.2	2.94	4.34	4.29	3.65	3.94	3.94	5.39	4.15
ENSG00000079841	protein_coding	RIMS1	-11.23	0	0	8	Papillary_1K (1)	A	3.73	4.29	2.92	4.46	4.49	2.67	5.16	2.65	6.33	5.77	4.34	4.51	2.35	5.28	4.86	3.84	5.78	4.85	5.94	4.03	4.6	6.46	5.73	5.71	4.98	4.47	5.12	6.07	0	4.27	5.54	4.49	4.61	5.1	5.05	5.27	5.4	5.65	6.5	5.75	3.4
ENSG00000139445	protein_coding	FOXN4	-11.24	0	0	8	Papillary_1K (1)	A	3.73	3.04	3.44	4.15	3.11	4.1	4.16	5.03	4.08	0	5.3	5.07	3.73	5.03	3.61	3.71	4.58	4.64	4.13	5.29	4.59	5.23	4.94	4.91	6.1	5.66	5.34	4.64	2.89	5.64	4.76	5.2	5.57	4.79	4.74	5	4.2	4.5	0	3.66	3.23
ENSG00000156284	protein_coding	CLDN8	-11.29	0	0	8	Papillary_1K (1)	A	7.58	4.72	5.98	5.28	5.14	5.06	2.73	5.44	6.12	6.94	5.87	7.26	7.59	6.14	4.55	5.22	3.11	6.69	6.72	5.73	7.79	4.98	6.91	4.51	5.26	6.16	6.22	5.78	5.3	4.66	4.76	3.93	0	0	4.74	5.66	2.76	5.21	6.55	8.72	8.12
ENSG00000235871	processed_pseudogene	ENSG00000235871	-12.22	0	0	8	Papillary_1K (1)	A	0	2.21	0	2.38	3.11	0	0	0	2.65	3.43	0	0	2.35	2.87	2.72	3.71	3.11	0	2.7	2.52	0	2.83	3.99	3.95	3.08	3.92	2.73	2.81	3.78	0	0	3.03	3.66	2.94	0	0	0	3.03	3.03	2.77	0
ENSG00000161992	protein_coding	PRR35	-12.29	0	0	8	Papillary_1K (1)	A	3.35	4.26	3.82	3.23	3.63	2.67	4.87	3.53	2.65	3.43	2.53	3.57	2.35	4.32	0	2.82	4.98	2.81	2.7	4.88	3.89	4.27	3.08	4.51	4	3.92	3.62	2.81	4.73	3.72	2.91	0	0	3.84	4.74	4.29	3.65	4.89	3.94	0	3.23
ENSG00000162891	protein_coding	IL20	-12.33	0	0	8	Papillary_1K (1)	A	2.02	2.21	0	2.38	3.63	2.67	2.73	3.53	2.65	3.43	3.94	0	2.35	3.77	2.72	0	3.11	2.81	2.7	3.93	2.49	3.72	0	3.04	3.08	3.92	3.62	4.25	5.04	0	0	3.03	2.77	3.84	0	4.29	3.65	0	3.03	3.66	0
ENSG00000104332	protein_coding	SFRP1	-12.33	0	0	8	Papillary_1K (1)	A	8.19	7.65	7.55	6.89	8.76	7.83	7.36	8.73	8.19	8.27	7.91	7.84	8.46	6.84	6.82	7	8.03	6.99	7.75	7.81	8.42	7.08	6.24	5.48	6.5	6.42	7.59	6.69	6.15	5.23	6.31	5.67	5.57	3.84	6.4	5.83	5.16	5.68	6.32	7.36	7.25
ENSG00000047936	protein_coding	ROS1	-12.4	0	0	8	Papillary_1K (1)	A	5.8	5.86	5.35	5.44	4.88	5.96	6.24	6.53	5.96	5.82	6.15	6.17	5.64	5.5	6.32	5.56	6.17	4.25	0	4.37	5.16	6.3	6.68	5.48	6.11	5.68	5.98	6.44	5.52	6.12	6.35	6.11	6.08	5.48	4.52	4.69	3.88	4.98	4.52	4.94	4.96
ENSG00000166220	protein_coding	TBATA	-12.48	0	0	8	Papillary_1K (1)	A	2.02	2.21	4.12	3.23	2.26	3.56	2.73	3.53	4.47	3.97	2.53	3.57	2.35	3.77	4.16	4.26	4.58	2.81	4.13	3.39	2.49	4.67	3.99	4.51	4.55	4.47	2.73	3.7	4.33	4.27	3.81	4.89	4.91	4.79	5.05	4.29	2.76	4.5	0	2.77	0
ENSG00000291547	protein_coding	TDRD15	-12.61	0	0	8	Papillary_1K (1)	A	2.84	0	3.44	2.87	1.54	0	1.93	3.53	1.87	3.06	2.53	1.9	3.2	2.06	2.72	0	3.11	3.32	1.91	1.75	3.35	2.02	3.61	0	3.61	3.01	3.24	3.32	4.55	2.02	3.81	2.19	3.66	0	2.07	2.04	2.76	5.06	3.94	2.77	0
ENSG00000218819	protein_coding	TDRD15	-12.61	0	0	8	Papillary_1K (1)	A	2.84	0	3.44	2.87	1.54	0	1.93	3.53	1.87	3.06	2.53	1.9	3.2	2.06	2.72	0	3.11	3.32	1.91	1.75	3.35	2.02	3.61	0	3.61	3.01	3.24	3.32	4.55	2.02	3.81	2.19	3.66	0	2.07	2.04	2.76	5.06	3.94	2.77	0
ENSG00000187855	protein_coding	ASCL4	-12.63	0	0	8	Papillary_1K (1)	A	3.73	4.26	2.92	2.38	3.63	2.67	2.73	3.53	3.53	3.97	3.4	3.57	2.35	4.32	4.55	4.65	4.02	0	2.7	3.93	2.49	2.83	5.26	4.51	5.26	0	3.62	2.81	4.33	4.27	4.36	3.03	4.6	4.79	0	3.74	4.9	0	3.03	0	3.23
ENSG00000196350	protein_coding	ZNF729	-12.65	0	0	8	Papillary_1K (1)	A	3.75	0	0	2.38	2.28	4.55	4.19	3.54	4.19	3.97	0	2.69	3.68	3.77	3.62	0	3.11	4.44	3.59	3.52	3.36	0	0	3.04	0	0	0	4.26	4.74	0	5.37	4.49	5.5	3.19	2.89	3.75	4.92	4.68	3.94	3.67	3.91
ENSG00000150361	protein_coding	KLHL1	-12.65	0	0	8	Papillary_1K (1)	A	3.35	3.95	4.12	3.76	3.63	4.1	2.73	3.53	4.08	3.43	4.89	4.12	4.12	5.28	4.16	4.65	3.11	2.81	3.59	3.39	4.28	3.72	5.26	3.95	4.95	4.47	3.62	3.7	4.73	5.45	4.76	0	4.2	3.84	5.52	5	4.9	4.5	3.03	0	0
ENSG00000169181	protein_coding	GSG1L	-12.7	0	0	8	Papillary_1K (1)	A	4.49	3.57	3.82	2.38	4.79	5.06	5.34	4.47	5.03	2.56	5.46	5.29	3.2	5.03	4.86	4.65	5.29	5.21	4.52	4.63	3.89	3.72	4.94	5.22	4.95	5.44	5.34	4.95	5.7	5.45	5.9	5.2	5.16	5.77	4.34	5.25	5.46	6.04	3.94	5.17	4.15
ENSG00000174562	protein_coding	KLK15	-12.78	0	0	8	Papillary_1K (1)	A	2.02	2.21	3.44	3.23	2.26	0	3.62	4.08	2.65	4.36	2.53	3.57	3.2	3.77	3.61	3.71	4.58	0	4.13	4.32	3.35	4.67	3.08	3.95	4	4.87	5.12	2.81	3.78	5.23	4.76	0	4.6	3.84	2.89	0	2.76	3.94	3.94	3.66	3.23
ENSG00000206384	protein_coding	COL6A6	-12.78	0	0	8	Papillary_1K (1)	A	3.35	4.26	4.93	4.15	5.95	5.46	5.12	4.78	4.78	4.36	4.89	3.57	4.67	6.27	5.97	4.65	6.27	5.62	5.3	5.45	3.89	5.95	5.92	5.48	3.08	4.87	5.98	5.78	5.51	5.64	6.18	5.46	6.26	6.84	4.74	6.24	5.73	6.04	6.03	5.39	3.76
ENSG00000153930	protein_coding	ANKFN1	-12.84	0	0	8	Papillary_1K (1)	A	4.84	5.07	5.55	5.8	5.14	6.35	4.56	4.08	5.75	4.92	5.98	6.17	5.25	4.72	6.31	5.22	4.02	5.62	5.66	4.63	3.35	5.45	5.51	5.69	6.62	6.64	5.85	6.3	6.5	5.46	6.53	6.34	5.88	6.34	5.88	5	5.88	6.56	5.69	5.17	4.15
ENSG00000284881	protein_coding	DEFB1	-12.94	0	0	8	Papillary_1K (1)	A	6.91	7.72	8.32	6.51	7.33	8.92	3.92	3.83	7.37	4.67	6.09	7.94	8.44	6.76	5.97	4.47	6.12	6.13	4.13	5.1	6.47	6.53	6.24	7.45	8.66	7.15	6.68	5.62	6.15	7.08	4.36	8.09	6.8	6.22	6.23	5.83	6.01	5.21	4.24	3.96	5.11
ENSG00000137252	protein_coding	HCRTR2	-12.97	0	0	8	Papillary_1K (1)	A	2.84	2.21	0	0	3.63	0	4.16	2.65	3.53	3.97	0	2.69	0	0	2.72	4.26	3.11	0	0	3.39	3.89	3.72	0	4.51	3.08	3.01	0	2.81	3.78	3.72	4.36	4.49	0	2.94	2.89	3.74	0	3.03	0	3.66	3.23
ENSG00000188729	protein_coding	OSTN	-12.98	0	0	8	Papillary_1K (1)	A	4.03	0	4.58	2.38	3.63	4.1	3.62	2.65	4.08	3.43	4.33	5.07	3.2	4.32	3.61	3.71	4.98	4.25	3.59	3.39	3.35	3.72	5.26	4.51	4.55	4.47	2.73	5.21	3.78	4.27	3.81	3.03	4.91	4.4	3.79	2.85	2.76	5.21	4.89	4.21	3.23
ENSG00000215875	processed_pseudogene	ST13P20	-13.08	0	0	8	Papillary_1K (1)	A	2.87	3.07	0	2.38	2.26	2.75	2.73	4.08	0	2.56	3.4	0	0	2.87	0	3.71	3.11	0	4.13	3.39	3.35	0	3.08	3.95	3.08	3.01	2.73	2.81	2.89	0	4.36	0	2.77	2.94	2.89	3.74	2.76	3.03	3.03	0	3.23
ENSG00000121039	protein_coding	RDH10	-13.1	0	0	8	Papillary_1K (1)	A	6.74	7.22	7.39	6.56	6.82	7.13	6.82	7.35	7.09	7.22	7.47	7.19	7.15	7.34	6.96	8.15	7.86	6.93	6.91	7.59	8.59	7.55	8.32	7.8	7.49	6.55	7.34	7.38	7.63	6.64	6.81	7.44	6.57	6.37	7.08	7.47	6.88	6.6	8.08	9.14	8.84
ENSG00000166509	protein_coding	CLEC3A	-13.18	0	0	8	Papillary_1K (1)	A	4.43	2.21	3.07	3.19	2.56	3.6	4.65	4.25	4.61	4.67	2.53	3.35	4.68	5.23	2.92	2.82	5.72	4.31	5.18	4.73	4.31	5.62	4.94	5.41	4.95	4.97	4.23	4.65	4.23	4.82	4.36	4.49	4.38	5.48	4.81	5.29	4.37	4.53	5.35	4.22	3.31
ENSG00000174514	protein_coding	MFSD4A	-13.22	0	0	8	Papillary_1K (1)	A	6.08	6.79	6.87	5.9	7.52	8.03	4.97	4.08	6.15	5.66	5.79	7.36	5.91	6.88	5.72	5.23	6.82	7.22	8.15	8.06	7.6	5.94	6.75	5.81	6.32	6.14	6.25	5.81	3.81	6.03	5.56	5.08	5.38	4.01	6.42	6.28	7.06	5.88	7.18	7.6	8.22
ENSG00000162951	protein_coding	LRRTM1	-13.35	0	0	8	Papillary_1K (1)	A	2.84	2.21	0	3.23	4.57	3.56	2.73	4.08	4.08	2.56	4.33	4.12	0	3.77	2.72	4.65	4.98	3.7	4.52	4.63	4.59	3.72	3.99	5.48	5.74	3.01	4.56	3.7	3.78	4.27	5.33	4.49	2.77	4.79	4.34	3.74	4.59	5.21	4.49	3.66	2.38
ENSG00000184672	protein_coding	RALYL	-14.08	0	0	8	Papillary_1K (1)	A	3.73	4.26	3.82	3.76	3.11	3.56	4.16	0	4.47	3.97	3.94	5.29	4.89	6.68	2.72	3.71	5.55	4.95	5.09	3.39	4.59	4.67	5.26	0	4	3.92	4.17	3.7	4.33	4.66	4.36	3.03	4.2	0	2.89	4.69	4.2	5.87	0	2.77	3.76
ENSG00000124233	protein_coding	SEMG1	-14.1	0	0	8	Papillary_1K (1)	A	2.02	2.21	3.23	2.38	2.26	4.1	4.56	2.65	4.08	0	0	2.69	0	3.77	3.61	4.96	4.58	3.7	3.59	4.32	2.49	4.27	3.99	4.51	3.08	0	3.62	4.25	3.78	0	3.81	3.03	2.77	3.84	2.89	4.29	0	3.03	3.03	3.66	2.38
ENSG00000288591	protein_coding	ENSG00000288591	-14.11	0	0	8	Papillary_1K (1)	A	3.73	2.48	4.52	0	4.79	4.58	4.16	3.53	4.47	3.97	4.64	3.01	2.54	2.87	0	3.71	4.58	3.7	4.13	4.32	3.35	4.67	3.08	4.68	4.55	5.3	4.17	3.7	5.57	4.59	3.81	3.93	4.6	3.21	5.05	4.29	4.4	0	4.49	3.66	0
ENSG00000180772	protein_coding	AGTR2	-14.15	0	0	8	Papillary_1K (1)	A	3.73	3.95	2.1	3.76	3.63	0	0	4.08	2.65	4.67	4.64	2.69	3.73	0	4.16	3.71	3.11	3.7	3.59	3.93	3.89	4.27	0	3.95	4.95	5.18	0	4.64	3.78	3.72	4.36	5.2	0	5.1	3.79	5	4.2	4.5	4.89	4.61	2.38
ENSG00000169174	protein_coding	PCSK9	-14.25	0	0	8	Papillary_1K (1)	A	3.35	4.26	4.58	3.23	4.79	4.1	5.34	4.78	5.25	4.38	0	4.82	4.17	5.03	5.33	4.96	5.77	4.25	4.85	3.93	4.84	4.27	5.31	4.51	5.74	3.01	5.34	5.43	6.02	5.37	5.07	4.49	5.74	4.79	4.34	5.66	4.2	3.94	4.49	5.28	3.23
ENSG00000163545	protein_coding	NUAK2	-14.26	0	0	8	Papillary_1K (1)	A	6.97	6.37	6.92	6.75	7.71	6.61	7.56	7.85	4.63	7.24	7.37	6.14	5.95	7.89	5.24	8.19	5.75	6.38	7.89	8.94	7.36	7.65	7.24	6.03	6.84	7.25	6.97	6.86	7.41	5.96	6.93	7.17	6.87	7.24	7.52	8.49	8	7.91	8.97	7.2	6.37
ENSG00000139151	protein_coding	PLCZ1	-14.39	0	0	8	Papillary_1K (1)	A	4.28	3.57	2.1	3.76	3.11	5.63	2.73	4.47	4.08	3.43	2.53	4.82	4.12	3.77	4.55	4.65	4.58	4.64	4.13	0	3.35	3.72	4.54	3.95	4.95	4.87	4.87	4.95	4.33	2.83	4.36	5.46	5.46	4.79	3.79	4.69	5.16	0	4.49	3.66	3.23
ENSG00000188730	protein_coding	VWC2	-14.46	0	0	8	Papillary_1K (1)	A	4.99	5.22	4.77	6.01	4.57	5.46	5.85	2.66	4.83	5.14	5.3	5.8	4.89	4.72	6.21	4.96	6.28	5.21	5.69	5.79	5.24	6.44	5.74	5.48	5.26	6.12	5.88	6.33	5.54	5.8	6.64	6.08	6.85	5.77	5.52	5.25	4.59	5.68	6.2	5.58	6.21
ENSG00000147481	protein_coding	SNTG1	-14.53	0	0	8	Papillary_1K (1)	A	4.28	5.28	5.32	5.71	4.8	4.67	5.35	5.45	4.78	6.13	4.64	5.07	4.68	5.32	6.42	4.96	5.55	4.25	4.83	6.24	5.72	6.2	6.37	6.42	6.37	6.54	5.7	5.62	5.7	6	5.39	5.8	6.39	6.35	6.53	6.13	5.05	6.05	5.48	5.05	5.14
ENSG00000092054	protein_coding	MYH7	-14.62	0	0	8	Papillary_1K (1)	A	4.49	3.58	5.08	4.46	2.77	5.78	5.98	4.08	4.72	5.32	5.11	5.65	4.43	5.5	5.11	6.07	5.56	4.64	5.09	5.83	3.89	5.29	5.2	3.95	5.26	5.18	5.81	4.64	5.88	4.98	6.19	4.62	4.91	6.29	5.58	5.66	5.36	5.41	4.89	4.23	4.8
ENSG00000213708	unprocessed_pseudogene	SLC16A14P1	-14.64	0	0	8	Papillary_1K (1)	A	2.02	3.04	2.1	2.38	3.11	3.56	0	2.65	2.65	2.56	0	2.69	2.35	2.87	0	0	0	2.81	4.13	3.39	2.49	0	3.99	3.04	0	0	2.73	2.81	2.89	2.83	2.91	3.03	2.77	2.94	0	0	4.2	3.03	4.49	3.66	0
ENSG00000120094	protein_coding	HOXB1	-14.66	0	0	8	Papillary_1K (1)	A	4.03	3.04	2.92	4.15	3.11	5.27	3.62	4.08	3.53	2.56	4.33	4.82	4.42	4.32	4.86	4.26	5.29	3.7	4.83	2.52	3.89	4.27	3.99	4.51	4.95	5.44	5.34	4.25	4.73	3.72	3.81	4.49	3.66	4.79	5.05	2.85	2.76	3.94	3.94	4.61	3.23
ENSG00000196482	protein_coding	ESRRG	-14.73	0	0	8	Papillary_1K (1)	A	7.23	5.89	5.93	6.7	5.97	6.69	5.83	7.18	6.9	7.39	7.11	7.94	7.84	7.6	7.16	6.43	6.46	7.8	7.28	7.75	7.95	7	7.68	5.84	6.95	7.15	7.31	7.05	6.96	6.25	6.64	6.42	5.57	5.85	6.86	6.76	6.38	5.49	7.55	7.61	7.53
ENSG00000113946	protein_coding	CLDN16	-14.87	0	0	8	Papillary_1K (1)	A	7.49	5.78	5.84	5.96	7.46	7.64	7.43	6.83	6.73	7.41	7.86	8.72	8.59	8.62	6.6	6.37	8.01	7.82	8.28	7.72	8.54	7.75	7.44	6.71	7.42	7.08	7.75	7.17	5.93	6.93	5.6	5.9	6.3	4.04	6.35	7.13	6.97	6.45	5.21	4.61	6.25
ENSG00000197893	protein_coding	NRAP	-14.89	0	0	8	Papillary_1K (1)	A	3.35	3.95	3.92	4.55	3.75	4.49	4.87	0	4.47	4.36	2.53	4.51	3.73	4.32	4.34	3.71	4.58	4.64	5.09	4.32	4.59	5.23	5.51	3.95	4.95	4.87	4.87	4.25	2.89	3.72	5.33	4.49	4.32	4.79	4.74	4.69	4.59	3.94	4.49	4.61	5.11
ENSG00000288407	protein_coding	CCDC33	-14.91	0	0	8	Papillary_1K (1)	A	2.38	0	2.1	1.63	3.11	3.56	3.62	3.83	2.65	3.97	1.76	1.9	3.2	2.06	3.23	2.82	3.64	3.32	3.22	2.52	2.49	2.83	4.94	1.95	3.08	3.92	2.73	3.32	2.07	3.72	2.91	3.93	3.66	3.84	4.09	4.5	3.95	4.25	4.49	4.21	3.52
ENSG00000140481	protein_coding	CCDC33	-14.91	0	0	8	Papillary_1K (1)	A	2.38	0	2.1	1.63	3.11	3.56	3.62	3.83	2.65	3.97	1.76	1.9	3.2	2.06	3.23	2.82	3.64	3.32	3.22	2.52	2.49	2.83	4.94	1.95	3.08	3.92	2.73	3.32	2.07	3.72	2.91	3.93	3.66	3.84	4.09	4.5	3.95	4.25	4.49	4.21	3.52
ENSG00000185610	protein_coding	DBX2	-14.95	0	0	8	Papillary_1K (1)	A	2.02	2.21	2.1	4.15	4.57	0	4.16	4.78	4.08	3.43	3.4	0	3.73	3.77	2.72	5.44	4.02	4.25	3.59	3.39	2.49	3.72	4.94	4.91	3.08	0	3.62	3.7	4.73	4.98	3.81	4.49	3.66	3.84	3.79	4.29	4.59	3.94	3.03	0	2.38
ENSG00000176387	protein_coding	HSD11B2	-15.01	0	0	8	Papillary_1K (1)	A	8.08	8.43	8.09	8.41	7.91	7.64	5.12	4.47	4.47	4.67	5.11	6.05	5.07	5.03	5.83	4.26	4.02	6.07	4.83	4.88	6.61	5.23	4.54	5.88	6.82	6.64	5.85	4.64	5.87	5.64	6.05	6.31	6.14	7.21	4.34	5.25	6.36	4.5	5.86	4.92	4.92
ENSG00000277753	protein_coding	MUC20	-15.15	0	0	8	Papillary_1K (1)	A	6.62	5.23	8.65	5.52	6.7	5.7	7.42	1.3	7.81	7.73	6.53	9.53	6.61	5.91	6.73	7.05	9.27	8.05	9.77	7.67	6.6	0.45	8.71	7.62	6.82	7.17	7.28	8.15	8.76	6.26	8.23	5.09	7.63	8.03	8.03	10.56	9.29	9.33	8.77	8.95	8.69
ENSG00000121764	protein_coding	HCRTR1	-15.21	0	0	8	Papillary_1K (1)	A	3.35	2.21	2.1	3.23	2.26	4.49	4.16	4.08	4.08	3.97	0	3.57	2.35	0	4.86	3.71	3.11	3.7	4.13	2.52	3.89	2.83	4.54	4.51	4.95	3.92	5.12	2.81	3.78	4.27	3.81	3.03	4.2	2.94	5.3	4.29	4.59	0	3.94	3.66	2.38
ENSG00000174016	protein_coding	TENT5D	-15.25	0	0	8	Papillary_1K (1)	A	2.84	0	2.92	2.38	3.63	5.27	4.56	0	4.47	4.67	3.94	4.82	2.35	3.77	4.55	3.71	4.02	3.7	5.3	4.63	4.28	3.72	4.94	4.51	4.55	3.92	4.17	4.25	4.73	0	3.81	3.93	4.2	2.94	4.34	5.47	4.59	4.5	0	4.92	4.15
ENSG00000128849	protein_coding	CGNL1	-15.29	0	0	8	Papillary_1K (1)	A	7.8	8.22	8.6	8.73	7.63	7.29	6.48	6.73	6.45	6.56	6.54	7.24	7.05	6.18	6.01	6.03	6.1	5.4	6.47	7.06	6.57	6.71	4.73	5.87	7.24	6.64	6.82	6.51	7.15	6.69	6.9	5.31	7.04	6.21	6.29	6.25	6.58	6.71	5.72	6.68	6.5
ENSG00000274843	protein_coding	MUC20	-15.3	0	0	8	Papillary_1K (1)	A	6.62	5.23	8.65	5.52	6.7	5.7	7.42	1.3	7.81	7.73	6.53	9.53	6.61	5.91	6.73	7.05	9.27	8.05	9.77	7.67	6.6	0.45	8.71	7.62	6.82	7.17	6.77	8.15	8.76	6.26	8.23	5.09	7.63	8.03	8.03	10.56	9.29	9.33	8.77	8.95	8.69
ENSG00000159248	protein_coding	GJD2	-15.42	0	0	8	Papillary_1K (1)	A	3.35	3.04	3.82	3.76	0	4.8	5.12	4.08	4.47	5.14	4.33	3.57	0	3.77	4.55	3.71	4.02	4.95	2.7	4.88	4.84	4.27	3.08	4.91	4.95	3.92	4.56	4.25	4.33	5.64	3.81	5.2	0	4.4	5.3	4.69	4.59	4.5	4.49	0	3.76
ENSG00000112936	protein_coding	C7	-15.57	0	0	8	Papillary_1K (1)	A	8.5	9.32	8.76	9.1	9.57	9.23	8.94	8.96	9.71	8.7	9.28	9.08	9.26	7.46	8.6	7.62	8.93	7.96	7.88	7.66	7.72	7.57	7.17	7.21	7.93	7.97	7.26	7.99	6.77	6.73	7.94	8.21	8	8.86	8.95	6.63	6.78	7.56	6.36	8.27	7.38
ENSG00000121871	protein_coding	SLITRK3	-15.57	0	0	8	Papillary_1K (1)	A	2.84	4.73	4.68	4.46	5.16	5.06	5.18	4.78	4.78	4.67	3.41	3.58	5.1	4.33	3.61	5.22	6.45	4.65	5.31	5.36	3.92	5.82	5.26	3.04	4.95	5.19	0	5.08	5.3	4.27	5.33	6.03	5.74	5.8	5.31	5.66	4.2	4.91	0	0	0
ENSG00000131808	protein_coding	FSHB	-15.58	0	0	8	Papillary_1K (1)	A	2.02	2.21	2.92	0	2.26	3.56	2.73	0	0	2.56	2.53	2.69	2.35	2.87	4.55	0	0	2.81	4.83	3.93	3.35	0	3.99	0	0	3.92	3.62	2.81	0	4.27	2.91	3.03	2.77	0	5.05	2.85	2.76	0	4.49	0	3.23
ENSG00000013293	protein_coding	SLC7A14	-15.65	0	0	8	Papillary_1K (1)	A	5.3	6.09	5.76	5.98	6.09	6.37	6.68	6.81	6.48	6.73	6.28	6.55	5.63	6.67	6.16	6.4	7.24	6.57	7.45	7.1	6.33	6.86	6.69	7.03	6.51	6.68	7.06	7.16	6.93	7.06	7.31	6.86	6.18	7.04	7.56	6.29	5.91	6.71	6.92	5.93	6.3
ENSG00000150201	protein_coding	FXYD4	-15.69	0	0	8	Papillary_1K (1)	A	4.84	4.51	5.65	5.28	5.95	6.25	3.62	3.53	2.65	3.43	5.11	4.12	5.24	2.87	5.33	2.82	4.58	5.78	4.83	5.97	6.8	2.83	3.08	3.04	6.62	0	4.17	2.81	5.51	5.64	3.81	5.2	5.74	0	6.16	2.85	4.9	5.87	4.89	7.14	3.76
ENSG00000133124	protein_coding	IRS4	-15.82	0	0	8	Papillary_1K (1)	A	3.76	4.91	4.77	2.38	4.32	5.06	5.85	4.53	0	3.43	3.96	3.57	4.15	5.03	3.61	4.71	4.58	6.07	6.07	6.27	4.9	4.98	6.5	4.06	4.95	5.7	4.87	5.21	5.3	5.23	4.76	4.49	5.74	4.8	4.74	6.14	6.55	5.46	5.87	3.7	5.11
ENSG00000139304	protein_coding	PTPRQ	-16.1	0	0	8	Papillary_1K (1)	A	5.46	4.51	2.92	5.42	4.97	5.78	5.84	6.01	4.78	5.32	5.61	5.48	4.67	6.27	6.31	5.62	5.96	5.43	5.09	5.86	5.56	5.81	6.37	6.57	6.38	6.64	5.7	5.21	5.3	7.14	4.76	5.86	5.57	5.93	6.16	6.11	4.9	5.87	3.94	0	0
ENSG00000186439	protein_coding	TRDN	-16.17	0	0	8	Papillary_1K (1)	A	4.29	5.69	5.21	5.42	5.14	5.91	5.82	5.6	6.05	5.5	6.09	4.82	5.07	6.94	6.54	5.22	6.12	5.97	5.98	5.45	5.81	6.65	5.92	6.2	6.5	6.3	4.2	6.41	6.16	6.21	6.58	5.46	6.26	6.08	6.94	6.51	6.53	6.36	3.94	5.17	4.47
ENSG00000163394	protein_coding	CCKAR	-16.35	0	0	8	Papillary_1K (1)	A	4.03	2.21	2.1	3.23	2.26	3.56	4.16	2.65	4.47	0	2.53	4.12	0	0	4.55	3.71	3.11	0	3.59	3.39	3.89	2.83	3.99	3.04	4	4.47	4.17	3.7	4.33	3.72	2.91	3.03	4.6	2.94	2.89	0	4.2	3.03	4.89	0	2.38
ENSG00000120251	protein_coding	GRIA2	-16.42	0	0	8	Papillary_1K (1)	A	4.68	4.72	4.93	5.11	5.29	5.63	5.34	5.03	5.6	5.49	5.75	5.29	4.89	5.69	5.11	5.79	5.77	4.64	5.3	5.29	6.22	5.95	5.73	6.05	6.1	6.16	6.1	5.93	5.04	6.21	6.53	6.03	6.02	6.34	5.52	5.66	5.37	6.04	4.49	0	2.38
ENSG00000131951	protein_coding	LRRC9	-16.44	0	0	8	Papillary_1K (1)	A	5.54	5.56	5.4	4.67	5.53	5.91	6.29	3.6	4.52	5.22	5.78	6.26	5.6	6.03	5.9	5.82	5.76	6.43	5.65	6.14	6.33	5.67	6.16	6.22	6.03	6.34	5.33	6.35	6.51	5.58	6.37	6.24	5.99	6.26	6.39	6.29	6.04	6.57	6.33	5.26	6.08
ENSG00000185053	protein_coding	SGCZ	-16.56	0	0	8	Papillary_1K (1)	A	4.49	4.51	3.82	4.71	0	0	5.34	0	5.03	5.32	5.46	2.69	4.42	0	5.11	4.96	3.11	4.95	3.59	5.6	5.05	5.81	5.26	6.2	4.95	5.66	5.34	3.7	4.33	5.23	0	3.93	3.66	3.84	2.89	4.29	2.76	3.94	3.03	4.21	5.11
ENSG00000248713	protein_coding	C4orf54	-16.9	0	0	8	Papillary_1K (1)	A	2.02	4.72	5.21	6.09	3.11	3.56	6.1	5.44	5.03	3.43	6.09	4.12	4.67	4.72	5.33	4.96	4.98	4.95	6.07	4.63	2.49	0	4.54	6.05	5.74	6.42	2.73	6.07	2.89	5.23	5.73	5.2	3.66	5.93	2.89	4.69	3.65	3.94	4.49	4.61	4.92
ENSG00000102104	protein_coding	RS1	-16.97	0	0	8	Papillary_1K (1)	A	0	0	4.02	4.05	2.26	4.77	4.87	2.65	4.11	4.22	3.76	4.72	3.7	4.19	5.57	4.96	4.02	3.7	4.52	4.32	3.35	4.63	5.21	5.06	5.52	3.92	4.89	3.7	4.11	3.72	5.27	5.2	4.91	5.03	5.23	5.47	4.59	0	3.03	0	3.23
ENSG00000230356	processed_pseudogene	NCAPD2P1	-17.26	0	0	8	Papillary_1K (1)	A	2.84	2.5	3.82	3.23	0	3.56	3.62	3.53	2.65	2.56	3.4	3.57	2.35	3.77	4.1	2.82	4.02	2.81	3.32	2.52	3.89	2.83	4.44	3.66	4.55	4.47	2.73	3.7	3.78	2.83	3.81	0	0	3.84	4.74	5	5.12	3.94	3.49	2.77	2.38
ENSG00000147588	protein_coding	PMP2	-17.62	0	0	8	Papillary_1K (1)	A	4.38	3.96	3.45	5.13	4.47	4.5	0	4.67	5.03	4.85	4.79	4.82	4.81	5.13	4.56	5.46	4.02	5.21	4.86	4.33	4.7	5.65	5.26	5.11	5.52	5.67	5.7	4.64	5.07	5.35	5.2	5.57	4.82	5.11	3.03	5.02	2.76	3.03	0	0	3.55
ENSG00000177398	protein_coding	UMODL1	-17.75	0	0	8	Papillary_1K (1)	A	3.35	3.04	4.58	4.71	3.11	4.1	4.87	4.78	5.25	4.67	4.33	4.51	4.12	4.72	5.52	4.65	5.29	4.64	4.52	3.93	4.59	5.45	5.51	5.22	5.26	4.87	4.87	4.64	4.73	4.27	4.36	6.03	5.38	4.79	3.79	4.69	4.59	5.21	3.03	5.17	5.11
ENSG00000240890	processed_pseudogene	G2E3P1	-17.92	0	0	8	Papillary_1K (1)	A	4.03	2.21	3.44	2.38	3.11	5.06	3.62	2.65	2.65	3.43	3.94	2.69	4.12	2.87	5.03	0	4.02	4.25	2.7	3.93	4.98	4.27	4.54	0	4	3.92	4.17	4.25	4.33	3.72	4.36	4.49	4.6	4.79	4.57	4.69	3.65	0	3.03	3.66	4.15
ENSG00000113889	protein_coding	KNG1	-18.05	0	0	8	Papillary_1K (1)	A	9.31	8.11	8.78	8.73	8.7	9.28	6.1	5.75	7.77	7.69	7.31	9.2	8.64	8.68	6.21	6.26	7.4	8.87	8.46	8.59	8.74	6.07	8.07	6.57	7.71	8.04	8.18	6.3	7.54	5.96	6.3	6.41	6.87	6.04	7.19	7.89	7.46	6.97	7.99	8.2	9.44
ENSG00000179270	protein_coding	PCARE	-18.19	0	0	8	Papillary_1K (1)	A	3.35	2.21	0	4.46	2.26	4.1	5.53	3.53	0	2.56	3.94	0	3.2	5.28	5.11	0	4.02	4.25	5.09	4.63	2.49	4.67	3.08	3.95	3.08	3.92	3.62	3.7	4.33	4.27	2.91	4.89	5.16	4.4	5.05	4.29	4.9	5.21	3.03	0	3.23
ENSG00000074803	protein_coding	SLC12A1	-18.28	0	0	8	Papillary_1K (1)	A	10.16	9.1	9.88	8.52	10.35	11.01	9.11	7.54	8.34	9.51	9.51	11.2	11.02	12.69	8.83	9.43	10.56	11.62	11.93	11.89	11.93	9.94	11.23	6.78	9.02	9.73	10.36	8.95	7.54	8.88	7.47	7.6	7.41	6.09	9.97	9.86	9.51	10.29	10.28	11.28	11.67
ENSG00000198597	protein_coding	ZNF536	-18.56	0	0	8	Papillary_1K (1)	A	5.12	4.91	4.93	4.71	5.14	5.46	5.12	5.44	5.6	5.77	6.09	5.79	4.89	5.86	5.33	5.62	6.53	4.95	6.07	5.45	4.28	6.33	6.24	6.46	6.1	5.66	5.85	5.93	6.02	5.95	6.05	6.18	6.26	6.34	5.88	5.47	5.88	3.03	3.03	0	0
ENSG00000169933	protein_coding	FRMPD4	-18.65	0	0	8	Papillary_1K (1)	A	4.68	4.26	4.93	4.92	4.02	5.46	5.12	3.53	4.78	5.14	4.89	6.05	5.52	4.32	5.11	5.22	4.98	5.62	5.66	5.6	4.28	5.45	5.92	5.69	5.93	6.42	5.53	4.95	5.87	2.83	6.05	5.86	5.38	4.79	5.52	4.69	6.01	5.46	5.2	3.66	3.76
ENSG00000070985	protein_coding	TRPM5	-18.74	0	0	8	Papillary_1K (1)	A	4.68	3.95	3.44	4.15	4.57	4.49	5.12	4.47	4.47	5.32	5.11	5.29	3.73	5.28	4.55	4.26	4.98	3.7	4.13	4.88	4.84	2.83	3.08	5.48	4.95	5.18	5.12	5.78	6.15	5.23	5.9	5.86	5.16	5.1	5.05	3.74	5.73	5.46	4.49	2.77	4.15
ENSG00000215029	protein_coding	TCP11X2	-18.86	0	0	8	Papillary_1K (1)	A	4.49	0	3.44	3.76	3.59	4.61	4.02	4.3	4.31	3.89	2.61	3.77	4.89	3.77	2.72	4.48	4.23	3.7	4.1	4.63	4.28	5.15	4.5	0	4.95	4.4	4.67	5.38	5.78	3.23	2.91	5.2	4.73	4.79	4.46	3.08	3.78	3.03	3.94	0	4.1
ENSG00000134202	protein_coding	GSTM3	-18.9	0	0	8	Papillary_1K (1)	A	6.81	6.97	7.13	6.92	6.97	8.09	6.24	4.64	7.12	6.63	6.6	6.36	6.96	6.21	6.02	6.35	7.56	7.17	7.26	7.44	7	6.56	8.1	6.05	6.78	6.42	6.8	6.14	6.33	6.7	6.8	5.4	6.34	6.04	7.51	7.33	6.94	7.2	7.72	7.93	8.4
ENSG00000186458	protein_coding	DEFB132	-18.9	0	0	8	Papillary_1K (1)	A	2.02	2.21	0	3.23	2.26	4.1	4.16	2.65	4.08	2.56	3.4	4.12	2.35	4.32	4.55	4.26	0	0	0	3.93	5.05	4.98	0	4.91	4.95	3.92	4.56	3.7	3.78	4.66	2.91	0	3.66	4.79	4.74	4.29	4.59	3.94	0	0	3.76
ENSG00000180251	protein_coding	SLC9A4	-19.11	0	0	8	Papillary_1K (1)	A	8.09	8.22	7.84	8.04	8.32	9.39	8.23	7.52	8.69	8.69	8.68	7.5	8.24	8.81	7.57	8.62	8.79	9.22	8.72	8.38	9.08	9.69	9.61	8.73	8.71	8.67	9.24	9.83	8.87	8.08	9.06	9.24	8.87	9.14	9.12	10.04	9.86	8.33	9.88	8.75	9.81
ENSG00000198739	protein_coding	LRRTM3	-19.29	0	0	8	Papillary_1K (1)	A	3.35	3.95	2.92	2.38	4.02	5.27	4.87	2.65	4.47	4.36	2.53	4.12	3.73	3.77	4.16	0	4.02	4.95	4.13	3.39	5.05	5.64	4.94	3.04	0	4.47	3.27	3.7	5.51	3.72	4.36	3.93	5.57	5.36	5.05	5.25	5.16	3.03	3.94	2.77	3.76
ENSG00000155886	protein_coding	SLC24A2	-19.37	0	0	8	Papillary_1K (1)	A	5.12	6.05	6.07	6.22	4.43	6.44	6.39	6.74	5.63	6.22	5.59	6.29	5.39	6.29	6.09	6.05	6.56	6.41	6.38	5.19	6.55	5.97	7	7.12	6.22	6.54	6.29	5.99	5.87	6.79	5.91	7.07	6.55	7.1	6.31	6.47	6.25	6.22	5.33	5.2	4.71
ENSG00000132872	protein_coding	SYT4	-19.47	0	0	8	Papillary_1K (1)	A	4.03	4.26	4.12	4.71	4.02	4.49	5.53	2.65	5.25	5.14	4.64	5.07	2.35	4.32	3.61	4.96	4.02	4.95	5.66	5.1	4.28	3.72	3.99	4.91	5.74	5.18	4.17	4.25	0	4.27	6.05	6.18	4.91	4.79	5.05	5.25	4.2	3.94	4.49	4.21	4.46
ENSG00000267166	transcribed_unprocessed_pseudogene	ENSG00000267166	-19.69	0	0	8	Papillary_1K (1)	A	4.03	3.57	2.1	4.46	4.24	3.56	3.64	3.53	4.47	2.56	4.55	3.57	3.73	2.87	4.86	3.71	3.11	4.25	3.59	4.38	4.28	4.94	3.83	3.95	4.95	5.02	4.32	3.7	3.78	4.27	5.07	3.93	3.6	3.21	3.87	3.95	4.07	4.5	0	3.68	2.38
ENSG00000214128	protein_coding	TMEM213	-19.73	0	0	8	Papillary_1K (1)	A	7.73	8.08	8.12	7.88	7.39	7.31	7.42	7.26	6.54	8.6	7.02	8.12	7.91	7.9	6.71	7.29	7.5	8.38	8.27	7.48	7.58	8.34	7.53	7.41	7.68	8.06	7.12	8.34	7.15	8.02	8.11	7.91	7.61	7.66	7.28	8.35	7.9	7.42	8.32	8.34	7.95
ENSG00000105996	protein_coding	HOXA2	4.58	0	0	NaN	Chromophobe_top1k	A	2.02	3.04	0	3.76	0	0	2.73	0	2.65	0	3.4	2.69	2.35	4.32	2.72	3.71	0	0	2.7	2.52	0	2.83	3.08	3.04	0	0	0	4.25	3.78	3.72	4.36	3.03	2.77	0	4.34	2.85	4.2	0	0	0	2.38
ENSG00000224383	protein_coding	PRR29	4.56	0	0	NaN	Chromophobe_top1k	A	2.02	0	1.82	2.38	2.75	3.46	3.62	2.65	0	0	3.94	3.97	0	4.56	3.75	0	3.11	0	0	0	3.45	3.73	0	3.04	3.08	4.11	3.62	3.7	4.85	3.75	0	3.34	0	2.94	0	0	0	0	3.78	0	2.38
ENSG00000135914	protein_coding	HTR2B	4.56	0	0	NaN	Chromophobe_top1k	A	2.02	0	0	2.38	4.25	0	2.73	4.08	3.53	2.56	4.33	0	2.35	3.77	0	0	0	0	0	0	2.49	0	4.94	0	3.08	3.01	4.17	2.81	3.78	0	0	0	3.66	2.94	0	0	4.2	3.03	3.03	3.66	2.8
ENSG00000100078	protein_coding	PLA2G3	-22.02	0	0	5	ClearCell_top1k	A	4.03	0	2.92	3.23	3.63	2.67	2.73	3.53	4.08	3.43	4.33	2.69	2.35	4.72	2.72	4.65	5.29	4.64	4.13	4.32	4.59	4.27	3.08	3.95	3.08	0	4.87	4.25	3.78	4.98	4.76	3.93	4.6	3.84	4.34	4.29	2.76	4.89	4.89	4.61	3.76
ENSG00000164120	protein_coding	HPGD	-7.74	0	0	11	ClearCell_top1k	A	7.46	5.69	6.12	6.67	4.32	4.8	5.53	6.74	6.59	7.16	7.51	7.94	8.99	6.27	6.82	7.25	6.75	6.77	5.81	5.29	6.47	6.62	7.43	6.68	5.26	7.22	6.42	6.6	6.39	5.8	6.05	5.2	4.6	5.1	5.88	5.83	4.59	5.68	5.46	5.89	5.11
ENSG00000151693	protein_coding	ASAP2	-7.7	0	0	11	ClearCell_top1k	A	6.54	6.46	6.12	5.42	6.34	6.35	5.84	3.52	6.01	6.5	6.36	6.44	6.38	6.01	4.42	5.94	6.12	6.41	6.1	5.93	6.21	5.44	5.26	5.88	5.26	4.8	5.18	3.7	5.3	4.98	4.36	3.03	4.91	5.5	5.98	5.25	4.59	6.19	6.32	4.67	5.68
ENSG00000171766	protein_coding	GATM	-7.54	0	0	11	ClearCell_top1k	A	12.87	10.92	10.85	11.49	9.14	10.44	8.55	10.51	10.83	10.66	12.04	12.14	12.84	11.58	10.73	11.38	7.77	8.87	10.51	9.24	10.71	10.37	9.56	11.17	9.38	10.47	10.82	10.82	10.52	11.01	9.65	9.4	7.25	8.38	8.15	7.96	6.36	9.04	7.1	7.26	7.81
ENSG00000148826	protein_coding	NKX6-2	-7.4	0	0	11	ClearCell_top1k	A	0	3.29	2.3	0	3.88	3.56	3.4	4.29	3.53	2.96	4.64	1.96	3.84	1.84	4.55	2.82	3.11	3.7	2.7	0	3.35	3.72	0	3.04	4	3.92	2.73	2.81	3.78	2.83	0	3.93	4.2	2.94	2.89	3.74	0	3.03	2.84	0	3.62
ENSG00000165164	protein_coding	CFAP47	-7.42	0	0	NaN	Chromophobe_top1k	A	5.24	5.22	5.65	6.09	5.54	5.91	5.84	5.75	6.01	6.01	6.28	6.05	5.24	5.28	6.5	6.52	6.41	5.78	5.49	6.27	5.41	5.95	6.09	5.69	6.82	6.83	6.22	5.93	6.6	5.64	6.96	5.67	6.46	6.75	5.3	6.24	6.01	6.86	4.89	5.58	4.92
ENSG00000050628	protein_coding	PTGER3	-8.8	0	0	11	ClearCell_top1k	B	8.86	7.38	7.5	6.99	7.22	8.29	7.15	8.53	8.31	8.8	8.69	9.2	9.36	8.83	6.89	8.21	8.26	9.55	9.33	9.27	9.7	7.14	8.7	7.26	8.04	8.18	8.38	7.29	7.77	6.84	6.92	5.46	5.45	5.1	7.34	8.03	6.98	6.6	7.85	8.66	9.78
ENSG00000163428	protein_coding	LRRC58	-8.8	0	0	11	ClearCell_top1k	B	8.14	8.29	7.72	8.62	7.7	8.66	8.23	8.16	7.98	8.58	8.8	8.88	8.7	8.6	8.36	8.57	8.11	8.38	8.74	8.52	8.1	8.84	8.13	8.79	8.67	8.32	8.65	8.7	8.7	8.29	8.43	8.59	8.06	7.72	8.71	8.44	8.24	8.22	8.44	8.24	7.86
ENSG00000082438	protein_coding	COBLL1	-8.79	0	0	11	ClearCell_top1k	B	8.2	7.27	7.26	7.21	7.55	6.72	7.65	7.87	7.29	8.13	7.64	8.31	9.05	8.07	6.6	7.38	7.95	8.48	8.38	8.52	8.38	7.7	8.01	6.99	7.26	7.7	7.74	7.72	7.21	6.34	6.91	6.06	6.27	6.67	7.34	6.55	6.03	7.41	8.47	8.84	9
ENSG00000119888	protein_coding	EPCAM	-8.7	0	0	11	ClearCell_top1k	B	7.79	6.4	6.63	6.89	6.64	6.35	6.6	7.41	6.33	6.39	6.45	6.63	7.04	6.58	3.61	5.79	5.55	6.19	6.07	6.43	7.96	5.95	7	3.95	5.26	5.66	6.32	5.21	5.87	5.23	4.36	4.89	0	4.4	5.3	5.25	4.59	5.87	6.66	7.08	8.16
ENSG00000166275	protein_coding	BORCS7	-8.63	0	0	11	ClearCell_top1k	B	6.61	6.52	6.73	5.3	4.81	7.18	5.84	6.26	6.17	7.24	6.27	6.55	7.12	6.9	6.06	7.38	6.29	7.1	6.89	6.42	7.43	7.4	7.47	7.4	6.64	6.69	6.37	6.88	5.7	6.48	6.1	6.69	6.23	6.16	6.07	5.85	5.78	6.46	6.52	7.33	7.32
ENSG00000077097	protein_coding	TOP2B	-8.57	0	0	11	ClearCell_top1k	B	7.25	6.79	7.08	7.27	7.24	7.31	7.66	7.59	7.66	7.93	7.85	7.33	7.62	7.35	7.3	7.18	7.86	7.46	7.33	7.47	7.27	6.9	7.65	7.09	7.54	7.96	7.65	7.4	7.5	7.73	6.6	6.99	7.19	7	7.47	6.5	7.38	6.88	7.18	8.23	7.91
ENSG00000175879	protein_coding	HOXD8	-7.56	0	0	11	ClearCell_top1k	B	6.91	5.97	5.82	6.26	5.29	5.46	5.84	6.33	6.12	6.12	5.75	6.92	7.4	6.49	5.52	6.42	6.12	7.12	6.65	6.96	7.46	6.94	7.08	4.91	5.26	5.66	5.7	5.78	5.51	5.95	5.07	4.89	2.77	2.94	5.71	4.69	3.65	3.03	6.18	6.47	7.32
ENSG00000142192	protein_coding	APP	-7.53	0	0	NaN	Chromophobe_top1k	B	10.29	9.6	9.64	9.52	10.53	9.95	9.41	10.27	9.9	10.27	9.75	9.74	10.07	9.6	8.67	9.1	9.88	9.85	9.79	10.07	10.43	8.57	9.09	7.9	8.49	8.7	9.37	8.5	8.66	8.01	7.94	8.1	8.31	7.99	8.59	8.7	8.69	9.03	9.66	10.69	11.18
ENSG00000184557	protein_coding	SOCS3	-7.54	0	0	NaN	Chromophobe_top1k	B	4.49	3.04	4.93	4.46	5.95	4.8	6.1	3.53	6.59	5.14	4.33	3.57	2.4	4.72	3.61	0	4.98	4.25	3.59	4.88	5.81	0	0	3.04	4	0	4.87	2.81	3.78	2.83	3.81	3.93	2.77	5.77	5.3	6.24	2.76	5.75	3.94	4.21	4.15
ENSG00000121858	protein_coding	TNFSF10	-7.54	0	0	NaN	Chromophobe_top1k	B	7.27	6.58	7.3	6.48	7.11	6.31	6.89	9.19	7.22	7.85	7.69	7.4	7.46	6.99	6.19	7.59	7.19	6.3	6.34	6.43	7.34	6.53	6.24	6.57	6.31	6.37	7.59	6.92	6.49	6.1	4.91	6.57	5.57	5.93	5.45	6.35	5.02	6.19	4.89	6.88	7.12
ENSG00000175879	protein_coding	HOXD8	-7.54	0	0	NaN	Chromophobe_top1k	B	6.91	5.97	5.82	6.26	5.29	5.46	5.84	6.33	6.12	6.12	5.75	6.92	7.4	6.49	5.52	6.42	6.12	7.12	6.65	6.96	7.46	6.94	7.08	4.91	5.26	5.66	5.7	5.78	5.51	5.95	5.07	4.89	2.77	2.94	5.71	4.69	3.65	3.03	6.18	6.47	7.32
ENSG00000143469	protein_coding	SYT14	-25.86	0	0	9	ClearCell_top1k	B	6.06	6.1	6.24	5.68	6.04	6.53	6.68	7.11	6.52	7.29	6.28	6.74	6.09	6.98	7.03	6.47	6.59	6.69	6.68	6.61	6.41	6.65	6.62	7.11	6.77	7.42	6.26	6.84	6.5	6.62	7.17	6.6	5.74	7.23	6.79	7.24	6.26	6.9	6.85	5.47	4.75
ENSG00000185551	protein_coding	NR2F2	-7.56	0	0	NaN	Chromophobe_top1k	B	6.34	6.73	6.25	6.54	6.89	6.25	7.63	6.94	6.66	6.47	6.73	6.71	7.5	6.68	5.33	5.79	6.85	7.12	6.65	6.72	7.53	6.09	6.24	3.95	5.52	6.01	5.98	5.93	5.04	5.64	4.36	5.2	5.57	5.36	6.29	5.47	5.73	5.46	6.32	7.2	7.47
ENSG00000135220	protein_coding	UGT2A3	-7.56	0	0	NaN	Chromophobe_top1k	B	6.98	5.62	3.28	6.58	4.32	1.06	6.69	7.38	7.99	7.67	5.93	7.63	7.6	7.31	3.27	6.62	5.47	4.95	1.33	0.79	7.26	6.33	4.94	6.83	3.91	5.66	7.55	7.12	6.5	6.83	4.24	1.4	2.66	2.93	1.3	5.66	3.16	5.68	6.2	4.21	3.58
ENSG00000143149	protein_coding	ALDH9A1	-7.64	0	0	NaN	Chromophobe_top1k	B	8.16	7.39	7.01	7.12	6.75	7.02	6.1	6.81	7.32	7.43	7.59	7.66	8.24	7.13	6.89	7.25	6.12	6.92	6.87	6.51	7.3	6.09	6.91	7.19	5.26	5.66	6.83	6.85	6.5	6.21	5.07	4.89	4.2	5.36	5.05	5.98	2.76	5.68	6.18	6.95	6.72
ENSG00000203667	protein_coding	COX20	-7.65	0	0	NaN	Chromophobe_top1k	B	6.17	6.19	5.8	6.5	5.79	4.93	6.75	5.63	5.88	6.33	5.28	5.97	6.47	6.86	3.67	6.26	5.96	6.91	5.13	6.64	7.01	5.12	5.38	5.61	3.08	5.51	5.22	4.63	4.12	5.54	4.98	4.65	4.8	5.43	6.09	4.95	4.95	5.53	5.79	6.59	7
ENSG00000171234	protein_coding	UGT2B7	-7.67	0	0	NaN	Chromophobe_top1k	B	8.97	9.82	9.93	10.51	6.51	7.23	4.87	7.27	8.63	7.05	8.85	9.62	9.74	6.48	8.79	7.72	4.58	4.95	6.54	5.45	7.16	5.81	4.54	8.29	5.63	7.15	7.82	7.71	6.5	8.49	5.9	7.29	5.33	2.94	4.74	4.84	5.25	3.31	0	4.61	3.76
ENSG00000132688	protein_coding	NES	-7.74	0	0	NaN	Chromophobe_top1k	B	7.12	6.2	6.72	6.67	6.04	5.63	6.32	5.75	5.44	6.39	5.61	5.79	6.14	4.32	4.55	4.26	5.55	4.64	4.83	5.97	6.68	3.72	3.08	5.48	6.5	6.3	5.85	4.25	5.3	3.72	5.9	5.46	4.91	5.36	3.79	4.69	4.59	3.03	3.03	5.39	5.79
ENSG00000177606	protein_coding	JUN	-7.75	0	0	NaN	Chromophobe_top1k	B	6.63	5.97	6.68	7.08	7.03	6.44	6.32	5.03	5.6	5.14	5.3	5.79	5.64	6.58	4.86	2.82	4.58	5.43	5.09	4.88	5.56	0	0	3.95	4.55	4.87	4.17	2.81	2.89	0	0	5.67	5.74	6.08	4.34	6.46	6.87	6.19	5.67	4.21	4.71
ENSG00000075426	protein_coding	FOSL2	-7.75	0	0	NaN	Chromophobe_top1k	B	6.63	6.68	6.97	6.78	7.89	6.61	6.83	7.06	7	7.34	6.19	6.63	6.51	5.69	5.52	5.79	6.85	5.93	5.66	6.08	6.47	5.23	4.54	5.48	6.24	5.18	6.1	5.43	4.73	4.66	5.33	3.93	5.38	6.34	6.16	5.47	6.46	5.87	6.03	7.68	8.18
ENSG00000124564	protein_coding	SLC17A3	-7.77	0	0	NaN	Chromophobe_top1k	B	6.69	6.77	7.25	6.74	4.42	5.12	4.96	6.58	6.51	5.29	6.4	5.65	6.7	5.39	6.12	6.09	6.22	4.98	5.83	5.63	4.63	6.14	4.98	6.41	5.74	5.11	4.56	5.97	6.42	5.63	5.96	5.97	4.95	5.02	4.85	5.12	5.8	5.35	0	3.66	2.38
ENSG00000117155	protein_coding	SSX2IP	-7.78	0	0	NaN	Chromophobe_top1k	B	6.22	5.22	6.26	5.9	5.77	4.81	6	6.81	6.82	5.77	6.86	6.48	6.52	6.27	6.21	6.78	5.96	6.2	5.31	6.27	5.94	5.82	6.09	6.43	5.27	5.5	6.52	6.07	6.03	5.81	5.96	6.44	5.89	6.1	6.7	5.55	5.89	6.08	5.47	6.27	6.48
ENSG00000143418	protein_coding	CERS2	-7.79	0	0	NaN	Chromophobe_top1k	B	7.02	7.59	8.07	7.54	7.29	6.83	5.69	6.51	5.6	6.25	6.92	6.92	6.8	6.27	5.97	6.07	4.58	5.78	5.94	6.08	6.13	5.64	5.92	6.34	5.52	5.18	5.98	5.43	5.87	5.45	4.76	5.86	5.57	5.43	5.52	5.25	5.16	5.87	5.46	6.65	6.41
ENSG00000079308	protein_coding	TNS1	-7.81	0	0	NaN	Chromophobe_top1k	B	8.42	9.13	8.57	8.66	8.32	8.34	7.15	7.81	6.88	6.88	7.53	7.88	7.92	6.76	7.38	6.52	6.66	6.64	6.9	6.78	7.42	6.34	6.65	6.81	7.52	7.04	7.78	7.19	7.23	6.61	7.65	6.95	7.92	7	7.16	6.59	6.25	6.19	6.44	6.85	7.39
ENSG00000092964	protein_coding	DPYSL2	-7.83	0	0	NaN	Chromophobe_top1k	B	5.81	5.97	4.58	6.61	6.42	5.52	6.32	5.39	5.84	5.32	5.3	5.45	6.22	5.69	5.11	5.4	6.15	5.21	5.66	5.23	5.81	5.24	3.08	4.17	5.26	5.92	4.56	4.32	5.51	5.23	5.03	5.46	5.33	2.94	6.18	5	4.39	4.89	5.57	6.35	5.84
ENSG00000008394	protein_coding	MGST1	-7.85	0	0	NaN	Chromophobe_top1k	B	8.62	7.12	6.91	7.88	6.19	7.08	7.07	8.12	7.39	7.36	8.18	8.03	7.71	6.85	7.4	7.78	7.22	6.37	7.25	6.38	7.53	7.03	6.79	7.65	6.46	6.55	7.81	7.09	7.16	7.24	6.97	6.78	5.9	7.04	6.61	6.35	6.74	6.07	5.97	4.94	5.19
ENSG00000182985	protein_coding	CADM1	-7.85	0	0	NaN	Chromophobe_top1k	B	6.23	6.12	4.78	3.76	6.22	5.42	5.57	6.38	6.6	6.4	5.89	6.47	5.88	4.76	5.85	4.99	6.27	6.77	5.99	7.08	6.73	5.29	6.42	3.95	5.54	4.61	6.03	5.24	5.91	6.01	5.56	5.32	4.95	4.4	5.05	5.68	5.12	6.19	6.95	7.21	7.66
ENSG00000148826	protein_coding	NKX6-2	-7.86	0	0	NaN	Chromophobe_top1k	B	0	3.29	2.3	0	3.88	3.56	3.4	4.29	3.53	2.96	4.64	1.96	3.84	1.84	4.55	2.82	3.11	3.7	2.7	0	3.35	3.72	0	3.04	4	3.92	2.73	2.81	3.78	2.83	0	3.93	4.2	2.94	2.89	3.74	0	3.03	2.84	0	3.62
ENSG00000147065	protein_coding	MSN	-7.86	0	0	NaN	Chromophobe_top1k	B	8.3	8.29	8.45	8.04	8.55	7.71	7.24	8.23	7.37	7.51	7.94	7.69	7.46	7.52	7.67	7.24	7.72	7.33	6.87	7.55	8.05	7.01	6.89	7.05	6.62	6.8	7.42	7.32	6.97	7.03	7.43	6.94	7.58	6.93	6.98	6.33	7.06	6.97	6.89	7.07	7.56
ENSG00000124783	protein_coding	SSR1	-7.99	0	0	NaN	Chromophobe_top1k	B	7.49	6.27	7.04	7.13	7.12	6.73	7.32	7.93	7.53	8.04	7.49	7.38	7.91	7.74	6.88	6.64	6.69	7.26	7.19	7.59	7.17	7.12	6.52	6.16	6.65	7.63	7.35	6.51	6.68	6.48	6.1	6.64	5.82	6.56	6.72	7.41	6.94	7	7.2	8.28	7.92
ENSG00000261371	protein_coding	PECAM1	-7.99	0	0	NaN	Chromophobe_top1k	B	6.83	6.88	6.24	6.89	7.33	6.81	6.63	6.26	7.33	7.06	6.99	6.48	6.75	6.28	6.12	5.54	7.29	4.28	6.2	5.76	6.62	6.23	7.07	6.06	5.85	6.77	5.76	5.68	5.57	6	6.07	6.02	5.79	6.98	6.45	5.49	5.08	6.4	6.55	6.43	7.39
ENSG00000108187	protein_coding	PBLD	-8.1	0	0	NaN	Chromophobe_top1k	B	8.03	8.34	7.87	8.34	6.73	6.62	5.6	7.64	7.71	7.35	7.68	8.16	9.22	7.11	7.37	7.24	4.58	6.45	6.61	6.44	7.39	6.53	7.27	7.13	6.84	7.22	7.15	7.56	7.29	7.4	6.28	5.33	4.96	6.22	5.25	6.51	6.06	6.04	5.15	5.87	6.02
ENSG00000134243	protein_coding	SORT1	-8.13	0	0	NaN	Chromophobe_top1k	B	7.07	7.07	7.08	6.54	7.33	6.35	6.51	7.32	7.27	7.45	7.13	7.12	7.62	6.92	6.5	6.27	6.41	6.51	7.03	7.5	7.3	4.98	6.37	5.88	5.93	6.01	6.02	5.93	5.7	5.33	5.61	5.86	5.96	4.88	5.05	5.88	6.08	5.87	6.18	7.74	7.89
ENSG00000115306	protein_coding	SPTBN1	-8.14	0	0	NaN	Chromophobe_top1k	B	8.74	8.87	8.6	8.58	8.42	8.12	7.67	8.96	7.93	8.22	8.33	8.66	8.36	7.43	7.3	7.51	7.11	7.91	7.42	7.84	8.75	5.81	6.61	7.45	7.72	8.08	7.46	7.29	7.38	7.14	7.17	7.37	7.59	7.21	7.9	6.97	7.19	6.86	6.76	8.64	8.64
ENSG00000068366	protein_coding	ACSL4	-8.17	0	0	NaN	Chromophobe_top1k	B	8.5	7.15	6.48	6.54	7.74	7.02	7.86	9.12	8.81	9.33	8.93	8.36	8.75	7.76	7.58	8.03	9.31	7.84	7.33	7.43	8.86	8.37	7.23	6.96	6.24	7.53	7.96	7.4	7.44	6.62	6.42	7.1	6.02	6.22	6.78	6.35	6.79	5.87	7.24	8.53	8.51
ENSG00000107562	protein_coding	CXCL12	-8.19	0	0	NaN	Chromophobe_top1k	B	6.63	6.82	6.72	7.03	6.94	7.39	6.97	6.94	7.17	6.55	5.98	6.63	7.46	6.58	5.33	5.44	6.53	6.92	6.65	6.72	6.47	6.09	5.73	4.91	6.62	6.16	6.32	5.62	4.33	4.98	4.76	4.89	5.16	4.79	7.02	6.11	6.01	4.5	4.89	6.27	5.27
ENSG00000163453	protein_coding	IGFBP7	-8.19	0	0	NaN	Chromophobe_top1k	B	9.56	9.22	8.99	8.59	10	8.82	9.29	10.13	9.39	10	9.64	9.06	9.16	8.31	7.66	8.84	8.66	8.44	9.36	8.18	10.05	8.45	8.39	8.22	7.86	8.04	8.88	8.01	7.81	8.04	8.94	7.88	7.79	7.96	8.49	7.28	8.24	7.55	7.3	9.01	8.5
ENSG00000153071	protein_coding	DAB2	-8.24	0	0	NaN	Chromophobe_top1k	B	8.34	7.93	8.75	8.52	7.69	7.68	7.26	8.39	7.96	7.94	8.27	8.15	8.84	8.02	7.42	7.73	6.12	6.33	7.25	6.43	7.03	6.62	6.24	7.12	5.74	7.24	7.55	7.08	6.7	6.35	6.21	5.86	6.19	5.15	6.03	6.68	5.47	5.94	5.95	6.08	6.08
ENSG00000113790	protein_coding	EHHADH	-8.27	0	0	NaN	Chromophobe_top1k	B	8.69	7.9	8.35	8.34	6.37	7.56	4.97	7.22	6.96	7.28	8.34	8.82	9.08	7.44	7.6	7.31	5.29	6.26	6.99	6.04	6.46	5.74	5.73	8.12	6.86	7.01	7.26	7.2	7.11	6.65	6.11	6.39	6.25	4.59	5.31	6.08	3.65	5.73	5.75	6.38	6.37
ENSG00000170385	protein_coding	SLC30A1	-8.27	0	0	NaN	Chromophobe_top1k	B	6.49	5.47	5.82	6.09	5.42	5.46	5.69	7.8	6.94	6.76	6.8	6.92	6.74	7.13	5.11	6.2	5.55	5.21	6.18	6.43	6.86	4.67	0	6.05	0	5.44	5.85	5.21	4.73	4.27	3.81	4.89	4.2	2.94	5.71	2.85	2.76	4.89	4.49	6.65	8
ENSG00000115419	protein_coding	GLS	-8.32	0	0	NaN	Chromophobe_top1k	B	9.35	8.66	8.89	9	7.51	7.97	8.52	9.26	8.39	9.1	9.09	8.89	9.57	8.19	7.85	8.53	8.17	7.77	7.98	7.78	8.91	7.82	8.06	8.27	6.61	7.42	7.83	8.01	7.77	7.53	7.48	7.38	6.02	6.04	6.46	6.11	5.56	6.56	7.8	9.07	9.4
ENSG00000147027	protein_coding	TMEM47	-8.33	0	0	NaN	Chromophobe_top1k	B	5.96	5.1	6.15	4.92	5.29	5.27	8.42	7.22	7.32	7.72	7.13	7.26	7.97	6.14	5.83	6.07	6.94	6.54	6.93	7.61	7.67	6.62	6.37	5.48	4.95	6.01	5.85	6.19	6.02	5.48	6.05	4.49	2.77	4.79	6.9	4.69	4.59	5.46	5.86	7.41	7.77
ENSG00000163069	protein_coding	SGCB	-8.38	0	0	NaN	Chromophobe_top1k	B	7.35	7.02	6.27	6.85	6.25	6.79	7.83	8.05	7.61	7.64	8	7.77	7.72	7.26	7.06	6.67	6.92	7.02	6.67	6.7	7.73	7.6	6.66	6.45	5.3	7.06	7.62	7.44	7.14	7.24	6.01	7.67	6.26	6.95	7.2	6.79	6.55	6.11	6.91	7.13	6.98
ENSG00000054598	protein_coding	FOXC1	-8.4	0	0	NaN	Chromophobe_top1k	B	4.28	2.21	4.77	4.46	6.04	4.8	6.1	6.23	5.75	6.21	5.46	6.05	6.14	6.38	4.16	5.62	5.77	5.78	6.87	6.43	6.92	5.81	6.24	5.22	5.26	5.18	5.98	4.64	6.15	5.23	5.54	5.2	4.2	4.4	6.16	5	5.37	4.89	5.67	6.56	7.03
ENSG00000092820	protein_coding	EZR	-8.4	0	0	NaN	Chromophobe_top1k	B	8.29	8.37	8.14	8.16	8.24	7.58	6.72	7.73	7.54	7	7.3	6.44	7.59	6.01	6.65	5.31	7.66	7.12	6.7	6.65	7.64	5.95	4.73	5.22	6.78	7.23	7.63	7.18	6.14	5.55	5.71	6.17	7.02	6.65	7.03	6.18	4.9	6.67	5.23	6.24	7.46
ENSG00000164128	protein_coding	NPY1R	-8.42	0	0	NaN	Chromophobe_top1k	B	6.34	5.91	4.79	6.2	6.04	5.5	6.6	6.33	7.09	7.17	6.37	6.11	6.57	5.51	5.69	6.4	6.83	6.92	6.49	5.9	6.16	6.29	6.74	6.47	7.09	6.74	6.45	6.69	5.7	6.11	5.61	6.02	3.76	4.79	6.17	6.53	5.89	4.89	5.46	6.95	6.61
ENSG00000124942	protein_coding	AHNAK	-8.46	0	0	NaN	Chromophobe_top1k	B	9.32	9	8.39	8.52	9.4	8.75	8.67	9.26	8.65	8.85	7.97	8.72	8.49	7.06	6.82	7.13	8.36	7.98	7.75	8.76	8.3	6.62	6.5	7.12	8	8.8	8.06	6.85	7.68	5.95	7.71	7.84	7.94	8.07	8.57	8.22	7.3	7.1	7.93	8.43	8.84
ENSG00000153904	protein_coding	DDAH1	-8.47	0	0	NaN	Chromophobe_top1k	B	8.88	7.77	7.87	7.96	7.55	7.34	7.75	8.49	8.47	8.78	8.96	8.88	9.62	8.52	7.92	7.81	8.03	8.26	7.86	8.03	8.12	6.71	7.49	6.68	7.37	7.87	8.15	7.12	7.49	6.79	6.31	6.94	5.16	5.36	7.02	6.73	5.56	7.25	6.76	9.33	8.82
ENSG00000161533	protein_coding	ACOX1	-8.52	0	0	NaN	Chromophobe_top1k	B	7.47	7.45	7.25	7.12	6.45	7.01	5.74	6.95	6.67	6.69	7.53	7.83	7.82	6.3	6.73	6.58	6	6.69	6.88	6.61	6.51	5.15	6.94	6.13	6.29	5.65	6.9	6.33	6.57	6.63	6.59	6.24	5.98	5.8	6.35	6.11	6.15	5.01	6.06	7.04	6.36
ENSG00000142871	protein_coding	CCN1	-8.55	0	0	NaN	Chromophobe_top1k	B	6.1	6.2	7.33	7.08	8.04	5.78	7.26	6.42	6.94	7.05	6.67	6.05	6.69	6.38	4.55	5.44	6.53	5.43	5.3	6.43	5.56	4.98	4.94	5.22	4.55	6.16	4.56	5.93	4.73	3.72	0	5.67	5.88	5.77	4.74	5.83	4.2	6.56	5.67	4.92	4.71
ENSG00000159403	protein_coding	C1R	-8.6	0	0	NaN	Chromophobe_top1k	B	5.38	4.99	5.7	5.13	6.72	5.22	5.95	4.92	5.45	4.16	5.29	4.51	4.07	3.48	4.37	2.82	4.79	4.09	2.7	4.39	4.1	4.96	3.99	3.95	4.55	4.4	4.83	3.32	2.89	3.73	5.07	3.93	3.28	4.15	4.62	3.84	4.51	3.56	4.49	3.29	3.07
ENSG00000109472	protein_coding	CPE	-8.66	0	0	NaN	Chromophobe_top1k	B	4.99	4.91	3.44	3.76	5.29	5.78	8.76	6.12	6.59	6.69	6.28	5.48	6.14	6.38	4.86	3.71	7.19	6.92	6.87	7.07	7.42	5.23	6.72	3.04	3.08	5.18	5.85	5.62	4.73	4.66	0	5.2	4.6	5.1	6.7	5.98	4.9	6.56	6.44	7.51	8.59
ENSG00000137801	protein_coding	THBS1	-8.66	0	0	NaN	Chromophobe_top1k	B	7.64	8.25	7.77	8.14	8.92	6.63	8.14	9.95	8.11	8.79	9.24	8.21	7.43	6.92	6.97	7.98	8.12	6.6	7.13	8.01	7.94	6.62	6.09	6.28	7.05	7.12	6.83	5.43	6.4	5.99	5.88	6.86	6.14	7.13	7.4	5.83	6.46	7.13	6.32	7.64	8.26
ENSG00000143870	protein_coding	PDIA6	-8.73	0	0	NaN	Chromophobe_top1k	B	6.87	6.98	7.01	6.91	7.03	6.76	5.86	7	6.26	6.2	6.09	5.94	6.37	5.84	2.72	6.07	5.55	5.21	5.81	6.06	6.49	5.81	5.01	4.91	4.55	3.92	5.85	5.75	5.7	2.83	2.91	4.89	5.57	5.1	5.71	2.85	3.65	4.5	4.89	6.3	6.01
ENSG00000213625	protein_coding	LEPROT	-8.78	0	0	NaN	Chromophobe_top1k	B	8.02	6.9	7.25	6.78	7.53	7.1	8.21	8.95	8.43	8.24	8.04	8.29	8.67	7.64	7.57	7.33	8.15	7.56	8.04	7.91	8.66	7.6	8.24	7.52	6.53	7.13	7.9	6.79	6.17	7.27	6.18	7.1	5.03	6.09	7.91	6.83	6.36	6.81	7.86	8.18	8.84
ENSG00000004799	protein_coding	PDK4	-8.79	0	0	NaN	Chromophobe_top1k	B	9.86	6.52	7.45	7.29	6.7	4.49	8.17	7.93	9.36	8.44	8.83	9.12	10.85	8.85	7.2	8.71	8.3	7.24	6.18	8.4	9.79	5.45	8.6	8.19	5.52	7	7.26	6.92	6.6	7.42	5.33	5.67	5.38	3.84	7.34	7.68	7.07	6.56	8.97	10.39	10.53
ENSG00000120129	protein_coding	DUSP1	-8.89	0	0	NaN	Chromophobe_top1k	B	8.09	6.05	7.02	6.99	7.69	6.76	7.99	6.43	8.05	6.47	6.14	7.36	7.29	7.59	3.71	4.96	5.55	7.45	6.07	7.03	8.62	6.81	6.5	5.88	6.38	6.2	5.15	6.22	5.77	4.66	4.9	6.55	5.88	6.48	7.02	5.43	5.46	5.21	6.32	6.65	5.37
ENSG00000066230	protein_coding	SLC9A3	-8.94	0	0	NaN	Chromophobe_top1k	B	3.8	7.22	7.72	7.2	7.2	6.67	4.16	3.53	4.47	4.36	3.94	6.19	5.48	5.37	5.78	4.78	5.79	6.71	5.51	7.5	6.18	3.72	6.54	6.21	4	5.49	6	3.7	5.54	5.22	5.07	4.32	3.87	3.32	6.41	6.08	6.92	4.93	4.6	6.15	7.12
ENSG00000152779	protein_coding	SLC16A12	-9.05	0	0	NaN	Chromophobe_top1k	B	6.8	7.05	6.91	7.48	6.17	7.3	6.6	7.84	6.1	7.13	8.42	8.69	9.12	8.12	7.58	6.54	6.36	7.51	7.95	7.31	7.67	6.58	6.88	6.3	5.3	6.34	7.71	6.84	6.84	6.61	6.12	5.69	4.77	6.06	5.73	6.75	5.75	5.85	6.87	7.12	8.16
ENSG00000159167	protein_coding	STC1	-9.07	0	0	NaN	Chromophobe_top1k	B	4.84	6.79	6.05	6.67	6.89	4.62	6.6	5.6	5.89	7.05	6.19	6.46	8.26	5.5	4.16	3.71	7.4	4.64	6.8	5.86	6.41	5.23	7	3.04	4	6.01	5.12	5.62	6.39	0	2.91	4.93	4.91	4.4	3.79	5	4.9	5.68	7.1	5.74	6.94
ENSG00000163513	protein_coding	TGFBR2	-9.13	0	0	NaN	Chromophobe_top1k	B	7.88	7.59	7.6	7.03	7.73	6.76	7.47	7.88	8.38	8.08	8.02	7.78	7.94	6.55	6.59	6.52	7.64	6.3	6.56	7.1	7.82	6.33	3.99	6.05	6.85	6.74	7.21	6.63	6.93	6.09	7.3	7.24	5.74	6.75	7.11	6.71	5.88	5.68	5.86	7.58	7.41
ENSG00000105855	protein_coding	ITGB8	-9.19	0	0	NaN	Chromophobe_top1k	B	8.76	6.84	7.39	7.55	8.08	7.2	9.24	10.65	9.35	10.12	9.54	9.35	9.36	8.53	8.17	9.46	9.65	8.47	8.8	8.67	9.63	9.15	7.78	7.26	7.94	8.69	9.18	8.62	7.57	7.59	7.81	8.09	5.9	6.59	7.61	6.87	6.47	7.09	7.32	8.51	8.71
ENSG00000170345	protein_coding	FOS	-9.29	0	0	NaN	Chromophobe_top1k	B	7.74	4.94	7.83	7.98	7.22	6.72	8.8	7.44	7.96	7.59	6.45	8.45	7.72	8.09	5.34	3.27	5.77	6.85	6.29	7.21	8.34	6.41	6.12	6.12	5.52	5.31	6.6	5.21	6.73	4.75	3.83	7.1	6.31	7.14	6.18	8.06	6.72	8.35	7.35	6.68	6.33
ENSG00000127951	protein_coding	FGL2	-9.3	0	0	NaN	Chromophobe_top1k	B	8.17	6.53	6.57	6.29	6.66	6.75	8.03	7.8	8.25	8.15	8.02	8.27	7.98	7.33	6.54	7.74	8.83	8.47	7.83	8.08	7.95	7.49	7.31	6.84	6.63	5.9	7.52	6.71	6.28	5.45	5.44	7.06	3.76	5.11	7.58	6.07	6.08	6.59	7.62	8.73	8.85
ENSG00000205795	protein_coding	CYS1	-9.33	0	0	NaN	Chromophobe_top1k	B	7.41	7.45	6.93	6.99	7.86	6.76	5.69	6.12	6.42	7.34	6.28	7.16	7.29	7.62	5.52	6.31	6.65	6.69	7.11	7.3	7.42	5.45	6.24	3.95	6.38	6.64	6.6	6.07	5.87	6.21	5.73	5.67	6.36	5.58	6.4	5.47	6.14	6.19	6.55	7.64	6
ENSG00000089220	protein_coding	PEBP1	-9.33	0	0	NaN	Chromophobe_top1k	B	8.72	9.07	8.96	9.54	8.87	8.54	5.48	6.66	6.51	6.25	6.75	7.4	7.74	7.88	7.34	6.03	5.42	6.62	6.93	7.6	7.96	5.31	5.77	7.48	7.5	6.67	6.76	6.81	6.54	7.08	6.18	6.89	6.72	6.75	6.34	6.35	6.45	6.57	7.24	7.84	7.5
ENSG00000116016	protein_coding	EPAS1	-9.33	0	0	NaN	Chromophobe_top1k	B	8.54	8.07	7.91	7.78	8.29	7.68	7.67	8.11	7.99	7.62	7.31	7.26	7.68	6.14	6.21	7.36	7.58	7.18	7.47	7.21	7.26	5.23	6.61	6.87	7.08	7.08	7.31	6.99	6.6	6.53	6.63	6.76	7.13	6.75	7.02	5.83	5.73	6.04	6.03	6.81	7.16
ENSG00000099204	protein_coding	ABLIM1	-9.41	0	0	NaN	Chromophobe_top1k	B	7.87	7.04	7.58	7.25	7.49	7.44	7.36	7.84	7.56	7.85	7.03	7.85	8.75	7.05	7.11	6.86	8.15	7.19	7.83	7.98	7.56	7.23	6.62	6.34	7.96	7.23	7.93	7.45	6.4	4.98	5.73	7.31	5.16	5.93	6.94	7.85	6.37	6.32	8.13	7.62	8.54
ENSG00000074527	protein_coding	NTN4	-9.49	0	0	NaN	Chromophobe_top1k	B	7.27	7.46	6.97	7.07	7.84	7.08	7.75	8.31	7.41	8.07	8.05	7.5	7.04	6.94	5.33	6.85	7.26	7.06	7.47	7.92	8.53	6.53	7.43	6.12	5.93	6.32	7.41	5.78	6.78	6.09	6.42	5.46	6.24	5.1	7.22	7.23	6.87	5.68	7.8	8.55	9.24
ENSG00000100234	protein_coding	TIMP3	-9.92	0	0	NaN	Chromophobe_top1k	B	9.14	8.52	8.14	8.92	8.92	8.24	8.91	8.63	8.83	8.4	8.45	8.47	9.09	7.67	7.35	6.7	8.33	8.32	7.42	8.36	8.78	7.82	7.15	6.96	6.82	7.74	7.41	6.41	6.5	5.95	6.18	6.31	6.87	6.56	8.01	6.24	6.94	6.77	6.85	8.43	9.49
ENSG00000074800	protein_coding	ENO1	-9.95	0	0	NaN	Chromophobe_top1k	B	8.75	9.36	9.26	9.21	9.36	9.39	6.42	8.37	7.03	6.78	7.42	7.74	7.31	6.92	6.99	5.79	7.1	7.43	6.78	7.67	8.2	6.42	7	7.06	7.59	6.75	7.84	6.36	6.72	7.21	7.28	7.25	7.76	7.33	6.83	6.52	6.85	7.38	6.35	8.05	7.64
ENSG00000112245	protein_coding	PTP4A1	-10.07	0	0	NaN	Chromophobe_top1k	B	7.59	5.18	6.41	6.58	6.46	5.83	7.35	8.68	7.76	8.62	7.46	7.76	8.72	7.6	6.47	7.23	8.03	7.06	7.84	7.28	8.15	6.45	5.93	5.38	6.6	6.61	6.87	7.1	6.39	6.1	5.33	5.8	4.91	2.94	5.86	5.98	5.56	5.51	7.53	8.08	8.74
ENSG00000145824	protein_coding	CXCL14	-10.13	0	0	NaN	Chromophobe_top1k	B	9.07	8.83	9.44	8.56	7.99	6.87	6.96	6.99	7.05	5.99	7.66	7.57	8.08	6.54	7.1	7.77	4.94	5.02	5.86	5.31	7.61	5.69	4.54	6.55	5.67	6.08	6.08	6.67	5.68	6.32	4.81	5.89	5.71	6.24	4.12	5.67	4.98	0	3.32	5.78	5.23
ENSG00000112499	protein_coding	SLC22A2	-10.14	0	0	NaN	Chromophobe_top1k	B	7.33	7.93	7.87	7.72	6.85	7.14	4.16	7.73	7.83	6.69	7.73	7.41	7.99	7.06	7.78	7.13	7.19	7.55	7.75	6.65	7.07	5.45	5.73	6.68	6.62	6.92	7.51	6.6	6.39	7.08	5.73	7.02	5.57	5.58	6.78	6.65	6.14	5.68	5.86	5.58	7.08
ENSG00000184292	protein_coding	TACSTD2	-10.15	0	0	NaN	Chromophobe_top1k	B	5.56	5.35	5.45	5.9	7.58	6.35	5.84	7.11	5.25	6.12	6.28	6.05	4.42	6.27	4.55	5.22	6.85	6.51	6.48	6.72	7.85	5.45	6.91	0	5.26	3.92	2.73	5.21	5.04	4.66	0	3.03	4.2	3.84	5.52	5.83	5.16	5.68	7.24	8.43	8.59
ENSG00000122786	protein_coding	CALD1	-10.15	0	0	NaN	Chromophobe_top1k	B	8.57	7.39	7.73	7.21	7.96	6.97	10.11	8.75	8.82	8.75	8.86	8.48	8.89	7.48	7.82	7.23	8.26	7.29	7.58	7.5	8.6	7.61	7.43	7.63	6.52	7.47	7.63	7.5	7.14	7.42	7.11	7.65	6.37	5.77	8.49	5.97	5.73	6.67	6.85	7.64	8.22
ENSG00000143878	protein_coding	RHOB	-10.17	0	0	NaN	Chromophobe_top1k	B	7.35	7.08	7.21	8.07	8.67	6.69	8.25	8.02	7.73	7.05	7.62	6.71	8.3	7.26	6.31	7.13	6.12	6.3	5.49	5.6	7.12	5.95	6.5	6.78	5.26	6.16	6.76	5.43	5.87	5.45	6.63	6.44	5.16	5.36	6.03	6.35	6.01	4.89	6.76	7.46	7.6
ENSG00000153822	protein_coding	KCNJ16	-10.25	0	0	NaN	Chromophobe_top1k	B	8.7	8.22	8.43	7.72	8.57	7.86	7.89	8.86	8.27	9.02	8.67	8.88	9.76	8.64	7.74	8.27	8.4	8.66	8.61	8.39	9.15	7.48	7.55	6.87	7.35	7.22	8.26	6.99	6.86	7.47	5.73	7.31	5.88	4.85	6.78	6.56	6.25	6.77	8.46	8.59	9.43
ENSG00000143815	protein_coding	LBR	-10.31	0	0	NaN	Chromophobe_top1k	B	5.89	5.22	5.33	5.56	6.12	4.8	6.6	6.87	6.12	6.39	5.75	6.37	6.57	6.38	5.69	5.44	6.41	5.93	6.87	6.43	6.68	3.72	5.73	6.05	5.74	5.85	6.51	5.93	6.02	6.09	5.9	5.46	5.88	5.1	6.51	5.47	5.56	5.68	6.55	6.37	6
ENSG00000118523	protein_coding	CCN2	-10.32	0	0	NaN	Chromophobe_top1k	B	6.88	7.86	7.31	7.87	8.31	6.15	9.2	8.02	9.44	8.78	8.45	8.45	9.09	7	6.53	6.85	7.53	6.41	6.65	7.59	7.73	7.14	6.24	5.88	6.24	7.47	5.7	7.5	6.69	5.45	5.33	6.55	6.06	5.31	7.28	5.83	5.88	5.68	4.89	6.37	6.42
ENSG00000147003	protein_coding	CLTRN	-10.4	0	0	NaN	Chromophobe_top1k	B	8.39	7.95	8.16	8	5.76	6.25	5.84	8.8	7.5	7.2	8.8	8.94	9.21	8.39	7.78	8.18	6.41	6.3	6.38	6.59	8.02	6.33	5.92	7.77	4	7.08	8.09	8.09	7.38	8.72	5.9	6.44	4.2	4.4	5.05	5.25	3.65	5.21	4.89	6.27	6.17
ENSG00000081800	protein_coding	SLC13A1	-10.48	0	0	NaN	Chromophobe_top1k	B	8.64	7.51	7.51	7.29	5.82	5.84	6.11	8.68	7.5	7.05	8.36	8.56	8.87	7.24	8.26	8.79	5.39	5.69	6.15	4.72	6.06	6.6	5.47	8.26	5.64	6.3	8.09	7.38	6.73	8.17	4.84	6.43	3.66	4.4	5.37	4.81	2.76	5.54	5.3	4.73	0
ENSG00000162817	protein_coding	C1orf115	-10.53	0	0	NaN	Chromophobe_top1k	B	5.46	5.07	6.48	6.99	5.95	5.78	3.62	5.44	3.53	4.67	5.3	5.48	5.64	3.77	4.16	4.26	4.02	4.25	3.59	5.1	5.24	5.23	3.08	3.95	4.55	4.47	4.87	3.7	4.73	4.98	5.33	3.93	4.6	2.94	3.79	2.85	5.16	4.89	0	3.66	5.68
ENSG00000128567	protein_coding	PODXL	-10.66	0	0	NaN	Chromophobe_top1k	B	9.17	8.8	8.96	8.16	8.31	7.89	7.93	8.56	9.04	9.3	8.51	8.81	9.11	7.2	6.31	7.69	7.85	5.93	7.06	7.65	8.58	7.9	7.3	6.05	7.82	8.41	7.71	7.35	7.77	6.09	6.85	7.31	7.13	7.5	5.81	5.83	6.01	5.89	3.94	6.53	7.4
ENSG00000169504	protein_coding	CLIC4	-10.77	0	0	NaN	Chromophobe_top1k	B	9.28	8.67	8.69	9.12	8.25	8.24	8.59	8.91	8.8	9.12	8.93	9.5	9.86	8.47	8.56	8.27	7.46	8.15	8.63	7.81	8.42	7.48	7.36	8.11	6.82	8.08	8.81	8.15	7.01	7.82	6.31	6.85	4.91	2.94	7.28	5.98	5.73	7.03	6.76	7.55	8.67
ENSG00000141753	protein_coding	IGFBP4	-10.96	0	0	NaN	Chromophobe_top1k	B	8.13	8.93	8.88	8.84	8.18	8.05	6.76	7.22	7.77	7.05	7.69	7.41	7.25	5.69	7.2	5.94	6.27	6.07	5.49	6.08	6.61	4.98	3.08	7.19	5.93	6.01	7.26	6.77	6.28	6.62	6.81	7.37	7.75	6.66	6.94	5.25	4.9	6.04	3.94	4.92	5.56
ENSG00000159388	protein_coding	BTG2	-10.96	0	0	NaN	Chromophobe_top1k	B	7.24	4.72	6.72	7.43	6.7	6.83	7.03	5.44	6.74	4.92	3.4	7.21	7.65	7.48	4.55	4.26	4.58	6.41	5.3	5.6	7.6	4.27	3.99	4.51	6.5	5.18	5.12	5.21	6.39	4.98	6.31	6.18	4.91	4.4	5.52	7.96	6.01	6.45	6.44	6.15	5.27
ENSG00000071073	protein_coding	MGAT4A	-11	0	0	NaN	Chromophobe_top1k	B	7.6	6.39	6.99	6.69	6.83	6.72	7.5	6.99	7.51	7.55	7.35	7.96	7.7	8.06	6.31	7.59	7.34	7.9	7.92	8.21	7.61	7.32	7.16	6.7	6.24	7.21	6.93	6.27	6.94	6.66	6.75	6.94	7.02	6.07	7.23	8	6.05	6.61	7.32	7.67	7.6
ENSG00000128016	protein_coding	ZFP36	-11.13	0	0	NaN	Chromophobe_top1k	B	6.16	5.69	6.97	6.67	6.89	4.49	7.15	4.78	6.12	6.12	5.98	5.93	4.67	4.72	4.86	0	0	2.81	2.7	5.97	7.02	4.98	4.94	3.95	6.5	5.18	2.73	4.64	5.04	3.72	3.81	6.18	5.57	6.84	5.71	6.46	6.14	7.38	4.89	3.66	3.76
ENSG00000175899	protein_coding	A2M	-11.22	0	0	NaN	Chromophobe_top1k	B	8.7	8.81	8.41	8.2	9.71	8.21	8.05	8.13	8.71	7.58	7.84	7.41	8.16	6.14	7.61	6.41	6.85	7.1	7.46	6.95	7.7	5.64	6.61	6.91	5.93	7.46	7.14	6.99	7.06	6.33	7.11	7.84	8.31	7.91	7.81	6.55	6.57	6.56	6.03	7.72	8.02
ENSG00000125255	protein_coding	SLC10A2	-11.36	0	0	NaN	Chromophobe_top1k	B	4.28	5.07	4.37	4.15	0	0	3.62	0	3.53	3.43	3.4	3.57	5.07	2.87	0	0	3.11	2.81	2.7	2.52	2.49	3.72	4.54	4.51	0	0	3.62	0	2.89	2.83	2.91	4.49	3.66	0	2.89	2.85	0	3.03	0	3.66	0
ENSG00000111716	protein_coding	LDHB	-13.6	0	0	11	ClearCell_top1k	B	9.6	9.61	9.76	9.7	9.44	9.14	7.31	8.39	8.49	7.72	8.71	9.03	9.07	7.78	8.49	7.19	7.3	8.45	8.22	8.09	8.7	7.25	7.83	8.1	7.68	7.99	8.76	7.84	7.59	7.77	7.87	7.41	7.35	7.45	7.66	7.63	7.27	9.09	7.49	8.07	8.43
ENSG00000154007	protein_coding	ASB17	-9.61	0	0	NaN	Chromophobe_top1k	B	0	0	0	0	3.11	2.67	4.16	2.65	2.65	3.43	2.53	2.69	2.35	0	2.72	0	0	2.81	2.7	2.52	3.35	2.83	0	3.95	0	3.01	0	3.7	0	2.83	0	3.03	2.77	3.84	2.89	3.74	3.65	4.5	0	0	2.38
ENSG00000187151	protein_coding	ANGPTL5	-9.65	0	0	NaN	Chromophobe_top1k	B	2.02	2.21	2.92	2.38	0	2.67	3.62	0	4.08	2.56	0	4.82	2.35	2.87	3.61	2.82	4.02	2.81	3.59	3.39	2.49	0	3.08	3.04	3.08	3.92	4.17	3.7	3.78	4.66	3.81	3.03	3.66	2.94	4.34	2.85	0	4.89	3.03	2.77	4.92
ENSG00000177469	protein_coding	CAVIN1	-7.44	0	0	NaN	Chromophobe_top1k	B	6.29	6.27	5.91	5.43	6.98	6.09	6.69	5.25	4.78	4.92	5.47	4.13	4.42	3.2	4.55	4.36	4.58	5.99	4.84	5.61	6.6	4.34	5.26	5.52	6.01	5.19	4.94	4.61	4.37	4.67	5.84	4.98	5.62	6.32	3.96	4.85	4.53	5.48	3.94	5.79	5.19
ENSG00000182871	protein_coding	COL18A1	-7.45	0	0	NaN	Chromophobe_top1k	B	6.86	7.6	7.69	8.02	6.58	5.66	4.96	5.89	6.97	6.28	6.76	6.12	5.34	4.09	6.58	4.96	5.84	5.62	5.61	6.2	5.42	4.98	4.54	6.64	7.04	7.28	6.9	5.59	6.89	5.45	7.27	7.07	7.07	7.44	6.24	5.58	6.36	4.93	4.9	4.92	4.92
ENSG00000171603	protein_coding	CLSTN1	-8.57	0	0	3	Papillary_1K (1)	B	7.35	7.56	7.53	7.12	7.07	7.44	4.16	6.01	5.89	5.6	5.61	6.46	6.34	4.33	5.85	5.53	6.12	5.43	5.6	6.27	6.54	4.99	5.73	5.69	5.93	5.44	6.22	5.43	5.51	4.98	6.05	4.89	6.26	6.08	5.28	5.66	5.56	5.21	5.67	6.18	5.68
ENSG00000099860	protein_coding	GADD45B	-8.6	0	0	3	Papillary_1K (1)	B	6.22	4.91	3.82	4.92	5.42	3.56	3.62	2.65	4.47	3.43	4.33	2.69	4.12	2.87	2.72	0	0	4.64	4.52	3.93	4.84	3.72	0	3.04	4	3.01	4.17	0	2.89	4.66	2.91	5.2	2.77	4.4	2.89	5.25	4.9	6.04	0	4.61	3.76
ENSG00000096384	protein_coding	HSP90AB1	-8.79	0	0	3	Papillary_1K (1)	B	8.36	8.56	8.36	8.6	8.75	7.98	6.32	7.45	6.66	6.2	7.55	7.7	6.69	6.58	6.59	4.96	6.65	6.3	6.65	6.9	7.3	5.95	6.61	6.34	6.24	6.3	5.98	5.62	6.6	5.6	5.9	6.74	6.64	6.08	4.74	5	5.88	6.19	5.46	6.37	6.98
ENSG00000243955	protein_coding	GSTA1	-8.8	0	0	3	Papillary_1K (1)	B	7.56	8.67	8.25	8.38	5.18	6.81	2.73	2.65	6.42	5.77	6.85	7.85	8.85	7.41	6.6	6.21	3.11	3.7	5.56	4.88	5.48	5.64	5.51	7.04	5.26	6.41	6.1	6.64	6.43	6.63	5.95	6.74	6.21	4.79	3.79	4.77	2.76	3.03	4.19	0	0
ENSG00000166033	protein_coding	HTRA1	-8.81	0	0	3	Papillary_1K (1)	B	5.81	6.91	6.12	6.84	6.89	5.91	3.62	3.53	2.65	3.97	4.64	4.51	5.07	4.72	4.16	4.26	4.02	4.25	4.83	3.39	5.69	5.81	4.54	5.69	5.26	4.87	4.17	4.25	5.51	2.83	4.36	3.93	4.6	5.58	5.05	2.85	2.76	4.5	3.94	3.66	4.15
ENSG00000178719	protein_coding	GRINA	-9	0	0	3	Papillary_1K (1)	B	6.59	7.42	6.93	7.54	6.47	6.25	4.16	4.08	4.47	4.36	4.33	5.65	4.67	4.32	5.69	2.82	4.02	3.7	3.59	5.6	5.56	3.72	3.99	5.69	4.95	0	5.12	4.25	5.51	4.27	5.54	5.2	5.16	4.4	5.05	4.69	6.01	3.94	5.2	5.39	4.92
ENSG00000104419	protein_coding	NDRG1	-9.05	0	0	3	Papillary_1K (1)	B	8.63	8.81	9.05	9.09	8.36	8.73	6.32	6.81	6.59	6.82	7.62	7.62	7.92	6.38	6.67	6.2	5.77	6.6	6.72	7.07	7.82	6.71	5.73	6.2	7	7.42	6.83	6.51	6.78	6.43	6.31	6.44	7.19	6.34	6.78	6.46	6.25	6.45	6.18	7.31	6.98
ENSG00000165280	protein_coding	VCP	-9.06	0	0	3	Papillary_1K (1)	B	7.9	7.74	7.34	7.62	7.4	7.13	6.54	7.3	7.63	7.14	6.46	7.38	7.57	6.19	7.22	5.53	5.98	6.93	6.94	6.7	7.19	5.84	6.62	7.14	7.88	7.14	7.77	7.1	7.11	7.42	8.25	8.22	7.23	7.79	7.23	7.13	7.08	7.82	6.66	6.65	6.5
ENSG00000129757	protein_coding	CDKN1C	-9.09	0	0	3	Papillary_1K (1)	B	4.04	5.79	4.58	5.96	5.86	5.46	4.56	4.08	5.03	6.01	4.33	5.79	5.52	6.01	4.16	4.65	6.12	4.64	4.52	2.75	5.93	5.23	4.94	4.51	5.67	5.18	4.87	5.78	5.04	4.27	3.81	4.89	5.57	5.36	4.34	2.85	0	3.03	3.03	2.77	4.46
ENSG00000171223	protein_coding	JUNB	-9.12	0	0	3	Papillary_1K (1)	B	5.96	5.22	6.19	5.56	7.03	5.91	4.57	3.01	0	4.36	4.33	4.51	2.69	0	3.09	2.82	4.58	3.17	4.52	3.39	4.59	2.83	3.08	5.88	5.74	5.6	3.11	4.25	4.73	2.83	4.76	5.67	4.6	6	4.34	5.98	4.2	6.86	0	4.21	3.76
ENSG00000104964	protein_coding	TLE5	-9.14	0	0	3	Papillary_1K (1)	B	7.67	7.29	6.53	7.21	7.72	7.24	6.76	6.01	7.27	6.01	6.6	6.55	6.3	6.27	6.5	4.96	6.41	7.12	5.66	6.59	7.38	3.72	5.92	4.91	6.72	6.83	6.83	6.07	6.02	6.21	7.52	6.85	6.46	6.34	6.6	5.98	6.72	7.31	6.03	7.46	6.54
ENSG00000130300	protein_coding	PLVAP	-9.22	0	0	3	Papillary_1K (1)	B	5.65	5.79	5.82	6.41	6.75	5.78	3.62	5.6	0	3.43	5.87	4.12	3.2	2.87	4.55	0	3.11	0	5.09	4.88	5.05	0	0	4.51	4.95	5.85	4.56	3.7	3.78	3.72	5.33	4.49	5.16	6.84	5.3	5.25	5.37	4.89	3.03	4.21	5.27
ENSG00000146701	protein_coding	MDH2	-9.22	0	0	3	Papillary_1K (1)	B	6.68	6.52	7.15	7.17	6.89	6.9	4.87	5.25	5.44	5.14	5.46	5.29	5.64	3.77	5.83	4.26	5.29	6.07	6.07	4.88	5.41	2.83	0	5.69	5.93	6.42	5.85	5.78	5.51	4.98	5.73	6.03	6.02	6.56	6.4	6.65	5.88	6.86	3.94	4.21	4.71
ENSG00000183018	protein_coding	SPNS2	-9.23	0	0	3	Papillary_1K (1)	B	4.68	6.46	6.19	6.48	5.95	4.75	2.73	4.08	4.08	3.43	4.89	4.12	4.12	2.87	3.61	3.71	3.94	4.95	3.59	4.32	4.28	0	3.08	5.22	4.55	4.47	4.87	4.84	3.78	5.8	2.91	5.2	5.74	4.79	4.74	5.47	4.59	3.94	3.03	4.92	4.71
ENSG00000159335	protein_coding	PTMS	-9.38	0	0	3	Papillary_1K (1)	B	6.44	7	6.72	6.89	6.8	6.53	4.87	5.03	5.44	5.64	6.36	5.07	4.67	3.77	5.97	4.65	5.55	5.62	5.09	5.73	5.93	3.72	0	6.2	5.93	5.85	4.17	5.43	5.3	5.45	6.31	6.55	6.36	6.22	5.3	6.11	5.16	6.94	4.89	5.39	4.15
ENSG00000074800	protein_coding	ENO1	-9.5	0	0	3	Papillary_1K (1)	B	8.75	9.36	9.26	9.21	9.36	9.39	6.42	8.37	7.03	6.78	7.42	7.74	7.31	6.92	6.99	5.79	7.1	7.43	6.78	7.67	8.2	6.42	7	7.06	7.59	6.75	7.84	6.36	6.72	7.21	7.28	7.25	7.76	7.33	6.83	6.52	6.85	7.38	6.35	8.05	7.64
ENSG00000158457	protein_coding	TSPAN33	-9.5	0	0	3	Papillary_1K (1)	B	6.91	7.36	7.28	7.03	6.27	7.08	4.56	5.03	4.78	0	4.89	5.07	4.89	5.03	4.86	4.96	0	5.62	4.52	3.93	5.56	3.72	4.54	5.22	4.95	4.87	4.56	4.95	4.73	4.98	4.36	3.93	5.88	4.79	4.34	3.74	4.2	6.04	3.94	3.66	5.11
ENSG00000196139	protein_coding	AKR1C3	-9.63	0	0	3	Papillary_1K (1)	B	5.79	6.26	6.65	6.24	5.6	6.17	4.87	4.47	4.47	5.14	5.69	4.51	5.52	3.77	6.35	4.65	3.11	3.7	5.54	4.63	4.84	4.67	4.94	6.34	6.1	5.85	6.1	5.43	5.3	6.53	5.54	6.66	5.64	5.93	4.42	4.29	4.2	5.21	4.49	5.58	3.61
ENSG00000119669	protein_coding	IRF2BPL	-9.67	0	0	3	Papillary_1K (1)	B	5.47	5.04	5.5	5.22	5.87	5.57	3.73	4.59	4.96	4.77	4.08	4.93	4.82	3.89	5.55	4.77	6.39	5.33	5.2	5.73	6.15	2.94	5.12	4.62	5.73	4.04	5.67	5.32	4.96	4.88	5.7	4.26	5.68	4.92	4.85	4.45	5.41	6.06	4.03	5.56	6.46
ENSG00000167658	protein_coding	EEF2	-9.77	0	0	3	Papillary_1K (1)	B	9.39	9.85	9.78	9.89	9.64	9.59	6.32	6.87	6.81	6.76	6.36	6.78	6.3	6.01	7.95	5.94	6.41	6.92	6.93	7.01	7.64	4.98	4.94	7.39	8.12	7.69	8.09	6.77	7.14	6.62	7.11	6.94	8.16	7.65	6.78	6.24	7.3	7.31	5.67	7.08	6.41
ENSG00000170525	protein_coding	PFKFB3	-9.83	0	0	3	Papillary_1K (1)	B	5.96	4.91	5.08	4.46	7.29	6.15	5.84	5.03	5.6	5.64	5.61	5.29	6.05	4.32	4.86	3.8	5.55	6.41	5.94	6.79	7.17	4.67	5.73	5.22	5.93	5.85	5.53	4.25	5	5.95	5.99	5.86	4.6	5.58	5.61	4.85	5.88	5.21	6.82	7.36	7.83
ENSG00000106991	protein_coding	ENG	-9.88	0	0	3	Papillary_1K (1)	B	6.69	7.31	7.16	6.55	7.89	6.69	5.39	5.03	5.29	4.36	6.21	4.57	4.89	0	6.02	3.71	5.29	4.25	4.52	5.17	5.24	4.98	3.99	5.24	5.76	6.16	4.87	4.73	4.38	4.03	5.89	6.06	6.88	6.08	5.3	5.25	5.24	3.94	3.04	5.18	4.46
ENSG00000134240	protein_coding	HMGCS2	-10.04	0	0	3	Papillary_1K (1)	B	10.78	6.2	5.98	6.18	5.66	5.06	4.87	3.53	4.78	4.92	4.89	6.05	5.86	5.69	5.33	4.26	5.77	5.43	5.09	6.27	7.02	5.81	3.08	4.91	5.52	5.18	4.56	4.95	3.78	3.72	5.07	4.49	4.6	5.1	5.52	4.69	4.9	4.89	6.32	5.39	5.9
ENSG00000260212	unprocessed_pseudogene	ENSG00000260212	-10.08	0	0	3	Papillary_1K (1)	B	9.96	10.61	9.5	10.38	9.74	9.81	9.97	10.4	9.11	8.17	11.93	11.9	10.89	12.39	9.48	12.63	11.77	12.1	9.76	9.94	12.39	12.87	12.44	10.72	10.98	11.16	9.39	10.89	10.79	11.06	10.43	9.96	6.66	8.05	11.11	12.96	10.42	11.68	9.93	11.27	10.74
ENSG00000100345	protein_coding	MYH9	-10.14	0	0	3	Papillary_1K (1)	B	8.49	8.87	8.71	8.64	9.65	8.77	7.04	8.27	7.94	7.61	8.07	7.63	7.25	7.31	7.31	7.51	7.42	7.48	7.66	8.16	7.56	7.25	6.88	7.24	7.18	7.64	7.56	6.56	7.65	7.37	7.79	7.68	8.57	8.69	8.07	7.94	7.93	7.8	7.34	7.28	7.58
ENSG00000115884	protein_coding	SDC1	-10.18	0	0	3	Papillary_1K (1)	B	7.05	6.82	7.28	8.58	7.18	7.19	2.73	4.47	3.53	3.43	5.98	5.93	5.86	0	5.83	2.82	4.02	5.43	5.3	4.63	5.56	2.83	3.08	5.48	4.95	4.87	5.7	4.25	5.51	3.72	3.81	4.89	6.14	5.58	5.05	4.29	6.14	5.68	5.86	6.03	3.23
ENSG00000165140	protein_coding	FBP1	-10.19	0	0	3	Papillary_1K (1)	B	8.03	7.86	8.39	8.72	6.19	7.34	2.73	2.65	5.03	3.97	6.19	6.37	7.04	5.28	5.33	4.65	0	0	5.3	4.63	5.41	2.83	4.94	5.69	6.1	6.42	6.22	5.93	5.51	6.09	6.05	5.2	4.91	5.58	3.79	4.29	4.2	4.5	3.03	3.66	2.38
ENSG00000005022	protein_coding	SLC25A5	-10.28	0	0	3	Papillary_1K (1)	B	8.23	8.2	7.96	7.4	7.61	7.29	4.87	5.89	4.78	4.92	5.87	5.07	5.64	5.03	5.11	4.96	3.11	4.64	5.09	6.27	5.41	4.67	4.54	4.51	6.24	5.66	5.04	4.86	4.33	5.23	6.81	4.89	5.16	5.1	3.79	5	5.56	5.21	4.49	4.92	4.92
ENSG00000204628	protein_coding	RACK1	-10.38	0	0	3	Papillary_1K (1)	B	8.73	8.39	8.42	8.45	8.48	8.12	7	7.38	7.49	7.82	8.84	7.28	6.72	6.52	7.36	6.21	6.71	6.76	6.9	7.64	7.34	7.5	6.51	7.21	6.53	6.99	7.61	8.36	8.93	7.34	8.27	8.59	6.89	7.92	6.73	8.56	7.11	7.71	7.25	7.32	6.43
ENSG00000240583	protein_coding	AQP1	-10.51	0	0	3	Papillary_1K (1)	B	9.48	10.32	10.24	10.5	9	9.09	5.69	7.69	6.37	6.39	8.04	8.4	8.06	6.84	8.27	7.25	6.12	5.43	6.48	7.17	7.79	5.64	4.94	6.87	5.52	5.66	7.15	6.3	6.39	7.66	4.76	7.43	7.83	6.08	6.16	6.11	5.73	6.94	6.03	6.15	7.36
ENSG00000137507	protein_coding	LRRC32	-10.93	0	0	3	Papillary_1K (1)	B	6.16	5.35	5.45	4.46	6.7	5.78	5.53	5.25	5.25	4.67	5.98	4.82	4.42	3.77	3.61	4.65	6.12	4.25	5.09	4.63	5.24	2.83	4.54	4.51	5.52	5.66	4.56	4.95	5.3	4.27	4.36	4.49	4.6	5.36	6.29	2.85	4.59	4.89	3.94	4.92	4.15
ENSG00000124253	protein_coding	PCK1	-10.93	0	0	3	Papillary_1K (1)	B	11.08	9.31	10.87	10.57	9.18	8.6	6.24	5.45	8.11	7.11	8	10.21	9.12	8.95	9.23	8.54	6.34	5.7	6.64	6.44	7.47	7.35	6.16	9.01	7.87	8.15	7.51	7.85	8.19	7.47	6.27	8.78	6.72	6.81	4.49	4.77	4.82	6.81	3.12	2.88	4.73
ENSG00000292334	protein_coding	SLC25A6	-10.96	0	0	3	Papillary_1K (1)	B	6.39	7.19	7.23	7.17	6.7	6.76	4.37	4.63	3.53	3.72	5.01	5.19	4.42	4.72	5.33	3.71	3.64	4.81	5.09	4.99	5.33	3.72	2.24	5.35	5.63	5.04	4.72	4.46	5.18	5.23	5.2	5.57	5.65	4.96	3.79	4.04	5.16	4.71	3.94	5.28	4.92
ENSG00000169100	protein_coding	SLC25A6	-10.96	0	0	3	Papillary_1K (1)	B	6.39	7.19	7.23	7.17	6.7	6.76	4.37	4.63	3.53	3.72	5.01	5.19	4.42	4.72	5.33	3.71	3.64	4.81	5.09	4.99	5.33	3.72	2.24	5.35	5.63	5.04	4.72	4.46	5.18	5.23	5.2	5.57	5.65	4.96	3.79	4.04	5.16	4.71	3.94	5.28	4.92
ENSG00000137731	protein_coding	FXYD2	-11.22	0	0	3	Papillary_1K (1)	B	8.76	8.2	8.22	8.5	8.55	8.45	4.16	6.12	4.78	6.31	5.3	5.93	6.37	7.31	7.14	4.65	5.29	6.85	7.64	7.84	7.42	4.67	7.36	7.51	7.61	6.3	7.59	5.78	5.3	6.62	6.77	6.55	6.64	6.22	5.52	6.81	5.88	7.66	7.8	6.73	6.33
ENSG00000116729	protein_coding	WLS	-11.22	0	0	3	Papillary_1K (1)	B	6.16	6.91	6.77	6.78	5.95	6.15	5.53	5.89	6.01	6.21	6.36	5.79	6.51	6.14	5.52	3.71	5.29	5.93	4.83	6.27	6.03	4.98	4.94	5.22	4	5.44	5.98	5.78	5.04	5.23	5.33	5.2	5.16	3.84	5.05	5	4.59	6.19	5.2	5.58	5.11
ENSG00000079308	protein_coding	TNS1	-11.24	0	0	3	Papillary_1K (1)	B	8.42	9.13	8.57	8.66	8.32	8.34	7.15	7.81	6.88	6.88	7.53	7.88	7.92	6.76	7.38	6.52	6.66	6.64	6.9	6.78	7.42	6.34	6.65	6.81	7.52	7.04	7.78	7.19	7.23	6.61	7.65	6.95	7.92	7	7.16	6.59	6.25	6.19	6.44	6.85	7.39
ENSG00000135916	protein_coding	ITM2C	-11.46	0	0	3	Papillary_1K (1)	B	6.95	6.73	6.31	6.54	8.37	7.34	4.87	4.47	5.25	3.97	4.33	5.07	4.89	4.32	5.52	4.26	5.29	5.78	2.7	5.45	5.81	5.45	3.99	3.95	6.38	4.47	4.17	2.81	3.78	4.98	3.81	5.2	5.88	5.77	6.29	5.66	5.56	4.89	3.94	5.58	3.76
ENSG00000082641	protein_coding	NFE2L1	-11.62	0	0	3	Papillary_1K (1)	B	8.18	8.52	8.59	8.41	8.04	8.24	6.21	6.51	6.66	6.69	6.28	7.54	7.4	6.68	7.2	5.94	7.03	6.77	5.81	6.51	6.86	5.95	6.24	5.88	5.74	6.64	6.1	6.07	6.5	5.8	6.72	6.85	6.94	6.75	6.4	5.47	5.37	6.77	6.18	6.47	7.03
ENSG00000182492	protein_coding	BGN	-11.86	0	0	3	Papillary_1K (1)	B	6.36	7.4	6.74	7.31	8.21	7.45	6.58	5.25	4.81	5.57	6.16	4.83	7.25	4.86	5.23	4.42	8.08	5.22	5.35	5.98	5.67	5.45	5.78	5.48	5.48	6.01	5.43	4.68	4.6	5.45	7.33	7.18	5.62	7.05	6.63	3.01	5.74	4.76	4.77	6.55	5.15
ENSG00000154096	protein_coding	THY1	-11.87	0	0	3	Papillary_1K (1)	B	8.07	8.34	7.79	8.2	7.32	7.39	5.38	6.89	6.04	5.68	5.89	6.47	6.69	5.99	7.23	5.85	5.98	5.94	6.48	6.58	6.7	5.01	5.79	6.54	7.28	7.18	7.15	6.79	6.61	7.11	6.9	6.9	6.69	7.39	4.74	5.76	6.06	6.57	5.48	6.75	5.8
ENSG00000127884	protein_coding	ECHS1	-11.97	0	0	3	Papillary_1K (1)	B	7.6	8.24	8.36	8.56	7.18	7.68	4.16	5.25	5.25	3.97	6.36	6.37	6.14	4.32	5.97	5.22	3.11	4.95	4.83	4.32	5.24	0	3.99	6.46	5.52	5.85	5.53	5.43	5.7	5.23	6.42	6.44	6.55	5.58	3.79	4.69	5.56	3.94	4.49	4.61	3.76
ENSG00000112499	protein_coding	SLC22A2	-12.08	0	0	3	Papillary_1K (1)	B	7.33	7.93	7.87	7.72	6.85	7.14	4.16	7.73	7.83	6.69	7.73	7.41	7.99	7.06	7.78	7.13	7.19	7.55	7.75	6.65	7.07	5.45	5.73	6.68	6.62	6.92	7.51	6.6	6.39	7.08	5.73	7.02	5.57	5.58	6.78	6.65	6.14	5.68	5.86	5.58	7.08
ENSG00000197746	protein_coding	PSAP	-12.18	0	0	3	Papillary_1K (1)	B	9.9	10.14	10.13	9.92	9.76	9.78	7.46	8.11	7.99	7.91	8.24	8.88	8.39	7.37	8.68	7.13	7.03	8.26	7.96	8.06	8.88	6.62	6.37	8.11	8.27	8.41	8.41	7.59	7.49	8.17	8.64	8.62	8.22	8.47	8.05	7.77	7.54	8.4	7.37	7.84	7.72
ENSG00000167792	protein_coding	NDUFV1	-12.2	0	0	3	Papillary_1K (1)	B	6.76	7.12	7.42	7.54	6.75	6.9	3.62	4.08	5.44	4.67	5.87	5.48	4.89	3.77	4.86	4.26	4.58	5.78	3.59	6.18	5.69	4.98	3.99	6.68	6.5	7.42	5.12	5.21	5.87	6.43	6.05	7.37	6.72	6.75	5.52	6.46	6.01	7.03	6.03	4.61	4.15
ENSG00000011105	protein_coding	TSPAN9	-13.06	0	0	3	Papillary_1K (1)	B	6.4	6.87	6.68	6.67	6.89	6.15	4.87	5.03	5.25	5.64	5.3	6.17	5.1	5.03	5.69	4.66	5.55	5.62	5.82	5.29	5.41	5.23	6.09	3.95	6.1	6.3	5.85	5.43	5.04	5.45	4.82	5.46	5.74	5.93	5.88	5.47	6.01	4.5	5.46	5.17	5.43
ENSG00000110955	protein_coding	ATP5F1B	-13.14	0	0	3	Papillary_1K (1)	B	9.35	9.47	9.41	9.13	8.57	8.52	6.51	7.83	7.9	7.05	8.43	8.58	8.53	7.48	7.45	6.42	6.94	7.68	7.93	7.58	8.38	6.54	6.71	7.26	7.72	7.83	7.26	7.24	6.6	6.71	7.88	6.94	6.66	6.66	6.51	6.55	7.3	7.61	6.55	7.08	8.2
ENSG00000211445	protein_coding	GPX3	-13.25	0	0	3	Papillary_1K (1)	B	12.64	13.7	13.79	13.65	10.61	11.16	6.21	8.83	10.41	9.08	10.63	10.71	11.36	8.28	10.87	9.81	7.11	4.95	7.42	6.85	8.27	7.9	6.5	10.83	9.58	10.02	9.48	8.91	9.31	10.43	8.46	10	9.51	8.79	6.7	7.1	5.73	7.66	3.03	4.92	5.27
ENSG00000089220	protein_coding	PEBP1	-13.68	0	0	3	Papillary_1K (1)	B	8.72	9.07	8.96	9.54	8.87	8.54	5.48	6.66	6.51	6.25	6.75	7.4	7.74	7.88	7.34	6.03	5.42	6.62	6.93	7.6	7.96	5.31	5.77	7.48	7.5	6.67	6.76	6.81	6.54	7.08	6.18	6.89	6.72	6.75	6.34	6.35	6.45	6.57	7.24	7.84	7.5
ENSG00000120738	protein_coding	EGR1	-16.13	0	0	3	Papillary_1K (1)	B	8.16	5.69	7.87	8.14	8.37	7.02	8.11	6.66	6.87	7.47	6.36	8.97	7.84	8.19	6.41	0	5.77	6.41	6.87	7.9	8.04	4.98	5.26	4.91	6.82	7.22	5.98	6.3	7.33	5.23	4.76	6.85	6.8	8.03	7.34	8.78	8.15	7.61	8.2	5.58	7.08
ENSG00000175899	protein_coding	A2M	-16.92	0	0	3	Papillary_1K (1)	B	8.7	8.81	8.41	8.2	9.71	8.21	8.05	8.13	8.71	7.58	7.84	7.41	8.16	6.14	7.61	6.41	6.85	7.1	7.46	6.95	7.7	5.64	6.61	6.91	5.93	7.46	7.14	6.99	7.06	6.33	7.11	7.84	8.31	7.91	7.81	6.55	6.57	6.56	6.03	7.72	8.02
ENSG00000166589	protein_coding	CDH16	-18.13	0	0	3	Papillary_1K (1)	B	9.05	8.76	8.84	8.43	9.12	8.91	6.32	6.01	6.33	5.77	6.86	7.04	6.44	6.01	6.67	4.96	6.65	7.59	7.93	7.75	8.23	6.33	5.26	6.46	7.77	7.08	7.83	5.93	7.01	6.33	7.84	6.44	7.45	7.5	7.6	7.17	7.96	7.18	7.1	7.46	6.67
ENSG00000165272	protein_coding	AQP3	-18.27	0	0	3	Papillary_1K (1)	B	6.72	6.2	6.77	7.12	6.85	7.24	5.34	4.47	6.12	5.32	5.3	6.37	6.22	5.86	5.33	5.44	5.77	6.6	4.52	6.65	6.97	3.72	3.99	5.88	6.62	6.16	5.34	5.21	5.3	5.45	4.76	4.49	6.14	5.1	5.88	2.85	5.56	7.44	7.37	8.01	7.5
ENSG00000163399	protein_coding	ATP1A1	-19.51	0	0	3	Papillary_1K (1)	B	11.12	11.05	10.87	10.81	11.22	11	8.28	9.09	9.04	8.53	9.41	9.82	10.18	9.4	9.58	8.41	9.49	10.37	10.32	10.08	10.34	7.5	8.19	8.91	9.92	10.36	10.3	9.14	9.39	8.74	10.32	9.76	9.84	9.48	10.33	9.97	10.54	10.83	9.9	10.47	10.12
ENSG00000182492	protein_coding	BGN	-9.79	0	0	NaN	Chromophobe_top1k	B	6.36	7.4	6.74	7.31	8.21	7.45	6.58	5.25	4.81	5.57	6.16	4.83	7.25	4.86	5.23	4.42	8.08	5.22	5.35	5.98	5.67	5.45	5.78	5.48	5.48	6.01	5.43	4.68	4.6	5.45	7.33	7.18	5.62	7.05	6.63	3.01	5.74	4.76	4.77	6.55	5.15
ENSG00000140092	protein_coding	FBLN5	-9.83	0	0	NaN	Chromophobe_top1k	B	5.52	6.93	6.73	6.26	7.77	6.76	4.87	4.47	5.29	4.89	6.74	5.67	4.89	4.32	5.33	5.62	4.99	4.98	5.49	5.3	5.81	4.98	5.93	3.04	5.93	5.85	6.1	5.21	4.33	4.66	5.73	5.46	6.26	5.58	6.62	4.29	5.92	3.03	3.03	4.92	4.46
ENSG00000115461	protein_coding	IGFBP5	-12.34	0	0	NaN	Chromophobe_top1k	B	10.41	10.18	10.04	10.27	9.48	9.68	9.88	10.1	10.53	9.58	9.59	9.74	10.18	7.62	9.06	8.55	8.33	8.78	9.12	9.28	9.42	7.32	7.81	8.99	9.92	10.37	10.17	9.91	9.57	8.1	11.24	10.4	9.61	10.08	9.75	9.33	8.26	9.51	8.75	9.6	8.46
ENSG00000168679	protein_coding	SLC16A4	-12.36	0	0	NaN	Chromophobe_top1k	B	7.99	7.81	8.23	7.83	7.29	7.18	6.67	8.27	7.56	7.79	7.95	7.93	8.74	6.95	7.22	8.41	6.83	6.15	7.48	5.97	7.47	7.21	6.28	7.25	5.55	6.35	7.58	7.41	7.17	7.99	6.41	7.61	7.52	6.34	6.62	5.74	5.99	7.18	6.83	6.54	6.08
ENSG00000146039	protein_coding	SLC17A4	-13.28	0	0	NaN	Chromophobe_top1k	B	4.9	0	3.48	5.16	0	4.51	3.62	3.53	0	2.56	3.4	4.51	5.07	4.72	3.61	3.71	3.11	4.64	4.13	4.67	5.07	4.27	5.64	5.23	4	4.88	4.17	3.7	2.89	4.66	2.91	0	0	3.84	4.34	4.72	4.6	3.97	5.71	3.66	4.15
ENSG00000163285	protein_coding	GABRG1	-20.4	0	0	11	Papillary_1K (1)	B	4.99	5.35	5.33	4.92	4.02	5.27	4.87	4.78	4.78	4.36	5.98	5.48	5.52	4.32	5.33	5.44	4.02	4.64	5.66	5.73	4.28	5.45	6.37	5.88	6.5	6.01	5.53	6.07	5.04	3.72	5.9	5.67	6.26	5.1	4.74	5	5.56	5.68	5.67	0	3.23
ENSG00000145826	protein_coding	LECT2	-12.98	0	0	NaN	Chromophobe_top1k	B	4.03	3.04	3.09	4.15	4.57	4.8	3.97	3.53	4.47	3.43	4.52	2.69	3.73	3.77	4.16	4.31	0	5.43	4.52	3.93	4.5	5.61	0	5.22	4.55	3.01	5.34	4.93	4.16	4.66	4.76	4.89	4.8	4.59	4.74	5.25	4.2	3.03	3.94	3.66	3.76
ENSG00000230778	protein_coding	ANKRD63	-13.38	0	0	NaN	Chromophobe_top1k	B	3.73	3.95	2.92	3.76	3.63	0	4.87	4.78	5.44	3.43	4.33	4.12	2.35	5.69	4.55	4.96	3.11	3.7	4.13	4.88	4.28	5.81	5.51	4.51	5.26	3.92	4.17	3.7	3.78	3.72	4.36	4.89	4.2	2.94	5.05	2.85	4.2	5.21	3.03	0	0
ENSG00000072315	protein_coding	TRPC5	-13.46	0	0	NaN	Chromophobe_top1k	B	6.12	6.33	5.75	6.2	5.89	6.26	5.98	5.65	5.28	6.24	6.38	6.17	6.15	6.79	6.1	6.43	5.55	5.68	6.73	6.26	5.41	6.13	6.27	6.8	6.83	6.01	6.92	6.55	7.09	6.63	6.64	6.67	7.51	6.12	5.71	6.35	7.04	6.64	6.34	3.74	5.56
ENSG00000151952	protein_coding	TMEM132D	-13.49	0	0	NaN	Chromophobe_top1k	B	4.28	4.51	3.44	3.76	3.63	5.06	4.87	4.08	4.78	5.14	5.3	4.82	4.67	5.28	4.86	5.44	4.02	5.62	5.49	5.6	4.84	5.81	6.24	4.51	4.95	4.87	5.98	3.7	6.15	4.98	5.33	5.46	4.91	3.84	6.4	6.11	4.2	3.03	4.49	4.61	4.46
ENSG00000179520	protein_coding	SLC17A8	-13.53	0	0	NaN	Chromophobe_top1k	B	4.03	5.07	3.44	3.76	3.63	5.63	4.87	3.53	4.47	5.49	4.89	0	4.12	2.87	5.33	4.65	5.55	3.7	5.66	3.93	3.89	6.09	4.94	3.04	4.55	3.92	4.87	4.64	4.33	4.27	6.05	5.86	4.6	4.79	3.79	5	2.76	4.5	5.46	0	3.76
ENSG00000107021	protein_coding	TBC1D13	-8.67	0	0	NaN	Chromophobe_top1k	B	5.73	6.53	6.61	5.8	5.82	5.8	3.71	3.53	0	2.56	0	5	4.84	4.35	5.46	2.83	3.26	4.37	0	3.4	3.42	2.92	3.28	4.96	5.53	3.93	4.56	4.65	4.77	2.83	5.09	4.49	3.8	3.88	3.79	3.14	4.62	5.05	4.54	3.75	3.91
ENSG00000106780	protein_coding	MEGF9	-11.2	0	0	11	ClearCell_top1k	B	6.57	6.42	6.1	5.5	5.34	6.4	6.33	6.69	6.95	6.3	6.85	7.16	6.95	5.76	5.94	6.36	6.89	6.92	6.45	6.7	6.61	6.88	6.29	5.82	5.95	6.54	5.97	6.22	6.36	5.18	5.47	5.34	5.85	5.45	6.15	6.32	5.68	5.94	7	6.5	6.89
ENSG00000116005	protein_coding	PCYOX1	-11.02	0	0	11	ClearCell_top1k	B	8.31	8.44	8.52	8.13	7.85	8.03	6.95	7.61	8.45	7.95	7.7	8.51	8.84	7.84	7.21	8.26	7.08	7.68	7.92	7.86	7.78	7.5	7.06	7.43	6.87	7.25	7.41	7.78	7.18	7.37	7.02	8.11	7.36	6.92	7.56	6.91	5.86	7.15	7.81	7.97	8.25
ENSG00000147676	protein_coding	MAL2	-10.95	0	0	11	ClearCell_top1k	B	7.51	6.13	5.21	6.67	7.03	5.63	6.76	8.02	7.06	7.72	7.63	7.7	8.19	7.84	5.33	6.66	7.52	7.98	7.61	8.41	8.91	6.39	7.81	4.91	6.97	6.3	6.42	6.79	5.59	5.64	6.67	5.2	4.2	5.12	6.51	6.24	6.02	6.29	8.35	9.57	10.13
ENSG00000165272	protein_coding	AQP3	-10.82	0	0	11	ClearCell_top1k	B	6.72	6.2	6.77	7.12	6.85	7.24	5.34	4.47	6.12	5.32	5.3	6.37	6.22	5.86	5.33	5.44	5.77	6.6	4.52	6.65	6.97	3.72	3.99	5.88	6.62	6.16	5.34	5.21	5.3	5.45	4.76	4.49	6.14	5.1	5.88	2.85	5.56	7.44	7.37	8.01	7.5
ENSG00000147475	protein_coding	ERLIN2	-10.61	0	0	11	ClearCell_top1k	B	7.13	7.11	6.79	7.1	7.04	7.7	6.54	6.76	6.95	7.37	6.98	7.26	7.38	7.21	6.05	6.99	7.19	6.96	7.7	7.09	7.14	7.06	6.46	6.36	6.52	6.69	6.71	6.97	6.75	4.86	6.81	7.14	6.98	6.35	6.67	6.97	6.99	6.93	7.25	7.3	7.5
ENSG00000071073	protein_coding	MGAT4A	-9.72	0	0	11	ClearCell_top1k	B	7.6	6.39	6.99	6.69	6.83	6.72	7.5	6.99	7.51	7.55	7.35	7.96	7.7	8.06	6.31	7.59	7.34	7.9	7.92	8.21	7.61	7.32	7.16	6.7	6.24	7.21	6.93	6.27	6.94	6.66	6.75	6.94	7.02	6.07	7.23	8	6.05	6.61	7.32	7.67	7.6
ENSG00000054598	protein_coding	FOXC1	-9.68	0	0	11	ClearCell_top1k	B	4.28	2.21	4.77	4.46	6.04	4.8	6.1	6.23	5.75	6.21	5.46	6.05	6.14	6.38	4.16	5.62	5.77	5.78	6.87	6.43	6.92	5.81	6.24	5.22	5.26	5.18	5.98	4.64	6.15	5.23	5.54	5.2	4.2	4.4	6.16	5	5.37	4.89	5.67	6.56	7.03
ENSG00000203667	protein_coding	COX20	-9.59	0	0	11	ClearCell_top1k	B	6.17	6.19	5.8	6.5	5.79	4.93	6.75	5.63	5.88	6.33	5.28	5.97	6.47	6.86	3.67	6.26	5.96	6.91	5.13	6.64	7.01	5.12	5.38	5.61	3.08	5.51	5.22	4.63	4.12	5.54	4.98	4.65	4.8	5.43	6.09	4.95	4.95	5.53	5.79	6.59	7
ENSG00000166963	protein_coding	MAP1A	4.73	0	0	NaN	Chromophobe_top1k	B	4.03	3.95	2.1	3.23	3.11	4.1	3.62	4.47	2.65	3.97	2.53	4.12	3.2	2.87	3.61	3.71	4.58	2.81	0	4.63	5.41	4.67	0	3.95	4.95	4.87	3.62	2.81	4.73	4.66	5.07	0	4.91	3.84	2.89	2.85	3.65	0	3.03	4.21	2.38
ENSG00000151929	protein_coding	BAG3	-8.11	0	0	3	Papillary_1K (1)	B	4.68	4.72	5.55	6.33	4.79	5.63	4.56	3.53	4.08	3.43	4.64	5.07	5.07	2.87	2.72	4.65	5.55	4.25	4.52	3.93	3.35	3.72	3.08	4.51	4	3.92	4.17	4.25	3.78	4.98	4.36	3.93	5.16	0	2.89	3.74	4.59	3.03	3.03	5.17	4.46
ENSG00000254772	protein_coding	EEF1G	-8.14	0	0	3	Papillary_1K (1)	B	8.61	9.31	9.29	9.29	9.4	8.17	5.98	5.94	6.5	5.9	5.9	6.46	4.67	5.86	6.5	6.07	5.29	4.98	6.56	5.1	7.29	5.64	6.48	6.35	6.63	6.41	6.5	6.41	6.39	6.21	6.81	7.43	6.39	6.46	5.52	5.28	5.73	6.94	6.32	6.87	6.33
ENSG00000167671	protein_coding	UBXN6	-8.19	0	0	3	Papillary_1K (1)	B	6.16	5.88	6.25	6	6.19	6.83	4.16	5.03	4.47	4.92	4.89	4.82	3.73	4.72	5.69	4.26	4.98	4.64	4.52	4.63	5.93	4.27	4.94	5.48	5.74	5.66	4.56	5.21	4.73	4.27	3.81	5.2	4.6	4.79	5.05	5	5.73	4.89	3.94	4.61	5.11
ENSG00000156508	protein_coding	EEF1A1	-8.78	0	0	NaN	Chromophobe_top1k	B	12.21	12.63	12.5	12.82	12.63	11.9	8.32	8.83	8.71	8.69	9.16	8.26	9.53	8.3	9.8	8.43	7.87	8.94	8.51	8.84	9.67	8.01	8.85	9.99	9.56	9.38	9.02	9.11	8.85	9.54	9.41	9.98	9.72	9.15	9.27	8.82	9.35	10.9	8.74	9.19	9.09
ENSG00000166589	protein_coding	CDH16	-8.88	0	0	NaN	Chromophobe_top1k	B	9.05	8.76	8.84	8.43	9.12	8.91	6.32	6.01	6.33	5.77	6.86	7.04	6.44	6.01	6.67	4.96	6.65	7.59	7.93	7.75	8.23	6.33	5.26	6.46	7.77	7.08	7.83	5.93	7.01	6.33	7.84	6.44	7.45	7.5	7.6	7.17	7.96	7.18	7.1	7.46	6.67
ENSG00000124253	protein_coding	PCK1	-8.92	0	0	NaN	Chromophobe_top1k	B	11.08	9.31	10.87	10.57	9.18	8.6	6.24	5.45	8.11	7.11	8	10.21	9.12	8.95	9.23	8.54	6.34	5.7	6.64	6.44	7.47	7.35	6.16	9.01	7.87	8.15	7.51	7.85	8.19	7.47	6.27	8.78	6.72	6.81	4.49	4.77	4.82	6.81	3.12	2.88	4.73
ENSG00000204628	protein_coding	RACK1	-9.24	0	0	NaN	Chromophobe_top1k	B	8.73	8.39	8.42	8.45	8.48	8.12	7	7.38	7.49	7.82	8.84	7.28	6.72	6.52	7.36	6.21	6.71	6.76	6.9	7.64	7.34	7.5	6.51	7.21	6.53	6.99	7.61	8.36	8.93	7.34	8.27	8.59	6.89	7.92	6.73	8.56	7.11	7.71	7.25	7.32	6.43
ENSG00000196924	protein_coding	FLNA	-9.32	0	0	NaN	Chromophobe_top1k	B	7.65	7.67	7.53	6.84	8.6	8.02	8.52	6.87	7.27	5.64	6.6	4.51	5.07	3.77	6.5	4.65	6.53	5.43	6.48	6.43	7.34	3.72	4.94	5.88	6.1	6.64	6.97	5.78	6.02	5.64	6.05	6.76	7.4	7.45	7.9	6.11	5.88	6.94	6.03	5.74	3.23
ENSG00000055163	protein_coding	CYFIP2	-9.41	0	0	NaN	Chromophobe_top1k	B	7.96	8.52	8.52	8.95	8.36	9.02	5.34	5.44	6.96	6.01	6.64	8.06	8.2	7.09	6.62	6.52	6.47	7.64	8.01	7.99	7.25	5.74	6.83	7.11	7.76	7.91	8.01	6.65	6.55	6.33	6.9	6.71	6.64	6.56	7.08	7.59	7.1	7.74	6.82	7.81	8.11
ENSG00000143845	protein_coding	ETNK2	-9.42	0	0	NaN	Chromophobe_top1k	B	6.1	7.15	6.31	7.25	5.29	6.03	4.16	4.08	4.47	5.14	5.46	4.82	5.39	5.28	5.33	4.65	0	4.25	5.09	5.45	3.35	4.27	0	5.22	4	6.01	5.98	4.64	4.33	5.23	5.07	5.46	4.99	5.36	2.89	2.85	4.2	3.94	3.94	2.77	0
ENSG00000148468	protein_coding	FAM171A1	-9.49	0	0	NaN	Chromophobe_top1k	B	5.65	5.35	5.33	4.46	6.47	6.25	2.73	4.78	5.44	4.36	4.64	5.93	4.42	4.32	3.61	3.71	6.27	6.19	5.81	5.73	5.69	4.67	3.99	3.95	6.5	5.85	5.7	4.64	3.78	3.72	4.36	5.46	5.16	5.1	4.74	6.46	4.9	6.45	3.94	5.58	5.27
ENSG00000157551	protein_coding	KCNJ15	-9.63	0	0	NaN	Chromophobe_top1k	B	8.74	9.15	9.2	9.19	8.08	8.35	7.14	8.85	8.67	8.32	9.22	9.07	9.26	7.22	8.8	8.92	7.3	6.39	7.69	8.05	7.92	7.89	7.04	9.19	8.22	8.44	8.64	9.07	8.3	8.86	7.59	8.13	8.07	7.74	7.07	7.23	6.77	7.66	6.4	7.6	7.16
ENSG00000211445	protein_coding	GPX3	-9.86	0	0	NaN	Chromophobe_top1k	B	12.64	13.7	13.79	13.65	10.61	11.16	6.21	8.83	10.41	9.08	10.63	10.71	11.36	8.28	10.87	9.81	7.11	4.95	7.42	6.85	8.27	7.9	6.5	10.83	9.58	10.02	9.48	8.91	9.31	10.43	8.46	10	9.51	8.79	6.7	7.1	5.73	7.66	3.03	4.92	5.27
ENSG00000127884	protein_coding	ECHS1	-10.02	0	0	NaN	Chromophobe_top1k	B	7.6	8.24	8.36	8.56	7.18	7.68	4.16	5.25	5.25	3.97	6.36	6.37	6.14	4.32	5.97	5.22	3.11	4.95	4.83	4.32	5.24	0	3.99	6.46	5.52	5.85	5.53	5.43	5.7	5.23	6.42	6.44	6.55	5.58	3.79	4.69	5.56	3.94	4.49	4.61	3.76
ENSG00000164237	protein_coding	CMBL	-10.06	0	0	NaN	Chromophobe_top1k	B	8.5	9.09	8.93	8.77	7.45	8.56	6.3	7.06	7.07	7.21	8.57	8.84	9.26	8.17	8.69	7.92	6.32	7.4	7.44	7.4	7.09	7.54	8.07	9.23	7.48	8.62	8.2	8.58	8.58	8.8	8.15	9.01	8.98	7.54	7.19	7.79	6.8	7.73	6.65	6.59	6.07
ENSG00000115884	protein_coding	SDC1	-10.37	0	0	NaN	Chromophobe_top1k	B	7.05	6.82	7.28	8.58	7.18	7.19	2.73	4.47	3.53	3.43	5.98	5.93	5.86	0	5.83	2.82	4.02	5.43	5.3	4.63	5.56	2.83	3.08	5.48	4.95	4.87	5.7	4.25	5.51	3.72	3.81	4.89	6.14	5.58	5.05	4.29	6.14	5.68	5.86	6.03	3.23
ENSG00000105971	protein_coding	CAV2	5.56	0	0	NaN	Chromophobe_top1k	B	6.23	5.2	4.25	5.7	5.17	3.58	8.4	7.18	6.8	7.72	7.64	6.47	7.18	7.21	2.72	6.86	7.02	5.82	6.55	6.76	7.09	6.97	6.82	5.24	5.41	5.68	6.24	6.06	5.71	5.99	5.22	5.26	1.19	3.08	6.42	4.84	6.42	5.46	5.32	6.91	6.58
ENSG00000186310	protein_coding	NAP1L3	5.44	0	0	NaN	Chromophobe_top1k	B	2.02	2.21	0	0	3.11	2.67	5.12	3.53	4.08	3.43	3.4	4.12	4.12	3.77	2.72	0	4.58	2.81	4.52	3.39	3.92	3.72	0	0	0	4.47	3.62	3.7	0	2.83	0	0	0	0	0	0	0	3.03	0	2.77	4.15
ENSG00000106772	protein_coding	PRUNE2	5.21	0	0	NaN	Chromophobe_top1k	B	7.09	6.82	6.67	6.33	5.63	6.15	5.84	6.41	6.66	6.12	5.61	6.62	7.28	3.77	5.69	4.26	4.98	5.43	5.81	5.1	6.12	5.23	4.54	3.95	4.95	5.66	6.1	4.95	5.51	5.64	4.76	5.2	4.91	4.79	6.29	5.47	4.2	3.94	4.49	5.39	4.15
ENSG00000168916	protein_coding	ZNF608	4.99	0	0	NaN	Chromophobe_top1k	B	3.35	3.04	2.1	3.76	4.32	4.49	2.73	4.47	0	4.36	3.94	3.57	4.12	4.32	2.72	4.26	4.58	4.25	0	3.39	0	2.83	3.08	3.95	3.08	0	3.62	3.7	4.33	5.23	0	4.49	3.66	2.94	0	3.74	2.76	0	3.03	3.66	3.76
ENSG00000262655	protein_coding	SPON1	4.94	0	0	NaN	Chromophobe_top1k	B	3.73	4.26	4.58	3.23	5.66	2.67	6.1	6.12	5.89	5.14	5.11	4.82	4.67	5.03	3.61	4.65	4.98	4.95	3.59	4.63	5.56	4.27	3.99	0	0	4.87	4.17	4.25	2.89	3.72	3.81	3.03	3.66	0	6.4	3.74	3.65	4.5	3.94	4.92	5.56
ENSG00000176399	protein_coding	DMRTA1	4.93	0	0	NaN	Chromophobe_top1k	B	4.49	4.72	4.12	3.76	3.63	0	3.62	2.65	3.53	3.43	3.94	5.48	4.12	0	0	3.71	0	3.7	4.52	4.88	3.89	2.83	3.08	3.95	3.08	4.87	5.12	3.7	4.33	2.83	4.36	3.93	2.77	0	4.34	2.85	3.65	0	3.94	0	4.15
ENSG00000176407	protein_coding	KCMF1	4.85	0	0	NaN	Chromophobe_top1k	B	5.76	4.52	5.66	4.71	4.42	5.3	4.87	5.03	5.23	4.98	5.25	5.29	5.31	3.77	2.72	4.65	4.02	2.81	4.97	4.38	5.03	5.56	4.69	4.51	5.63	5.22	5.61	4.77	4.81	5.25	4.56	0	3.66	4.07	4.74	4.41	0	3.94	5.24	5.17	5.66
ENSG00000018408	protein_coding	WWTR1	-7.56	0	0	NaN	Chromophobe_top1k	B	7.56	6.61	7.05	7.29	7	6.48	7.86	8.17	7.72	8.05	8.04	7.73	8.12	7.48	6.77	8.07	7.14	7.92	7.56	7.02	8.04	7.55	7.49	6.3	5.76	6.6	7.44	7.06	7.4	6.87	6.07	6.71	6.16	4.42	7.06	6.13	5.87	6.92	6.91	7.1	8.09
ENSG00000104823	protein_coding	ECH1	-7.45	0	0	NaN	Chromophobe_top1k	B	7.41	6.83	6.45	6.55	6.37	5.81	2.67	3.57	4.88	3.94	4.79	4.12	4.61	3.38	4.56	3.95	4.33	3.32	3.42	2.32	4.54	3.4	4.7	4.07	5.55	4.13	5.11	3.7	4.62	4.8	5.15	4.94	3.96	4.34	2.89	4.77	4.17	5.96	4.19	4.1	5.17
ENSG00000179604	protein_coding	CDC42EP4	-7.46	0	0	NaN	Chromophobe_top1k	B	4.84	4.26	5.08	5.28	5.54	5.27	5.34	5.03	5.03	5.49	5.11	4.82	5.24	0	5.69	2.82	5.77	4.64	4.52	4.63	4.84	4.27	3.08	3.95	4.55	5.18	4.87	5.21	4.33	3.72	6.05	4.49	5.38	5.93	4.34	4.69	5.88	4.5	3.94	4.92	5.11
ENSG00000171992	protein_coding	SYNPO	-7.51	0	0	NaN	Chromophobe_top1k	B	6.59	7	7.06	6.69	7.1	6.29	5.87	6.11	6.26	6.78	6.29	6.32	5.27	4.93	5.37	4.28	5.37	4.32	5.34	6.46	6.9	2.91	4.56	6.48	6.89	5.23	6.43	5.82	5.89	4.91	7.07	5.86	6.65	6.8	6.56	4.7	5.5	6.11	5.51	5.6	5.74
ENSG00000189221	protein_coding	MAOA	-7.52	0	0	NaN	Chromophobe_top1k	B	6.14	7.12	7.38	7.4	6.32	6.24	6.21	6.23	7.17	6.31	6.91	7.07	8.14	6.15	7.09	6.31	6.41	6.75	6.77	6.88	6.47	5.67	6.5	6.47	5.74	6.54	6.83	6.41	6.64	6.4	6.76	6.21	6.37	6.08	6.23	7.01	6.36	6.77	6.58	7.29	6.94
ENSG00000263155	protein_coding	MYZAP	7.04	0	0	8	ClearCell_top1k	B	0	3.95	2.92	3.43	3.63	4.89	3.62	5.04	3.06	4.36	2.53	4.12	4.47	2.87	5.11	0	0	4.66	4.15	4.88	4.8	0	3.99	3.95	3.71	4.87	3.08	0	3.78	3.72	3.82	3.44	2.77	0	2.89	2.85	2.76	0	3.03	5.17	5.21
ENSG00000099769	protein_coding	IGFALS	7.09	0	0	8	ClearCell_top1k	B	0	2.21	0	3.23	0	2.67	2.73	4.08	0	0	3.4	2.69	2.35	0	0	0	0	0	2.7	0	3.35	0	0	0	0	3.01	2.73	3.7	3.78	0	2.91	3.03	3.66	2.94	0	0	0	3.03	4.49	2.77	2.38
ENSG00000225873	transcribed_unitary_pseudogene	C3orf86P	7.1	0	0	8	ClearCell_top1k	B	0	0	0	0	0	0	0	0	0	0	0	0	0	0	0	0	0	0	0	0	0	0	0	0	0	0	0	0	0	2.83	0	0	0	2.94	2.89	0	0	0	0	0	2.38
ENSG00000112619	protein_coding	PRPH2	7.11	0	0	8	ClearCell_top1k	B	2.02	3.04	2.92	2.38	2.26	2.67	0	0	3.53	2.56	0	0	0	0	0	4.26	3.11	0	0	2.52	2.49	3.72	3.99	3.04	4	4.47	2.73	0	4.33	4.98	0	3.03	2.77	2.94	0	0	0	3.03	0	0	2.38
ENSG00000138411	protein_coding	HECW2	7.2	0	0	8	ClearCell_top1k	B	5.98	4.97	4.77	4.65	5.23	4.93	6.01	6.15	7.01	6.44	6.76	5.8	6.08	5.8	4.89	6.66	4.6	5.96	5.35	6.09	5.95	5.45	6.09	6.01	5.35	5.68	4.87	6.34	6.2	5.99	6.12	6.29	6.14	6.38	5.71	6.41	5.96	4.93	5.69	5.21	5.73
ENSG00000079215	protein_coding	SLC1A3	7.31	0	0	8	ClearCell_top1k	B	4.03	5.22	4.94	4.17	4.84	5.64	6.32	5.61	6.82	4.92	5.3	5.78	5.54	5.5	6.09	5.83	5.29	5	4.53	5.29	5.93	5.31	6.24	4.95	4.55	5.48	6.29	5.95	4.52	5.48	4.79	4.89	6.17	4.84	6.41	5.25	6.01	3.03	5.47	5.25	3.76
ENSG00000147041	protein_coding	SYTL5	7.32	0	0	8	ClearCell_top1k	B	2.02	3.66	3.55	4.46	3.11	2.67	0	0	2.65	2.59	3.41	2.69	2.45	2.87	4.87	4.36	3.11	2.81	2.75	4.35	3.89	2.83	3.14	5.22	4.95	3.92	0	2.81	2.89	4.98	2.92	3.03	4.27	3.01	2.98	4.29	2.76	3.94	3.09	0	3.3
ENSG00000230445	transcribed_processed_pseudogene	LRRC37A6P	7.38	0	0	8	ClearCell_top1k	B	2.34	3.17	2.94	4.15	2.73	0	2.96	0	4.78	0	3.4	3.57	4.12	3.12	3.61	2.82	3.23	2.81	2.7	4.04	4.11	2.83	4.66	3.95	3.08	3.14	3.76	3.7	0	0	0	0	4.31	0	3.15	0	3.65	0	0	4.04	3.76
ENSG00000182871	protein_coding	COL18A1	-8.25	0	0	3	Papillary_1K (1)	B	6.86	7.6	7.69	8.02	6.58	5.66	4.96	5.89	6.97	6.28	6.76	6.12	5.34	4.09	6.58	4.96	5.84	5.62	5.61	6.2	5.42	4.98	4.54	6.64	7.04	7.28	6.9	5.59	6.89	5.45	7.27	7.07	7.07	7.44	6.24	5.58	6.36	4.93	4.9	4.92	4.92
ENSG00000158109	protein_coding	TPRG1L	-8.25	0	0	3	Papillary_1K (1)	B	5.97	5.97	6.72	6	6.12	5.11	4.68	3.62	4.08	3.97	4.55	4.93	4.89	3.82	4.16	5.44	4.02	0	2.71	3.95	4.28	2.84	3.46	4.14	4.18	5.85	4.58	4.36	5.71	4.4	3.88	4.49	4.98	4.79	4.35	3.74	5.19	5.46	0	2.9	5.15
ENSG00000102316	protein_coding	MAGED2	-8.26	0	0	3	Papillary_1K (1)	C	6.63	7.08	7.04	6.61	7.03	6.25	4.87	5.75	5.25	3.43	4.89	3.57	4.42	3.77	4.55	4.26	4.98	4.64	4.13	4.63	6.13	2.83	3.08	3.04	5.71	5.85	4.87	4.25	5.04	4.66	4.76	4.49	5.57	5.77	5.05	4.29	4.9	4.89	3.94	2.77	5.11
ENSG00000171227	protein_coding	TMEM37	-8.29	0	0	3	Papillary_1K (1)	C	5.35	6.13	6.37	6.61	5.54	5.63	3.62	5.25	2.65	3.43	5.87	5.65	4.67	3.77	5.11	4.26	5.29	4.64	4.13	3.39	3.35	3.72	3.99	3.95	4.95	5.18	4.17	3.7	4.33	4.27	3.81	4.49	4.2	4.4	3.79	0	4.59	3.94	3.94	4.92	4.46
ENSG00000177606	protein_coding	JUN	-8.35	0	0	3	Papillary_1K (1)	C	6.63	5.97	6.68	7.08	7.03	6.44	6.32	5.03	5.6	5.14	5.3	5.79	5.64	6.58	4.86	2.82	4.58	5.43	5.09	4.88	5.56	0	0	3.95	4.55	4.87	4.17	2.81	2.89	0	0	5.67	5.74	6.08	4.34	6.46	6.87	6.19	5.67	4.21	4.71
ENSG00000156508	protein_coding	EEF1A1	-8.36	0	0	3	Papillary_1K (1)	C	12.21	12.63	12.5	12.82	12.63	11.9	8.32	8.83	8.71	8.69	9.16	8.26	9.53	8.3	9.8	8.43	7.87	8.94	8.51	8.84	9.67	8.01	8.85	9.99	9.56	9.38	9.02	9.11	8.85	9.54	9.41	9.98	9.72	9.15	9.27	8.82	9.35	10.9	8.74	9.19	9.09
ENSG00000130402	protein_coding	ACTN4	-8.47	0	0	3	Papillary_1K (1)	C	7.24	7.89	7.96	8.33	8.58	7.71	6.09	5.96	6.27	5.78	6.97	3.87	3.13	5.29	6.41	4.16	6.73	5.47	4.13	6.17	6.57	4.05	3.77	4.81	5.47	7.38	6.36	6.66	4.82	6.41	6.75	6.83	7.09	6.68	6.83	3.61	4.77	5.75	6.16	4.1	5.34
ENSG00000141753	protein_coding	IGFBP4	-8.48	0	0	3	Papillary_1K (1)	C	8.13	8.93	8.88	8.84	8.18	8.05	6.76	7.22	7.77	7.05	7.69	7.41	7.25	5.69	7.2	5.94	6.27	6.07	5.49	6.08	6.61	4.98	3.08	7.19	5.93	6.01	7.26	6.77	6.28	6.62	6.81	7.37	7.75	6.66	6.94	5.25	4.9	6.04	3.94	4.92	5.56
ENSG00000103126	protein_coding	AXIN1	-8.51	0	0	3	Papillary_1K (1)	C	3.73	4.51	3.82	5.68	4.32	4.49	5.34	5.25	4.08	4.36	5.3	4.12	2.35	3.77	4.16	4.26	5.55	5.43	5.09	3.93	4.84	4.27	4.94	4.91	5.26	5.85	5.12	5.78	3.78	5.45	5.54	4.49	2.77	5.93	0	5.47	3.65	5.46	5.2	5.74	3.23
ENSG00000161016	protein_coding	RPL8	-8.53	0	0	3	Papillary_1K (1)	C	8.09	7.97	7.83	8.66	8.14	7.72	5.55	5.6	5.44	5.32	6.19	5.29	4.67	4.32	6.75	5.22	4.98	5.43	5.66	5.45	7.02	5.79	3.99	6.96	7	6.01	6.28	5.62	5.3	6.09	5.73	6.66	7.13	7.21	5.52	5.47	6.36	5.26	6.18	5.8	4.15
ENSG00000197746	protein_coding	PSAP	-10.52	0	0	NaN	Chromophobe_top1k	C	9.9	10.14	10.13	9.92	9.76	9.78	7.46	8.11	7.99	7.91	8.24	8.88	8.39	7.37	8.68	7.13	7.03	8.26	7.96	8.06	8.88	6.62	6.37	8.11	8.27	8.41	8.41	7.59	7.49	8.17	8.64	8.62	8.22	8.47	8.05	7.77	7.54	8.4	7.37	7.84	7.72
ENSG00000162366	protein_coding	PDZK1IP1	-11.25	0	0	NaN	Chromophobe_top1k	C	8.32	9.15	8.83	9.37	7.07	8.05	4.56	7.11	5.75	3.97	6.6	7.21	5.24	0	6.75	5.22	4.02	0	4.13	3.93	4.84	4.27	0	7.45	4.55	6.01	7.26	5.43	4.33	6.21	4.36	6.66	5.74	5.93	4.34	2.85	4.2	4.5	0	2.77	2.38
ENSG00000112539	protein_coding	C6orf118	-17.47	0	0	NaN	Chromophobe_top1k	C	3.73	3.57	2.92	4.15	3.63	3.56	4.56	2.65	3.53	2.56	0	3.57	3.2	2.87	5.52	2.82	4.02	3.7	4.13	2.52	4.28	4.67	3.99	4.91	5.26	3.01	4.17	2.81	4.33	4.27	4.36	3.03	4.2	0	4.74	0	4.59	4.89	3.94	2.77	3.23
ENSG00000109061	protein_coding	MYH1	-17.99	0	0	NaN	Chromophobe_top1k	C	0	0	4.46	3.35	3.67	2.84	2.73	2.65	4.72	3.43	2.53	4.27	3.22	4.69	5.28	4.9	0	0	5.55	4.32	2.73	4.27	3.61	3.04	3.08	3.01	5.5	0	2.89	3.35	4.76	4.85	5.26	4.79	5.11	5.45	5.36	5.25	4.61	4.84	3.51
ENSG00000111262	protein_coding	KCNA1	-18.15	0	0	NaN	Chromophobe_top1k	C	3.35	4.72	4.58	2.38	4.02	4.1	4.16	2.65	5.89	5.14	4.89	4.51	3.2	4.72	4.16	4.65	4.98	3.7	5.94	6.27	4.59	4.27	5.73	5.22	5.26	5.66	4.87	5.78	5.87	3.72	6.31	4.89	5.57	5.77	5.52	5.98	6.01	6.45	5.2	4.61	3.76
ENSG00000101204	protein_coding	CHRNA4	-18.28	0	0	NaN	Chromophobe_top1k	C	4.84	4.79	4.77	4.71	4.79	5.63	5.53	5.6	4.47	4.36	5.98	5.29	3.73	4.72	5.83	5.22	5.29	5.43	5.3	4.63	5.24	5.81	5.92	5.69	6.5	5.85	5.12	4.95	5.51	5.45	5.33	6.03	5.74	5.58	3.79	5	5.73	5.87	0	0	0
ENSG00000095002	protein_coding	MSH2	-7.31	0	0	NaN	Chromophobe_top1k	C	5.34	5.6	5.39	5.5	5.84	5.69	6.05	5.99	5.85	6.41	6.02	6.27	6.41	7.02	6.32	6.16	6.35	5.77	6.82	6.82	6.15	6.61	7.15	5.91	6.93	6.6	5.62	6.07	6.66	6.48	6.23	6.06	6.65	7.1	6.61	7.02	6.95	5.46	6.96	6.78	6.3
ENSG00000109158	protein_coding	GABRA4	-20.26	0	0	8	Papillary_1K (1)	C	5.58	4.91	5.08	5.56	5.42	5.92	5.34	4.47	6.67	6.76	6.28	6.78	4.89	5.28	6.09	6.78	7.03	6.92	6.38	6.18	6.22	6.33	3.08	6.78	7.24	6.3	6.68	6.07	6.5	6.21	6.72	6.44	6.26	6.66	6.78	5.98	6.63	6.45	4.89	3.66	3.76
ENSG00000103546	protein_coding	SLC6A2	-20.53	0	0	8	Papillary_1K (1)	C	4.84	0	4.12	5.11	5.14	4.8	5.84	6.01	5.75	5.64	4.64	5.93	0	6.01	5.11	4.96	5.55	5.43	5.14	5.31	5.05	5.3	5.51	5.48	4.95	5.18	5.53	5.21	5.51	6.09	5.54	3.03	5.88	5.93	5.52	4.69	5.73	3.94	3.94	6.15	5.56
ENSG00000180440	protein_coding	SERTM1	-20.9	0	0	8	Papillary_1K (1)	C	4.03	3.57	4.12	2.38	4.57	4.1	3.62	3.53	3.53	2.56	4.89	3.57	0	4.32	5.11	4.65	4.58	3.7	5.66	5.1	3.89	4.67	4.54	4.51	5.93	3.92	3.62	4.64	4.33	3.72	2.91	3.03	5.16	2.94	4.74	4.69	4.59	3.03	3.03	4.21	3.76
ENSG00000071991	protein_coding	CDH19	-20.99	0	0	8	Papillary_1K (1)	C	3.73	3.95	4.93	5.11	5.14	5.06	5.04	5.25	4.78	4.67	5.3	5.65	5.24	5.03	4.86	4.65	4.02	5.78	6.07	5.01	4.28	5.79	5.4	6.05	6.72	3.92	5.12	4.64	5.3	6.33	6.05	5.2	4.2	6.08	2.89	6.22	6.01	5.46	3.94	2.89	2.38
ENSG00000142319	protein_coding	SLC6A3	-7.81	0	0	NaN	Chromophobe_top1k	C	2.95	2.95	3.06	4.02	2.79	3.42	4.09	2.11	4.01	4.64	2.65	2.96	1.92	3.78	4.71	2.96	3.76	2.93	4.15	2.4	3.09	4.27	2.72	3.48	3.04	2.47	2.93	4.89	4.16	2.02	3.21	4.24	4.8	5.37	1.19	0	3.65	3.03	3.03	4.51	2.4
ENSG00000156475	protein_coding	PPP2R2B	-7.81	0	0	NaN	Chromophobe_top1k	C	5.83	4.72	5.22	5.9	5.42	6.04	5.18	6.33	6.51	5.9	6.19	5.8	5.96	6.68	6.41	6.08	6.85	6.19	6.07	4.65	6.13	6.63	6.89	6.92	6.73	6.84	6.42	5.97	6.92	6.79	5.54	6.69	5.91	6.36	6.16	6.24	6.72	6.32	5.2	5.74	5.28
ENSG00000172468	protein_coding	HSFY1	-7.95	0	0	NaN	Chromophobe_top1k	C	3.64	2.22	2.11	3.97	0	5.27	0	0	2.63	4.97	5.32	3.2	3.58	0	3.61	3.71	4.92	3.19	5.81	4.48	3.89	3.07	0	5.51	3.61	4.88	2.86	0	2.89	0	4.12	5.57	0	4.25	4.75	0	0	5.28	0	2.77	0
ENSG00000205916	protein_coding	DAZ4	-7.96	0	0	NaN	Chromophobe_top1k	C	4.28	0	0	0	0	0	0	3.74	5.37	4.38	3.71	0	5.93	0	3.77	0	4.58	6.07	4.31	2.48	4.75	2.73	0	4.91	4.48	5.18	4.6	0	0	0	5.73	4.13	0	5.04	4.24	0	0	0	0	5.78	0
ENSG00000269437	protein_coding	NXF2B	-7.97	0	0	NaN	Chromophobe_top1k	C	2.58	2.21	2.56	3.09	2.88	3.56	2.45	0	2.99	1.26	3.11	3.83	3.94	1.59	2.11	2.01	4.02	3.4	3.21	3.74	3.98	0	4.64	0	3.81	0.91	3.14	3.52	3.89	2.61	2.2	2.19	2.21	3.18	3.5	0	3.12	0	3.87	2.62	2.63
ENSG00000234575	transcribed_unprocessed_pseudogene	CTSLP8	-8.01	0	0	NaN	Chromophobe_top1k	C	2.08	0	0	2.38	3.21	2.67	0	0	2.65	2.56	3.4	3.82	2.74	0	3.9	3.71	4.02	2.81	3.49	0	0	0	3.08	3.04	3.08	3.39	3.4	0	3.06	0	0	0	3.66	0	2.89	3.16	3.65	4.75	0	0	0
ENSG00000112164	protein_coding	GLP1R	-8.06	0	0	NaN	Chromophobe_top1k	C	3.43	4.28	4.78	5.43	3.68	4.11	3.62	5.89	2.65	5.64	5.47	5.29	5.08	4.73	5.34	4.99	6.15	5.62	6.4	5.49	5.75	5.85	4.56	5.48	6.26	5.45	5.99	6.43	5.71	5.64	5.94	6.19	6.27	5.78	5.32	6.12	5.19	4.93	5.22	5.26	5.69
ENSG00000151025	protein_coding	GPR158	-8.13	0	0	NaN	Chromophobe_top1k	C	4.49	4.91	3.82	4.46	3.63	5.27	4.87	4.47	4.47	5.9	4.89	4.51	5.24	3.77	5.52	5.62	4.58	6.07	5.81	5.29	5.41	5.81	5.92	6.05	6.24	5.18	5.34	6.07	5.7	5.64	6.89	5.86	5.38	6.08	5.88	5.83	4.59	6.04	5.46	4.92	3.23
ENSG00000102385	protein_coding	DRP2	-8.17	0	0	NaN	Chromophobe_top1k	C	4.28	4.91	4.37	4.92	5.42	5.27	5.12	5.44	5.44	5.64	3.94	5.07	5.39	5.03	5.97	4.26	5.55	5.21	5.49	6.35	5.05	4.98	4.94	4.51	4.55	5.18	5.34	5.93	5.3	5.23	6.18	5.86	6.02	4.79	5.05	5.25	4.59	5.46	4.89	4.92	4.15
ENSG00000145012	protein_coding	LPP	-8.26	0	0	NaN	Chromophobe_top1k	C	9.26	9.35	9.45	9.15	9.43	9.82	11.41	9.87	10.08	10.36	10.03	9.86	9.79	9.76	9.88	9.98	10.44	10.29	10.04	10.15	9.35	10.01	9.52	9.42	10.08	10.1	10.1	10.11	10.33	9.56	10.85	10.36	10.83	10.37	11.25	10.18	9.92	10.54	10.51	9.88	9.81
ENSG00000283428	protein_coding	CCDC195	-8.36	0	0	NaN	Chromophobe_top1k	C	0	2.21	2.1	0	2.26	3.56	0	0	2.65	2.56	3.4	3.57	3.2	3.77	0	0	0	2.81	3.59	3.39	0	4.27	3.99	3.04	0	3.01	0	3.7	0	2.83	4.36	0	0	0	2.89	0	2.76	3.03	0	0	0
ENSG00000292017	protein_coding	OR2T29	-8.39	0	0	NaN	Chromophobe_top1k	C	1.43	0	0	0	1.92	0	0	2.28	0	4.92	2.53	3.57	0	3.36	3.91	3.33	3.6	0	4.13	3.93	3.89	4.02	0	3.28	0	4.04	0	4.25	4.55	4.27	4.12	2.23	3.28	4.4	4.31	0	0	0	3.03	0	0
ENSG00000278195	protein_coding	SSTR3	-8.44	0	0	NaN	Chromophobe_top1k	C	2.84	3.95	4.37	4.71	3.63	5.27	4.87	4.78	2.65	5.32	4.33	5.29	4.42	4.32	5.11	5.44	4.98	0	3.59	4.63	5.05	4.27	5.26	5.69	4.95	3.92	4.87	4.25	5.7	4.66	5.9	4.89	4.6	4.4	4.34	5.25	4.59	3.03	3.03	3.66	2.38
ENSG00000251258	protein_coding	RFPL4B	-8.46	0	0	NaN	Chromophobe_top1k	C	0	0	3.44	2.67	2.26	0	2.73	3.53	3	0	0	2.69	3.03	4.54	2.72	2.82	0	2.81	3.59	2.67	3.72	3.56	3.08	0	0	0	2.92	3.7	4.57	4.01	0	3.03	3.66	3.84	0	0	0	0	0	3.11	0
ENSG00000291975	protein_coding	NBPF26	-8.51	0	0	NaN	Chromophobe_top1k	C	9.73	10.21	10.17	9.28	10.63	10.79	11.43	11.12	10.85	10.01	9.81	10.54	10.37	10.72	10.31	10.91	11.15	10.79	10.22	10.2	8.91	10.81	10.43	10.21	10.61	10.73	11.46	11.17	11.48	9.76	11.55	11.14	11.6	11.05	11.42	11.68	10.96	11.3	11.69	11.02	11.36
ENSG00000168309	protein_coding	FAM107A	-8.52	0	0	NaN	Chromophobe_top1k	C	6.66	6.27	5.65	6.33	6.08	6.52	6.44	6.25	6.13	6.55	4.89	6.37	6.16	5.36	5.69	6.34	6.83	6.43	5.36	6.66	6.9	6.21	5.97	5.88	7.02	5.44	6.63	6.34	6.73	6.48	6.64	6.32	5.63	6.91	6.51	6.11	6.84	6.38	5.88	6.18	6.41
ENSG00000204001	protein_coding	LCN8	-8.54	0	0	NaN	Chromophobe_top1k	C	2.84	0	3.44	3.76	0	4.1	0	0	0	0	3.94	2.69	0	2.87	3.61	0	3.11	3.7	4.13	3.93	3.35	2.83	5.26	0	0	0	4.17	3.7	3.78	4.27	0	0	0	0	5.05	0	4.2	0	3.94	5.17	3.76
ENSG00000291747	protein_coding	UBE2QL1	-8.59	0	0	NaN	Chromophobe_top1k	C	3.73	3.77	3.2	2.38	4.45	4.49	4.37	3.83	2.65	2.56	3.7	3.57	3.94	3.77	3.23	4.01	5.29	3.32	3.59	3.02	3.35	3.72	3.61	4.51	4.55	3.54	2.73	4	3.4	4.83	4.92	4.7	4.6	4.15	4.34	3.74	3.27	4.71	0	4.21	3.97
ENSG00000215218	protein_coding	UBE2QL1	-8.59	0	0	NaN	Chromophobe_top1k	C	3.73	3.77	3.2	2.38	4.45	4.49	4.37	3.83	2.65	2.56	3.7	3.57	3.94	3.77	3.23	4.01	5.29	3.32	3.59	3.02	3.35	3.72	3.61	4.51	4.55	3.54	2.73	4	3.4	4.83	4.92	4.7	4.6	4.15	4.34	3.74	3.27	4.71	0	4.21	3.97
ENSG00000292019	protein_coding	OR2T11	-8.62	0	0	NaN	Chromophobe_top1k	C	2.55	3.29	0	0	0	2.75	4.56	2.67	4.57	3.08	4.64	3.58	3.93	5.7	5.35	3.38	4.04	0	4.2	0	1.72	2.05	3.08	3.98	3.62	4.49	5.12	4.42	4.74	4.02	2.12	4.58	4.7	4.8	2.12	2.27	0	0	3.03	1.98	0
ENSG00000134200	protein_coding	TSHB	-8.63	0	0	NaN	Chromophobe_top1k	C	2.02	3.04	2.92	0	2.26	2.67	0	3.53	2.65	0	3.4	2.69	2.35	0	3.61	3.71	0	3.7	3.59	3.93	3.35	2.83	3.99	0	4	3.01	2.73	2.81	2.89	2.83	2.91	3.93	4.6	2.94	0	0	3.65	3.03	3.03	0	2.38
ENSG00000187398	protein_coding	LUZP2	-8.67	0	0	NaN	Chromophobe_top1k	C	5.29	4.74	4.71	5.3	5.32	4.12	4.57	5.96	5.04	5.58	5.74	4.96	4.94	5.45	6.16	5.41	5.3	5.25	4.98	3.42	5.21	5.42	7.17	6.53	6.11	6.15	6.08	6.1	5.76	6	5.93	6.42	4.93	5.36	5.39	5.97	5.16	5.21	3.97	3.71	4.22
ENSG00000237524	protein_coding	TEX51	-8.68	0	0	NaN	Chromophobe_top1k	C	2.02	0	0	0	3.11	2.67	2.73	0	2.65	2.56	2.53	2.69	0	0	4.16	0	0	2.81	0	3.39	0	0	3.08	0	4.55	3.92	2.73	0	0	3.72	0	3.03	2.77	2.94	0	0	0	0	0	0	0
ENSG00000177301	protein_coding	KCNA2	-8.73	0	0	NaN	Chromophobe_top1k	C	5.74	5.37	4.78	5.81	5.96	6.7	5.45	6.69	6.43	6.18	6.1	6.1	5.76	5.8	6.83	5.91	7.27	6.1	6.51	6.25	5.96	6.94	6.54	5.98	6.88	6.74	5.77	6.33	7.6	6.22	6.74	6.56	5.99	6.98	6.12	6.7	5.96	6.89	5.7	5.51	3.31
ENSG00000251435	processed_pseudogene	C1GALT1P2	-8.76	0	0	NaN	Chromophobe_top1k	C	2.02	2.21	2.19	2.38	0	0	0	2.65	2.65	0	2.53	0	0	3.77	0	0	3.11	0	0	0	3.35	0	0	0	0	3.92	0	0	2.89	0	2.91	3.93	2.77	0	2.89	0	2.76	0	0	0	0
ENSG00000234451	processed_pseudogene	ENSG00000234451	-8.86	0	0	NaN	Chromophobe_top1k	C	3.73	3.95	3.44	3.76	4.02	4.49	4.16	0	4.78	3.43	3.94	0	0	2.87	4.86	3.71	4.58	2.81	4.52	2.52	3.35	4.27	4.54	6.34	4	4.87	4.87	4.64	3.78	4.27	5.33	5.67	4.6	4.79	2.89	2.85	3.65	3.94	5.46	4.21	3.23
ENSG00000223731	protein_coding	SUPT20HL1	-8.89	0	0	NaN	Chromophobe_top1k	C	2.02	2.21	3.66	2.38	3.27	2.79	4.94	3.53	3.48	3.55	3.56	3.26	0	3.91	4.64	3.71	4.02	2.81	0	3.94	0	0	4.74	3.43	0	3.2	2.73	4.06	3.78	3.74	5.12	4.05	4.7	4.74	6.03	4.69	2.76	5.51	3.94	2.77	2.52
ENSG00000232517	transcribed_unitary_pseudogene	CSPG4BP	-9	0	0	NaN	Chromophobe_top1k	C	4.49	4.51	4.58	4.71	3.63	4.8	5.12	4.78	5.6	4.92	4.64	5.65	4.89	4.32	5.69	5.44	5.55	5.21	5.3	4.88	4.59	3.72	6.09	5.69	5.52	6.01	5.12	4.95	5.3	5.45	6.18	5.86	5.88	5.58	5.05	4.69	4.9	5.87	5.86	5.39	4.92
ENSG00000168743	protein_coding	NPNT	-7.38	0	0	11	ClearCell_top1k	C	7.48	7.08	6.89	6.99	6.4	6.69	7.82	7.73	7.58	7.91	7.62	7.04	8.3	4.32	5.97	6.61	6.94	6.07	6.87	6.18	7.76	6.71	5.92	5.48	5.93	7.08	5.7	5.93	6.02	3.72	6.63	5.86	3.66	4.4	3.79	4.29	5.37	5.21	5.86	6.03	6.72
ENSG00000189241	protein_coding	TSPYL1	-7.36	0	0	11	ClearCell_top1k	C	7.8	7.69	7.67	7.63	7.16	7.65	6.73	7.53	7.49	7.66	7.52	8.43	7.89	7.45	6.67	7.29	7.14	7.16	7.37	7.55	8.08	7.37	7.38	6.65	7.25	7.36	7.15	7.52	7.34	7.31	6.92	6.65	7.08	6.53	7.17	7.4	6.35	7.01	6.75	8.25	7.85
ENSG00000180354	protein_coding	MTURN	-7.35	0	0	11	ClearCell_top1k	C	7.21	6.2	6.19	6.54	7.03	6.9	6.1	5.44	5.25	6.01	5.3	7.54	6.63	6.76	4.55	5.79	4.58	6.41	6.38	7.07	7.3	5.45	5.92	4.91	6.38	5.66	6.6	4.95	4.33	5.45	4.36	3.93	3.66	4.79	5.71	4.29	5.73	3.03	5.86	7.2	7.85
ENSG00000049130	protein_coding	KITLG	-7.32	0	0	11	ClearCell_top1k	C	7.33	6.32	6.82	6.33	7.03	6.97	7.07	8.66	8.15	8.34	7.9	8.05	8.13	7.1	7.21	7.46	7.42	7.97	7.13	7.89	8.07	7.65	7.34	6.9	6.99	7.15	7.56	7.01	6.39	6.62	7.61	6.73	6.78	6.76	7.2	7.12	6.64	7.05	6.54	8.54	8.93
ENSG00000134243	protein_coding	SORT1	-7.25	0	0	11	ClearCell_top1k	C	7.07	7.07	7.08	6.54	7.33	6.35	6.51	7.32	7.27	7.45	7.13	7.12	7.62	6.92	6.5	6.27	6.41	6.51	7.03	7.5	7.3	4.98	6.37	5.88	5.93	6.01	6.02	5.93	5.7	5.33	5.61	5.86	5.96	4.88	5.05	5.88	6.08	5.87	6.18	7.74	7.89
ENSG00000162909	protein_coding	CAPN2	-7.23	0	0	11	ClearCell_top1k	C	7.86	7.46	7.13	7.34	7.7	7.77	6.48	7.37	7.09	7.38	7.13	7.02	7.22	6.86	5.98	6.31	6.75	7.19	6.42	7.26	7.02	6.74	6.33	5.49	6.11	6.95	5.75	6.88	5.51	5.8	6.43	7.4	6.43	7.03	5.88	5.98	6.1	6.04	6.55	7.14	7.29
ENSG00000129757	protein_coding	CDKN1C	-7.14	0	0	11	ClearCell_top1k	C	4.04	5.79	4.58	5.96	5.86	5.46	4.56	4.08	5.03	6.01	4.33	5.79	5.52	6.01	4.16	4.65	6.12	4.64	4.52	2.75	5.93	5.23	4.94	4.51	5.67	5.18	4.87	5.78	5.04	4.27	3.81	4.89	5.57	5.36	4.34	2.85	0	3.03	3.03	2.77	4.46
ENSG00000184434	protein_coding	LRRC19	-7.1	0	0	11	ClearCell_top1k	C	6.96	5.84	6.64	6.83	5.72	5.72	5.13	7.74	7.17	6.45	7.05	7.51	7.95	7.19	7.67	7.24	6.06	6.66	6.67	5.29	6.98	6.66	5.65	7.27	5.54	5.77	7.63	6.86	6.56	7.4	4.38	6.76	5.4	4.09	5.94	5.52	5.33	4.89	6.94	7.52	6.63
ENSG00000007168	protein_coding	PAFAH1B1	-7.1	0	0	11	ClearCell_top1k	C	7.57	7.26	7.52	7.26	7.58	7.3	7.53	8.06	7.75	7.47	8.03	8.09	7.55	7.88	6.98	7.59	7.84	7.62	7.55	7.87	7.54	8.03	8	6.65	7.53	7.7	7.79	7.33	8.01	6.97	7.76	7.34	6.79	6.75	7.54	7.42	6.58	6.97	7.25	7.74	8.1
ENSG00000079931	protein_coding	MOXD1	-7.08	0	0	11	ClearCell_top1k	C	3.73	5.07	3.82	3.76	6.34	5.27	5.98	6.33	6.66	5.14	6.09	5.48	5.52	4.72	5.83	5.44	5.77	5.78	5.09	5.1	4.59	5.45	5.92	5.48	4.95	4.47	5.12	4.25	3.78	3.72	3.81	4.49	5.16	2.94	6.16	4.29	2.76	4.89	5.86	6.27	5.56
ENSG00000164128	protein_coding	NPY1R	-7.07	0	0	11	ClearCell_top1k	C	6.34	5.91	4.79	6.2	6.04	5.5	6.6	6.33	7.09	7.17	6.37	6.11	6.57	5.51	5.69	6.4	6.83	6.92	6.49	5.9	6.16	6.29	6.74	6.47	7.09	6.74	6.45	6.69	5.7	6.11	5.61	6.02	3.76	4.79	6.17	6.53	5.89	4.89	5.46	6.95	6.61
ENSG00000141569	protein_coding	TRIM65	7.25	0	0	9	Papillary_1K (1)	C	3.87	5.12	5.42	4.64	5.12	4.56	5.2	4.37	5.09	4.46	5.14	5.41	3.87	6.29	3.95	4.66	5.64	4.72	3.64	5.53	4.24	5.62	4.2	5.88	5.09	3.2	4.2	5.02	5.15	5.61	5	5.48	4.96	3.91	3.2	0	5.8	5.39	4.94	4.1	3.26
ENSG00000138615	protein_coding	CILP	7.25	0	0	9	Papillary_1K (1)	C	2.02	2.21	3.44	4.15	4.32	4.49	3.62	0	4.08	3.43	4.33	3.57	4.42	2.87	0	3.71	3.11	3.7	3.59	0	4.59	2.83	0	3.04	4	0	4.17	0	5.87	5.45	3.81	4.49	3.66	3.84	4.74	4.29	0	4.5	3.94	0	3.23
ENSG00000186439	protein_coding	TRDN	-21.09	0	0	5	ClearCell_top1k	C	4.29	5.69	5.21	5.42	5.14	5.91	5.82	5.6	6.05	5.5	6.09	4.82	5.07	6.94	6.54	5.22	6.12	5.97	5.98	5.45	5.81	6.65	5.92	6.2	6.5	6.3	4.2	6.41	6.16	6.21	6.58	5.46	6.26	6.08	6.94	6.51	6.53	6.36	3.94	5.17	4.47
ENSG00000171126	protein_coding	KCNG3	-20.43	0	0	5	ClearCell_top1k	C	2.84	3.95	4.12	2.38	2.26	2.67	4.16	4.08	4.47	2.56	4.89	4.82	3.73	3.77	4.55	3.71	5.55	4.64	3.59	4.63	3.89	4.67	4.94	4.51	4.95	4.47	3.62	4.25	4.73	5.23	4.36	4.49	4.6	4.4	5.52	5	4.9	4.89	4.49	3.66	3.76
ENSG00000156959	protein_coding	LHFPL4	-14.36	0	0	5	ClearCell_top1k	C	3.42	4.91	4.77	3.76	4.97	5.63	5.53	4.78	4.47	4.95	3.94	5.07	3.73	5.03	5.11	5.79	5.77	4.25	5.13	4.88	5.41	5.64	4.54	4.91	5.26	5.66	6.06	5.78	5.7	5.23	5.9	5.67	5.38	5.58	5.52	5.64	3.65	5.68	4.89	5.74	4.92
ENSG00000147036	protein_coding	LANCL3	-12.82	0	0	5	ClearCell_top1k	C	5.87	6.13	5.59	6.05	5.4	5.42	6.85	6.52	6.2	6.21	6.47	6.95	6.12	6.55	6.78	6.94	6.92	5.16	6.35	6.27	6.43	7.1	7.06	6.82	6.12	7.19	6.53	6.93	6.32	6.13	7.07	6.46	5.75	6.46	7.11	6.73	6.56	6.04	6.38	6	6.17
ENSG00000152208	protein_coding	GRID2	-7.39	0	0	NaN	Chromophobe_top1k	C	4.49	5.22	4.77	5.42	4.32	5.06	6.1	4.78	6.01	4.92	5.11	5.07	4.67	5.28	5.83	4.65	5.96	4.25	5.81	5.97	5.41	5.45	6.09	5.22	4.55	6.16	5.34	5.62	5.51	5.64	5.07	4.89	5.74	4.4	5.88	5.25	6.01	4.5	5.67	4.21	5.42
ENSG00000152583	protein_coding	SPARCL1	-16.84	0	0	7	Papillary_1K (1)	C	7.21	5.69	5.55	6	7.11	5.06	9.38	6.42	7.73	6.94	6.67	5.48	7	5.86	6.79	5.94	7.7	7.45	7.06	7.07	7.02	5.95	6.24	5.83	4.95	5.18	6.22	6.1	5.87	4.27	5.33	6.18	4.91	5.36	7.51	5.25	5.64	5.21	6.76	5.74	6.78
ENSG00000215115	protein_coding	CXorf49	-11.36	0	0	9	ClearCell_top1k	C	1.34	2.21	1.11	2.19	1.23	2.67	1.58	3.53	0	0	2.53	0	2.83	2.87	1.93	2.62	0	2.62	2.7	2.33	3.35	0	2.24	1.82	0	3.01	1.57	2.81	2.89	2.83	3.43	1.81	3.66	1.74	2.46	2.04	1.96	3.87	0	0	1.32
ENSG00000109610	protein_coding	SOD3	-11.18	0	0	9	ClearCell_top1k	C	5.94	6.46	5.78	5.9	5.76	6.35	6.97	4.78	5.89	5.14	5.41	4.88	4.89	4.32	5.97	5.44	6.27	5.93	5.09	5.6	6.74	4.98	4.94	6.25	5.74	6.3	5.53	5.21	5.21	5.23	5.9	4.49	6.17	6.4	6.7	5.25	5.16	5.46	6.44	5.74	5.79
ENSG00000048342	protein_coding	CC2D2A	-11.05	0	0	9	ClearCell_top1k	C	7.05	6.57	6.64	7.17	6.8	6.33	7.65	6.86	6.79	7.57	6.94	7.25	6.95	7.24	7.18	7.41	6.69	7.21	7.21	6.88	7.08	7.74	7.33	7.78	7.78	7.68	7.21	7.61	7.58	7.55	7.66	7.47	7.53	7.31	7.28	7.04	7.13	6.97	5.95	7.49	7.09
ENSG00000121270	protein_coding	ABCC11	-11.02	0	0	9	ClearCell_top1k	C	4.92	4.91	4.42	4.77	4.82	5.35	4.65	3.64	5.12	5.36	5.49	5.65	4.42	4.74	6.07	5.63	4.98	4.64	4.53	5.3	5.25	5.48	5.97	5.92	5.32	5.66	5.53	5.8	6.16	6.7	6.72	4.49	5.16	4.4	5.99	5.98	5.2	6.04	5.46	4.92	4.57
ENSG00000106128	protein_coding	GHRHR	-11	0	0	9	ClearCell_top1k	C	2.02	3.57	2.1	3.23	3.11	2.67	4.16	4.08	4.08	3.97	4.64	4.12	4.12	2.87	4.16	0	4.02	3.7	3.59	3.39	3.35	4.27	3.99	4.51	4.55	3.01	2.73	5.43	5.04	4.27	5.33	4.49	2.77	5.1	4.74	3.74	4.2	0	3.94	0	3.23
ENSG00000128294	protein_coding	TPST2	-10.97	0	0	9	ClearCell_top1k	C	5.87	6.44	6.33	6.84	6.97	6.98	6.82	6.1	6.83	6.88	6.6	6.58	6.42	6.46	6.77	5.63	7.19	6.16	6.39	6.41	6.2	6.34	7.12	6.9	7.14	7.05	7.22	6.76	7.27	6.51	7.14	6.63	7.37	7.28	6.98	7.11	7	6.8	7.11	6.84	6.3
ENSG00000184611	protein_coding	KCNH7	-10.95	0	0	9	ClearCell_top1k	C	4.28	3.95	2.92	4.15	2.26	4.8	4.16	5.03	3.53	3.43	4.64	4.82	4.42	0	4.73	4.96	3.11	2.81	3.59	5.45	4.28	4.67	5.51	5.38	4.95	5.44	5.12	5.21	3.78	4.98	5.9	6.03	5.38	4.4	3.79	5.47	4.9	4.5	3.03	3.66	3.76
ENSG00000104691	protein_coding	UBXN8	-10.94	0	0	9	ClearCell_top1k	C	5.62	5.18	5.45	6.06	5.2	6.19	6.1	5.65	6.17	5.9	5.8	6.06	5.64	6.69	6.16	5.72	6.78	6.17	6.42	6.05	5.96	6.92	6.87	5.88	6.56	6.21	5.88	6.04	6.02	5.97	6.21	7.03	7.02	6.82	6.4	6.26	6.25	6.92	6.45	6.42	5.06
ENSG00000179520	protein_coding	SLC17A8	-10.93	0	0	9	ClearCell_top1k	C	4.03	5.07	3.44	3.76	3.63	5.63	4.87	3.53	4.47	5.49	4.89	0	4.12	2.87	5.33	4.65	5.55	3.7	5.66	3.93	3.89	6.09	4.94	3.04	4.55	3.92	4.87	4.64	4.33	4.27	6.05	5.86	4.6	4.79	3.79	5	2.76	4.5	5.46	0	3.76
ENSG00000253223	processed_pseudogene	ENSG00000253223	-10.93	0	0	9	ClearCell_top1k	C	2.84	3.39	3.26	3.5	3.63	4.8	3.97	3.53	4.08	4.36	3.94	4.82	2.35	4.72	3.61	3.71	0	0	0	4.1	4.28	4.67	4.54	4.51	3.08	0	5.7	3.8	4.33	4.88	3.81	3.03	4.91	5.1	4.74	0	2.76	3.03	4.89	2.77	2.38
ENSG00000149596	protein_coding	JPH2	-10.93	0	0	9	ClearCell_top1k	C	5.05	4.97	5.41	5.5	4.96	6.11	5.23	5.27	4.08	5.69	6.09	5.76	5.61	6.44	5.8	6.45	6.42	5.87	6.51	5.72	5.78	5.5	6.46	6.79	7.08	5.94	6.07	6.38	6.57	6.27	6.4	5.92	6.11	6.39	5.72	7.19	6.7	5.6	6.5	6.13	5.89
ENSG00000234602	protein_coding	MCIDAS	-10.87	0	0	9	ClearCell_top1k	C	2.84	2.21	0	2.38	4.02	4.1	4.16	0	4.78	2.56	2.53	4.12	2.35	3.77	4.16	4.65	5.29	0	4.13	3.39	3.35	4.27	0	3.95	4	3.92	2.73	2.81	4.33	3.72	3.81	4.49	4.2	3.84	4.74	5	2.76	0	0	2.77	0
ENSG00000162728	protein_coding	KCNJ9	-18.04	0	0	11	Papillary_1K (1)	C	4.03	3.95	4.12	3.76	4.02	4.8	4.16	4.47	4.47	3.43	5.11	4.51	4.67	4.32	5.11	3.71	4.98	4.95	4.52	4.32	5.24	5.81	4.94	5.69	4.95	5.66	5.12	5.78	5.04	5.64	5.07	4.49	4.2	4.79	4.74	5.25	3.65	5.21	4.49	3.66	2.38
ENSG00000070193	protein_coding	FGF10	-18.06	0	0	11	Papillary_1K (1)	C	4.31	5.05	4.41	4.46	4.08	4.85	4.2	5.69	2.71	4.52	5.48	5.33	4.79	5.55	5.54	5.96	5	4.67	5.54	5.15	5.28	5.26	5.69	5.91	6.19	5.36	5.35	5.64	5.39	5.25	5.98	5.02	5.19	5.13	2.89	5.31	4.25	3.03	3.14	4.97	4.51
ENSG00000232517	transcribed_unitary_pseudogene	CSPG4BP	-18.71	0	0	11	Papillary_1K (1)	C	4.49	4.51	4.58	4.71	3.63	4.8	5.12	4.78	5.6	4.92	4.64	5.65	4.89	4.32	5.69	5.44	5.55	5.21	5.3	4.88	4.59	3.72	6.09	5.69	5.52	6.01	5.12	4.95	5.3	5.45	6.18	5.86	5.88	5.58	5.05	4.69	4.9	5.87	5.86	5.39	4.92
ENSG00000151025	protein_coding	GPR158	-19.44	0	0	11	Papillary_1K (1)	C	4.49	4.91	3.82	4.46	3.63	5.27	4.87	4.47	4.47	5.9	4.89	4.51	5.24	3.77	5.52	5.62	4.58	6.07	5.81	5.29	5.41	5.81	5.92	6.05	6.24	5.18	5.34	6.07	5.7	5.64	6.89	5.86	5.38	6.08	5.88	5.83	4.59	6.04	5.46	4.92	3.23
ENSG00000205038	protein_coding	PKHD1L1	-8.39	0	0	NaN	Chromophobe_top1k	C	6.36	5.79	6.25	5.58	5.45	6.88	6.23	5.63	5.63	6.95	7.19	6.55	6.72	6.9	7.22	6.87	6.82	7.04	6.57	7.06	6.5	6.81	7.44	7.37	7.05	7.32	6.65	7.18	7.29	6.99	6.83	5.89	6.52	6.11	5.75	7.32	6.03	6.52	6.85	6.05	6.04
ENSG00000160224	protein_coding	AIRE	-8.47	0	0	NaN	Chromophobe_top1k	C	4.63	3.08	3.9	4.16	3.14	3.77	4.64	4.6	4.08	4.42	3.51	3.57	4.04	5.29	5.13	4.26	3.11	4.35	4.26	4.65	3.43	5.51	5.26	6.05	0	4.61	2.73	5.47	4.82	3.91	4.77	3.05	4.2	5.27	5.11	5.37	4.59	4.5	3.12	2.77	3.24
ENSG00000109832	protein_coding	DDX25	-8.63	0	0	NaN	Chromophobe_top1k	C	5.5	5.6	5.31	4.46	6.08	6	5.52	4.88	5.12	5.71	5.22	6.17	5.69	6.01	6.49	5.71	5.06	5.45	6.17	5.78	5.64	6.35	6.34	5.37	6.37	6.47	6.39	6.56	5.92	6.77	6.6	6.02	6.05	6.22	6.11	6.68	6.26	5.7	6.61	5.72	4.79
ENSG00000106536	protein_coding	POU6F2	-8.63	0	0	NaN	Chromophobe_top1k	C	4.77	4.51	4.95	5.65	4.08	5.37	5.57	5.75	5.57	5.8	5.9	5.5	4.24	6.04	5.7	5.62	6.28	5.21	5.58	5.73	6.18	5.27	5.75	5.88	0	5.85	5.9	6.32	6.02	5.83	6.2	5.67	4.91	6.1	6.41	6.65	5.52	5.48	5.91	3.71	5.5
ENSG00000148053	protein_coding	NTRK2	-9.22	0	0	NaN	Chromophobe_top1k	C	6.55	6.85	6.35	6.09	7.46	7.31	7.46	7.12	7.42	6.96	6.87	7.74	6.9	7.54	7.32	7.14	7.2	7.68	7.98	7.18	7.72	7.26	7.16	7.68	7.31	7.08	6.92	6.95	6.4	6.53	6.94	6.32	7.04	6.34	6.87	6.35	6.49	7.03	7.16	7.62	6.99
ENSG00000198758	protein_coding	EPS8L3	-9.27	0	0	NaN	Chromophobe_top1k	C	2.84	3.57	2.1	3.76	3.63	4.1	4.87	4.08	3.53	2.56	3.4	4.12	3.2	4.72	3.61	0	4.02	2.81	4.13	4.32	4.59	5.23	3.99	4.51	4	3.01	4.17	4.25	2.89	3.72	4.76	3.93	3.66	3.84	4.34	2.85	4.2	4.89	0	0	2.38
ENSG00000259433	processed_pseudogene	ENSG00000259433	-9.38	0	0	NaN	Chromophobe_top1k	C	3.35	2.21	2.1	4.15	3.63	4.23	3.62	2.65	2.86	3.43	3.4	4.12	4.42	0	4.16	2.82	0	3.7	4.13	0	3.35	4.98	0	3.04	3.08	3.92	5.12	2.81	5.04	3.96	2.91	4.67	4.91	3.84	4.34	2.85	4.59	4.5	3.94	3.66	3.38
ENSG00000271425	protein_coding	NBPF10	-9.65	0	0	NaN	Chromophobe_top1k	C	8.65	9.08	9.28	8.98	9.66	10.01	9.73	9.47	9.12	9.92	9.26	9.57	9.66	9.68	9.14	9.12	10.01	8.66	9.9	10.12	7.75	8.78	8.81	8.83	9.59	9.87	10.19	9.79	10.07	8.17	10.45	9.73	10.46	10.48	10.06	10.38	9.75	10.04	10.32	8.74	9.02
ENSG00000185823	protein_coding	NPAP1	-9.72	0	0	NaN	Chromophobe_top1k	C	5.55	5.9	5.49	3.34	5.9	6.42	6.43	5.04	6.05	5.92	6.52	4.87	5.69	7.01	6.26	6.96	6.57	6.78	6.3	6.39	6.09	6.33	6.43	6.48	7.01	6.13	5.99	6.92	6.84	6.61	7.15	6.23	5.83	6.74	6.47	6.79	6.35	5.57	4.82	5.78	5.87
ENSG00000145284	protein_coding	SCD5	-9.8	0	0	NaN	Chromophobe_top1k	C	7.26	6.53	6.37	6.7	6.9	7.31	7.16	7.6	7.37	7.48	7.54	7.54	7.21	7.78	6.67	7.14	7.06	7.14	7.87	7.36	7.98	7.3	7.86	7.59	6.25	7.1	7.43	6.97	6.71	6.67	6.1	6.19	7.14	6.89	6.82	7.03	7.06	7.03	6.85	7.39	7.8
ENSG00000071205	protein_coding	ARHGAP10	-10.19	0	0	NaN	Chromophobe_top1k	C	4.84	4.51	4.93	4.46	4.79	4.8	5.12	5.6	5.25	2.56	4.33	4.51	5.07	5.03	5.69	4.26	3.11	4.25	4.83	5.45	4.84	4.67	5.26	5.48	5.26	4.87	4.17	4.95	5.3	5.23	5.54	5.46	3.66	5.1	5.88	4.69	4.9	5.87	3.94	4.61	3.23
ENSG00000137563	protein_coding	GGH	-10.35	0	0	NaN	Chromophobe_top1k	C	6.55	6.13	6.5	6.33	5.15	5.16	3.64	5.76	6.33	5.15	6.29	6.6	6.99	6.01	6.21	5.62	5.56	5.43	5.95	4.63	4.86	4.34	3.08	6.36	4.95	5.85	5.89	6.55	6.87	5.64	6.05	4.89	5.89	6.36	5.58	5.35	4.91	5.49	5.2	5.58	4.46
ENSG00000157087	protein_coding	ATP2B2	-10.52	0	0	NaN	Chromophobe_top1k	C	4.49	5.35	4.77	5.56	4.57	5.06	5.34	5.89	5.03	5.49	4.89	4.51	5.39	5.86	5.69	4.26	5.77	5.93	5.94	5.45	5.41	5.45	5.26	6.2	6.1	5.66	6.32	6.6	5.7	5.64	6.31	6.31	5.38	6.56	5.71	4.69	4.9	5.87	5.67	4.61	4.46
ENSG00000198610	protein_coding	AKR1C4	-12.08	0	0	NaN	Chromophobe_top1k	C	2.09	3.64	2.96	3.82	2.34	4.9	4.56	4.47	0	3.43	4.33	4.51	3.2	4.32	5.22	2.82	4.58	4.25	3.81	4.63	3.35	4.67	3.99	6.05	3.08	3.92	3.62	0	2.89	4.27	3.81	4.89	4.64	3.95	2.95	4.69	4.2	5.21	3.03	2.77	4.22
ENSG00000165300	protein_coding	SLITRK5	-12.09	0	0	NaN	Chromophobe_top1k	C	5.38	5.25	5.28	4.76	5.74	6.08	6.82	6.26	5.93	6.14	5.91	6.2	5.1	6.64	6.55	6.47	6.7	6.36	5.82	6.88	6.45	6.48	6.34	5.97	6.44	6.87	6.66	5.66	6.07	5.94	6.63	7.51	6.51	6.96	6.83	6.4	6.65	6.38	6.89	4.93	6.06
ENSG00000162896	protein_coding	PIGR	-12.09	0	0	NaN	Chromophobe_top1k	C	8.67	9.21	9.01	9.41	9.78	8.23	9.27	9.94	8.98	9.21	8.51	7.73	8.45	8.16	9.02	9.72	8.72	7.68	7.83	6.86	8.28	8.81	6.34	7.19	6.58	7.06	8.24	9.15	8.56	7.79	7.25	9.59	8.99	8.92	7.81	7.53	7.65	8.12	6.97	6.72	5.71
ENSG00000165309	protein_coding	ARMC3	-12.21	0	0	NaN	Chromophobe_top1k	C	4.49	4.26	4.12	4.15	4.97	4.49	4.56	4.78	4.08	5.32	4.64	5.07	5.24	5.69	4.55	4.96	5.29	4.95	4.13	5.97	4.59	4.98	5.26	6.05	5.74	6.01	5.53	4.64	5.87	5.45	5.73	3.93	6.02	4.79	4.74	5.83	5.16	5.21	5.67	5.39	4.15
ENSG00000163395	protein_coding	IGFN1	-12.25	0	0	NaN	Chromophobe_top1k	C	3.73	5.69	4.12	4.15	4.02	4.1	6.42	5.44	5.89	5.9	5.11	4.51	4.67	5.5	5.83	4.96	4.98	4.64	4.13	5.1	5.93	4.67	5.73	5.22	5.93	4.87	4.56	6.77	5.7	4.27	6.89	7.02	6.64	7	6.7	5.25	4.59	6.94	4.49	4.21	3.23
ENSG00000077279	protein_coding	DCX	-7.37	0	0	NaN	Chromophobe_top1k	C	3.77	5.23	5.27	4.72	5.31	6.06	5.95	5.44	4.6	6.19	6.21	5.82	5.25	5.29	5.98	6.09	6.01	5.76	5.69	5.41	5.11	5.74	0	6.74	5.74	4.89	6.57	6.34	5.54	5.49	6.11	5.91	6.3	6.6	5.9	5.99	5.54	6.05	4.52	0	0
ENSG00000283855	protein_coding	NPIPB4	7.61	0	0	6	Papillary_1K (1)	C	5.99	6.47	6.15	0	6.56	4.25	6.83	0	5.37	6.41	5.62	4.59	4.1	6.54	6.16	6.44	6.02	0	7.23	6.36	4.99	0	7.18	6.78	5.23	6.66	4.83	6.44	0	6.1	5.64	0	6.22	7.38	5.27	7.33	6.26	0	7.11	0	6.03
ENSG00000183597	protein_coding	TANGO2	7.81	0	0	NaN	Chromophobe_top1k	C	5.74	5.69	6.16	6.05	6.61	6.43	6.62	5.49	5.47	4.6	5.94	6.05	6.49	7.12	6.06	6.81	5.85	7.2	5.55	6.48	6.12	6.75	7.16	5.38	6.58	7.05	6.35	7.27	7.1	6.27	6	6.81	6.26	6.61	6.04	6.74	7.42	6.75	6.26	5.99	5.3
ENSG00000121039	protein_coding	RDH10	-19.46	0	0	3	ClearCell_top1k	C	6.74	7.22	7.39	6.56	6.82	7.13	6.82	7.35	7.09	7.22	7.47	7.19	7.15	7.34	6.96	8.15	7.86	6.93	6.91	7.59	8.59	7.55	8.32	7.8	7.49	6.55	7.34	7.38	7.63	6.64	6.81	7.44	6.57	6.37	7.08	7.47	6.88	6.6	8.08	9.14	8.84
ENSG00000198049	protein_coding	AVPR1B	-17.87	0	0	3	ClearCell_top1k	C	3.73	4.26	2.1	2.38	3.63	3.56	4.56	4.47	4.78	4.36	4.89	4.82	4.12	5.5	5.33	4.65	5.77	3.7	4.83	4.88	5.05	4.67	5.26	5.88	5.74	5.18	5.53	2.81	4.33	5.95	5.54	5.46	4.6	5.36	3.79	5.83	3.65	3.94	4.49	3.66	3.23
ENSG00000071054	protein_coding	MAP4K4	5.1	0	0	11	ClearCell_top1k	C	5.56	5.24	5.7	4.72	5.77	5.1	5.56	5.76	4.73	6.34	5.89	5.41	5.79	5.28	5.78	4.96	5.73	4.95	5.2	5.49	5.63	4.81	5.86	4.91	5.35	5.49	5.55	5.66	5.94	5.27	5.11	5.52	5.59	6.19	5.95	5.08	5.27	3.94	5.28	5.58	5.61
ENSG00000163069	protein_coding	SGCB	5.27	0	0	11	ClearCell_top1k	C	7.35	7.02	6.27	6.85	6.25	6.79	7.83	8.05	7.61	7.64	8	7.77	7.72	7.26	7.06	6.67	6.92	7.02	6.67	6.7	7.73	7.6	6.66	6.45	5.3	7.06	7.62	7.44	7.14	7.24	6.01	7.67	6.26	6.95	7.2	6.79	6.55	6.11	6.91	7.13	6.98
ENSG00000203685	protein_coding	STUM	7.28	0	0	5	Papillary_1K (1)	C	2.02	2.21	2.92	3.76	3.11	2.67	3.62	2.65	2.65	3.43	4.33	0	2.35	0	2.72	0	0	3.7	4.13	4.63	3.35	0	0	4.51	4	3.01	2.73	2.81	2.89	2.83	3.81	3.93	2.77	2.94	2.89	4.69	4.2	4.5	3.94	4.21	4.15
ENSG00000101638	protein_coding	ST8SIA5	-7.55	0	0	NaN	Chromophobe_top1k	C	5.05	5.16	5.8	6.23	5.64	6.21	6.71	6.25	6.2	6.28	7.14	6.81	5.98	7.1	6.61	6.05	6.62	5.98	7.12	6.98	6.27	6.99	7.23	7.65	6.74	7.04	6.32	6.31	6.21	7.23	7.2	6.63	6.84	6.16	6.63	6.21	6.07	7.02	5.77	5.21	5.91
ENSG00000119866	protein_coding	BCL11A	-7.57	0	0	NaN	Chromophobe_top1k	C	5.6	6.49	5.58	5.82	6.36	6.44	6.98	6.24	6.49	6.01	6.2	6.97	5.55	7.07	6.6	6.83	7.46	5.47	6.45	6.52	6.69	7.15	7.44	7.22	7.33	7.56	6.87	7.03	6.2	7.28	6.49	7.37	6.65	7.07	7.26	6.98	7.06	7.32	6.91	6.95	6.88
ENSG00000162779	protein_coding	AXDND1	-7.59	0	0	NaN	Chromophobe_top1k	C	4.09	3.57	3.82	4.59	4.14	3.56	4.56	3.53	3.53	2.56	3.94	4.12	3.79	5.07	3.61	2.82	4.72	4.95	4.13	4.63	3.89	2.83	5.73	3.95	4.91	5.18	5.12	4.64	4.73	5.9	3.81	5.46	5.43	5.21	4.34	5.06	4.9	4.89	3.94	3.66	4.15
ENSG00000170748	protein_coding	RBMXL2	-7.59	0	0	NaN	Chromophobe_top1k	C	0	3.04	0	2.38	2.26	3.56	4.16	2.65	2.65	0	4.33	3.57	0	4.32	4.16	3.71	0	2.81	4.13	2.52	2.49	3.72	4.94	3.04	3.08	3.01	3.62	3.7	2.89	0	2.91	0	4.6	5.1	2.89	4.69	0	0	3.03	0	2.38
ENSG00000196411	protein_coding	EPHB4	-7.61	0	0	NaN	Chromophobe_top1k	C	5.56	5.63	5.75	5.9	6.1	5.94	4.16	5.08	5.05	3.97	5.43	5.29	3.75	0	5.5	4.67	4.98	4.29	2.71	4.88	5.41	4.67	4.72	5.1	5.52	3.92	5.16	4.71	5.52	3.72	5.93	5.52	5.89	5.36	5.52	5.28	5.88	3.75	5	5.18	5.71
ENSG00000060566	protein_coding	CREB3L3	-7.62	0	0	NaN	Chromophobe_top1k	C	5.46	3.04	2.92	3.23	3.11	3.56	4.56	0	3.53	3.43	0	0	3.73	2.87	2.72	3.71	4.58	3.7	2.7	2.52	3.35	2.83	3.99	3.95	3.08	3.92	4.56	4.64	4.33	2.83	2.91	3.93	2.77	0	4.34	3.74	3.65	3.94	3.03	2.77	0
ENSG00000251332	processed_pseudogene	PSME2P4	-9.21	0	0	NaN	Chromophobe_top1k	C	2.12	0	0	2.38	2.26	4.1	3.62	3.53	0	3.43	2.53	4.12	0	3.77	2.72	2.82	3.11	0	0	2.52	3.35	0	3.08	3.04	4.55	3.92	4.17	4.25	3.78	3.72	4.36	3.93	3.66	0	3.79	2.85	0	3.03	3.94	0	2.38
ENSG00000151079	protein_coding	KCNA6	-9.27	0	0	NaN	Chromophobe_top1k	C	3.73	3.95	4.37	4.15	4.02	4.8	4.16	5.03	3.53	4.36	4.89	5.48	3.73	3.77	4.55	5.44	4.02	4.64	4.83	4.63	2.49	2.83	3.08	3.95	5.26	5.44	4.17	5.43	5.67	3.72	5.54	5.2	6.02	4.4	5.05	4.69	4.2	5.46	4.89	4.21	4.15
ENSG00000250722	protein_coding	SELENOP	-16.55	0	0	7	Papillary_1K (1)	C	10.39	9.44	9.61	9.59	8.31	8.9	8.92	9.38	10.26	10.3	9.84	10.82	11.41	9.33	9.68	9.75	7.97	9.5	9.53	9	9.6	8.3	8.17	9.28	8.02	8.81	9.5	9.23	7.78	9.68	6.3	8.54	6.65	6.47	8.34	7.75	6.98	8.24	7.55	9.15	9.62
ENSG00000100234	protein_coding	TIMP3	-24.06	0	0	7	Papillary_1K (1)	C	9.14	8.52	8.14	8.92	8.92	8.24	8.91	8.63	8.83	8.4	8.45	8.47	9.09	7.67	7.35	6.7	8.33	8.32	7.42	8.36	8.78	7.82	7.15	6.96	6.82	7.74	7.41	6.41	6.5	5.95	6.18	6.31	6.87	6.56	8.01	6.24	6.94	6.77	6.85	8.43	9.49
ENSG00000175097	protein_coding	RAG2	-8.01	0	0	8	Papillary_1K (1)	C	0	3.04	2.1	0	3.11	3.56	2.73	0	0	3.43	0	0	3.2	4.32	4.55	2.82	4.02	3.7	2.7	3.93	3.35	4.98	5.51	4.51	3.08	0	3.62	3.7	4.33	4.98	0	0	3.66	2.94	5.29	2.85	3.65	4.89	3.03	2.77	3.76
ENSG00000163623	protein_coding	NKX6-1	-9.83	0	0	8	Papillary_1K (1)	C	2.84	4.26	4.12	3.76	3.63	4.49	2.73	3.53	4.08	3.97	4.64	4.51	4.42	3.77	3.61	3.71	5.55	2.81	4.13	4.32	3.89	4.98	4.54	3.04	4	3.92	3.62	4.25	4.73	4.27	3.81	4.49	3.66	5.36	4.34	5.25	5.37	4.5	0	0	2.38
ENSG00000204941	protein_coding	PSG5	-9.91	0	0	8	Papillary_1K (1)	C	4.49	4.44	4.39	3.32	4.32	3.71	5.42	4.98	4.08	5.32	5.75	3.57	3.2	5.03	4.98	4.66	3.16	4.91	5.09	4.66	4.59	2.83	4.94	3.95	4.95	5.44	5.67	5.68	4.7	4.87	5.07	4.92	6.04	4.79	5.34	5.23	0	0	0	4.21	5.07
ENSG00000163673	protein_coding	DCLK3	-10.15	0	0	11	Papillary_1K (1)	C	3.35	3.57	4.12	3.76	3.63	4.1	5.53	4.08	4.47	3.97	0	4.12	3.2	5.03	3.61	4.26	4.58	5.21	5.09	4.32	2.49	4.27	4.54	3.04	4.95	4.87	2.73	2.81	2.89	2.83	3.81	3.93	3.66	5.36	4.74	3.74	4.2	4.5	4.89	5.39	4.71
ENSG00000145284	protein_coding	SCD5	-10.18	0	0	11	Papillary_1K (1)	C	7.26	6.53	6.37	6.7	6.9	7.31	7.16	7.6	7.37	7.48	7.54	7.54	7.21	7.78	6.67	7.14	7.06	7.14	7.87	7.36	7.98	7.3	7.86	7.59	6.25	7.1	7.43	6.97	6.71	6.67	6.1	6.19	7.14	6.89	6.82	7.03	7.06	7.03	6.85	7.39	7.8
ENSG00000132874	protein_coding	SLC14A2	-10.24	0	0	11	Papillary_1K (1)	D	4.01	4.71	5.15	4.56	4.2	5.78	5.02	2.75	4.9	0	5.53	5.24	5.36	5.9	5.12	5.19	5.35	7.34	5.62	8.04	5.43	5.44	7.38	5.8	5.5	6.4	5.82	5.69	3.02	6.1	6.29	4.67	5.6	5.5	7.34	6.83	6.01	6.29	8.11	9.72	8.58
ENSG00000134200	protein_coding	TSHB	-10.33	0	0	11	Papillary_1K (1)	D	2.02	3.04	2.92	0	2.26	2.67	0	3.53	2.65	0	3.4	2.69	2.35	0	3.61	3.71	0	3.7	3.59	3.93	3.35	2.83	3.99	0	4	3.01	2.73	2.81	2.89	2.83	2.91	3.93	4.6	2.94	0	0	3.65	3.03	3.03	0	2.38
ENSG00000168843	protein_coding	FSTL5	-10.39	0	0	11	Papillary_1K (1)	D	4.49	5.22	2.92	4.46	3.63	4.1	4.87	5.03	2.65	2.56	4.64	5.65	3.2	3.77	2.72	5.44	4.98	0	5.09	3.93	4.28	4.67	3.99	5.69	4.55	4.87	5.7	4.25	4.33	4.27	5.33	5.86	0	2.94	3.79	5	3.65	3.94	0	0	2.38
ENSG00000205916	protein_coding	DAZ4	-10.43	0	0	11	Papillary_1K (1)	D	4.28	0	0	0	0	0	0	3.74	5.37	4.38	3.71	0	5.93	0	3.77	0	4.58	6.07	4.31	2.48	4.75	2.73	0	4.91	4.48	5.18	4.6	0	0	0	5.73	4.13	0	5.04	4.24	0	0	0	0	5.78	0
ENSG00000157542	protein_coding	KCNJ6	-10.46	0	0	11	Papillary_1K (1)	D	6.31	5.81	5.86	5.47	6.61	6.57	6.22	6.49	7.47	6.36	6.89	6.96	6.24	6.58	6.29	6.6	7.31	6.94	6.57	6.6	6.86	7.29	6.84	7.03	7.23	6.59	6.69	7.19	7.69	6.93	7.06	7.09	7.37	7.68	6.18	7.51	6.49	5.62	5.13	6.45	4.99
ENSG00000148735	protein_coding	PLEKHS1	-10.56	0	0	11	Papillary_1K (1)	D	4.03	3.95	3.88	4.22	5.01	3.56	4.16	4.79	3.56	4.67	5.47	4.12	3.2	3.78	4.63	4.65	4.58	5.93	3.59	4.32	4.62	4.68	5.32	5.48	4	5.44	4.9	3.7	4.76	4.28	4.41	5.76	5.41	5.58	4.34	3.74	5.88	4.5	4.89	3.71	3.8
ENSG00000168702	protein_coding	LRP1B	-10.59	0	0	11	Papillary_1K (1)	D	5.12	3.95	3.44	5.28	4.97	5.78	5.34	5.25	6.01	4.67	5.87	5.79	4.67	3.77	6.09	4.96	6.75	4.95	5.49	5.1	6.03	5.64	6.61	6.68	6.72	6.16	5.85	5.43	5.87	6.79	6.42	5.2	6.26	6.34	5.71	5	5.73	6.32	3.03	5.89	5.68
ENSG00000106536	protein_coding	POU6F2	-10.6	0	0	11	Papillary_1K (1)	D	4.77	4.51	4.95	5.65	4.08	5.37	5.57	5.75	5.57	5.8	5.9	5.5	4.24	6.04	5.7	5.62	6.28	5.21	5.58	5.73	6.18	5.27	5.75	5.88	0	5.85	5.9	6.32	6.02	5.83	6.2	5.67	4.91	6.1	6.41	6.65	5.52	5.48	5.91	3.71	5.5
ENSG00000180660	protein_coding	MAB21L1	-10.64	0	0	11	Papillary_1K (1)	D	4.28	3.58	3.82	4.37	3.37	4.49	4.56	3.53	2.81	4.67	4.12	5.07	3.73	5.23	2.72	3.71	5.29	4.95	3.76	4.81	4.84	3.72	0	4.92	4.02	5.18	4.17	4.95	2.89	4.49	5.33	4.49	4.2	4.79	4.34	4.47	4.9	0	3.03	3.66	2.38
ENSG00000254126	protein_coding	CD8B2	-10.67	0	0	11	Papillary_1K (1)	D	3.01	4.07	3.38	4.78	3.87	3.41	3.67	5.5	3.81	4.78	5.53	5.79	4.67	4.96	0	3.9	5.86	5.78	5.59	3.79	2.49	5.94	5.48	5.3	6.24	5.44	3.56	0	6	4.51	5.03	4.48	0	5.3	5.12	5.32	4.47	5.21	4.52	3.23	5.27
ENSG00000172867	protein_coding	KRT2	-10.68	0	0	11	Papillary_1K (1)	D	2.02	2.21	3.82	4.15	2.26	4.1	3.62	3.53	4.08	3.43	3.4	3.57	3.2	3.77	3.61	4.65	4.02	2.81	0	3.39	3.89	2.83	4.94	3.04	4	4.47	4.56	2.81	4.33	4.27	2.91	4.49	2.77	3.84	2.89	3.74	4.9	3.03	3.94	3.66	2.38
ENSG00000185823	protein_coding	NPAP1	-10.7	0	0	11	Papillary_1K (1)	D	5.55	5.9	5.49	3.34	5.9	6.42	6.43	5.04	6.05	5.92	6.52	4.87	5.69	7.01	6.26	6.96	6.57	6.78	6.3	6.39	6.09	6.33	6.43	6.48	7.01	6.13	5.99	6.92	6.84	6.61	7.15	6.23	5.83	6.74	6.47	6.79	6.35	5.57	4.82	5.78	5.87
ENSG00000149972	protein_coding	CNTN5	-10.73	0	0	11	Papillary_1K (1)	D	4.49	4.51	3.44	4.92	4.32	5.06	4.56	5.75	4.47	5.77	4.33	5.48	5.52	5.86	3.61	5.94	5.55	4.64	3.59	3.93	5.05	4.67	4.94	6.05	5.74	5.18	5.34	5.62	5.87	4.98	5.9	4.89	5.38	5.58	4.74	4.29	5.16	4.5	4.89	2.77	4.15
ENSG00000174776	protein_coding	WDR49	-10.77	0	0	11	Papillary_1K (1)	D	4.68	3.57	4.12	3.23	3.63	4.1	4.16	2.65	4.08	3.97	4.89	4.12	3.73	5.28	4.86	4.65	4.98	2.81	5.09	4.63	4.59	5.45	3.99	5.48	4.95	3.01	5.34	3.7	5.3	3.72	4.36	3.03	3.66	4.4	4.34	3.74	2.76	4.5	3.03	3.66	0
ENSG00000185736	protein_coding	ADARB2	-10.79	0	0	11	Papillary_1K (1)	D	5.24	4.93	4.95	5.11	5.15	6.09	5.35	6.02	5.77	4.71	5.94	6.29	4.89	6.18	5.15	5.94	6.65	4.64	5.82	6.44	5.41	5.86	6.93	6.61	7.01	6.83	5.7	4.67	6.28	5.45	6.96	5.2	6.06	6.22	5.74	6.55	6.51	6.32	4.97	3.72	5.32
ENSG00000104368	protein_coding	PLAT	-10.8	0	0	11	Papillary_1K (1)	D	6.58	5.57	6.5	5.81	6.57	6.49	6.55	5.51	6.51	6.15	5.76	6.46	6.1	6.42	5.77	5.84	6.04	5.64	6.43	5.56	6.75	5.5	6.56	7	6.28	6.36	4.6	6.3	6.69	5.59	6.19	6.7	6.29	6.4	6.8	5.46	6.22	6.21	6.08	6.62	4.17
ENSG00000266524	protein_coding	GDF10	-10.81	0	0	11	Papillary_1K (1)	D	3.35	3.04	4.12	3.23	3.11	3.56	3.62	3.53	2.65	4.36	3.4	2.69	3.2	4.72	4.55	4.65	3.11	4.25	4.13	3.39	4.28	0	3.99	3.04	4	3.92	4.17	3.7	4.33	3.72	3.81	3.93	3.66	3.84	2.89	4.29	0	0	4.49	4.92	3.23
ENSG00000030304	protein_coding	MUSK	-10.9	0	0	11	Papillary_1K (1)	D	3.75	4.3	2.92	3.77	2.28	5.28	6.17	5.25	5.53	4.95	5.19	3.71	3.27	4.73	5.55	4.28	6.28	5.21	4.23	4.64	4.87	4.72	3.08	4.93	5.53	5.85	4.56	3.79	5.05	3.76	4.46	6.55	6.34	5.6	5.8	5.04	4.92	5.13	0	3.67	2.38
ENSG00000212122	protein_coding	TSSK1B	-10.91	0	0	11	Papillary_1K (1)	D	2.84	2.21	4.12	3.76	0	4.49	4.56	3.53	4.78	3.43	3.94	4.51	3.73	0	2.72	3.71	3.11	4.25	3.59	3.39	3.35	4.98	4.94	3.04	4	3.92	4.17	4.64	3.78	2.83	3.81	3.93	4.2	4.4	4.74	4.69	5.16	4.5	3.03	3.66	3.76
ENSG00000116771	protein_coding	AGMAT	-10.93	0	0	11	Papillary_1K (1)	D	8.57	9.05	8.9	8.5	7.41	8.24	6.09	6.61	7.55	7.36	8.05	8.55	8.67	8.28	7.95	7.78	5.6	6.34	7.75	6.34	5.59	7.47	7.36	8.97	8.31	8.53	7.82	8.82	8.52	9.09	7.63	8.05	8.52	7.72	6.67	7.15	6.91	7.7	5.19	5.06	4.86
ENSG00000197410	protein_coding	DCHS2	-10.94	0	0	11	Papillary_1K (1)	D	4.68	3.95	4.85	4.93	5.24	5.78	5.84	5.25	5.35	5.49	5.3	5.41	4.67	6.01	4.86	5.94	5.55	5.71	5.94	5.45	5.05	5.74	6.25	5.88	6.44	6.23	6.16	5.43	6.09	5.54	5.9	5.57	4.6	5.24	4.55	5.13	6.01	5.34	5.77	5.17	5.19
ENSG00000284227	protein_coding	DCHS2	-10.94	0	0	11	Papillary_1K (1)	D	4.68	3.95	4.85	4.93	5.24	5.78	5.84	5.25	5.35	5.49	5.3	5.41	4.67	6.01	4.86	5.94	5.55	5.71	5.94	5.45	5.05	5.74	6.25	5.88	6.44	6.23	6.16	5.43	6.09	5.54	5.9	5.57	4.6	5.24	4.55	5.13	6.01	5.34	5.77	5.17	5.19
ENSG00000254781	transcribed_unitary_pseudogene	GVINP2	-10.99	0	0	11	Papillary_1K (1)	D	2.02	0	0	0	0	4.49	2.73	4.47	2.65	3.43	3.94	0	3.2	2.87	0	0	3.11	3.7	4.52	3.93	0	3.72	3.08	3.95	4.55	3.92	2.73	0	3.78	2.83	0	0	2.77	0	0	2.85	2.76	3.03	3.03	0	2.38
ENSG00000205336	protein_coding	ADGRG1	-11.01	0	0	11	Papillary_1K (1)	D	7.98	8.08	8.64	8.35	8.6	7.78	6.8	7.24	6.59	6.42	7.55	6.32	6.84	5.88	6.17	6.73	6.45	6.37	5.94	6.94	6.68	6.14	5.51	6.63	6.92	7.08	6.64	6.51	6.23	6.49	6.77	7.16	7.48	7.82	6.24	6.67	6.35	7.1	6.36	6.55	6
ENSG00000165061	protein_coding	ZMAT4	-11.04	0	0	11	Papillary_1K (1)	D	2.02	3.04	3.44	2.38	2.26	3.56	3.62	2.65	4.08	4.67	4.33	2.69	3.73	3.77	4.16	4.65	4.02	4.64	3.59	0	0	2.83	4.54	4.91	5.52	4.87	4.56	3.7	4.73	5.23	5.33	3.93	4.91	3.84	5.05	2.85	3.65	3.94	3.94	3.66	0
ENSG00000040731	protein_coding	CDH10	-11.04	0	0	11	Papillary_1K (1)	D	5.12	4.7	2.11	3.24	2.26	2.67	4.87	4.08	4.78	2.56	4.91	5.29	4.12	4.32	4.55	4.27	5.29	4.64	4.83	3.39	4.08	4.76	5.26	4.51	3.35	4.47	5.12	3.7	3.8	5.64	5.33	4.9	2.77	5.58	2.89	2.85	4.47	3.94	4.5	0	3.24
ENSG00000033122	protein_coding	LRRC7	-11.1	0	0	11	Papillary_1K (1)	D	6.81	6	6.62	6.95	6.34	6.98	7.31	6.69	7.01	6.89	7.48	7.24	6.22	7.73	7.12	7.29	7.72	7.02	7.57	7.23	6.74	7.73	6.49	7.99	6.91	7.02	7.68	7.66	7.95	8.01	7.49	8.04	7.73	7.93	7.75	7.35	7.41	7.35	6.77	6.71	6.15
ENSG00000140092	protein_coding	FBLN5	-11.1	0	0	11	Papillary_1K (1)	D	5.52	6.93	6.73	6.26	7.77	6.76	4.87	4.47	5.29	4.89	6.74	5.67	4.89	4.32	5.33	5.62	4.99	4.98	5.49	5.3	5.81	4.98	5.93	3.04	5.93	5.85	6.1	5.21	4.33	4.66	5.73	5.46	6.26	5.58	6.62	4.29	5.92	3.03	3.03	4.92	4.46
ENSG00000196104	protein_coding	SPOCK3	-11.12	0	0	11	Papillary_1K (1)	D	3.73	2.21	2.1	3.23	4.97	4.49	2.73	0	3.53	3.97	3.94	4.82	3.73	2.87	4.16	3.71	4.02	3.7	0	4.63	4.28	3.72	4.54	4.51	4	4.47	5.12	2.81	4.33	5.23	3.81	4.49	4.2	4.79	3.79	4.69	3.65	4.5	0	0	3.23
ENSG00000223731	protein_coding	SUPT20HL1	-11.18	0	0	11	Papillary_1K (1)	D	2.02	2.21	3.66	2.38	3.27	2.79	4.94	3.53	3.48	3.55	3.56	3.26	0	3.91	4.64	3.71	4.02	2.81	0	3.94	0	0	4.74	3.43	0	3.2	2.73	4.06	3.78	3.74	5.12	4.05	4.7	4.74	6.03	4.69	2.76	5.51	3.94	2.77	2.52
ENSG00000101542	protein_coding	CDH20	-11.19	0	0	11	Papillary_1K (1)	D	4.03	4.91	3.82	4.71	4.32	4.8	4.16	5.03	4.78	4.67	2.53	5.07	2.35	5.03	3.61	4.65	4.98	4.64	0	3.93	0	4.98	4.94	5.22	5.93	4.47	5.12	4.64	4.73	4.27	5.33	4.89	3.66	5.36	4.74	4.69	4.59	3.94	3.94	4.61	2.38
ENSG00000141161	protein_coding	UNC45B	-11.22	0	0	11	Papillary_1K (1)	D	2.84	3.04	4.37	4.77	4.32	4.8	3.62	5.03	4.49	4.93	4.89	4.12	4.68	5.85	4.63	3.71	4.98	5.04	4.86	5.78	3.51	6	4.64	5.78	6.27	3.01	6.01	4.64	5.3	4.99	5.33	5.28	4.67	4.79	3.79	5.98	6.03	3.7	3.94	4.62	5.42
ENSG00000276595	protein_coding	PTCHD3	-11.27	0	0	11	Papillary_1K (1)	D	3.18	0	2.17	2.88	3.01	3.22	4.08	3.16	3.32	2.1	1.8	2.07	3.62	3.43	3.72	3.57	4.09	2.4	4.69	3.39	3.92	2.98	3.13	3.61	5.28	2.21	4.79	3.27	2.68	2.21	0	4.05	0	3.01	4.34	3.62	4.66	3.58	2.19	4.57	4.09
ENSG00000182077	protein_coding	PTCHD3	-11.27	0	0	11	Papillary_1K (1)	D	3.18	0	2.17	2.88	3.01	3.22	4.08	3.16	3.32	2.1	1.8	2.07	3.62	3.43	3.72	3.57	4.09	2.4	4.69	3.39	3.92	2.98	3.13	3.61	5.28	2.21	4.79	3.27	2.68	2.21	0	4.05	0	3.01	4.34	3.62	4.66	3.58	2.19	4.57	4.09
ENSG00000175426	protein_coding	PCSK1	-11.28	0	0	11	Papillary_1K (1)	D	4.49	3.95	4.93	5.11	4.32	4.1	5.69	5.03	3.53	3.97	5.46	4.82	4.89	4.72	4.55	3.71	4.98	4.64	5.81	5.45	3.89	5.45	5.51	5.88	5.26	6.16	5.12	5.43	5.87	5.23	5.9	0	4.6	6.08	5.71	5.83	4.59	4.89	5.2	5.74	2.38
ENSG00000115457	protein_coding	IGFBP2	-11.28	0	0	11	Papillary_1K (1)	D	5.59	5.73	5.01	6.28	5.98	6.41	5.32	5.17	4.52	5.09	5.16	4.2	4.6	6.31	5.97	4.51	5.54	6.2	5.22	5.9	5.94	5.96	5.41	5.9	5.92	5.6	5.7	5.63	5.58	5.45	5.87	5.75	5.67	5.81	3.15	5.73	5.2	6.3	5.7	5.58	5.18
ENSG00000106038	protein_coding	EVX1	-11.29	0	0	11	Papillary_1K (1)	D	2.02	3.95	3.82	4.15	3.63	4.1	4.16	0	3.53	2.56	3.94	2.69	2.35	2.87	0	4.96	4.02	2.81	0	2.52	0	3.72	4.54	3.95	5.26	5.18	4.87	4.25	4.33	2.83	4.76	3.03	4.91	2.94	3.79	4.29	3.65	3.03	0	0	2.38
ENSG00000182508	protein_coding	LHFPL1	-11.35	0	0	11	Papillary_1K (1)	D	5.35	5.22	4.79	5.42	5.66	5.63	5.84	6.23	5.25	6.31	6.09	6.05	4.89	5.5	4.86	5.22	5.96	6.19	6.44	6	5.33	6.35	5.76	5.88	6.38	6.54	6.6	6.07	5.3	4.99	6.31	6.66	4.91	6.73	5.52	6.11	5.77	4.5	4.98	4.61	4.74
ENSG00000185860	protein_coding	CCDC190	-11.38	0	0	11	Papillary_1K (1)	D	3.35	3.57	3.44	4.15	3.63	3.56	3.62	0	3.53	4.36	4.64	3.57	4.89	0	4.55	3.71	4.02	3.7	2.7	4.88	4.28	4.98	4.54	0	4.95	5.18	4.56	4.25	4.73	4.27	4.36	4.49	4.91	4.79	5.05	4.69	2.76	4.89	3.94	0	0
ENSG00000163492	protein_coding	CCDC141	-11.39	0	0	11	Papillary_1K (1)	D	5.9	5.22	4.12	5.28	5.56	6.15	5.69	6.43	6.26	6.24	6.19	5.29	4.91	5.89	5.73	6.32	6.86	6.2	6.73	6.28	6.04	6.44	6.09	6.58	6.4	6.54	5.54	6.92	6.92	6.45	6.06	6.33	6.15	6.85	5.71	6.36	6.36	6.04	5.87	5.39	6.27
ENSG00000157766	protein_coding	ACAN	-11.39	0	0	11	Papillary_1K (1)	D	8	8.22	7.81	6	9.64	7.14	11.88	7.81	10.41	8.95	8.35	8.4	8.69	7.13	8.56	7.46	9.77	9.48	8.8	8.95	8.3	7.97	6.82	7.83	7.72	9.63	8.28	8.29	8.46	6.72	9.6	8.6	10	10.44	11.03	8.03	9.04	9.06	8.13	6.37	5.11
ENSG00000053918	protein_coding	KCNQ1	-11.4	0	0	11	Papillary_1K (1)	D	5.35	5.35	5.55	4.65	5.29	5.65	4.74	4.31	5.25	3.43	3.4	0	2.35	2.87	4.16	4.65	4.02	4.64	4.83	5.59	5.24	4.67	3.08	4.91	4.95	5.18	5.7	2.81	4.12	3.72	5.54	4.73	3.66	3.84	5.21	5	5.88	3.94	4.49	5.17	3.64
ENSG00000073849	protein_coding	ST6GAL1	-11.42	0	0	11	Papillary_1K (1)	D	7.52	7.35	7.36	7.19	7.85	7.34	7.8	7.08	7.48	7.29	7.67	7.33	7.7	7.51	7.28	6.66	7.41	8.22	7.66	8.22	8.76	7.52	7.19	6.78	7.22	7.47	7.18	7.53	7.58	7.29	7.15	7.24	6.85	7.63	7.59	6.83	7.46	7.85	7.73	8.82	9.27
ENSG00000139155	protein_coding	SLCO1C1	-11.42	0	0	11	Papillary_1K (1)	D	2.84	3.95	4.37	3.76	4.79	3.56	4.56	4.47	4.08	4.92	3.4	4.51	4.67	4.72	4.16	4.65	4.98	4.25	4.52	5.1	4.59	5.64	4.54	4.91	5.52	5.18	5.12	4.95	4.33	5.23	5.07	5.46	4.6	5.77	5.05	3.74	5.56	5.46	4.89	4.61	4.15
ENSG00000185559	protein_coding	DLK1	-11.43	0	0	11	Papillary_1K (1)	D	2.02	3.95	3.82	3.76	0	0	5.34	5.03	4.78	4.36	5.11	4.12	4.12	0	4.86	3.71	0	3.7	2.7	2.52	2.49	3.72	0	3.95	3.08	3.92	4.87	4.64	4.73	2.83	4.76	4.49	4.6	4.4	3.79	3.74	4.2	4.89	3.03	3.66	2.38
ENSG00000198626	protein_coding	RYR2	-11.46	0	0	11	Papillary_1K (1)	D	5.56	5.59	4.93	5.68	5.86	6.9	5.12	5.44	6.12	6.12	5.61	5.65	6.14	6.58	6.67	6.42	6.65	6.92	5.09	6.43	6.97	6.62	6.91	6.96	6.5	7.29	7.03	5.62	6.86	6.21	6.63	6.66	6.55	7.07	6.6	6.89	6.46	6.86	6.18	6.88	5.27
ENSG00000152785	protein_coding	BMP3	-11.47	0	0	11	Papillary_1K (1)	D	4.16	4.51	4.96	5.56	5.08	4.81	3.62	5.31	5.04	5.38	6.03	5.15	4.42	4.35	4.67	5.24	5.99	5.5	5.98	5.3	5.25	6.39	0	5.31	5.94	5.66	6.29	5.47	5.51	6.19	5.79	5.32	5.91	6.1	5.6	6.13	6.1	5.72	5.09	4.7	5.28
ENSG00000213694	protein_coding	S1PR3	-11.52	0	0	11	Papillary_1K (1)	D	6.66	6.62	5.62	6.36	6.15	7.17	6.7	6.65	7.36	6.36	6.94	6.67	5.98	6.14	6.84	6.49	7.41	6.49	7.2	6.51	5.68	6.98	7.29	6.81	7.39	7.05	6.78	7.34	7.38	6.79	7.38	6.98	7.42	6.87	7.12	6.96	6.52	6.89	6.98	6.63	6.27
ENSG00000156564	protein_coding	LRFN2	-11.53	0	0	11	Papillary_1K (1)	D	0	3.95	4.37	3.23	4.32	2.67	4.87	5.03	4.08	4.67	4.33	2.69	4.42	3.77	4.16	4.65	0	0	4.52	3.93	3.89	5.45	5.51	5.22	5.26	4.87	3.62	2.81	4.33	2.83	5.07	4.89	4.91	4.4	3.79	0	0	3.03	3.03	0	0
ENSG00000112164	protein_coding	GLP1R	-11.55	0	0	11	Papillary_1K (1)	D	3.43	4.28	4.78	5.43	3.68	4.11	3.62	5.89	2.65	5.64	5.47	5.29	5.08	4.73	5.34	4.99	6.15	5.62	6.4	5.49	5.75	5.85	4.56	5.48	6.26	5.45	5.99	6.43	5.71	5.64	5.94	6.19	6.27	5.78	5.32	6.12	5.19	4.93	5.22	5.26	5.69
ENSG00000155511	protein_coding	GRIA1	-11.56	0	0	11	Papillary_1K (1)	D	4.44	4.91	3.44	5.28	4.94	4.1	4.87	4.78	4.08	5.14	4.18	4.95	5.34	5.25	5.83	4.96	5.08	6.03	5.3	5.61	4.22	4.67	6.6	5.22	4	4.87	5.85	6.25	5.81	5.23	6.02	6.31	5.88	6.17	5.88	5.65	6.01	5.68	3.94	5.17	4.42
ENSG00000241644	protein_coding	INMT	-11.57	0	0	11	Papillary_1K (1)	D	5.86	6.31	6.54	5.91	6.35	6.64	8.36	6.71	7.51	6.79	7.2	6.16	5.88	7	7.33	7.18	6.75	5.29	6.99	6.92	6.44	7.17	6.94	6.59	7.06	7.18	6.77	6.81	5.9	6.82	7.69	6.99	7.09	8.05	8.12	7.2	7.39	6.92	6.57	6.54	5.16
ENSG00000112319	protein_coding	EYA4	-11.59	0	0	11	Papillary_1K (1)	D	4.49	5.47	5.09	4.71	5.03	4.1	5.15	5.44	4.79	5.64	6.19	5.65	5.25	5.03	5.28	5.22	5.55	5.43	5.92	5.84	5.76	4.98	5.92	5.69	5.93	5.45	4.56	5.43	5.05	5.64	6.42	5.48	4.27	5.77	4.74	4.29	4.59	5.87	6.03	6.03	6
ENSG00000165194	protein_coding	PCDH19	-11.72	0	0	11	Papillary_1K (1)	D	5.12	5.35	4.37	5.28	4.97	6.15	4.16	5.75	5.44	5.77	5.87	6.17	5.52	6.49	6.09	6.31	6.12	5.93	5.81	5.86	5.69	5.64	6.09	6.2	6.62	6.42	5.98	6.19	5.7	6.21	5.54	6.55	5.38	6.22	4.34	5.25	4.9	6.04	3.94	5.17	4.92
ENSG00000243978	protein_coding	RTL9	-11.76	0	0	11	Papillary_1K (1)	D	3.73	4.26	3.82	4.46	5.42	5.27	5.34	4.47	5.03	4.92	4.64	4.82	5.07	4.72	4.55	5.44	5.77	5.62	5.49	5.1	3.35	4.67	4.94	5.22	5.93	5.18	5.12	3.7	4.33	5.23	5.9	5.86	4.91	6.08	6.03	4.69	4.59	5.21	5.2	0	4.71
ENSG00000125851	protein_coding	PCSK2	-11.78	0	0	11	Papillary_1K (1)	D	4.28	3.95	3.82	4.15	3.11	5.46	5.34	5.44	5.44	5.14	4.65	5.07	4.12	4.75	5.14	3.71	4.02	5.43	5.66	5.98	4.28	5.25	5.31	5.88	5.52	6.3	5.54	4.97	5.51	5.81	5.33	5.46	4.91	5.12	4.34	6.12	5.58	5.48	3.94	2.77	4.15
ENSG00000109832	protein_coding	DDX25	-11.84	0	0	11	Papillary_1K (1)	D	5.5	5.6	5.31	4.46	6.08	6	5.52	4.88	5.12	5.71	5.22	6.17	5.69	6.01	6.49	5.71	5.06	5.45	6.17	5.78	5.64	6.35	6.34	5.37	6.37	6.47	6.39	6.56	5.92	6.77	6.6	6.02	6.05	6.22	6.11	6.68	6.26	5.7	6.61	5.72	4.79
ENSG00000235711	protein_coding	ANKRD34C	-11.87	0	0	11	Papillary_1K (1)	D	2.02	4.26	4.58	4.15	3.63	4.49	5.69	2.65	4.78	4.36	3.94	5.29	3.73	0	4.86	3.71	4.02	0	4.13	5.1	3.35	4.98	3.08	5.69	5.26	5.85	5.85	5.78	6.02	4.66	4.36	3.93	6.02	5.1	5.3	4.29	2.76	4.5	0	0	4.46
ENSG00000075429	protein_coding	CACNG5	-11.92	0	0	11	Papillary_1K (1)	D	6.04	6.05	5.65	6.14	6.12	6.19	5.48	4.86	6.29	6.15	5.63	6.85	6.31	6.95	6.65	7.3	6.02	6.56	6.18	6.84	5.63	6.43	6.14	5.48	6.39	6.33	6.91	7.18	6.73	7.15	7.28	6.28	6.51	6.86	7.28	6.95	6.63	6.46	6.9	5.7	4.83
ENSG00000231824	protein_coding	AKAIN1	-12	0	0	11	Papillary_1K (1)	D	2.84	4.51	2.1	2.38	2.26	2.67	2.73	3.53	2.65	3.43	2.53	3.57	3.73	3.77	4.16	2.82	0	3.7	2.7	3.39	0	4.27	3.99	3.04	3.08	3.01	4.17	4.25	4.73	4.27	2.91	0	4.2	3.84	2.89	3.74	4.2	3.94	0	3.66	3.23
ENSG00000110436	protein_coding	SLC1A2	-12.03	0	0	11	Papillary_1K (1)	D	6.2	6.03	5.74	5.61	6.35	6.62	6.47	6.69	6.81	6.63	6.87	6.59	5.83	6.36	6.33	6.5	7.1	7.19	6.93	7.29	5.89	7.27	7.35	7.15	6.61	6.86	7	7	6.78	7.15	6.7	7.3	7.33	6.91	6.76	7.08	6.97	7.24	6.88	6.52	6.38
ENSG00000182732	protein_coding	RGS6	-12.03	0	0	11	Papillary_1K (1)	D	4.28	4.26	4.58	5.28	4.32	5.06	3.62	5.03	4.78	4.67	3.94	4.82	5.07	4.32	4.86	4.65	4.98	4.95	5.3	3.93	5.05	4.67	4.94	6.05	6.1	5.85	5.12	5.43	4.73	5.8	4.36	5.86	5.38	5.1	4.74	5	5.16	4.5	5.2	4.21	4.46
ENSG00000066382	protein_coding	MPPED2	-12.07	0	0	11	Papillary_1K (1)	D	5.04	6.17	5.37	4.57	5.03	5.67	6.63	6.4	5.68	5.67	5.77	6.31	5.18	4.8	5.55	6.09	6.46	5.73	5.45	5.86	6.13	6.02	5.78	5.76	6.13	6.49	6.36	6.43	5.54	6.1	6.04	5.59	6.3	6.05	6.61	5.72	5.24	5.93	5.68	5.3	5.6
ENSG00000145362	protein_coding	ANK2	-12.12	0	0	11	Papillary_1K (1)	D	9.28	8.34	8.98	8.96	7.06	7.79	8.08	8.54	8.2	8.09	8.54	8.54	8.89	7.69	8.23	7.91	7.97	8.02	8.49	8.44	7.71	7.85	8.47	8.27	8.14	8.51	7.68	8.28	8.07	8.52	8.14	8.18	8.17	8.08	7.83	8.02	8.15	7.72	8.28	8.35	8.26
ENSG00000234438	protein_coding	KBTBD13	-12.13	0	0	11	Papillary_1K (1)	D	2.84	3.04	2.92	0	3.11	4.1	2.73	2.65	4.47	2.56	3.94	5.07	3.2	3.77	3.61	2.82	4.58	2.81	4.13	3.93	4.28	2.83	4.94	3.95	0	4.87	4.56	4.95	2.89	2.83	4.36	3.03	3.66	4.79	5.3	4.29	2.76	4.5	3.94	0	0
ENSG00000291544	protein_coding	APOB	-12.14	0	0	11	Papillary_1K (1)	D	5.21	3.95	5.14	4.63	5.21	5.17	5.67	5.52	5	5.33	4.81	6.85	4.38	5.52	3.91	5.22	6.12	5.52	5.68	5.73	5.48	5.55	5.39	5.79	6.01	5.85	5.85	5.74	5.45	4.98	6.05	5.42	6.33	6.22	5.42	5.57	5.48	5.22	5.86	5.17	5.19
ENSG00000052850	protein_coding	ALX4	-12.14	0	0	11	Papillary_1K (1)	D	4.28	4.72	4.37	2.38	4.57	5.63	5.69	5.03	4.47	2.56	2.53	5.29	4.67	5.28	4.86	2.82	4.58	4.25	4.13	5.29	4.59	4.67	5.92	4.91	4.95	5.44	4.56	5.21	5.51	5.64	5.07	5.46	5.16	4.79	5.3	4.29	5.56	4.5	3.94	4.92	4.92
ENSG00000174576	protein_coding	NPAS4	-12.17	0	0	11	Papillary_1K (1)	D	2.84	4.51	3.82	3.23	2.26	0	4.16	2.65	4.78	3.43	3.4	3.57	3.2	3.77	2.72	2.82	4.98	3.7	4.13	3.93	3.35	3.72	4.54	3.04	4.55	4.87	0	4.25	2.89	2.83	2.91	5.46	5.38	5.36	5.05	5	3.65	4.89	3.94	0	0
ENSG00000163288	protein_coding	GABRB1	-12.19	0	0	11	Papillary_1K (1)	D	4.28	3.04	2.1	2.38	3.11	3.56	3.62	3.53	4.08	0	3.4	4.12	2.35	2.87	2.72	2.82	4.02	0	3.59	3.39	3.89	3.72	4.54	3.95	4	3.01	4.56	0	5.04	3.72	4.36	4.89	4.2	3.84	2.89	3.74	3.65	3.94	4.49	3.66	3.76
ENSG00000151079	protein_coding	KCNA6	-12.29	0	0	11	Papillary_1K (1)	D	3.73	3.95	4.37	4.15	4.02	4.8	4.16	5.03	3.53	4.36	4.89	5.48	3.73	3.77	4.55	5.44	4.02	4.64	4.83	4.63	2.49	2.83	3.08	3.95	5.26	5.44	4.17	5.43	5.67	3.72	5.54	5.2	6.02	4.4	5.05	4.69	4.2	5.46	4.89	4.21	4.15
ENSG00000278563	protein_coding	MGAM2	-12.3	0	0	11	Papillary_1K (1)	D	5.03	4.7	4.58	4.76	5.53	2.67	5.09	4.57	4.06	3.68	5.17	5.8	4.39	4.85	6.18	4.59	5.73	5.55	5.91	3.33	4.2	4.58	4.51	5.88	6.43	5.98	6.2	5.36	5.59	5.83	5.3	6.5	6.31	5.78	5.65	6.27	5.57	4.83	5.28	2.76	3.62
ENSG00000105877	protein_coding	DNAH11	-12.53	0	0	11	Papillary_1K (1)	D	4.68	5.3	5.42	5.87	5.9	6.28	6.76	6.71	7	7.08	5.87	6.71	5.91	7.02	6.67	5.94	6.93	6.69	6.16	6.51	6.31	6.79	6.72	6.96	6.6	7.04	5.55	6.19	6.09	6.77	5.87	5.53	6.91	6.98	6.88	6.68	6.15	7.1	6.44	6.95	5.9
ENSG00000114757	protein_coding	PEX5L	-12.56	0	0	11	Papillary_1K (1)	D	5.2	5.56	5.42	5.92	6.07	5.8	6.47	5.08	6.74	4.87	5.52	6.16	6.18	6.7	6.01	6.52	6.66	6.31	5.51	6.09	5.95	6.48	7.03	6.17	6.46	6.72	6.31	6.51	6.3	6.54	5.56	6.66	6.93	6.13	6.24	6.23	6.03	6.16	6.07	5.61	5.4
ENSG00000143171	protein_coding	RXRG	-12.61	0	0	11	Papillary_1K (1)	D	3.73	3.04	2.1	4.46	2.26	3.56	0	3.53	0	3.97	3.94	2.69	4.12	5.03	0	4.26	4.58	3.7	3.59	3.93	3.89	4.67	3.08	4.51	4	3.92	3.62	0	0	2.83	4.36	3.93	3.66	4.4	0	4.29	2.76	3.03	3.03	4.21	3.23
ENSG00000187244	protein_coding	BCAM	-12.68	0	0	11	Papillary_1K (1)	D	7.58	7.61	8.28	7.85	8.76	8.14	6.76	6.51	6.97	6.71	7.35	6.93	5.74	6.73	6.83	6.11	6.63	7.29	7.02	7.23	8.1	6.17	6.64	7.09	8	7.65	7.2	6.89	6.33	6.5	7.43	6.78	7.59	8.06	7.65	7.03	6.94	7.25	7.24	7.19	6.11
ENSG00000139915	protein_coding	MDGA2	-12.74	0	0	11	Papillary_1K (1)	D	2.89	4.55	4.81	5.11	5.14	4.8	4.87	5.03	4.47	4.67	3.4	4.82	5.07	5.04	3.61	4.96	4.58	3.7	4.52	5.3	4.34	5.66	4.96	3.95	4.98	6.19	5.34	5.85	5.84	5	6.05	5.46	3.66	4.44	5.3	5.01	5.46	5.21	3.94	2.77	3.76
ENSG00000081248	protein_coding	CACNA1S	-12.78	0	0	11	Papillary_1K (1)	D	3.73	3.57	3.82	2.38	4.02	3.56	4.56	5.44	3.53	4.36	5.75	6.17	3.2	5.03	5.33	4.96	5.55	3.7	5.66	5.1	5.56	3.72	5.26	6.05	5.52	4.47	4.17	4.95	2.89	5.8	2.91	4.49	5.74	4.4	4.34	5	5.88	5.21	3.03	2.77	0
ENSG00000136872	protein_coding	ALDOB	-12.79	0	0	11	Papillary_1K (1)	D	12.08	12.56	12.94	13.12	10.74	10.54	6.64	8.82	10.77	10.48	11.21	11.74	12.19	9.5	10.77	10.33	7.11	6.99	9.02	8.32	9.18	9.24	7.99	10.46	10.01	10.69	9.93	10	9.9	10.38	9.88	9.15	9.02	8.07	7.55	7.97	5.73	7.44	4.49	4.61	4.71
ENSG00000187773	protein_coding	DIPK1C	-12.82	0	0	11	Papillary_1K (1)	D	3.73	3.04	0	4.15	4.57	4.49	4.16	4.08	0	2.56	4.33	4.12	3.73	4.72	4.86	3.71	4.58	4.25	2.7	3.93	4.59	4.67	4.54	4.51	4.55	3.92	4.56	4.95	4.33	4.98	5.07	4.89	2.77	3.84	5.71	4.69	4.2	3.94	0	4.61	4.92
ENSG00000102385	protein_coding	DRP2	-12.85	0	0	11	Papillary_1K (1)	D	4.28	4.91	4.37	4.92	5.42	5.27	5.12	5.44	5.44	5.64	3.94	5.07	5.39	5.03	5.97	4.26	5.55	5.21	5.49	6.35	5.05	4.98	4.94	4.51	4.55	5.18	5.34	5.93	5.3	5.23	6.18	5.86	6.02	4.79	5.05	5.25	4.59	5.46	4.89	4.92	4.15
ENSG00000167549	protein_coding	CORO6	-12.87	0	0	11	Papillary_1K (1)	D	4.03	4.51	2.92	4.15	4.02	4.1	3.62	5.44	4.08	5.14	3.94	5.29	4.12	5.5	4.16	5.62	4.02	4.25	5.49	5.29	4.28	4.27	3.99	5.48	4.55	4.87	4.56	4.25	5.3	5.64	4.36	4.49	4.91	5.1	4.74	4.69	5.16	5.21	5.46	3.66	5.11
ENSG00000146276	protein_coding	GABRR1	-12.9	0	0	11	Papillary_1K (1)	D	4.03	3.57	2.92	4.15	4.32	4.1	4.56	4.47	4.08	3.97	4.64	0	4.12	4.32	2.72	3.71	0	3.7	4.52	4.63	2.49	4.67	3.08	3.04	3.08	5.18	4.17	4.64	5.3	4.27	4.36	4.49	4.2	2.94	4.74	2.85	3.65	5.21	3.03	2.77	4.15
ENSG00000198822	protein_coding	GRM3	-12.91	0	0	11	Papillary_1K (1)	D	3.35	3.95	4.62	3.76	3.11	4.49	4.87	4.78	4.08	5.25	4.33	4.12	4.12	4.32	5.33	4.19	5.2	4.78	4.13	4.88	4.28	4.67	3.08	4.91	3.08	4.47	5.53	4.25	4.73	4.27	5.07	5.46	3.66	4.4	3.79	4.07	3.65	5.21	3.94	4.94	3.23
ENSG00000204361	protein_coding	NXPE2	-12.97	0	0	11	Papillary_1K (1)	D	2.02	0	2.1	2.38	4.02	2.67	0	2.65	4.08	2.56	3.4	2.69	3.73	2.87	4.16	0	4.58	2.81	4.52	3.39	2.49	3.72	3.08	3.95	3.08	4.47	2.73	3.7	3.78	4.66	2.91	0	3.66	2.94	4.34	4.29	4.59	4.5	3.94	4.61	4.15
ENSG00000152932	protein_coding	RAB3C	-13	0	0	11	Papillary_1K (1)	D	4.84	5.5	5.09	5.11	5.78	5.78	4.59	5.45	5.9	5.51	5.63	6.06	5.99	5.04	5.38	6.22	6.54	6	5.31	5.54	5.93	6.44	6.09	6.46	6.73	4.53	5.38	6.42	5.31	6.53	6.72	6.58	6.46	6.56	5.73	6.14	5.73	4.94	5.68	5.92	5.86
ENSG00000116147	protein_coding	TNR	-13.01	0	0	11	Papillary_1K (1)	D	5.14	5.58	4.28	4.36	5.87	6.21	6.42	6.07	6.66	5.81	6.19	3.58	5.43	6.4	5.74	5.66	5.77	5.37	6.17	6.76	5.06	5.97	5.93	5.71	5.15	6.74	4.6	5.63	6.1	5.64	5.73	7.02	7.04	6.24	5.61	6.77	6.18	6.39	6.19	6.23	5.98
ENSG00000275340	transcribed_unprocessed_pseudogene	FGD5P1	-13.02	0	0	11	Papillary_1K (1)	D	2.02	3.57	3.82	0	3.45	2.67	4.16	3.53	4.78	3.43	4.64	3.57	3.73	3.77	3.61	4.26	4.98	4.64	4.52	2.52	3.89	3.72	0	4.91	4.55	4.87	4.33	5.21	2.89	4.98	4.76	3.03	4.91	3.84	5.05	4.29	4.59	4.5	0	2.77	3.76
ENSG00000156486	protein_coding	KCNS2	-13.03	0	0	11	Papillary_1K (1)	D	4.68	3.04	2.1	2.38	4.79	5.27	0	4.08	4.08	4.92	2.53	3.57	3.2	3.77	5.33	2.82	4.98	4.95	4.52	5.1	5.41	4.27	5.26	4.51	4	3.01	3.62	3.7	4.33	3.72	3.81	6.03	5.16	4.4	3.79	5.83	3.65	5.21	3.94	2.77	0
ENSG00000042781	protein_coding	USH2A	-13.15	0	0	11	Papillary_1K (1)	D	5.24	4.26	5.55	4.92	4.79	3.56	4.16	5.89	4.78	4.36	5.98	5.79	5.96	5.5	6.67	6.42	5.96	5.93	6.29	6.27	4.28	6.09	6.5	6.05	6.24	6.83	6.1	6.6	5.87	5.64	5.73	5.2	6.46	5.36	6.51	6.6	5.88	6.32	6.18	6.15	5.11
ENSG00000182348	protein_coding	ZNF804B	-13.27	0	0	11	Papillary_1K (1)	D	4.28	2.21	3.44	0	4.32	2.67	5.69	4.08	4.47	3.43	4.33	2.69	3.73	4.32	2.72	3.71	4.02	5.62	3.59	5.1	4.28	4.98	5.51	3.04	5.26	3.01	3.62	4.25	3.78	2.83	3.81	3.03	3.66	5.93	4.74	5	5.88	4.89	0	2.77	3.76
ENSG00000275051	protein_coding	PIWIL1	-13.36	0	0	11	Papillary_1K (1)	D	4.1	3.76	3.44	3.52	4.76	4.49	3.69	4.24	4.47	4.36	4.87	5.05	2.35	4.33	4.2	4.3	5.89	4.24	5.02	3.2	1.72	3.72	3.06	5.83	5.71	3.01	4.56	3.32	4.17	5.91	4.4	2.19	4.3	4.45	3.62	6.09	4.84	5.57	3.02	4.65	3.09
ENSG00000185038	protein_coding	MROH2A	-13.36	0	0	11	Papillary_1K (1)	D	4.68	4.91	4.58	4.71	4.32	4.49	5.53	3.53	5.25	5.32	5.11	4.82	3.73	5.03	3.61	5.62	4.58	2.81	5.09	5.1	5.24	5.23	3.99	6.34	5.74	5.85	4.87	4.64	3.78	5.64	5.07	4.89	5.16	5.58	4.34	5.47	3.65	5.46	3.94	2.77	4.71
ENSG00000205221	protein_coding	VIT	-13.38	0	0	11	Papillary_1K (1)	D	3.35	4.26	3.82	3.23	4.02	3.56	0	0	3.53	4.92	3.94	4.51	2.35	5.28	2.72	2.82	3.11	5.62	2.7	3.39	4.28	0	3.99	4.91	3.08	4.47	5.12	3.7	3.78	3.72	3.81	3.93	2.77	5.1	3.79	5	0	0	3.94	4.61	2.38
ENSG00000188488	protein_coding	SERPINA5	-13.43	0	0	11	Papillary_1K (1)	D	7.71	7.86	7.28	7.87	6.47	7.25	5.53	5.25	6.23	6.05	5.61	6.46	6.58	4.33	6.21	5.44	4.99	4.75	5.31	5.74	6.13	5.96	5.96	5.89	6.28	6.12	5.7	6.19	6.4	5.9	5.98	6.31	7.07	4.79	5.75	5.26	5.88	6.32	5.55	5.17	5.9
ENSG00000156475	protein_coding	PPP2R2B	-13.46	0	0	11	Papillary_1K (1)	D	5.83	4.72	5.22	5.9	5.42	6.04	5.18	6.33	6.51	5.9	6.19	5.8	5.96	6.68	6.41	6.08	6.85	6.19	6.07	4.65	6.13	6.63	6.89	6.92	6.73	6.84	6.42	5.97	6.92	6.79	5.54	6.69	5.91	6.36	6.16	6.24	6.72	6.32	5.2	5.74	5.28
ENSG00000129657	protein_coding	SEC14L1	-13.62	0	0	11	Papillary_1K (1)	D	12.53	12.42	11.21	12.28	12.98	12.98	13.44	12.78	14.25	12.64	12.37	12.91	13.7	12.21	13.04	13.45	13.62	13.83	12.53	13.15	12.67	12.45	12.15	11.76	13.69	13.02	13.13	13.48	13.83	10.8	13.29	13.89	13.6	13.81	14.16	13.89	13.85	14.02	13.77	13.62	14.79
ENSG00000269405	protein_coding	NXF2	-13.67	0	0	11	Papillary_1K (1)	D	1.55	0	2.56	3.09	2.88	0	2.45	0	2.9	1.26	2.95	2.05	3.49	0.98	2.11	2.01	4.02	3.4	3.21	2.94	3.79	4.81	4.44	0	2.71	0	3.14	3.52	3.08	2.61	2.2	2.19	0.19	3.18	3.32	0	3.12	0	3.87	2.62	2.63
ENSG00000101638	protein_coding	ST8SIA5	-13.84	0	0	11	Papillary_1K (1)	D	5.05	5.16	5.8	6.23	5.64	6.21	6.71	6.25	6.2	6.28	7.14	6.81	5.98	7.1	6.61	6.05	6.62	5.98	7.12	6.98	6.27	6.99	7.23	7.65	6.74	7.04	6.32	6.31	6.21	7.23	7.2	6.63	6.84	6.16	6.63	6.21	6.07	7.02	5.77	5.21	5.91
ENSG00000152092	protein_coding	ASTN1	-14.19	0	0	11	Papillary_1K (1)	D	4.84	4.51	4.93	5.11	5.54	4.1	4.56	6.01	4.08	5.49	5.87	5.48	4.12	6.01	5.83	5.44	5.55	4.64	5.81	4.88	5.24	5.81	6.09	6.05	6.1	6.3	5.85	5.78	5.04	5.64	5.33	5.46	5.88	4.79	6.6	5.47	6.14	3.94	4.49	2.77	5.27
ENSG00000179915	protein_coding	NRXN1	-14.45	0	0	11	Papillary_1K (1)	D	5.14	5.07	4.12	3.79	5.14	4.11	5.14	5.85	5.03	5.83	6.09	6.17	5.42	6.19	4.55	5.79	5.55	5.96	5.6	5.46	5.69	6.33	5.73	6.84	6.89	6.31	6.87	5.62	6.29	6.28	6.4	6.66	5.76	6.39	5.37	6.46	5.88	5.87	5.2	4.21	0
ENSG00000187950	protein_coding	OVCH1	-14.46	0	0	11	Papillary_1K (1)	D	4.28	3.04	2.92	2.38	3.63	4.49	5.34	4.78	4.48	3.97	3.94	4.51	2.35	0	0	3.71	4.02	4.25	2.7	3.93	5.05	5.45	5.26	3.04	4.95	4.87	2.73	5.21	4.73	4.66	5.73	3.03	3.66	5.1	4.74	4.69	5.6	4.5	4.89	2.77	4.15
ENSG00000250423	protein_coding	KIAA1210	-14.6	0	0	11	Papillary_1K (1)	D	5.46	5.6	4.99	3.27	5.43	5.41	5.8	6.32	5.45	3.87	6.1	4.81	4.52	5.35	5.16	5.98	6.7	4.76	5.7	5.8	5.63	6.54	6.18	5.5	4.97	5.89	5.74	6.13	5.96	5.79	5.55	5.7	6.66	4.82	5.61	4.33	6.01	5.25	4.65	5.59	4.73
ENSG00000205038	protein_coding	PKHD1L1	-14.67	0	0	11	Papillary_1K (1)	D	6.36	5.79	6.25	5.58	5.45	6.88	6.23	5.63	5.63	6.95	7.19	6.55	6.72	6.9	7.22	6.87	6.82	7.04	6.57	7.06	6.5	6.81	7.44	7.37	7.05	7.32	6.65	7.18	7.29	6.99	6.83	5.89	6.52	6.11	5.75	7.32	6.03	6.52	6.85	6.05	6.04
ENSG00000281879	protein_coding	ABO	-14.77	0	0	11	Papillary_1K (1)	D	8.39	9.15	7.22	6.71	7.88	8.34	6.19	6.78	8.91	8.78	8.94	8.56	7.35	7.01	9.8	7.39	8.39	8.09	8.92	9.87	8.69	6.93	7.99	7.08	9.04	8.39	8.95	8.73	9.36	7.36	7.36	8.2	8.21	8.91	9.02	9.54	9.9	10.06	9.36	8.27	10.07
ENSG00000112541	protein_coding	PDE10A	-14.83	0	0	11	Papillary_1K (1)	D	6.93	6.63	7.32	6.91	6.9	7.12	7.68	6.52	7.05	7.58	7.73	7.98	7.72	7.08	6.93	7.44	7.09	7.38	7.47	6.58	7.64	7.25	7.91	7.84	7.67	7.16	7.1	7.59	7.68	7.41	7.75	7.7	6.97	7.08	7.1	7.39	6.8	7.32	6.76	7.46	6.02
ENSG00000269437	protein_coding	NXF2B	-14.86	0	0	11	Papillary_1K (1)	D	2.58	2.21	2.56	3.09	2.88	3.56	2.45	0	2.99	1.26	3.11	3.83	3.94	1.59	2.11	2.01	4.02	3.4	3.21	3.74	3.98	0	4.64	0	3.81	0.91	3.14	3.52	3.89	2.61	2.2	2.19	2.21	3.18	3.5	0	3.12	0	3.87	2.62	2.63
ENSG00000101204	protein_coding	CHRNA4	-14.88	0	0	11	Papillary_1K (1)	D	4.84	4.79	4.77	4.71	4.79	5.63	5.53	5.6	4.47	4.36	5.98	5.29	3.73	4.72	5.83	5.22	5.29	5.43	5.3	4.63	5.24	5.81	5.92	5.69	6.5	5.85	5.12	4.95	5.51	5.45	5.33	6.03	5.74	5.58	3.79	5	5.73	5.87	0	0	0
ENSG00000196616	protein_coding	ADH1B	-14.97	0	0	11	Papillary_1K (1)	D	6.61	6.32	5.99	5.79	7.14	6.99	8.65	7.7	7.8	7.39	6.6	6.53	6.9	6.7	6.85	5.95	7.53	7.7	7.33	6.87	6.87	6.69	7.51	6.34	4.79	6.64	6.83	5.81	6.01	7.02	6.83	5.86	5.86	6.21	7.67	5.93	5.89	6.67	6.84	8.89	6.98
ENSG00000164451	protein_coding	CALHM4	-15.01	0	0	11	Papillary_1K (1)	D	4.03	4.26	4.12	2.38	4.32	5.27	2.73	4.47	5.03	4.67	4.64	5.29	4.12	4.72	4.16	4.65	5.55	5.21	4.83	5.29	4.28	4.67	4.94	5.22	5.26	5.66	4.87	4.64	4.33	3.72	4.76	3.03	4.91	5.1	4.34	5	2.76	4.5	3.94	3.66	4.46
ENSG00000124343	protein_coding	XG	-15.07	0	0	11	Papillary_1K (1)	D	2.02	3.04	3.44	3.23	3.63	4.1	3.62	4.47	4.08	3.43	3.4	4.12	4.12	4.32	3.61	3.71	4.58	4.25	3.59	3.39	4.28	3.72	3.08	4.51	5.26	3.92	4.17	4.25	5.3	4.27	4.76	4.49	4.6	4.79	5.05	4.69	5.17	4.89	0	0	4.15
ENSG00000187323	protein_coding	DCC	-15.23	0	0	11	Papillary_1K (1)	D	5.65	4.33	5.33	5.28	4.02	5.99	6.32	5.44	6.33	5.49	6.09	5.11	5.07	6.01	5.97	4.96	6.75	5.78	6.15	5.47	6.03	6.43	6.72	6.2	6.24	6.85	5.85	6.18	5.04	6.62	6.63	5.42	6.26	6.46	6.16	6.55	5.88	6.19	4.49	4.21	4.46
ENSG00000183230	protein_coding	CTNNA3	-15.35	0	0	11	Papillary_1K (1)	D	5.56	5.98	5.37	4.92	5.99	6.25	5.57	7.07	5.9	6.14	5.98	6.06	5.97	6.77	6.62	6.1	6.53	6.76	6.29	6.67	6.32	6.28	6.72	7.12	6.87	6.31	6.81	5.62	6.51	6.88	6.63	6.81	6.91	6.43	6.91	6.98	6.5	6.77	5.34	5.47	6.09
ENSG00000180287	protein_coding	PLD5	-15.56	0	0	11	Papillary_1K (1)	D	5.61	4.94	5.08	5.63	5.14	5.27	5.69	5.75	5.89	6.01	5.78	4.55	5.42	5.28	5.33	6.04	6.27	5.43	5.94	5.29	5.25	5.45	6.11	5.48	6.1	5.44	6.1	6.01	5.91	6	6.18	5.93	5.38	3.88	5.52	5.98	4.68	5.9	3.94	4.21	4.71
ENSG00000158955	protein_coding	WNT9B	7	0	0	NaN	Chromophobe_top1k	E	2.51	3.39	1.45	4.04	2.87	4.85	4.8	2.87	3.58	0	4.55	2.05	3.2	2.21	0	3.83	4.51	0	2.19	3.18	2.84	2.33	3.08	3.41	2.48	0	3.1	2	2.62	3.47	4.86	3.03	2.17	3.97	3.26	4.37	2.87	0	4.37	2.33	4.33
ENSG00000189127	protein_coding	ANKRD34B	-14.02	0	0	9	ClearCell_top1k	E	4.91	4.28	4.94	5.95	3.85	5.51	6.05	4.97	5.97	5.63	5.38	5.35	4.74	6.29	4.38	5.7	4.2	4.79	4.93	5.17	5.06	5.36	5.35	5.88	6.13	5.52	5.96	5.68	5.38	6.04	6.09	4.02	5.71	5.39	5.01	5.31	4.92	4.19	6.25	5.83	3.32
ENSG00000139618	protein_coding	BRCA2	-13.95	0	0	9	ClearCell_top1k	E	5.48	5.81	6.18	6.43	6.11	6.69	6.05	6.59	6.94	5.91	6.94	6.39	5.61	6.59	6.8	6.08	6.12	6.58	6.77	6.03	6.18	6.52	6.76	6.88	6.74	6.64	6.55	6.45	6.96	7	7.43	7.22	6.16	6.59	6.07	6.76	6.8	6.34	6.66	6.17	5.34
ENSG00000249853	protein_coding	HS3ST5	-13.94	0	0	9	ClearCell_top1k	E	2.02	4.26	3.82	3.76	5.05	5.91	4.87	3.53	4.47	3.97	3.4	4.51	4.12	4.32	3.81	4.65	4.58	3.7	4.52	4.32	2.49	5.23	5.03	5.48	5.52	4.47	4.17	5.24	4.73	4.89	2.91	4.49	5.38	5.13	4.74	6.01	5.15	3.94	4.49	4.21	4.46
ENSG00000109832	protein_coding	DDX25	-13.93	0	0	9	ClearCell_top1k	E	5.5	5.6	5.31	4.46	6.08	6	5.52	4.88	5.12	5.71	5.22	6.17	5.69	6.01	6.49	5.71	5.06	5.45	6.17	5.78	5.64	6.35	6.34	5.37	6.37	6.47	6.39	6.56	5.92	6.77	6.6	6.02	6.05	6.22	6.11	6.68	6.26	5.7	6.61	5.72	4.79
ENSG00000112992	protein_coding	NNT	-13.92	0	0	9	ClearCell_top1k	E	8.24	8.09	8.12	8.18	7.77	8.23	7.55	7.63	8.09	8.12	7.86	8.17	8.39	8.63	8.02	8.36	7.92	8.88	8.39	8.54	8.32	8.13	7.79	7.75	8.38	8.57	7.9	8.2	8.32	7.82	8.25	8.52	7.76	8.12	8.09	8.74	8.27	9.15	8.83	8.6	8.76
ENSG00000185736	protein_coding	ADARB2	-13.91	0	0	9	ClearCell_top1k	E	5.24	4.93	4.95	5.11	5.15	6.09	5.35	6.02	5.77	4.71	5.94	6.29	4.89	6.18	5.15	5.94	6.65	4.64	5.82	6.44	5.41	5.86	6.93	6.61	7.01	6.83	5.7	4.67	6.28	5.45	6.96	5.2	6.06	6.22	5.74	6.55	6.51	6.32	4.97	3.72	5.32
ENSG00000135063	protein_coding	ENTREP1	-13.87	0	0	9	ClearCell_top1k	E	4.68	4.91	5.33	4.46	4.57	6.03	5.69	5.75	4.78	4.67	5.75	5.29	5.86	5.69	5.83	5.22	5.96	5.62	6.38	5.86	5.56	6.21	5.92	6.2	5.52	6.16	5.98	5.43	6.15	6.43	6.42	5.46	5.74	5.36	4.74	5.83	6.63	5.87	5.67	5.74	4.15
ENSG00000154639	protein_coding	CXADR	-13.74	0	0	9	ClearCell_top1k	E	6.74	5.34	5.72	6.15	6.67	7.14	7.13	7.51	5.57	7.13	7.59	6.56	6.81	6.91	5.88	6.53	6.89	6.32	7.09	6.58	7.08	6.16	7.28	5.68	6.02	6.55	6.84	6.35	5.96	6.37	7.11	6.97	6.3	6.52	6.3	6.14	5.66	7.18	6.78	7.14	6.85
ENSG00000266265	protein_coding	KLF14	-13.69	0	0	9	ClearCell_top1k	E	2.02	3.57	4.12	3.23	3.63	3.56	4.56	3.53	2.65	2.56	3.4	0	0	0	2.72	4.26	4.58	3.7	4.52	0	2.49	4.27	4.94	3.04	0	0	4.56	5.21	2.89	0	2.91	3.93	4.2	2.94	0	2.85	4.2	3.03	3.03	2.77	0
ENSG00000139973	protein_coding	SYT16	-13.64	0	0	9	ClearCell_top1k	E	5.73	5.97	5.98	6.12	5.43	7.08	3.62	4.08	6.12	5.33	5.34	5.93	6.22	6.27	6.96	6.46	5.63	6.19	6.87	6.24	6.38	6.95	6.62	6.57	6.24	7.16	6.06	6.42	6.6	6.34	7.17	6.76	6.56	6.34	6.72	6.55	6.87	6.19	6.19	6.57	6.17
ENSG00000265763	protein_coding	ZNF488	-13.64	0	0	9	ClearCell_top1k	E	4.68	4.26	3.82	3.76	4.02	5.06	4.16	5.03	5.25	4.92	3.94	5.72	4.67	4.72	5.69	5.62	4.58	5.21	5.49	5.6	4.84	4.67	5.73	4.23	4.95	5.85	5.53	4.64	3.78	4.98	5.73	5.46	5.16	4.79	5.3	5.25	5.16	5.68	5.46	5.39	4.46
ENSG00000135678	protein_coding	CPM	-13.63	0	0	9	ClearCell_top1k	E	7.87	7.11	7.14	7.8	7.69	6.97	6.87	7.81	7.31	7.64	8.17	8.03	7.84	7.92	7.98	8.04	8.29	7.5	7.3	7.98	6.99	8.02	8.15	7.84	6.97	6.82	7.52	7.25	8.07	7.68	7.28	7.71	6.53	6.99	7.57	7.05	6.84	7.77	6.48	7.71	6.96
ENSG00000106078	protein_coding	COBL	-13.63	0	0	9	ClearCell_top1k	E	5.81	6.27	6.19	6.18	6.27	6.25	6.21	5.75	5.75	6.21	6.09	6.63	6.37	5.28	6.21	6.07	5.77	6.41	5.49	6.51	6.31	5.81	6.5	6.34	6.38	7.22	7.03	5.93	6.78	6.79	6.96	6.31	6.02	6.56	5.88	6.73	5.73	6.32	6.32	5.74	6.41
ENSG00000130270	protein_coding	ATP8B3	-13.55	0	0	9	ClearCell_top1k	E	5.27	4.67	3.17	5.2	4.42	5.43	6.05	4.47	5.03	5.14	5.38	4.66	4.82	6.08	5.82	6.01	4.06	5.96	5.47	5.93	4.76	4.76	6.7	6	6.07	5.69	6.27	6.6	5.35	5.99	5.73	5.48	5.18	5.94	6.32	6.28	6.18	4.52	6.01	4.95	5.1
ENSG00000189108	protein_coding	IL1RAPL2	-13.55	0	0	9	ClearCell_top1k	E	2.84	3.04	2.1	2.38	3.11	2.67	3.62	3.53	2.65	2.56	4.89	3.57	3.2	4.72	3.61	5.22	4.98	3.7	2.7	3.39	3.35	4.67	5.73	5.48	4	3.92	5.12	5.21	4.73	4.27	4.36	4.89	4.6	5.1	2.89	4.69	2.76	4.89	4.49	2.77	3.76
ENSG00000146530	protein_coding	VWDE	-13.5	0	0	9	ClearCell_top1k	E	4.49	4.72	4.58	4.46	4.32	5.63	5.12	4.78	5.89	4.92	3.94	6.05	4.89	5.28	5.52	5.22	5.29	2.81	4.52	3.39	5.56	5.45	5.73	5.88	4.95	6.16	5.12	5.62	5.3	5.64	5.9	5.67	5.57	5.58	4.74	5	5.37	5.46	3.03	5.17	3.76
ENSG00000176381	protein_coding	PRR18	-13.5	0	0	9	ClearCell_top1k	E	2.84	3.57	2.92	4.46	3.11	0	4.16	3.53	3.53	4.36	4.33	4.12	4.12	4.32	3.61	4.65	4.58	3.7	3.59	3.39	2.49	4.67	3.99	3.95	3.08	4.47	4.87	3.7	4.33	3.72	4.36	3.03	2.77	5.1	3.79	2.85	2.76	3.03	4.49	3.66	3.76
ENSG00000144278	protein_coding	GALNT13	-13.47	0	0	9	ClearCell_top1k	E	3.98	5.59	5.14	4.78	4.08	5.31	5.64	6.01	5.46	5.84	5.58	6.17	5.1	5.57	5.03	6.15	6.44	4.99	5.4	5.65	5.65	5.56	6.62	6.05	6.49	6.36	6.43	6.26	6.78	5.83	6.67	6.05	6.28	6.54	4.74	5.94	5.42	6.72	5.89	5.64	5.04
ENSG00000211584	protein_coding	SLC48A1	-13.46	0	0	9	ClearCell_top1k	E	5.4	5.86	6.27	5.79	6.26	6.03	5.87	4.36	4.84	5.34	4	5.44	4.88	4.52	5.55	5.49	5.26	4.54	6.2	4.93	5.56	6.52	5.76	5.72	4.37	5.49	5.87	5.58	4.93	4.29	5.87	6.49	5.83	5.46	5.78	5.09	5.52	5.1	5.54	5.87	4.77
ENSG00000273274	protein_coding	ZBTB8B	-13.4	0	0	9	ClearCell_top1k	E	6.07	6.25	6.2	4.96	6.44	7.23	7.15	6.22	7.16	6.7	6.12	6.69	6.35	7.51	7.43	7.26	7.52	6.78	7.31	6.89	6.53	7.76	8.01	7.09	7.28	7.02	6.99	6.86	7.42	7.3	7.3	7.1	7.71	7.41	7.81	7.33	7.55	7.02	7.27	6.92	6.16
ENSG00000184908	protein_coding	CLCNKB	-13.37	0	0	9	ClearCell_top1k	E	7.73	7.74	8.16	7	7.63	7.8	5.44	6.33	6.24	5.23	5.99	6.56	5.67	5.99	6.15	3.71	4.57	5.25	5.08	5.68	6.59	4.6	3.99	6.21	7.37	6.69	7.36	6.05	6.48	5.12	6.38	6.71	6.53	6.02	6.51	5.79	6.28	6.68	5.33	3.74	4.65
ENSG00000170820	protein_coding	FSHR	-13.3	0	0	9	ClearCell_top1k	E	3.35	3.04	2.92	3.23	2.26	4.1	0	3.53	3.53	4.67	3.94	2.69	3.73	5.28	4.16	4.26	4.58	3.7	4.83	4.88	3.35	3.72	4.94	3.95	3.08	3.92	4.17	4.25	4.33	2.83	2.91	3.93	2.77	2.94	3.79	4.69	4.2	0	4.49	4.92	2.38
ENSG00000291544	protein_coding	APOB	-13.17	0	0	9	ClearCell_top1k	E	5.21	3.95	5.14	4.63	5.21	5.17	5.67	5.52	5	5.33	4.81	6.85	4.38	5.52	3.91	5.22	6.12	5.52	5.68	5.73	5.48	5.55	5.39	5.79	6.01	5.85	5.85	5.74	5.45	4.98	6.05	5.42	6.33	6.22	5.42	5.57	5.48	5.22	5.86	5.17	5.19
ENSG00000115252	protein_coding	PDE1A	-13.12	0	0	9	ClearCell_top1k	E	6.32	5.87	6.37	4.46	6.8	6.67	6.41	6.52	6.92	6.16	7.13	7.73	7.49	7.82	6.55	5.45	7.46	7.31	7.4	7.87	7.7	7.18	7.02	6.09	6.67	6.65	6.07	6.1	6.11	6.96	6.24	6.41	6.56	6.21	6.82	5.91	5.97	5.47	7.26	7.42	7.24
ENSG00000108587	protein_coding	GOSR1	-13.12	0	0	9	ClearCell_top1k	E	9.85	10.25	10.23	9.92	10.33	10.62	10.46	10.36	10.26	10.65	10.53	10.19	10.39	10.78	10.58	10.84	10.62	11.01	10.97	10.89	9.9	10.88	10.84	10.82	10.66	10.87	10.82	10.56	10.85	10.31	10.7	11.08	10.92	10.79	10.77	10.79	11.22	11.24	11.05	10.44	10.62
ENSG00000153292	protein_coding	ADGRF1	-13.04	0	0	9	ClearCell_top1k	E	6.35	6.11	6.26	6.06	6.66	6.84	7.02	6.95	6.2	6.52	6.35	7.04	6.36	6.45	6.61	6.8	6.26	6.32	5.74	6.54	7.17	6.66	7.25	6.79	6.17	6.82	7.16	7.08	6.61	6.1	6.68	6.51	6.25	6.93	6.86	5.26	5.91	6.46	6.82	7.93	6.97
ENSG00000150722	protein_coding	PPP1R1C	-13.04	0	0	9	ClearCell_top1k	E	4.49	3.95	4.77	4.46	3.11	2.67	4.56	4.08	4.94	4.67	5.49	5.49	3.2	4.32	4.86	4.26	5.55	3.72	4.54	3.93	5.41	4.33	4.94	4.91	4.55	3.92	5.44	4.95	6.03	4.66	6	3.94	4.27	5.41	4.76	3.74	4.2	3.03	3.09	4.61	4.46
ENSG00000197410	protein_coding	DCHS2	-13.04	0	0	9	ClearCell_top1k	E	4.68	3.95	4.85	4.93	5.24	5.78	5.84	5.25	5.35	5.49	5.3	5.41	4.67	6.01	4.86	5.94	5.55	5.71	5.94	5.45	5.05	5.74	6.25	5.88	6.44	6.23	6.16	5.43	6.09	5.54	5.9	5.57	4.6	5.24	4.55	5.13	6.01	5.34	5.77	5.17	5.19
ENSG00000284227	protein_coding	DCHS2	-13.04	0	0	9	ClearCell_top1k	E	4.68	3.95	4.85	4.93	5.24	5.78	5.84	5.25	5.35	5.49	5.3	5.41	4.67	6.01	4.86	5.94	5.55	5.71	5.94	5.45	5.05	5.74	6.25	5.88	6.44	6.23	6.16	5.43	6.09	5.54	5.9	5.57	4.6	5.24	4.55	5.13	6.01	5.34	5.77	5.17	5.19
ENSG00000169126	protein_coding	ODAD2	-13.02	0	0	9	ClearCell_top1k	E	4.59	3.57	4.37	4.46	4.02	4.86	5.46	4.78	4.85	4.92	3.94	4.51	3.73	3.77	5.33	4.65	5.86	5.01	5.35	5.47	3.98	4.98	5.3	4.91	5.23	5.44	5.89	3.7	5.25	3.72	5.69	5.1	4.91	6.12	5.52	6.18	4.9	3.94	4.92	5.39	4.94
ENSG00000137364	protein_coding	TPMT	-13.01	0	0	9	ClearCell_top1k	E	8.32	8.13	7.88	8.4	7.59	8.24	7.82	7.9	7.81	7.91	8.27	8.21	8.45	8.9	8.11	9.2	7.15	7.83	8.38	7.68	7.57	8.75	8.78	8.54	8.29	8.43	8.56	8.9	8.22	8.5	7.71	8.71	7.94	7.66	7.4	7.7	7.28	7.45	7.63	8.05	7.77
ENSG00000130294	protein_coding	KIF1A	-13	0	0	9	ClearCell_top1k	E	4.28	2.21	2.94	4.46	3.63	5.27	3.62	5.4	3.62	3.97	4.89	3.57	3.69	5.03	5.14	5.22	4.02	5.62	4.83	5.92	5.93	3.9	5.59	4.51	4.55	5.18	6.24	0	4.34	6.51	0	3.93	3.9	5.1	5.79	5.68	6.63	6.36	6.18	5.98	4.15
ENSG00000145362	protein_coding	ANK2	-12.95	0	0	9	ClearCell_top1k	E	9.28	8.34	8.98	8.96	7.06	7.79	8.08	8.54	8.2	8.09	8.54	8.54	8.89	7.69	8.23	7.91	7.97	8.02	8.49	8.44	7.71	7.85	8.47	8.27	8.14	8.51	7.68	8.28	8.07	8.52	8.14	8.18	8.17	8.08	7.83	8.02	8.15	7.72	8.28	8.35	8.26
ENSG00000001626	protein_coding	CFTR	-12.92	0	0	9	ClearCell_top1k	E	4.25	3.57	2.1	4.46	5.29	4.8	4.87	6.33	5.44	5.9	5.3	5.79	3.73	5.5	5.67	4.96	4.98	4.94	5.3	4.81	4.28	4.98	3.99	5.22	4.92	6.01	4.17	5.43	5.3	5.45	5.9	6.03	4.62	6.46	5.88	6.24	6.35	5.46	4.49	5.17	5.27
ENSG00000141668	protein_coding	CBLN2	-12.89	0	0	9	ClearCell_top1k	E	4.03	3.57	2.1	4.71	3.11	3.56	4.56	5.03	5.25	4.36	5.56	4.82	4.16	4.33	5.11	4.96	3.11	5.62	5.3	5.88	4.34	4.68	4.56	4.51	5.27	3.93	4.56	5.21	5.51	5.95	5.07	5.48	5.74	5.1	4.74	5.25	5.56	5.21	4.91	6.27	5.11
ENSG00000137261	protein_coding	KIAA0319	-12.88	0	0	9	ClearCell_top1k	E	4.28	4.75	4.62	5.28	4.33	5.47	5.12	5.44	5.44	5.33	5.75	5.48	5.07	4.72	5.33	4.26	5.55	5.62	6.07	5.87	4.91	5.23	4.94	5.89	4.95	6.02	4.56	5.78	5.05	4.66	5.54	5.67	5.16	6.1	4.74	5.28	4.2	6.19	6.04	4.96	4.51
ENSG00000161267	protein_coding	BDH1	-12.84	0	0	9	ClearCell_top1k	E	5.48	5.69	4.56	5.09	5.34	6.29	6.16	5.53	4.97	5.92	5.37	6.06	5.16	5.65	5.91	5.9	6.31	5.61	6.7	6.05	5.42	6.25	6.55	6.34	6.41	6.12	6.45	6.26	6.56	5.9	6.92	6.41	6.25	6.36	6.26	5.71	5.61	6.19	5.38	6.37	5.34
ENSG00000162065	protein_coding	TBC1D24	-12.79	0	0	9	ClearCell_top1k	E	6.63	6.8	6.36	6.57	6.9	7.15	7.5	6.88	6.42	7.63	7.14	6.86	6.47	7.77	6.75	6.57	7.01	6	7.43	6.89	7.15	8.04	7.03	7.59	7.12	7.89	7.33	7.24	7.6	6.86	7.74	7.86	7.24	7.18	6.9	7.73	7.29	7.27	7.44	7.5	6.68
ENSG00000108474	protein_coding	PIGL	-12.74	0	0	9	ClearCell_top1k	E	6.24	6.72	6.67	6.78	7.02	7.23	6.7	6.24	5.48	7.19	6.76	6.87	6.91	7.53	7.1	7.46	6.46	7.42	7.44	7.08	6.55	7.9	7.78	7.88	7.86	7.66	7.27	7.26	7.13	7.64	6.89	7.52	7.41	7.31	7.68	7.78	8.23	7.12	8.24	8.27	7.26
ENSG00000127603	protein_coding	MACF1	-12.71	0	0	9	ClearCell_top1k	E	8.58	8.56	8.46	8.61	8.8	8.81	8.58	9.12	8.87	8.88	8.63	8.75	8.12	8.72	8.71	9	9.28	8.41	8.46	8.64	8.64	8.85	9.11	8.77	8.57	8.68	8.87	8.88	8.94	8.67	9.08	9.14	8.76	9.06	9.15	8.82	8.85	8.63	8.31	8.54	8.58
ENSG00000065609	protein_coding	SNAP91	-12.67	0	0	9	ClearCell_top1k	E	2.02	2.21	4.12	3.76	4.32	3.56	3.62	3.53	3.53	4.36	4.64	2.69	3.2	4.32	4.16	0	0	3.7	4.52	5.1	4.28	2.83	3.08	0	3.08	3.92	4.87	4.25	5.04	4.27	3.81	5.67	4.91	5.58	4.74	4.29	4.59	3.94	5.46	4.21	3.23
ENSG00000198626	protein_coding	RYR2	-12.61	0	0	9	ClearCell_top1k	E	5.56	5.59	4.93	5.68	5.86	6.9	5.12	5.44	6.12	6.12	5.61	5.65	6.14	6.58	6.67	6.42	6.65	6.92	5.09	6.43	6.97	6.62	6.91	6.96	6.5	7.29	7.03	5.62	6.86	6.21	6.63	6.66	6.55	7.07	6.6	6.89	6.46	6.86	6.18	6.88	5.27
ENSG00000151012	protein_coding	SLC7A11	-12.48	0	0	9	ClearCell_top1k	E	4.91	5.54	4.81	5.19	5.19	6.05	6.42	5.86	6.15	6.14	6.65	5.86	6.2	6.5	6.44	6.3	6	6.45	5.49	6.59	5.97	6.27	6.97	7.29	7.23	6.36	6.47	6.49	6.41	6.4	6.63	6.5	6.67	6.71	6.82	5.17	6.07	6.28	6.12	6.37	6.09
ENSG00000041515	protein_coding	MYO16	-12.46	0	0	9	ClearCell_top1k	E	4.49	4.51	5.13	4.77	4.05	5.48	4.56	5.03	4.8	5.32	3.4	5.08	4.67	5.03	5.53	5.44	6.27	4.96	4.52	5.86	5.35	5.81	5.51	4.51	5.26	5.66	5.85	3.73	4.35	4.66	5.54	5.68	5.58	5.93	5.71	5.27	4.96	5.68	6.04	5.4	4.72
ENSG00000160801	protein_coding	PTH1R	-12.38	0	0	9	ClearCell_top1k	E	7.27	8.39	7.76	8.2	6.75	7.34	4.99	5.25	5.6	5.65	6.19	5.07	4.89	2.87	6.12	4.66	4.02	4.25	4.83	5.3	5.24	5.65	4.57	6.68	5.74	5.85	6.68	6.19	6.5	5.23	6.53	6.44	6.57	6.58	5.05	5.28	5.39	3.03	3.03	4.21	3.76
ENSG00000073849	protein_coding	ST6GAL1	-12.36	0	0	9	ClearCell_top1k	E	7.52	7.35	7.36	7.19	7.85	7.34	7.8	7.08	7.48	7.29	7.67	7.33	7.7	7.51	7.28	6.66	7.41	8.22	7.66	8.22	8.76	7.52	7.19	6.78	7.22	7.47	7.18	7.53	7.58	7.29	7.15	7.24	6.85	7.63	7.59	6.83	7.46	7.85	7.73	8.82	9.27
ENSG00000132554	protein_coding	RGS22	-12.35	0	0	9	ClearCell_top1k	E	4.49	4.51	2.1	4.15	0	5.06	3.62	4.08	5.03	4.36	3.94	4.51	3.73	4.72	5.83	5.44	4.98	2.81	4.52	4.08	5.06	3.72	5.32	4.51	5.93	4.87	5.12	4.95	5.3	4.28	5.33	4.21	4.2	5.36	4.74	5.28	4.97	5.68	3.94	3.66	4.46
ENSG00000185345	protein_coding	PRKN	-12.34	0	0	9	ClearCell_top1k	E	5.72	5.77	6.38	5.72	5.64	5.81	5.24	5.99	4.77	6.45	5.87	6.22	6.04	6.52	6.05	5.9	5.67	7.02	6.71	6.63	5.76	6.78	6.29	6.55	6.08	5.75	6.74	6	6.27	6.54	6.3	5.42	5.76	5.74	6.78	6.57	6.83	6.35	6.62	6	6.14
ENSG00000197653	protein_coding	DNAH10	-12.33	0	0	9	ClearCell_top1k	E	5.46	4.19	3.3	4.2	4.2	6.15	2.73	3.57	4.35	3.62	5.65	6.05	5.16	5.6	4.06	4.9	3.6	5.48	4.56	0	4.32	5.35	4.8	4.65	5.22	6.55	4.17	5.21	3.13	6.21	4.59	6.66	5.16	4.94	5.56	5.47	5.44	5.21	5.86	3.66	2.38
ENSG00000106853	protein_coding	PTGR1	-12.28	0	0	9	ClearCell_top1k	E	7.18	7.24	6.96	7.14	7.09	7.13	6.4	6.92	6.53	6.32	6.52	5.98	6.5	6.88	6.41	6.69	6.1	6.64	6.35	6.42	6.71	7.08	6.88	6.45	6.74	5.85	6.75	6.16	6.23	7.25	6.58	7.46	6.88	6.64	7.09	6.23	6.44	7.23	6.07	6.59	7.19
ENSG00000205695	processed_pseudogene	ENSG00000205695	-12.26	0	0	9	ClearCell_top1k	E	2.02	3.57	3.44	2.38	2.26	3.56	2.73	0	0	3.43	3.4	4.12	4.12	3.77	4.16	2.82	4.02	3.7	3.59	2.52	2.49	4.27	3.08	3.04	4	4.47	4.56	3.7	2.89	3.72	2.91	3.03	3.66	3.84	2.89	3.74	3.65	0	3.03	0	2.38
ENSG00000112320	protein_coding	SOBP	-12.25	0	0	9	ClearCell_top1k	E	5.93	5.55	5.51	5.67	5.16	6.69	6	6.07	6.22	5.68	5.31	6.04	5.87	6.6	6.48	4.83	6.76	5.43	6.1	6.27	6.33	6.6	6.65	6.62	7	6.16	6.43	6.38	6.68	5.71	7.08	6.66	6.04	6.8	6.8	7.19	6.65	6.09	6.6	6.09	5.98
ENSG00000156966	protein_coding	B3GNT7	-12.22	0	0	9	ClearCell_top1k	E	6.69	6.69	6.5	6.75	6.5	5.86	7.5	6.98	7.25	7.16	6.95	6.92	6.63	7.12	7.45	7.04	7.56	7.07	7.88	7.39	7.31	7.23	7.39	7.62	7.79	7.54	7.54	7.65	7.52	6.93	7.83	7.73	7.67	7.23	7.79	6.95	7.64	7.74	7.42	7.51	7.09
ENSG00000145284	protein_coding	SCD5	-12.22	0	0	9	ClearCell_top1k	E	7.26	6.53	6.37	6.7	6.9	7.31	7.16	7.6	7.37	7.48	7.54	7.54	7.21	7.78	6.67	7.14	7.06	7.14	7.87	7.36	7.98	7.3	7.86	7.59	6.25	7.1	7.43	6.97	6.71	6.67	6.1	6.19	7.14	6.89	6.82	7.03	7.06	7.03	6.85	7.39	7.8
ENSG00000102001	protein_coding	CACNA1F	-12.21	0	0	9	ClearCell_top1k	E	4.99	4.72	4.97	4.16	4.79	5.1	5.53	6.25	6.01	5.32	4.33	5.29	4.12	6.01	4.55	5.62	5.96	5.78	5.94	5.54	5.41	5.64	5.26	5.02	6.62	6.17	6.24	5.62	6.21	5.64	4.65	5.88	3.66	6.23	5.73	5.66	3.66	6.45	5.07	4.92	5.98
ENSG00000162631	protein_coding	NTNG1	-12.21	0	0	9	ClearCell_top1k	E	5.12	3.04	3.44	5.11	4.79	4.8	3.62	3.53	4.78	4.36	3.94	4.82	4.67	5.5	5.33	3.71	4.58	5.21	5.3	4.32	4.59	4.98	5.92	5.69	4.95	5.18	4.87	3.8	5.3	5.8	3.81	3.03	3.66	2.94	5.05	6.11	6.04	4.89	4.89	5.17	4.92
ENSG00000239789	protein_coding	MRPS17	-12.19	0	0	9	ClearCell_top1k	E	5.66	5.73	6.31	6.22	6.25	6.74	7.3	6.69	6.89	6.84	7.07	6.46	5.95	7.36	6.63	7.54	7.21	6.92	7.23	7.1	6.78	7.53	7.72	7.19	7.4	7.18	6.81	7.81	7.51	7.38	6.7	7.38	7.1	7.07	7.14	7.67	7.5	7.73	7.51	6.97	6.35
ENSG00000169607	protein_coding	CKAP2L	-12.17	0	0	9	ClearCell_top1k	E	3.49	5.08	4.68	4.15	3.71	5.3	5.34	0	4.57	4.69	5.04	5.82	4.9	5.86	5.74	4.91	6.33	5.64	6.06	4.63	4.85	5.51	5.73	6.13	5.93	4.88	5.15	5.23	5.78	5.43	5.54	5.46	3.67	6.42	4.76	5.09	6.05	6.06	5.2	5.87	5.19
ENSG00000172995	protein_coding	ARPP21	-12.15	0	0	9	ClearCell_top1k	E	5.24	4.51	2.92	4.46	2.26	4.1	5.12	5.03	5.44	4.67	5.46	5.07	4.12	4.72	4.86	5.62	5.77	5.21	4.13	5.6	4.84	5.64	5.26	5.48	5.93	6.64	3.62	6.19	5.3	5.23	6.05	5.46	4.2	4.4	5.52	5.25	4.59	5.46	4.89	4.92	5.27
ENSG00000128918	protein_coding	ALDH1A2	-12.06	0	0	9	ClearCell_top1k	E	4.84	4.51	4.37	5.91	4.98	5.46	5.53	5.75	5.75	5.9	6.45	6.27	6.3	5.51	5.69	4.26	5.77	5.62	6.19	5.73	4.28	4.98	6.09	5.48	5.52	5.44	5.12	5.43	4.33	5.24	4.76	3.93	5.17	5.1	4.26	5.13	3.65	4.89	6.22	5.9	5.6
ENSG00000183762	protein_coding	KREMEN1	-12.05	0	0	9	ClearCell_top1k	E	6.56	6.54	5.98	6.72	6.52	7.06	6.43	6.07	6.35	6.81	5.69	6.69	5.58	6.8	6.97	7.18	6.55	6.85	5.8	6.43	5.98	7.35	7.16	6.55	6.92	7	6.28	7.3	6.74	6.35	6.68	6.69	6.83	6.76	7.25	6.81	5.96	7.13	5.85	6.43	5.92
ENSG00000133026	protein_coding	MYH10	-12.03	0	0	9	ClearCell_top1k	E	8.37	7.82	7.53	7.86	8.43	8	8.39	8.13	7.91	8.49	8.2	8.3	8.04	8.63	8.28	8.18	8.2	7.67	8.3	8.13	8.12	8.42	8.37	8.62	8.88	8.11	8.36	8.23	8.4	7.84	8.4	8.42	8.14	8.04	8.39	8.52	8.36	8.17	7.94	8.8	8.48
ENSG00000241935	protein_coding	HOGA1	-12.03	0	0	9	ClearCell_top1k	E	5.74	7.24	6.48	6.8	6.71	6.94	3.63	5.18	4.63	3.65	6.74	5.55	5.78	5.48	6.37	6.46	6.56	5.01	4.48	5.22	6.12	5.46	5.2	5.61	5.41	5.54	6.37	5.78	5.35	5.83	2.91	6.93	6.81	5.94	5.21	6.12	5.79	4.39	5.31	4.94	4.9
ENSG00000136485	protein_coding	DCAF7	-12.02	0	0	9	ClearCell_top1k	E	7.21	7.29	7.48	7.15	7.03	7.73	7.02	7.04	7.05	7.37	7.15	7.09	7.12	6.53	7.32	7.51	7.26	7.36	7.21	7.17	6.2	7.68	7.11	7.12	6.91	6.63	6.73	7.36	7.24	6.59	7.08	7.49	7.68	6.68	6.72	7.52	6.71	6.99	7.35	7.24	7.13
ENSG00000223572	protein_coding	CKMT1A	-12.01	0	0	9	ClearCell_top1k	E	4.85	4.72	4.95	3.23	5.16	6.02	6.16	4.78	5.09	5.21	5.3	5.81	4.58	5.96	5.02	4.57	4.98	5.88	6.47	5.91	6.12	5.11	6.47	6.66	6.43	5.45	5.42	6.63	5.99	6.44	5.94	5.95	6.28	6.23	6.1	6.13	5.93	5.72	5.48	5.23	5.59
ENSG00000214842	protein_coding	RAD51AP2	-11.99	0	0	9	ClearCell_top1k	E	0	2.21	0	0	4.02	2.67	0	2.65	0	2.56	0	2.69	3.2	4.32	3.61	3.71	0	0	4.83	3.39	3.35	2.83	0	3.95	3.08	3.01	3.62	4.25	3.78	3.72	2.91	0	3.66	0	4.34	4.29	0	5.21	5.2	0	2.38
ENSG00000104327	protein_coding	CALB1	-11.97	0	0	9	ClearCell_top1k	E	10.88	8.65	8.32	8.97	6.85	7.97	8.32	9.37	10.15	10.39	8.83	10.45	11.33	8.92	7.79	10.03	8.72	6.13	8.9	8.76	10.49	9.8	9.45	8.19	9.47	9.68	9.09	9.02	8.77	7.72	8.92	8.11	6.26	6.35	7.11	7.24	6.48	7.49	6.49	6.49	4.74
ENSG00000143921	protein_coding	ABCG8	-11.94	0	0	9	ClearCell_top1k	E	5.99	4.82	5.81	4.6	6.31	6.25	6	5.19	5.61	5.68	5.75	5.54	5.3	6.03	6.01	6.52	6.7	5.48	6.13	5.92	5.75	6.66	6.12	6.02	6.53	6.44	6.31	7.1	6.89	6.91	6.5	5.53	6.59	5.95	6.76	6.07	6.68	6.89	6.91	6.51	5.93
ENSG00000144644	protein_coding	GADL1	-11.93	0	0	9	ClearCell_top1k	E	5.2	5.89	5.66	6.17	5.53	6.37	5.9	6.1	6.54	5.85	5.82	6.31	6.15	6.38	6.39	6.29	6.61	5.98	6.49	5.96	5.77	6.65	6.14	6.79	6.52	6.86	6.14	6.63	6.79	5.75	6.5	6.96	6.7	6.87	6.11	6.79	7.42	7.17	6.67	6.9	5.86
ENSG00000158125	protein_coding	XDH	-11.9	0	0	9	ClearCell_top1k	E	4.87	4.11	4.48	4.92	3.63	4.8	5.98	4.47	4.47	4.37	4.64	5.57	4.43	4.82	5.11	5.79	6.12	4.95	4.52	2.52	5.27	5.51	5.92	5.69	4.95	6.01	4.89	5.43	5.3	6.18	5.07	4.89	6.1	4.4	5.52	5.92	5.66	5.46	5.67	5.39	4.46
ENSG00000165194	protein_coding	PCDH19	-11.81	0	0	9	ClearCell_top1k	E	5.12	5.35	4.37	5.28	4.97	6.15	4.16	5.75	5.44	5.77	5.87	6.17	5.52	6.49	6.09	6.31	6.12	5.93	5.81	5.86	5.69	5.64	6.09	6.2	6.62	6.42	5.98	6.19	5.7	6.21	5.54	6.55	5.38	6.22	4.34	5.25	4.9	6.04	3.94	5.17	4.92
ENSG00000127955	protein_coding	GNAI1	-11.8	0	0	9	ClearCell_top1k	E	6.93	6.84	6.63	6.37	7.66	7.38	7.99	7.93	7.85	8.21	7.51	7.83	7.77	8.54	7.49	7.4	8.11	8.51	8.39	8.45	8.5	8.2	8.21	6.49	7.89	8.01	8.14	7.56	7.82	8.06	7.57	7.67	7.88	7.73	7.94	7.99	7.17	7.56	7.72	8.31	9.29
ENSG00000148053	protein_coding	NTRK2	-11.78	0	0	9	ClearCell_top1k	E	6.55	6.85	6.35	6.09	7.46	7.31	7.46	7.12	7.42	6.96	6.87	7.74	6.9	7.54	7.32	7.14	7.2	7.68	7.98	7.18	7.72	7.26	7.16	7.68	7.31	7.08	6.92	6.95	6.4	6.53	6.94	6.32	7.04	6.34	6.87	6.35	6.49	7.03	7.16	7.62	6.99
ENSG00000165102	protein_coding	HGSNAT	-11.76	0	0	9	ClearCell_top1k	E	8.18	7.69	8.21	8.4	8.21	8.24	7.6	7.4	7.57	7.49	7.45	7.69	7.36	9.21	6.8	8.8	7.64	8.54	8.32	8.2	7.89	8.1	8.07	8.83	7.89	8.67	8.4	8.04	7.61	8.85	7.86	7.11	8.05	7.96	8.39	8.65	9.31	8.55	8.1	8.35	7.57
ENSG00000102384	protein_coding	CENPI	-11.73	0	0	9	ClearCell_top1k	E	4.52	5.61	5.11	5.51	5.07	5.38	4.81	4.88	5.69	6.2	5.39	5.2	5.94	5.95	5.48	6.18	6.53	5.56	6.12	5.79	5.8	6.02	6.77	6.81	6.36	6.67	5.73	5.73	6.35	6.17	6.49	6.11	5.33	5.93	4.26	5.89	6.02	5.55	4.96	6.34	5.03
ENSG00000176040	protein_coding	TMPRSS7	-11.72	0	0	9	ClearCell_top1k	E	2.84	2.22	2.15	3.23	2.26	4.1	4.16	3.53	3.53	3.43	0	4.12	2.35	0	3.61	0	0	2.81	4	3.39	4.28	4.27	3.08	3.04	4.04	3.92	0	3.7	3.78	4.27	2.91	0	3.7	4.4	4.74	3.74	4.41	4.5	4.31	0	2.38
ENSG00000267508	protein_coding	ZNF285	-11.71	0	0	9	ClearCell_top1k	E	5.36	5.12	5.34	4.9	5.63	5.86	5.89	5.8	5.33	5.22	5.5	6.23	3.44	5.29	6.07	6.33	6.25	5.87	5.83	6.2	5.41	6.07	7.06	6.9	6.2	6.76	6.32	7.04	6.13	6.49	5.48	6.16	6.2	6.45	5.23	6.85	5.46	4.79	5.77	5.78	5.66
ENSG00000084453	protein_coding	SLCO1A2	-11.69	0	0	9	ClearCell_top1k	E	5.28	5.3	4.01	5.45	5.91	5.84	6.37	6.34	5.76	6.16	5.49	5.78	4.12	5.63	5.34	5.9	6.64	5.51	5.86	5.72	5.49	6.76	6.2	6.07	6.73	6.77	6.09	5.83	6.95	6.7	6.71	5.99	6.52	6.31	5.36	5.85	6.43	5.4	4.89	4.59	5.52
ENSG00000189325	protein_coding	BNIP5	-11.69	0	0	9	ClearCell_top1k	E	4.03	2.21	2.92	2.38	4.32	4.49	5.69	4.08	3.53	2.56	3.4	3.57	3.2	2.87	5.33	3.71	4.98	4.95	4.13	4.88	5.24	4.98	4.54	4.91	3.08	4.47	0	3.7	2.89	3.72	5.54	5.2	3.66	5.1	5.05	4.69	2.76	3.03	4.49	4.61	3.23
ENSG00000145476	protein_coding	CYP4V2	-11.66	0	0	9	ClearCell_top1k	E	7.8	7.99	8.02	8.5	7.33	7.53	8.07	7.74	7.93	8.15	8.34	8.28	7.1	8.72	7.45	8.38	7.72	8.46	7.69	8.4	7.75	8.11	7.45	8.92	7.72	7.98	8.65	8.7	7.44	8.35	7.73	8.89	7.53	8	8.07	7.55	8.03	8.37	8.27	7.72	7.48
ENSG00000260230	protein_coding	FRRS1L	-11.66	0	0	9	ClearCell_top1k	E	5.82	6.4	6.65	6.35	6.41	6.62	7.25	5.83	6.93	6.89	5.73	7.01	6.51	6.97	7.01	7.09	7.5	7.26	6.84	6.35	6.94	7.26	7.68	6.64	7.37	6.61	7.11	7.35	7.37	7.31	7.34	7.27	7.54	7.71	6.86	7.82	7.49	7.76	7.09	6.58	6.19
ENSG00000161082	protein_coding	CELF5	-11.65	0	0	9	ClearCell_top1k	E	4.84	4.97	4.58	3.37	5.21	4.5	5.53	5.6	4.48	4.93	5.24	5.29	4.12	3.77	4.64	5.97	5.6	5.21	3.59	5.1	5.09	6.52	4.94	5.48	4.62	5	5.34	5.09	5.51	5.8	6.42	5.24	5.46	5.38	5.97	4.8	5.69	5.3	4.57	5.17	2.38
ENSG00000066468	protein_coding	FGFR2	-11.64	0	0	9	ClearCell_top1k	E	5.9	6.21	6.44	6.2	6.8	6.26	7.41	6.33	6.65	6.85	6.79	6.85	5.92	6.18	6.93	6.29	6.48	7.07	7.11	6.97	6.78	5.92	7.11	7.04	7.18	6.82	7.01	6.94	7.21	6.66	6.68	6.92	6.51	6.42	6.63	6.35	6.46	6.81	7.08	6.47	6.68
ENSG00000137648	protein_coding	TMPRSS4	-11.63	0	0	9	ClearCell_top1k	E	5.89	5.69	4.17	5.36	6.06	6.15	5.77	5.5	5.38	5.19	5.81	5.11	4.56	4.3	6.02	5.43	5.61	5.75	6.13	6.42	5.46	5.63	5.32	6.71	6.47	6.02	6.53	4.28	6.26	6.75	5.85	6.16	6.26	6.27	6	5.96	5.46	6.6	5.46	6.13	5.79
ENSG00000101966	protein_coding	XIAP	-11.6	0	0	9	ClearCell_top1k	E	7.81	7.51	7.77	7.84	7.26	8.34	6.97	8.11	7.9	8.03	8.19	8.27	8.4	8.63	8.06	8.25	7.68	8.18	8.39	8.15	7.65	8.59	8.06	8.21	8.14	8.3	7.99	7.62	7.72	7.71	8.25	7.58	7.82	7.29	8.24	7.89	7.88	7.17	8.34	7.48	8.01
ENSG00000007062	protein_coding	PROM1	-11.6	0	0	9	ClearCell_top1k	E	7.68	6.32	6.91	6.71	8.06	7.21	7.61	7.93	7.44	7.78	7.79	7.28	7.01	7.28	7.66	7.64	7.77	7	8.16	8.02	7.85	7.66	7.66	6.86	7.4	7.29	7.69	7.97	6.88	7.8	7.52	7.72	7.77	7.75	7.55	7.73	7.43	8.07	6.89	8.07	7.67
ENSG00000136868	protein_coding	SLC31A1	-11.59	0	0	9	ClearCell_top1k	E	8.04	7.87	7.71	7.99	7.03	8.17	7.61	7.31	7.46	6.97	8.11	7.45	7.3	8.03	7.48	8.13	6.54	7.41	7.7	7.24	7.26	8.17	7.42	7.92	8.24	7.74	8.44	8.28	8.38	8.22	7.9	8.33	8.22	7.76	7.69	7.87	7.65	7.99	6.65	6.98	6.76
ENSG00000165269	protein_coding	AQP7	-11.59	0	0	9	ClearCell_top1k	E	6.27	5.77	5.82	5.97	6.23	6.28	4.96	5.4	6.32	5.49	5.98	5.98	6.05	6.58	5.83	5.87	7.17	6.74	6.48	6.68	5.5	5.9	6.59	6.66	7	6.59	6.57	6.69	6.69	6.93	6.48	6.77	6.49	5.82	6.53	6.57	6.06	5.59	6.04	5.52	5.76
ENSG00000205929	protein_coding	EPCIP	-11.56	0	0	9	ClearCell_top1k	E	4.81	5.82	5.49	5.57	5.71	6.8	6.66	5.34	6.55	5.94	6.35	5.05	6.54	7.69	6.34	6.25	7.44	7.81	7.64	6.58	6.17	7.23	7.87	6.16	5.91	6.7	5.82	6.58	6.18	6.29	4.81	7.16	6.46	4.44	7.08	6.93	8.1	7.09	6.98	7.05	6.27
ENSG00000188153	protein_coding	COL4A5	-11.56	0	0	9	ClearCell_top1k	E	5.77	5.47	5.08	4.92	5.14	6.03	5.59	4.47	6.23	6.09	5.34	5.29	5.64	5.56	5.73	5.8	5.29	6.37	5.88	6.01	6.31	4.69	5.33	5.5	6.62	6.04	5.53	5.31	5.79	6.14	5.57	6.18	5.88	5.98	6.23	6.28	6.14	5.89	5.02	5.89	6.09
ENSG00000115295	protein_coding	CLIP4	-11.56	0	0	9	ClearCell_top1k	E	7.18	6.17	6.49	6.78	7.01	7.1	7.38	6.7	7.26	7.57	7.17	7.46	7.08	7.33	7.77	7.47	7.5	7.48	7.41	7.38	6.83	7.2	7.17	7.83	7.64	7.53	7.48	7.44	6.96	7.44	7.85	7.55	7.51	7.94	7.61	7.73	7.59	7.26	7.08	6.58	6.67
ENSG00000138622	protein_coding	HCN4	-11.53	0	0	9	ClearCell_top1k	E	4.68	5.35	2.92	4.71	4.32	4.49	5.12	4.78	3.53	5.14	5.46	4.51	4.12	5.5	5.69	5.79	3.11	3.7	4.52	4.32	4.59	5.23	5.92	6.05	6.24	6.3	5.12	6.19	4.33	6.71	6.18	5.46	5.38	3.84	3.79	5.47	4.59	4.89	5.2	4.92	4.92
ENSG00000276043	protein_coding	UHRF1	-11.53	0	0	9	ClearCell_top1k	E	4.56	5.69	4.17	4.71	4.31	5.42	4.87	2.65	5.35	5.32	4.44	5.89	5.26	5.78	5.13	4.44	6.18	5.21	5.89	5.71	6.15	5.44	5.58	6.06	5.74	5	5.73	5.87	6.02	6.19	5.98	5.69	5.11	5.21	5.42	5.55	6.47	4.71	6.06	5.6	5.22
ENSG00000075429	protein_coding	CACNG5	-11.51	0	0	9	ClearCell_top1k	E	6.04	6.05	5.65	6.14	6.12	6.19	5.48	4.86	6.29	6.15	5.63	6.85	6.31	6.95	6.65	7.3	6.02	6.56	6.18	6.84	5.63	6.43	6.14	5.48	6.39	6.33	6.91	7.18	6.73	7.15	7.28	6.28	6.51	6.86	7.28	6.95	6.63	6.46	6.9	5.7	4.83
ENSG00000291669	protein_coding	PCDHB1	-11.51	0	0	9	ClearCell_top1k	E	2.94	3.65	4.4	4.4	5.02	4.59	6.03	5.29	5	5.24	5.27	4.44	4.53	5.19	5.5	5.83	5.76	0	4.93	3.78	5.3	5.81	5.29	6.32	5.26	4.78	5.7	5.59	5.33	6.2	6.23	5.37	4.38	5.93	5.38	5.14	5.19	4.71	4.72	4.96	4.42
ENSG00000171815	protein_coding	PCDHB1	-11.51	0	0	9	ClearCell_top1k	E	2.94	3.65	4.4	4.4	5.02	4.59	6.03	5.29	5	5.24	5.27	4.44	4.53	5.19	5.5	5.83	5.76	0	4.93	3.78	5.3	5.81	5.29	6.32	5.26	4.78	5.7	5.59	5.33	6.2	6.23	5.37	4.38	5.93	5.38	5.14	5.19	4.71	4.72	4.96	4.42
ENSG00000167524	protein_coding	RSKR	-11.45	0	0	9	ClearCell_top1k	E	9.13	9.77	10.32	9.95	9.23	10.07	8.66	9.09	9.32	9.39	9.45	9.79	9.71	10.97	10.2	10.25	9.21	9.63	10.04	9	8.88	10.11	9.86	10.42	10.36	10.58	10.27	10.09	10.3	9.98	9.99	9.67	10.33	9.83	9.68	8.86	10.28	9.68	8.94	9.22	8.42
ENSG00000025800	protein_coding	KPNA6	-11.44	0	0	9	ClearCell_top1k	E	6.39	7.09	6.4	6.98	7.33	6.28	7.14	6.57	5.49	6.33	7.19	6.55	6.72	6.92	3.89	6.95	7.16	6.69	6.11	6.31	6.2	7.42	6.78	6.47	7.08	6.64	5.61	6.42	6.5	6.44	6.46	6.75	5.85	6.23	6.83	6.31	6.73	6.84	6.68	6.71	6.42
ENSG00000160716	protein_coding	CHRNB2	-11.42	0	0	9	ClearCell_top1k	E	4.03	4.72	4.37	4.92	3.63	4.8	5.84	5.03	5.6	5.49	2.53	5.07	5.39	6.01	6.09	5.44	4.02	4.64	4.13	5.29	4.59	5.95	5.92	5.69	4.55	5.44	5.98	5.93	5.51	4.66	6.05	6.03	5.57	5.36	5.88	5	4.9	4.89	3.03	6.03	4.92
ENSG00000049759	protein_coding	NEDD4L	-11.42	0	0	9	ClearCell_top1k	E	7.81	7.58	7.61	7.4	7.61	7.97	7.55	7.62	7.66	7.88	7.41	7.84	7.35	7.33	7.56	7.58	8.06	7.9	7.76	7.65	7.66	7.49	8.26	7.77	7.7	8.06	7.95	6.65	7.5	7.39	7.47	7.5	7.32	7.05	7.26	7.57	7.7	7.24	7.71	7.84	7.63
ENSG00000143473	protein_coding	KCNH1	-11.41	0	0	9	ClearCell_top1k	E	5.41	5.5	5.1	5.11	5.14	5.11	6.08	6.24	5.75	5.32	6.56	6.55	5.57	6.39	5.99	6.17	6.14	5.56	6.24	5.4	5.92	6.01	6.09	6.18	6.89	6.85	5.7	6.23	5.6	6.71	6.93	6.76	6.27	6.79	6.37	6.46	5.88	4.89	3.47	6.02	5.25
ENSG00000144451	protein_coding	SPAG16	-11.41	0	0	9	ClearCell_top1k	E	5.49	5.36	5.97	5.59	5.44	5.13	5.87	5.3	5.6	6.36	5.87	6.55	6.17	6.27	5.43	4.67	4.58	6.41	5.97	6.22	6.35	6.06	6.13	5.75	6.39	6.74	6.06	5.87	6.28	6.22	5.36	5.86	6.02	6.83	6.69	5.67	5.05	5.77	6.57	5.89	6.41
ENSG00000198373	protein_coding	WWP2	-11.4	0	0	9	ClearCell_top1k	E	5.92	6.43	6.32	5.83	6.27	6.58	6.34	5.1	4.9	6.23	5.66	6.66	5.29	6.26	5.84	5.85	6.27	6.73	6.07	6.27	6.01	6.42	5.93	6.09	5.8	6.74	6.44	5.95	6.54	6.47	6.07	6.1	6.41	6.79	5.43	5.99	6.03	6.04	6.04	5.74	6.12
ENSG00000101307	protein_coding	SIRPB1	-11.38	0	0	9	ClearCell_top1k	E	5.47	5.35	5.07	5.57	4.6	5.92	5.42	3.63	4.48	5.54	5.11	5.48	5.48	5.31	5.99	3.8	5.53	6.36	6.21	5.73	4.59	6.44	6.18	6.11	6.19	6.21	6.41	5.29	6.54	6.36	6.02	6.55	6.1	6.19	5.3	5.95	6.06	6.61	3.94	4.89	4.4
ENSG00000197217	protein_coding	ENTPD4	-11.38	0	0	9	ClearCell_top1k	E	5.8	7.15	6.54	6.24	6.89	6.49	6.87	7.26	6.87	7.18	7.07	6.01	6.49	7.34	6.23	6.67	6.77	7.04	7.67	7.11	6.13	7.17	7.25	7.21	6.79	6.48	5.38	7.62	7.2	6.76	6.54	7.47	6.23	7.03	6.63	7.19	7.37	7.21	7.04	6.76	7.23
ENSG00000185630	protein_coding	PBX1	-11.37	0	0	9	ClearCell_top1k	E	7.62	7.51	7.62	7.15	7.41	7.53	7.81	7.51	7.69	7.2	7.05	7.72	7.98	7.74	7.9	7.88	7.3	7.73	7.83	7.37	6.9	7.38	7.66	7.2	7.8	7.03	7.75	7.79	7.52	7.79	7.72	8	7.62	7.91	7.97	7.35	7.62	7.2	7.12	7.47	6.94
ENSG00000230882	processed_pseudogene	ENSG00000230882	-11.36	0	0	9	ClearCell_top1k	E	4.03	3.95	4.37	4.71	4.32	4.49	5.69	4.78	4.78	3.43	3.94	5.29	3.73	4.72	4.55	4.65	4.98	3.7	4.13	5.29	4.59	4.67	4.54	5.48	3.08	5.44	4.87	5.43	5.04	5.45	5.07	5.2	4.2	4.4	5.52	5.25	4.2	4.89	3.03	3.66	3.23
ENSG00000115652	protein_coding	UXS1	-11.35	0	0	9	ClearCell_top1k	E	6.49	4.91	5.55	5.11	6.19	5.78	5.84	5.89	4.08	6.01	4.89	6.05	5.24	5.86	5.52	4.26	5.77	5.62	6.18	5.73	6.31	4.67	5.51	3.95	5.52	6.01	5.7	5.78	6.02	5.23	5.07	3.93	5.38	5.36	3.79	5.66	4.9	5.46	4.49	6.15	6.17
ENSG00000153944	protein_coding	MSI2	-11.34	0	0	9	ClearCell_top1k	E	7.56	7.28	7.06	6.86	7.4	7.47	7.62	8.11	7.41	7.99	7.44	7.87	8.26	8.17	7.28	7.42	7.76	7.74	7.3	8.19	7.76	7.33	7.82	7.38	6.88	7.41	7.42	7.19	7.68	7.56	7.16	7.08	7.6	7.13	7.72	7.15	7.14	7.14	7.07	7.96	7.67
ENSG00000186335	protein_coding	SLC36A2	-11.31	0	0	9	ClearCell_top1k	E	6.98	7.62	8.04	7.72	5.47	6.51	4.33	5.48	5.74	4.8	6.59	5.95	7.34	5.16	6.63	7.51	3.12	2.92	5.3	5.27	4.77	5.16	5.5	7.14	5.51	6.6	5.9	6.5	7.29	7.01	6.35	7.3	6.69	6.3	5.09	5.49	5.13	6.17	4.67	5.39	4.21
ENSG00000183873	protein_coding	SCN5A	-11.29	0	0	9	ClearCell_top1k	E	4.99	4.72	4.37	5.9	4.97	4.8	6.21	5.75	6.23	5.14	5.87	4.51	4.67	4.72	5.33	6.07	5.77	5.78	5.81	6.18	3.89	6.09	6.09	5.22	6.24	6.92	5.98	6.07	6.15	4.66	6.42	6.18	6.14	6.75	6.16	5.83	6.01	6.94	5.67	4.92	5.9
ENSG00000076864	protein_coding	RAP1GAP	-11.27	0	0	9	ClearCell_top1k	E	6.1	6.33	6.05	6.63	6.7	7.02	5.53	4.78	4.78	5.7	4.33	5.48	4.12	5.28	5.33	4.47	5.96	5.55	5.49	6.27	6.5	4.27	4.94	5.9	6.31	6.01	5.13	4.65	5.51	5.91	4.37	5.46	4.6	6.36	6.16	4.72	5.88	6.05	5.47	6.03	5.94
ENSG00000134765	protein_coding	DSC1	-11.26	0	0	9	ClearCell_top1k	E	4.93	4.57	3.44	3.77	3.66	4.53	4.67	5.04	5.28	4.36	5.19	2.69	5.23	4.39	4.18	4.34	4.12	4.25	4.83	2.64	3.89	4.32	4.99	3.14	6.15	5.77	3.66	5.46	5.38	3.77	5.25	5.26	5.64	5.94	5.13	2.85	4.25	5.28	4.49	2.88	3.81
ENSG00000023228	protein_coding	NDUFS1	-11.26	0	0	9	ClearCell_top1k	E	7.51	7.12	7.27	6.99	7.03	6.86	6.82	7.33	7.06	7.47	7.46	7.68	7.65	7.66	7.37	6.55	6.52	7.53	6.93	7.51	7.18	7.34	7.23	7.35	6.63	6.78	7.21	7.5	6.85	6.84	7.13	6.21	6.65	6.68	6.84	6.82	6.87	6.67	7.16	6.92	7.01
ENSG00000249715	protein_coding	FER1L5	-11.23	0	0	9	ClearCell_top1k	E	5.17	4.91	4.58	4.49	5.24	5.33	6.12	5.45	5.91	5.84	5.77	5.29	4.16	6.27	5.88	6.15	4.74	5.79	5.33	5.84	4.89	6.76	6.22	5.56	6.15	5.68	6.16	5.65	6.12	6.42	6.2	6.3	6.29	5.9	6.12	5.87	6.69	5.9	6.71	5.23	5.11
ENSG00000165685	protein_coding	TMEM52B	-11.22	0	0	9	ClearCell_top1k	E	8.3	7.13	7.92	7.83	6.69	7.42	6.5	6.51	6.72	7.73	5.62	8.15	8.14	6.86	5.99	5.54	6.8	5.54	6.64	6.16	6.94	6.62	6.76	5.61	7.18	6.75	6.94	6.37	6.69	4.46	5.66	5.46	5.99	4.81	5.88	5.3	5.95	5.51	5.58	6.05	4.16
ENSG00000198863	protein_coding	RUNDC1	-11.21	0	0	9	ClearCell_top1k	E	6.56	6.16	6.07	6.29	7.16	6.92	6.25	5.87	6.67	5.72	6.5	6.45	6.19	6.77	5.36	6.95	6.68	6.06	7.49	7.02	6.18	7.76	7.22	6.71	6.66	6.11	6.42	7.07	7	6.82	6.63	7.39	6.36	5.89	7.42	6.93	7.12	6.14	6.68	7.1	6.75
ENSG00000204099	protein_coding	NEU4	-11.18	0	0	9	ClearCell_top1k	E	4.03	3.16	3.26	4.75	3.11	4.8	4.65	4.59	4.15	5.06	3.96	3.57	4.12	4.12	4.9	3.33	5.11	5	4.52	5.14	4.87	5.32	4.02	4.91	6.11	6.33	4.17	4	5.04	5.68	6.01	5.93	4.83	5.97	3.41	4.73	5.63	4.52	3.94	3.58	1.63
ENSG00000175697	protein_coding	GPR156	-11.15	0	0	9	ClearCell_top1k	E	4.84	4.91	4.77	4.15	4.02	4.49	5.34	5.03	4.78	5.32	4.33	5.07	4.12	6.27	6.31	5.22	6.12	3.7	5.3	4.63	5.05	5.81	6.09	6.34	4.55	5.44	5.7	4.95	4.33	5.45	5.33	5.46	6.02	5.1	5.71	5.83	5.73	5.46	5.46	4.21	4.46
ENSG00000073350	protein_coding	LLGL2	-11.14	0	0	9	ClearCell_top1k	E	5.24	6.34	5.9	6.44	6.57	6.72	5.91	5.38	5.05	6.16	5.53	5.61	5.38	6.31	6.79	5.07	5	6.22	6.14	6.22	5.71	5.83	6.53	5.38	5.98	7.04	6.5	6.2	5.09	5.13	6.36	6.44	6.51	6.03	6.33	6.51	6.36	6.53	6.5	6	5.02
ENSG00000183914	protein_coding	DNAH2	-11.12	0	0	9	ClearCell_top1k	E	4.68	5.07	5.01	4.86	6.34	5.66	6.17	6.15	5.28	6.21	5.88	5.13	5.67	5.8	6.26	6.47	6.95	6.34	6.81	6.61	5.61	6.34	6.09	5.54	6.64	6.93	6.85	6.32	3.78	5.66	5.56	6.03	6.56	6.19	6.42	7.08	7.31	6.87	6.33	6.07	5.79
ENSG00000291813	protein_coding	RNASE10	-11.12	0	0	9	ClearCell_top1k	E	6.12	5.82	5.81	5.89	6.37	6.54	6.35	6.75	5.79	5.79	6.34	6.79	6.13	7.44	5.64	6.62	6.39	6.12	7.12	6.42	6.41	7.16	7.12	6.95	7.13	7.06	6.9	6.51	6.33	6.62	6.45	6.59	6.26	7.36	7.05	7.26	7.81	7.51	5.88	6.91	6.4
ENSG00000182545	protein_coding	RNASE10	-11.12	0	0	9	ClearCell_top1k	E	6.12	5.82	5.81	5.89	6.37	6.54	6.35	6.75	5.79	5.79	6.34	6.79	6.13	7.44	5.64	6.62	6.39	6.12	7.12	6.42	6.41	7.16	7.12	6.95	7.13	7.06	6.9	6.51	6.33	6.62	6.45	6.59	6.26	7.36	7.05	7.26	7.81	7.51	5.88	6.91	6.4
ENSG00000172139	protein_coding	SLC9C1	-11.11	0	0	9	ClearCell_top1k	E	2.02	2.69	4.56	3.76	2.74	1.88	3.24	3.83	4.08	3.72	3.94	2.69	2.83	2.87	3.61	3.33	3.64	4	3.59	5.45	2.98	3.34	3.61	4.51	4	2.18	4.56	4.95	4.17	2.83	4.11	3.55	4.2	4.61	3.79	2.85	3.27	3.03	3.03	2.77	3.23
ENSG00000182372	protein_coding	CLN8	-11.06	0	0	9	ClearCell_top1k	E	7.6	7.6	7.51	7.78	7.01	7.86	7.12	7.46	7.48	7.31	7.46	8.23	7.23	8.64	7.64	7.47	6.77	8.39	7.43	7.85	7.42	8.67	8.03	8.39	7.77	8.2	8.09	8.58	7.92	7.83	8.67	8.05	8.03	6.7	8.56	8.89	8.37	7.87	7.49	7.38	7.63
ENSG00000117643	protein_coding	MAN1C1	-11.06	0	0	9	ClearCell_top1k	E	5.82	6.23	6.97	6.3	6.28	6.17	6.02	5.45	6.4	5.78	5.49	5.1	5.17	5.31	6.37	5.94	6.22	5.8	6.2	6.3	5.82	6.04	6.08	6.41	5.34	6.07	6.43	6.46	5.04	6.43	6.53	5.58	6.52	5.76	6.46	6.83	6.08	5.97	6.4	6.43	5.04
ENSG00000042781	protein_coding	USH2A	-7.54	0	0	NaN	Chromophobe_top1k	E	5.24	4.26	5.55	4.92	4.79	3.56	4.16	5.89	4.78	4.36	5.98	5.79	5.96	5.5	6.67	6.42	5.96	5.93	6.29	6.27	4.28	6.09	6.5	6.05	6.24	6.83	6.1	6.6	5.87	5.64	5.73	5.2	6.46	5.36	6.51	6.6	5.88	6.32	6.18	6.15	5.11
ENSG00000127946	protein_coding	HIP1	-7.56	0	0	NaN	Chromophobe_top1k	E	5.96	6.52	5.79	5.55	6.61	6.02	6.76	4.58	6.09	6.09	5.81	5.78	6.08	6.65	6.21	5.81	6.4	5.94	6.32	6.9	6.55	6.71	5.88	6.12	6.31	6.35	6.79	6.28	4.92	4.46	6.41	5.51	5.99	6.04	6.21	6.18	6.52	6.4	6.35	7.43	6.85
ENSG00000164627	protein_coding	KIF6	-8.69	0	0	NaN	Chromophobe_top1k	E	5.7	5.43	5.9	5.47	6.07	6.44	6.53	5.99	7	6.25	5.91	6.26	6.05	6	6.38	5.65	6.35	6.18	6.84	5.18	5.84	7.45	7.02	6.89	6.27	6.76	6.76	6.15	6.35	6.63	6.08	6.9	6.57	7.09	6.76	6.43	6.73	6.32	6.3	5.43	5.94
ENSG00000164794	protein_coding	KCNV1	-8.85	0	0	NaN	Chromophobe_top1k	E	4.93	5.51	5.24	4.95	5.33	4.59	6.5	5.39	5.6	6.13	6.09	6.06	5.34	5.01	6.75	5.6	6.12	6.44	6.29	5.6	6.26	5.83	6.19	5.01	6.16	5.94	6.55	6.73	5.42	5.91	5.94	5.45	6.44	6.9	6.85	6.28	6.73	5.53	6.32	6.21	5.64
ENSG00000270629	protein_coding	NBPF14	-9.73	0	0	NaN	Chromophobe_top1k	E	12.77	13.26	13.35	12.97	13.71	13.65	14.54	13.98	13.83	13.81	13.33	13.58	13.78	14.05	13.56	13.87	14.04	14.09	14.04	14.04	11.96	13.36	12.84	13.03	14	14.02	14.07	14.2	14.61	12.71	14.6	14.15	15.02	14.58	14.59	14.66	14.32	14.48	14.62	13.54	13.35
ENSG00000135916	protein_coding	ITM2C	-8.48	0	0	11	ClearCell_top1k	E	6.95	6.73	6.31	6.54	8.37	7.34	4.87	4.47	5.25	3.97	4.33	5.07	4.89	4.32	5.52	4.26	5.29	5.78	2.7	5.45	5.81	5.45	3.99	3.95	6.38	4.47	4.17	2.81	3.78	4.98	3.81	5.2	5.88	5.77	6.29	5.66	5.56	4.89	3.94	5.58	3.76
ENSG00000206560	protein_coding	ANKRD28	-8.39	0	0	11	ClearCell_top1k	E	6.03	4.72	6.06	5.29	6.46	5.46	5.84	6.59	6.02	6.22	6	6.85	6.68	6.46	6.51	4.97	5.31	6.19	5.97	6.55	6.44	6.09	5.6	4.93	5.94	6.83	6	5.43	6.16	5.8	5.73	5.96	4.6	5.78	4.34	5.25	5.73	5.72	5.38	6.81	6.73
ENSG00000162378	protein_coding	ZYG11B	-8.31	0	0	11	ClearCell_top1k	E	6.87	6.44	6.69	6.44	6.33	6.87	6.95	7.55	6.97	7.06	7.27	7.57	7.6	7.16	5.78	6.77	7.21	6.57	7.18	7.29	6.54	7.39	7.12	6.88	7.49	7.47	6.63	6.69	6.88	6.97	7.03	6.68	6.46	6.89	6.91	7.08	5.75	5.86	7.26	7.59	7.22
ENSG00000147853	protein_coding	AK3	-8.18	0	0	11	ClearCell_top1k	E	7.71	7.02	6.56	6.5	7	7.08	6.66	7.83	7.17	7.63	7.34	7.26	7.94	8.26	6.52	7.25	7.9	8.12	8.1	7.84	7.79	7.28	7.76	7.14	6.06	6.17	6.97	7.07	5.21	6.86	6.18	4.89	4.67	4.01	6.75	6.38	5.93	6.77	7.44	7.91	8.19
ENSG00000078114	protein_coding	NEBL	-8.12	0	0	11	ClearCell_top1k	E	7.38	6.68	6.81	6.54	6.43	7.39	7.33	7.62	7.45	8.07	7.51	7.84	8.16	7	6.21	6.7	7.77	7.68	7.23	8.28	7.5	6.87	7.66	6.51	6.72	7.29	6.76	6.41	7.41	6.62	6.81	6.66	5.98	6.13	6.7	6.66	5.73	6.56	7.55	8.41	8.99
ENSG00000066230	protein_coding	SLC9A3	-8.06	0	0	11	ClearCell_top1k	E	3.8	7.22	7.72	7.2	7.2	6.67	4.16	3.53	4.47	4.36	3.94	6.19	5.48	5.37	5.78	4.78	5.79	6.71	5.51	7.5	6.18	3.72	6.54	6.21	4	5.49	6	3.7	5.54	5.22	5.07	4.32	3.87	3.32	6.41	6.08	6.92	4.93	4.6	6.15	7.12
ENSG00000119669	protein_coding	IRF2BPL	-8.06	0	0	11	ClearCell_top1k	E	5.47	5.04	5.5	5.22	5.87	5.57	3.73	4.59	4.96	4.77	4.08	4.93	4.82	3.89	5.55	4.77	6.39	5.33	5.2	5.73	6.15	2.94	5.12	4.62	5.73	4.04	5.67	5.32	4.96	4.88	5.7	4.26	5.68	4.92	4.85	4.45	5.41	6.06	4.03	5.56	6.46
ENSG00000186088	protein_coding	GSAP	-8.05	0	0	11	ClearCell_top1k	F	4.03	4.26	4.12	4.46	4.97	4.49	5.53	2.65	5.75	5.49	5.46	4.51	5.24	5.86	0	4.65	6.12	4.64	5.49	4.32	5.41	5.81	5.51	5.69	6.38	6.01	5.12	4.25	4.33	4.66	5.54	4.49	4.2	5.77	4.74	5.25	4.2	3.94	4.89	5.74	5.56
ENSG00000103546	protein_coding	SLC6A2	-22.11	0	0	5	ClearCell_top1k	F	4.84	0	4.12	5.11	5.14	4.8	5.84	6.01	5.75	5.64	4.64	5.93	0	6.01	5.11	4.96	5.55	5.43	5.14	5.31	5.05	5.3	5.51	5.48	4.95	5.18	5.53	5.21	5.51	6.09	5.54	3.03	5.88	5.93	5.52	4.69	5.73	3.94	3.94	6.15	5.56
ENSG00000184564	protein_coding	SLITRK6	-16.69	0	0	11	Papillary_1K (1)	F	4.03	4.91	4.77	4.46	4.32	4.49	4.56	2.65	4.08	4.36	3.4	4.51	4.67	4.72	5.11	4.96	5.29	3.7	4.13	5.6	4.28	5.23	3.99	4.51	5.93	5.44	5.12	3.7	4.73	5.8	5.07	5.2	6.14	5.77	5.05	5.47	2.76	5.46	3.03	0	0
ENSG00000147036	protein_coding	LANCL3	-16.98	0	0	11	Papillary_1K (1)	F	5.87	6.13	5.59	6.05	5.4	5.42	6.85	6.52	6.2	6.21	6.47	6.95	6.12	6.55	6.78	6.94	6.92	5.16	6.35	6.27	6.43	7.1	7.06	6.82	6.12	7.19	6.53	6.93	6.32	6.13	7.07	6.46	5.75	6.46	7.11	6.73	6.56	6.04	6.38	6	6.17
ENSG00000121904	protein_coding	CSMD2	-17.07	0	0	11	Papillary_1K (1)	F	5.26	5.83	5.69	5.82	6.01	6.86	6.48	6.34	6.67	6.48	6.93	6.79	6.11	6.51	6.51	7.12	7.29	6.42	6.66	6.61	6.55	7.34	7.5	6.79	7.02	7.5	6.86	7.42	6.62	5.48	7.28	7.06	6.9	6.98	7.11	7.55	6.8	6.87	6.59	6.6	5.6
ENSG00000166573	protein_coding	GALR1	-17.45	0	0	11	Papillary_1K (1)	F	4.81	5.65	5.28	5.36	5.27	6.01	6.13	4.35	5.44	5.09	5.67	5.61	5.33	5.74	6.23	5.83	5.47	5.98	6.07	6.39	5.7	6.31	5.26	6.19	6.21	5.87	6.55	6.21	6.46	5.35	6.19	6.24	5.96	7.08	5.9	7.03	6.23	6.71	6.71	6.28	6.43
ENSG00000088340	transcribed_unitary_pseudogene	FER1L4	-17.38	0	0	3	ClearCell_top1k	F	4.28	4.72	2.92	4.71	4.32	5.06	5.34	5.44	5.44	4.36	4.89	4.12	5.64	5.5	5.97	4.96	5.55	4.64	5.3	4.32	3.89	5.23	3.99	6.05	0	5.85	3.62	5.21	4.33	5.8	5.07	4.49	5.74	5.77	5.88	5.83	5.16	5.87	4.49	4.21	3.76
ENSG00000115762	protein_coding	PLEKHB2	-17.15	0	0	3	ClearCell_top1k	F	8.35	8.18	8.65	8.28	7.78	7.96	6.61	7.75	7.51	7.78	7.58	7.99	8.12	8.01	7.09	7.78	7.19	8.22	7.52	7.61	7.55	7.87	7.59	7.67	7.56	7.9	7.51	7.67	6.87	7.77	7.43	8	7.68	7.21	7.29	6.68	7.28	7.73	7.17	7.83	7.46
ENSG00000148773	protein_coding	MKI67	-17.03	0	0	3	ClearCell_top1k	F	4.68	5.47	4.93	6	4.57	5.06	5.69	4.47	5.75	5.14	4.64	6.46	5.86	6.49	6.09	4.96	6.85	4.95	5.49	6.43	6.54	6.21	6.82	7.19	7.08	6.83	5.7	6.07	6.15	7.2	6.42	6.44	4.6	5.1	5.05	5.98	6.46	5.87	6.32	6.37	5.27
ENSG00000104332	protein_coding	SFRP1	-16.9	0	0	3	ClearCell_top1k	F	8.19	7.65	7.55	6.89	8.76	7.83	7.36	8.73	8.19	8.27	7.91	7.84	8.46	6.84	6.82	7	8.03	6.99	7.75	7.81	8.42	7.08	6.24	5.48	6.5	6.42	7.59	6.69	6.15	5.23	6.31	5.67	5.57	3.84	6.4	5.83	5.16	5.68	6.32	7.36	7.25
ENSG00000144452	protein_coding	ABCA12	-16.27	0	0	3	ClearCell_top1k	F	5.35	5.69	4.37	5.8	4.79	5.91	5.69	4.47	5.44	5.32	2.53	5.93	4.89	4.72	5.52	5.22	4.58	6.51	5.66	6.35	5.41	4.98	6.37	6.57	6.24	6.54	6.6	6.07	6.6	5.23	6.42	4.49	6.26	4.4	6.16	6.24	4.59	5.46	5.46	5.74	4.15
ENSG00000171790	protein_coding	SLFNL1	-15.98	0	0	3	ClearCell_top1k	F	4.68	5.22	5.08	4.46	4.32	4.49	5.34	4.47	5.89	5.14	5.46	5.65	5.24	5.86	4.86	4.96	6.12	4.95	4.52	5.97	4.59	6.21	5.73	5.69	4	5.44	5.98	4.95	5.51	6.09	6.18	5.46	6.14	6.08	4.34	5.98	5.16	6.04	6.03	4.21	4.71
ENSG00000225614	protein_coding	ZNF469	-15.74	0	0	3	ClearCell_top1k	F	5.89	4.91	5.45	5.28	5.42	5.91	5.69	5.44	5.25	6.55	5.75	6.71	6.14	6.49	6.5	5.94	6.94	6.69	6.65	6.65	5.81	6.62	6.82	7.04	7.24	7.47	7.31	6.41	5.87	6.21	6.81	6.31	5.16	6.56	5.52	6.65	6.87	6.32	5.86	6.88	6.26
ENSG00000157087	protein_coding	ATP2B2	-15.68	0	0	3	ClearCell_top1k	F	4.49	5.35	4.77	5.56	4.57	5.06	5.34	5.89	5.03	5.49	4.89	4.51	5.39	5.86	5.69	4.26	5.77	5.93	5.94	5.45	5.41	5.45	5.26	6.2	6.1	5.66	6.32	6.6	5.7	5.64	6.31	6.31	5.38	6.56	5.71	4.69	4.9	5.87	5.67	4.61	4.46
ENSG00000136861	protein_coding	CDK5RAP2	-15.16	0	0	3	ClearCell_top1k	F	6.64	6.87	6.64	6.01	6.51	7.03	7.57	6.94	6.74	7.11	7.37	7.17	6.44	7.2	7.08	7.42	7.21	7.28	7.18	7.35	7.12	7.16	7.55	7.45	7.38	7.2	6.97	7.37	7.47	7.53	7.42	7.52	7.62	7.45	7.4	7.31	6.89	7.55	7.17	6.88	7.03
ENSG00000124743	protein_coding	KLHL31	-14.95	0	0	3	ClearCell_top1k	F	4.28	3.57	4.58	4.71	5.29	5.46	5.12	5.44	5.89	4.92	5.11	5.29	4.89	5.28	5.52	4.96	6.27	5.93	5.3	5.29	5.41	6.09	5.51	6.46	6.24	4.87	5.7	5.43	6.15	5.23	5.54	5.2	4.6	5.93	5.52	6.11	5.73	5.46	3.94	4.61	4.46
ENSG00000090889	protein_coding	KIF4A	-14.92	0	0	3	ClearCell_top1k	F	3.47	3.57	4.37	3.83	4.02	4.8	3.62	3.67	3.53	3.54	5.11	5.04	4.67	5.03	3.61	4.96	6.12	2.81	2.7	4.63	4.37	4.27	3.08	5.69	5.52	5.18	5.26	4.25	4.73	4.66	4.36	4.89	4.91	5.51	0	5	3.65	3.03	4.49	5.11	3.23
ENSG00000183856	protein_coding	IQGAP3	-14.61	0	0	3	ClearCell_top1k	F	3.35	2.21	3.51	2.87	2.26	3.18	3.62	2.95	1.87	3.36	3.7	5.15	2.83	3.63	2.19	2.01	4.33	4.02	4.59	4.32	3.89	3.72	4.63	4.85	5.29	4.25	4.9	3.32	2.89	4.35	6.05	2.19	1.96	3.46	0	4.38	4.75	4.25	4.27	3.96	4.78
ENSG00000197977	protein_coding	ELOVL2	-14.6	0	0	3	ClearCell_top1k	F	0	3.57	3.44	3.23	4.02	4.1	2.73	4.47	5.03	4.92	5.3	4.51	4.42	2.87	5.33	4.65	5.55	4.64	2.7	5.1	3.89	5.64	5.73	4.51	5.26	5.44	5.7	4.25	4.73	4.27	3.81	4.89	4.6	5.93	3.79	5	3.65	4.89	4.89	4.92	4.71
ENSG00000138778	protein_coding	CENPE	-14.51	0	0	3	ClearCell_top1k	F	5.35	4.91	4.77	5.68	4.97	5.27	5.84	5.75	5.44	4.92	5.11	6.17	4.89	5.5	5.69	5.44	6.12	6.07	6.07	6.43	6.03	5.95	6.24	5.69	5.52	6.83	6.32	5.93	6.5	5.64	6.18	6.03	5.16	5.77	3.79	5.66	5.37	5.46	4.89	5.74	4.46
ENSG00000173598	protein_coding	NUDT4	-14.48	0	0	3	ClearCell_top1k	F	7.18	6.22	7.06	6.69	7.85	7.96	4.83	6.21	5.79	6.33	6.23	7.16	6.52	8.24	5.89	6.7	5.73	7.74	7.56	6.53	6.71	7.02	6.95	5.37	6.99	5.72	5.84	6.85	5.77	5.53	5.92	6.96	6.69	5.59	6.47	7.51	7.58	7.28	7.29	7.47	7.32
ENSG00000133612	protein_coding	AGAP3	-14	0	0	3	ClearCell_top1k	F	5.56	5.47	5.45	5.28	4.79	5.27	5.98	5.6	5.75	5.77	5.87	5.93	5.24	4.72	5.97	5.22	4.98	5.43	5.49	5.73	6.03	5.95	6.24	5.22	6.1	6.16	5.85	5.62	5.7	5.45	6.18	5.86	5.57	6.46	5.3	5.83	6.25	5.21	5.46	5.74	5.27
ENSG00000109805	protein_coding	NCAPG	-13.8	0	0	3	ClearCell_top1k	F	4.03	3.95	2.1	3.76	4.02	2.67	3.62	0	3.53	3.14	2.53	4.12	3.73	3.77	4.55	5.38	4.58	3.59	4.13	4.81	3.38	2.83	3.99	3.04	3.08	4.47	5.7	3.7	5.04	5.64	5.07	3.93	3.66	2.94	0	4.69	4.2	3.03	4.49	4.83	3.23
ENSG00000091483	protein_coding	FH	-13.53	0	0	3	ClearCell_top1k	F	6.34	6.34	6.75	6.26	6.17	6.45	6.12	6.43	6.73	6.37	6.46	6.92	6.47	7.09	5.79	6.09	6.49	6	6.42	5.69	5.57	6.22	5.76	6.7	6.62	6.69	6.95	6.33	5.37	6.87	7.14	6.42	6.47	6.68	6.72	6.24	5.69	6.03	6.2	5.91	5.99
ENSG00000117724	protein_coding	CENPF	-13.5	0	0	3	ClearCell_top1k	F	5.24	5.77	5.13	5.56	5.79	5.54	4.56	4.09	5.77	6.11	5.26	6.27	5.54	6.26	6.53	5.33	6.92	6.07	5.68	6.38	6.31	6.95	6.75	7.51	6.94	6.85	6.19	6.75	6.28	7.22	6.89	5.68	5.42	5.59	5.32	6.25	5.73	5.46	5.7	6.28	5.38
ENSG00000095777	protein_coding	MYO3A	-13.3	0	0	3	ClearCell_top1k	F	4.03	3.57	4.37	5.42	3.63	4.8	4.16	5.6	3.53	4.92	5.61	5.48	0	5.69	4.86	4.65	6.12	4.25	4.83	5.45	5.24	3.72	6.24	5.88	5.52	6.01	5.53	4.95	4.73	5.23	5.73	4.49	5.38	3.84	5.71	5.98	4.9	6.04	6.03	5.39	4.71
ENSG00000198785	protein_coding	GRIN3A	-13.26	0	0	3	ClearCell_top1k	F	5.24	4.51	4.93	4.71	4.02	4.8	4.56	4.78	4.78	4.36	5.3	5.48	4.42	5.28	5.11	5.44	5.77	4.95	5.81	5.29	4.28	5.95	6.24	6.05	5.93	6.01	5.7	4.95	5.7	4.98	5.07	5.2	5.16	0	5.71	5.47	5.37	4.89	3.94	5.39	4.15
ENSG00000135454	protein_coding	B4GALNT1	-13.24	0	0	3	ClearCell_top1k	F	5.12	4.51	3.82	4.92	3.63	5.27	4.87	4.78	3.53	4.36	4.64	5.48	3.2	5.28	4.86	5.22	4.02	3.7	5.09	5.6	4.59	4.67	5.73	5.22	6.59	6.54	5.12	4.64	5.51	5.23	5.54	6.1	4.2	3.84	3.79	5	4.59	4.89	4.89	3.66	2.38
ENSG00000105327	protein_coding	BBC3	-13.08	0	0	3	ClearCell_top1k	F	4.68	4.26	2.92	4.46	4.57	4.49	4.87	5.03	4.47	3.97	4.33	4.51	3.73	4.72	2.72	5.22	4.98	4.25	2.7	4.88	4.28	4.27	4.54	4.91	5.52	5.18	4.87	4.64	4.73	5.45	5.07	4.89	4.2	5.36	4.74	5.25	5.73	4.5	4.49	4.92	4.15
ENSG00000288658	protein_coding	RNF228	-13.06	0	0	3	ClearCell_top1k	F	3.73	4.91	4.37	4.4	4.32	3.8	4.41	3.53	4.08	5.14	4.89	3.57	5.39	5.28	4.55	4.96	5.77	5.21	5.81	4.18	4.84	5.23	4.94	5.22	4.95	3.92	4.17	4.5	4.73	5.32	5.54	5.2	4.91	4.4	4.34	4.29	5.37	5.21	5.71	3	4.71
ENSG00000055163	protein_coding	CYFIP2	-13.05	0	0	3	ClearCell_top1k	F	7.96	8.52	8.52	8.95	8.36	9.02	5.34	5.44	6.96	6.01	6.64	8.06	8.2	7.09	6.62	6.52	6.47	7.64	8.01	7.99	7.25	5.74	6.83	7.11	7.76	7.91	8.01	6.65	6.55	6.33	6.9	6.71	6.64	6.56	7.08	7.59	7.1	7.74	6.82	7.81	8.11
ENSG00000291754	protein_coding	IQGAP3	-13.05	0	0	3	ClearCell_top1k	F	3.35	2.21	2.81	2.87	2.26	3.18	3.62	2.28	1.87	2.67	3.7	4.39	2.83	3.1	1.6	2.01	4.33	3.28	4.03	4.32	3.89	3.72	3.85	4.06	4.5	3.49	4.12	3.32	2.89	3.6	0	2.19	1.96	3.46	0	3.6	3.96	4.25	3.51	3.96	4.04
ENSG00000165480	protein_coding	SKA3	-12.93	0	0	3	ClearCell_top1k	F	2.84	3.95	2.1	4.46	3.11	0	4.16	0	3.53	3.97	3.4	3.57	2.35	2.87	3.61	4.65	3.11	3.7	3.59	4.32	4.28	4.98	4.54	4.91	3.08	5.18	4.56	4.25	3.78	4.98	4.36	0	4.6	4.4	0	5	0	3.03	4.89	2.77	3.76
ENSG00000112984	protein_coding	KIF20A	-12.92	0	0	3	ClearCell_top1k	F	4.69	3.04	2.92	4.15	3.32	4.1	2.73	3.53	2.65	3.68	4.36	5.07	4.76	3.77	3.61	2.82	4.02	0	2.7	4.67	3.35	0	5.26	5.48	4.55	4.47	3.62	3.7	2.89	4.98	3.81	0	3.66	0	2.89	3.74	2.76	4.16	3.94	2.77	4.71
ENSG00000143476	protein_coding	DTL	-12.88	0	0	3	ClearCell_top1k	F	4.49	3.04	4.12	4.46	2.26	4.1	4.56	0	2.65	4.36	4.33	4.12	3.2	5.69	3.61	0	4.98	2.81	4.13	4.88	4.84	4.98	5.92	5.69	5.26	5.18	4.87	4.64	4.73	4.98	4.76	3.03	4.2	3.84	2.89	5	4.2	3.94	3.94	4.61	2.38
ENSG00000166833	protein_coding	NAV2	-12.86	0	0	3	ClearCell_top1k	F	5.89	5.92	6.39	6.18	5.76	6.96	5.81	5.6	5.75	6.21	5.11	6.37	5.78	5.86	5.26	5.22	5.96	5.43	5.3	5.73	5.56	5.95	4.94	6.2	6.62	6.01	5.7	5.62	5.56	5.64	6.05	5.46	5.74	5.36	4.34	5.47	5.16	5.21	4.89	5.58	5.27
ENSG00000139155	protein_coding	SLCO1C1	-12.79	0	0	3	ClearCell_top1k	F	2.84	3.95	4.37	3.76	4.79	3.56	4.56	4.47	4.08	4.92	3.4	4.51	4.67	4.72	4.16	4.65	4.98	4.25	4.52	5.1	4.59	5.64	4.54	4.91	5.52	5.18	5.12	4.95	4.33	5.23	5.07	5.46	4.6	5.77	5.05	3.74	5.56	5.46	4.89	4.61	4.15
ENSG00000179532	protein_coding	DNHD1	-12.77	0	0	3	ClearCell_top1k	F	6.44	5.47	4.6	6.19	6.6	6.36	6.76	6.42	6.95	6.65	7.03	6.71	5.72	6.21	6.11	7.53	7.26	6.09	6.48	7.03	6.69	6.71	6.74	6.47	7.5	7.09	6.62	5.43	6.27	6.66	7.09	7.1	6.27	7.3	7.22	6.57	6.14	6.88	6.03	6.81	6.41
ENSG00000073578	protein_coding	SDHA	-12.73	0	0	3	ClearCell_top1k	F	6.95	7.5	7.86	7.95	7.11	7.55	6.33	6.15	6.9	6.12	6.81	6.61	6.15	6.74	6.68	6.85	7.46	7.08	6.72	6.7	7.21	7.12	6.45	7.37	7.16	7.01	6.83	6.65	7.4	7.3	7.01	6.92	6.98	6.65	7.57	7.11	6.87	6.95	6.84	6.75	6.42
ENSG00000156574	protein_coding	NODAL	-12.69	0	0	3	ClearCell_top1k	F	3.73	3.95	2.92	2.38	3.11	4.49	3.62	4.47	0	4.92	4.33	2.69	2.35	5.03	4.86	3.71	4.58	4.25	4.13	4.63	2.49	4.98	5.73	3.04	4.95	3.92	4.17	3.7	4.33	5.23	5.33	3.93	2.77	3.84	3.79	4.29	2.76	5.46	4.89	3.66	3.76
ENSG00000246922	protein_coding	UBAP1L	-12.65	0	0	3	ClearCell_top1k	F	5.48	5.92	4.9	6.36	5.34	5.71	5.82	5.48	5.76	5.64	5.68	6.37	4.45	5.81	4.56	6.78	6.35	5.96	6.43	6.16	6.22	6.84	6.67	6.37	6.87	6.31	6.48	4.35	4.89	6.65	6.55	6.86	5.7	5.95	5.76	6.15	5.21	6.19	4.5	5.61	5.28
ENSG00000154920	protein_coding	EME1	-12.55	0	0	3	ClearCell_top1k	F	3	4.55	0	3.95	3.11	2.67	5.65	2.65	4.62	4.36	4.33	4.5	4.18	4.32	3.61	4.91	4.58	4.49	4.83	4.98	3.77	4.98	4.54	5.86	5.2	4.47	4.56	3.7	4.73	0	4.36	4.89	4.6	5.1	4.34	5	2.76	5.21	5.2	4.61	0
ENSG00000066279	protein_coding	ASPM	-12.55	0	0	3	ClearCell_top1k	F	5.24	5.35	5.45	5.56	4.97	6.35	6.1	5.03	6.23	6.69	6.45	6.17	5.07	5.69	6.31	6.52	7.03	5.93	6.18	5.6	5.05	5.64	5.51	6.68	6.38	6.74	5.7	6.51	6.15	5.8	6.81	5.67	5.74	6.22	6.03	6.35	4.9	6.04	5.67	5.39	5.56
ENSG00000165359	protein_coding	INTS6L	-12.51	0	0	3	ClearCell_top1k	F	4.84	4.26	3.44	3.23	4.79	4.49	4.56	5.25	5.25	4.36	4.89	5.29	4.42	5.28	4.86	4.65	5.55	4.25	5.09	4.32	3.35	4.27	5.73	5.48	4.95	5.66	5.12	4.25	5.3	4.27	4.76	5.46	4.2	4.4	4.74	4.29	4.2	4.89	3.94	3.66	4.46
ENSG00000198885	protein_coding	ITPRIPL1	-12.34	0	0	3	ClearCell_top1k	F	4.39	5.36	5.04	4.97	3.94	2.76	3.7	4.64	4.08	3.49	4.37	5.55	4.92	5.36	5.04	4.8	5.22	2.81	5.36	5.36	5.7	5.16	5.81	5.92	5.76	5.75	4.87	5.23	5.9	6.21	5.74	5.91	3.67	4	5.83	6	4.68	4.97	4.89	4.41	5.46
ENSG00000107736	protein_coding	CDH23	-12.3	0	0	3	ClearCell_top1k	F	6.05	5.41	5.34	5.71	5.82	6.19	5.83	5.89	5.6	5.83	5.41	5.93	5.07	5.96	6.62	5.87	6.9	7.01	6.27	6.22	5.83	6.47	6.15	7.09	7.16	6.55	6.84	5.49	6.66	6.78	6.45	6.48	5.74	6.13	5.3	6.38	5.73	6.13	6.5	5.74	6.01
ENSG00000168229	protein_coding	PTGDR	-12.14	0	0	3	ClearCell_top1k	F	4.03	3.95	3.44	2.38	3.11	4.49	0	2.65	4.08	2.56	3.94	2.69	4.12	4.32	4.55	4.65	4.02	4.64	4.83	4.63	4.84	4.98	5.26	5.22	4.55	5.18	4.87	5.62	3.78	5.23	5.54	3.93	2.77	4.4	0	5.47	4.9	5.46	3.94	4.92	3.76
ENSG00000174130	protein_coding	TLR6	-12.05	0	0	3	ClearCell_top1k	F	4.95	5.18	4.67	5.59	4.16	5.59	5.4	4.59	5.45	4.65	5.21	6.05	5.21	5.15	5.57	4.98	6.04	5.46	5.93	6.28	5.8	5.91	6.5	6.58	7.08	5.78	6.04	6.46	6.62	5.76	6.31	4.69	3.94	4.85	5.59	6.08	6.73	5.34	5.67	4.74	5.71
ENSG00000170209	protein_coding	ANKK1	-12.02	0	0	3	ClearCell_top1k	F	4.5	3.05	3.45	3.77	4.45	5.29	4.17	3.61	3.53	4.36	3.4	4.55	3.2	4.86	4.86	4.42	4.06	3.7	4.53	4.89	3.89	4.67	3.09	4.93	4.96	5.1	4.87	4.73	5.7	5.24	4.37	3.04	5.41	4.8	5.52	5.55	4.6	3.03	4.89	3.68	4.46
ENSG00000163508	protein_coding	EOMES	-11.99	0	0	3	ClearCell_top1k	F	3.73	4.51	3.82	4.46	2.26	3.56	4.16	4.08	0	2.56	4.89	5.65	3.2	4.32	4.55	4.65	4.58	4.25	2.7	4.63	3.89	4.27	3.99	4.51	4.95	4.87	4.56	5.21	3.78	4.27	4.76	4.49	3.66	4.79	5.3	2.85	0	3.94	3.94	4.61	3.76
ENSG00000183020	protein_coding	AP2A2	-11.92	0	0	3	ClearCell_top1k	F	5.6	5.74	5.97	5.79	5.18	6.44	4.56	5.65	5.44	5.49	5.5	6.07	4.61	6.01	5.82	4.65	6.15	5.62	5.57	5	5.35	5.56	5.73	6.44	6.55	6.15	5.52	5.36	5.15	5.38	6.41	6.53	5.19	5.73	3.79	5.89	5.64	5.46	5.86	5.39	5.11
ENSG00000155966	protein_coding	AFF2	-11.91	0	0	3	ClearCell_top1k	F	4.84	5.59	5.33	5.56	5.42	6.35	5.98	5.25	5.25	4.92	5.3	6.46	6.14	6.76	5.69	5.62	7.03	5.93	5.3	6.59	6.39	6.13	7	6.68	6.62	7	6.1	5.62	6.28	6.87	6.72	6.31	5.88	6.08	5.88	6.24	6.36	6.19	6.32	4.92	5.27
ENSG00000110324	protein_coding	IL10RA	-11.82	0	0	3	ClearCell_top1k	F	4.99	5.47	5.21	4.15	4.79	5.46	5.53	4.47	5.44	4.36	5.75	5.07	4.67	5.28	5.69	3.71	5.55	4.95	6.07	3.93	4.59	4.98	4.94	5.69	4	5.18	5.7	5.62	6.02	5.45	5.54	5.46	4.2	6.08	5.71	5.47	4.2	4.89	5.46	4.61	4.15
ENSG00000284906	protein_coding	ENSG00000284906	-11.79	0	0	3	ClearCell_top1k	F	4.77	5.87	5.73	5.51	5.26	6.21	6.64	6.4	5.75	5.87	5.96	5.68	5.18	5.89	6.46	6.25	6.63	5.99	6.26	6.49	5.87	6.68	6.24	6.53	6.83	6.37	5.98	5.74	6.69	5.64	5.83	6.44	6.01	6.83	6.57	6.66	6.44	6.73	6.74	6.05	5.2
ENSG00000276231	protein_coding	PIK3R6	-11.72	0	0	3	ClearCell_top1k	F	3.35	2.21	3.82	3.23	3.11	2.67	0	4.47	2.65	3.43	3.94	3.57	4.42	4.72	4.55	3.71	4.02	4.25	3.59	3.93	4.59	4.27	5.26	4.51	3.08	4.87	3.62	0	2.89	3.72	3.81	3.03	4.6	2.94	4.74	4.29	4.9	4.5	3.03	4.61	4.15
ENSG00000188993	protein_coding	LRRC66	-11.69	0	0	3	ClearCell_top1k	F	4.03	3.04	0	3.76	3.63	3.56	5.34	4.78	4.08	4.36	2.53	4.82	0	5.28	3.61	3.71	4.58	5.43	4.13	4.88	4.84	0	5.92	3.04	5.26	3.92	4.56	4.25	2.89	2.83	5.07	4.49	2.77	3.84	6.03	5.47	5.16	4.5	3.03	4.61	0
ENSG00000148600	protein_coding	CDHR1	-11.66	0	0	3	ClearCell_top1k	F	4.68	5.35	4.77	4.71	4.32	4.49	5.12	4.47	3.53	4.67	3.4	3.57	3.2	5.28	5.52	4.96	6.12	5.43	4.83	4.63	4.59	5.45	5.51	3.95	5.93	5.18	4.56	4.95	5.04	6.21	6.05	5.2	4.2	5.93	3.79	5.66	5.16	4.5	4.89	5.74	5.11
ENSG00000164707	protein_coding	SLC13A4	-11.65	0	0	3	ClearCell_top1k	F	4.6	5.32	5.09	5.36	5.63	5.91	6.36	4.91	5.44	6	5.87	6.05	5.1	6.74	6.09	6.41	5.78	5.43	6.16	6.19	5.33	5.51	5.27	6.65	6.84	4.49	6.22	6.51	5.7	6.54	6.42	6.39	7.02	6.26	6.9	5.85	6.73	5.96	5.27	6.41	5.6
ENSG00000101246	protein_coding	ARFRP1	-11.64	0	0	3	ClearCell_top1k	F	4.94	5.02	4.65	5.49	5.22	5.56	6.15	5.89	4.97	5.27	5.53	6	5.52	5.83	5.06	4.26	5.06	5.62	6.07	5.45	4.28	4.67	5.92	5.92	5.93	6.55	5.44	5.59	3.78	6.19	5.6	5.67	5.92	5.1	4.79	5.47	2.76	6.19	4.49	5.34	5.22
ENSG00000178950	protein_coding	GAK	-11.61	0	0	3	ClearCell_top1k	F	6.41	7.1	6.92	6.67	6.4	6.96	6.43	6.45	5.8	6.46	6.4	6.67	5.43	6.81	6.3	6.02	6.44	6.11	6.76	6.04	6.89	6.78	6.53	7.2	7.43	6.79	6.62	6.8	7.06	6.84	7.15	7.11	6.08	7.41	6.92	6.89	6.8	6.41	6.22	6.7	6.45
ENSG00000122203	protein_coding	KIAA1191	-11.6	0	0	3	ClearCell_top1k	F	8.51	8.8	8.59	8.43	8.15	8.02	7.12	7.42	7.79	7.84	8.36	8.22	8.41	8.04	8.53	9.01	7.31	7.22	8.15	7.43	7.95	8.56	8.21	8.56	7.39	7.78	8.19	8.15	7.63	8.2	8.16	9.04	7.74	8.01	7.12	7.65	7.25	7.17	6.83	7.48	7.9
ENSG00000272391	protein_coding	POM121C	-11.59	0	0	3	ClearCell_top1k	F	5.66	4.91	6.21	5.55	5.8	6.4	5.96	6.2	5.45	5.77	4.89	5.43	5.4	2.87	5.57	5.62	5.29	5.21	4.83	5.14	4.04	5.98	5.49	5.57	6.38	5.81	6.67	5.44	5.33	6.06	5.33	6.74	5.25	6.06	5.43	5.97	6.07	6.19	5.54	5.27	5.16
ENSG00000244694	protein_coding	PTCHD4	-11.56	0	0	3	ClearCell_top1k	F	6.93	6.73	6.79	6.6	7.09	7.49	7.85	7.08	7.41	6.89	7.5	7.86	6.95	7.2	7.51	7.34	7.83	6.11	7.88	6.59	7.18	8.15	7.7	7.63	8.21	8.03	7.63	7.92	8.1	8.04	7.92	7.2	8.25	6.87	7.55	7.87	7.95	8.04	5.89	6.95	6.63
ENSG00000168502	protein_coding	MTCL1	-11.55	0	0	3	ClearCell_top1k	F	5.24	5.07	4.58	5.9	5.29	4.49	5.12	4.78	5.44	4.92	5.11	5.65	5.07	5.28	5.52	5.62	5.96	6.19	5.3	5.29	5.56	5.81	4.54	5.22	5.52	5.66	5.53	5.43	5.3	5.8	5.9	6.18	5.57	5.77	5.88	5.47	5.56	5.68	4.49	5.89	5.79
ENSG00000100347	protein_coding	SAMM50	-11.51	0	0	3	ClearCell_top1k	F	5.6	5.89	6.14	6.2	6.31	5.48	5.54	5.33	5.79	5.64	5.35	5.3	5.91	5.03	5.56	5.62	5.37	5.69	4.91	5.39	6.03	6.11	6.12	6.73	4.98	6.36	5.67	5.95	5.95	6.22	6.09	6.06	6.32	5.92	6.12	6.42	5.14	5.46	5.94	5.8	4.97
ENSG00000196405	protein_coding	EVL	-11.48	0	0	3	ClearCell_top1k	F	5.59	5.62	4.76	6	5.69	5.91	5.12	6.03	5.44	5.49	4.89	5.29	5.56	5.33	5.84	5.44	6.14	5.93	6.08	4.88	5.56	5.81	7.05	5.99	6.67	6.03	5.12	5.43	5.87	6.22	5.76	4.9	5.53	6.1	6.03	5.66	5.73	5.9	4.49	5.57	4.41
ENSG00000121207	protein_coding	LRAT	-11.47	0	0	3	ClearCell_top1k	F	5.14	5.13	4.44	5.6	4.02	5.9	6.2	5.67	5.4	5.77	6.07	5.92	4.21	6.23	5.52	5.76	6.94	6.33	5.57	6.48	6.24	6.91	5.88	7.24	6.53	5.75	6.68	5.91	6.35	6.73	6.14	6.23	5.91	6.78	6.26	6.26	6.43	5.6	5.54	6.19	5.28
ENSG00000274611	protein_coding	TBC1D3	-11.45	0	0	3	ClearCell_top1k	F	6.86	7.28	7.67	6.03	6.55	7.09	7.38	7.27	5.9	7.32	6.73	7.89	6.37	7.53	6.91	6.28	6.65	7.18	6.79	7.02	6.15	7.24	7.35	7.79	7.27	6.28	7.28	7.7	6.72	7.44	8.14	7.24	6.89	7.79	7.77	7.34	7.49	7.52	7.74	7.04	6.31
ENSG00000164440	protein_coding	TXLNB	-11.41	0	0	3	ClearCell_top1k	F	3.73	3.57	4.37	3.23	4.32	4.49	4.16	5.44	4.49	4.92	4.64	5.65	5.07	4.72	5.69	3.71	5.29	4.64	4.83	5.1	5.05	2.83	5.81	5.48	6.1	5.18	5.53	5.43	5.7	4.66	5.54	5.67	2.77	4.4	5.3	5	5.16	4.89	5.46	5.17	4.71
ENSG00000158156	protein_coding	XKR8	-11.4	0	0	3	ClearCell_top1k	F	5.25	3.95	4.37	5.11	4.8	5.63	5.34	5.03	5.13	5.32	5.46	5.29	5.57	5.39	5.11	4.79	6.53	5.21	5.5	5.32	5.69	6.09	5.51	4.51	5.26	6.69	5.74	2.81	6.02	5.96	5.54	5.47	5.16	5.22	6.03	5.36	4.77	5.48	5.67	5.47	4.93
ENSG00000116852	protein_coding	KIF21B	-11.39	0	0	3	ClearCell_top1k	F	4.85	5.07	5.08	5.11	4.15	5.63	4.56	2.65	0	3.43	5.3	5.7	4.42	6.01	5.12	5.22	6.29	5.43	5.66	6.44	6.31	5.95	6.72	6.96	6.62	6.44	5.85	6.07	5.34	6.79	6.53	5.2	4.68	5.12	4.38	4.29	5.37	5.57	4.49	6.15	4.46
ENSG00000065328	protein_coding	MCM10	-11.37	0	0	3	ClearCell_top1k	F	4.49	4.72	4.12	4.46	4.79	4.8	5.34	5.03	5.43	4.92	5.46	4.51	4.14	5.28	5.33	5.22	6.12	4.95	4.97	4.32	4.84	4.76	4.54	5.48	4.95	4.87	5.53	5.43	5.3	5.32	5.73	5.2	5.38	6.22	5.52	5.25	3.65	5.22	5.59	6.03	4.71
ENSG00000108591	protein_coding	DRG2	-11.35	0	0	3	ClearCell_top1k	F	4.28	5.22	5.55	5.71	4.97	4.8	4.16	3.53	5.25	4.36	5.46	5.65	4.89	4.72	6.09	4.65	5.29	4.95	5.3	5.86	5.24	5.23	6.09	5.48	6.1	6.01	4.87	5.93	6.39	5.8	5.07	4.89	4.91	4.79	4.74	5.83	4.2	5.21	4.89	5.89	4.15
ENSG00000135439	protein_coding	AGAP2	-11.34	0	0	3	ClearCell_top1k	F	3.73	3.95	2.92	2.38	2.74	4.8	4.56	3.53	4.47	3.95	5.11	5.29	2.35	5.03	5.33	4.65	4.58	4.64	5.3	5.29	4.59	4.27	5.26	5.22	6.24	4.87	3.62	5.41	5.3	4.98	4.36	3.03	5.16	4.79	3.79	5.25	5.56	3.32	5.67	3.66	4.71
ENSG00000181016	protein_coding	LSMEM1	-11.32	0	0	3	ClearCell_top1k	F	4.99	4.72	2.92	4.46	4.97	5.91	5.53	4.47	5.44	5.64	5.11	5.29	5.24	5.69	4.16	4.96	5.55	5.21	5.3	5.29	5.56	4.98	5.73	5.22	6.1	6.3	6.1	5.43	4.33	5.8	5.73	5.67	5.74	5.59	5.53	6.24	4.59	5.21	4.49	5.39	4.92
ENSG00000137731	protein_coding	FXYD2	-11.3	0	0	3	ClearCell_top1k	F	8.76	8.2	8.22	8.5	8.55	8.45	4.16	6.12	4.78	6.31	5.3	5.93	6.37	7.31	7.14	4.65	5.29	6.85	7.64	7.84	7.42	4.67	7.36	7.51	7.61	6.3	7.59	5.78	5.3	6.62	6.77	6.55	6.64	6.22	5.52	6.81	5.88	7.66	7.8	6.73	6.33
ENSG00000145283	protein_coding	SLC10A6	-11.16	0	0	3	ClearCell_top1k	F	3.35	2.21	2.1	3.76	3.11	4.1	0	3.53	0	2.56	2.53	2.69	3.2	4.32	4.16	3.71	3.11	2.81	2.7	2.52	3.89	2.83	3.99	3.95	0	3.92	3.62	4.64	4.33	3.72	3.81	3.03	0	0	2.89	4.29	2.76	3.94	0	3.66	3.23
ENSG00000119986	protein_coding	AVPI1	-11.15	0	0	3	ClearCell_top1k	F	2.84	4.26	3.44	4.15	2.26	2.67	5.12	0	4.08	3.97	4.64	5.07	4.67	5.03	4.55	3.71	4.02	4.64	4.83	3.93	3.89	3.72	3.99	3.95	4	4.47	4.56	5.43	4.73	4.27	4.36	3.03	0	5.1	3.79	5	4.2	3.03	3.03	5.39	4.71
ENSG00000023902	protein_coding	PLEKHO1	-11.15	0	0	3	ClearCell_top1k	F	4.03	5.35	4.37	4.71	5.14	4.49	4.87	4.78	4.78	4.36	5.3	5.93	5.07	5.5	4.55	5.62	4.98	5.21	5.81	5.29	4.84	5.45	4.94	5.88	5.26	5.18	5.53	5.62	5.3	5.64	6.05	5.67	5.16	5.36	4.34	5.25	5.16	5.46	4.49	5.39	4.71
ENSG00000124203	protein_coding	ZNF831	-11.11	0	0	3	ClearCell_top1k	F	5.89	6.2	5.33	5.28	5.54	5.27	5.69	6.33	5.89	5.64	6.09	5.93	5.64	5.5	6.21	6.42	6.53	6.51	6.18	6.27	4.84	5.95	5.92	5.88	4.95	6.3	6.6	6.6	7.01	6.21	6.31	6.66	5.88	5.77	6.6	6.89	7	6.45	5.67	5.17	4.15
ENSG00000162676	protein_coding	GFI1	-11.04	0	0	3	ClearCell_top1k	F	4.03	4.26	2.1	4.46	4.02	5.63	3.62	5.25	4.47	4.67	4.89	5.29	4.12	5.5	5.52	4.96	5.55	4.64	4.52	3.93	4.28	4.27	5.26	5.69	4.95	5.44	5.34	5.43	4.33	4.98	5.07	5.2	4.91	5.36	5.05	4.69	5.56	5.21	4.49	4.92	3.23
ENSG00000138796	protein_coding	HADH	-11.03	0	0	3	ClearCell_top1k	F	7.24	7.52	7.05	7.02	6.93	6.88	6.21	6.82	5.97	6.39	7.16	6.83	7.24	7.4	6.24	6.42	7.06	5.79	7.16	6.47	7.2	6.53	7.31	6.9	7.38	6.94	6.76	5.32	7.01	5.97	6.94	7.26	6.27	6.15	6.16	6.02	6.43	6.78	6.7	5.81	6.59
ENSG00000137225	protein_coding	CAPN11	-11.03	0	0	3	ClearCell_top1k	F	2.84	2.21	2.92	3.76	4.02	2.67	3.62	2.65	2.65	4.67	0	2.69	2.35	3.77	4.16	4.96	3.11	2.81	3.59	3.39	0	3.72	3.08	3.95	4	3.92	4.56	4.25	0	2.83	2.91	3.93	2.77	2.94	2.89	4.69	3.65	0	4.49	3.66	2.38
ENSG00000175390	protein_coding	EIF3F	-11	0	0	3	ClearCell_top1k	F	7.02	6.71	6.83	6.48	7.18	7.31	6.17	7.1	6.05	6.71	6.74	6.9	6.31	7.18	6.28	5.95	6.83	6.96	6.69	6.46	6.44	6.55	7.29	7.09	7.3	6.86	6.45	6.77	7.21	6.9	6.76	6.28	5.21	6.38	6.62	7.28	6.89	6.77	6.63	7.26	7.15
ENSG00000158828	protein_coding	PINK1	-10.94	0	0	3	ClearCell_top1k	F	6.54	6.63	6.73	6.67	6.8	6.55	4.93	5.25	4.1	4.38	5.49	5.48	5.07	4.74	4.86	4.26	5.97	5.66	4.83	4.72	5.41	5.31	5.83	4.92	5.77	5.24	5.36	4.65	5.52	5.24	4.52	5.58	6.06	5.11	5.1	4.33	5.61	3.94	5.69	5.18	5.27
ENSG00000137409	protein_coding	MTCH1	-10.94	0	0	3	ClearCell_top1k	F	7.08	7.29	6.68	7.34	6.7	7.05	6.42	6.12	6.23	6.41	6.45	6.07	5.69	5.28	6.22	5.52	6.39	6.75	6.04	6.29	6.26	5.64	5.79	6.52	7.16	6.83	6.48	5.25	6.17	6.53	6.45	6.94	6.47	6.56	6.6	6.73	5.73	6.32	6.66	6.15	5.42
ENSG00000128285	protein_coding	MCHR1	-10.93	0	0	3	ClearCell_top1k	F	2.02	3.04	0	3.76	3.63	4.1	4.87	3.53	3.53	4.36	2.53	0	2.35	0	3.61	0	0	3.7	4.52	4.63	2.49	4.98	4.94	4.51	4.95	4.47	3.62	4.25	3.78	2.83	0	3.03	3.66	0	4.74	0	4.59	4.89	0	0	4.15
ENSG00000196421	protein_coding	C20orf204	-10.92	0	0	3	ClearCell_top1k	F	4.28	3.57	4.37	3.23	4.57	4.1	5.69	5.25	5.03	4.67	3.4	4.82	4.89	5.28	5.33	4.26	5.29	5.43	4.83	5.45	5.05	4.67	5.51	5.48	5.52	5.18	4.87	4.95	5.3	4.27	5.33	5.46	5.57	5.36	5.71	5.66	5.88	5.46	5.2	5.17	3.23
ENSG00000150337	protein_coding	FCGR1A	-10.87	0	0	3	ClearCell_top1k	F	4.03	3.95	4.37	4.67	4.02	4.8	5.12	5.17	4.78	3.43	4.64	5.07	4.42	4.32	5.33	4.26	5.12	5.14	5.44	5.29	5.33	4.98	5.26	5.69	4.92	4.67	5.34	4.25	5.51	4.27	5.33	5.46	4.6	5.58	4.74	5.25	5.16	3.03	4.18	4.21	4.46
ENSG00000164081	protein_coding	TEX264	-10.84	0	0	3	ClearCell_top1k	F	5.73	6.27	6.05	5.9	5.95	6.44	4.56	5.25	5.44	5.32	5.11	6.25	5.07	5.28	5.11	5.44	5.55	3.7	5.66	5.6	6.47	5.23	5.26	5.48	5.26	6.54	6.76	4.64	6.28	6.21	6.63	4.89	5.88	5.58	5.71	6.35	5.56	5.68	4.49	5.58	5.11
ENSG00000118495	protein_coding	PLAGL1	-10.82	0	0	3	ClearCell_top1k	F	5.96	5.69	4.93	4.92	5.76	6.06	5.12	5.89	6.12	6.01	6.19	5.93	5.96	6.14	5.97	6.42	6.85	6.3	5.81	5.97	6.13	6.43	6.14	7.04	6.72	6.83	6.6	5.78	6.5	6.71	6.05	6.85	4.92	6.56	5.3	6.11	6.01	6.32	6.18	6.27	5.68
ENSG00000028310	protein_coding	BRD9	-10.8	0	0	3	ClearCell_top1k	F	4.84	5.23	4.58	4.46	5.66	5.46	4.89	5.6	5.44	3.97	4.89	5.48	5.39	4.72	5.33	6.2	6.65	5.62	4.83	5.1	5.69	5.95	5.51	5.48	6.24	6.42	4.87	4.95	5.87	5.45	5.9	6.55	5.38	5.36	5.05	4.31	4.59	6.33	5.67	5.89	5.11
ENSG00000163913	protein_coding	IFT122	-10.77	0	0	3	ClearCell_top1k	F	6.87	6.68	7.03	6.84	7.13	7.11	7.23	7.54	6.96	7.13	6.68	6.88	6.93	7.37	7.22	6.99	7.34	7.2	7.32	7.39	6.8	7.15	7.77	6.81	7.87	7.24	7.48	7.46	7.2	7.41	7.79	7.47	6.97	7.25	7.62	7.28	6.41	7.67	7.2	7.68	6.61
ENSG00000151023	protein_coding	ENKUR	-10.72	0	0	3	ClearCell_top1k	F	4.28	4.26	4.37	4.71	3.63	3.56	3.62	3.53	4.78	3.97	4.33	4.82	4.42	5.03	4.55	4.96	5.29	3.7	3.59	4.88	4.59	3.72	4.94	4.91	5.52	5.44	4.56	5.93	2.89	5.45	5.07	4.49	4.2	5.58	2.89	2.85	4.59	3.03	4.49	4.92	4.46
ENSG00000196296	protein_coding	ATP2A1	-10.7	0	0	3	ClearCell_top1k	F	4.49	4.26	3.82	4.71	5.14	4.1	4.56	5.6	4.47	4.92	4.64	5.07	3.73	3.77	5.52	2.82	5.55	5.43	5.09	5.73	5.41	4.27	3.08	3.04	5.52	3.92	5.34	5.21	5.7	5.95	5.54	4.89	5.74	5.93	5.3	5.66	3.65	5.87	4.49	4.61	4.71
ENSG00000167085	protein_coding	PHB1	-10.66	0	0	3	ClearCell_top1k	F	6.67	7.15	7.11	7.22	6.69	6.65	5.09	5.6	5.6	5.9	5.97	5.48	6.3	5.5	5.52	5.22	5.55	5.21	4.52	4.88	6.03	4.98	5.92	6.46	6.5	6.54	6.67	6.12	6.44	6.09	6.05	6.31	6.14	5.77	5.71	5.25	5.73	5.99	5.2	5.58	5.9
ENSG00000042813	protein_coding	ZPBP	-24.31	0	0	9	ClearCell_top1k	F	4.51	3.05	2.98	2.38	2.26	4.1	4.6	3.55	4.09	3.44	4.91	3.59	3.2	5.73	4.57	2.82	5	4.27	3.59	4.34	3.4	2.87	3.12	4.91	4.97	6.02	3.64	5.22	4.35	3.94	4.38	4.89	4.64	4.82	4.76	3.78	4.59	5.21	3.07	3.69	2.41
ENSG00000206579	protein_coding	XKR4	-23.69	0	0	9	ClearCell_top1k	F	6.72	6.27	6.58	6.87	6.35	7.24	6.95	6.85	7.41	6.98	7.15	7.29	6.57	7.5	7.76	7.14	6.12	7.39	7.49	7.46	7.32	7.52	7.67	7.73	7.97	7.96	7.26	7.87	7.59	7.45	7.52	7.24	7.49	7.57	7.82	7.67	7.6	7.19	7.34	6.66	7.05
ENSG00000185499	protein_coding	MUC1	-23.56	0	0	9	ClearCell_top1k	F	10.97	10.07	10.25	9.14	11.28	11.96	10.42	9.98	10.5	10.83	10.35	10.44	9.19	11.45	10.23	11.86	12.45	11.16	10.7	12.97	11.43	11.59	10.25	10.17	12.63	11.38	11.9	11.3	10.63	10.14	11.86	10.41	10.45	12.87	11.79	11.72	13.62	12.13	10.79	13.19	10.89
ENSG00000205038	protein_coding	PKHD1L1	-21.55	0	0	9	ClearCell_top1k	F	6.36	5.79	6.25	5.58	5.45	6.88	6.23	5.63	5.63	6.95	7.19	6.55	6.72	6.9	7.22	6.87	6.82	7.04	6.57	7.06	6.5	6.81	7.44	7.37	7.05	7.32	6.65	7.18	7.29	6.99	6.83	5.89	6.52	6.11	5.75	7.32	6.03	6.52	6.85	6.05	6.04
ENSG00000119711	protein_coding	ALDH6A1	-20.96	0	0	9	ClearCell_top1k	F	10.44	11.44	11.68	11.14	9.81	11.33	8.5	8.73	9.65	9.68	10.97	10.9	11.03	11.46	10.73	11.06	8.38	9.86	10.73	9.67	8.79	10.81	10.37	11.69	10.91	11.17	11.3	11.11	11.14	10.95	10.64	10.84	11.12	9.73	9.83	9.69	10.04	9.16	8.38	7.89	8.14
ENSG00000187446	protein_coding	CHP1	-20.49	0	0	9	ClearCell_top1k	F	9.06	9.38	9.47	9.07	9.7	9.74	8.91	9.27	8.99	9.46	9	8.98	9.39	9.91	9.49	10.4	9.67	9.13	9.17	9.26	8.73	10.28	9.98	9.28	9.22	9.19	8.85	9.36	9.38	8.68	8.91	9.66	9.2	9.13	9.03	8.76	9.07	9.01	9.22	9.42	8.69
ENSG00000260220	protein_coding	CCDC187	-20.42	0	0	9	ClearCell_top1k	F	5.46	5.35	5.45	5.28	4.02	6.61	5.98	5.75	6.01	5.9	5.87	6.17	5.24	6.14	5.11	6.07	6.41	5.21	6.48	6.08	6.22	6.21	5.73	6.34	6.5	5.85	6.42	5.62	6.5	5.8	6.72	5.2	6.14	6.84	6.4	6.11	4.59	6.45	5.2	2.77	3.76
ENSG00000119547	protein_coding	ONECUT2	-19.62	0	0	9	ClearCell_top1k	F	4.03	6.05	5.08	5.11	5.66	6.83	7.03	6.23	6.12	6.55	6.73	5.79	5.76	6.38	5.69	6.31	7.85	6.6	7.28	6.59	6.54	6.43	6.24	5.69	6.62	5.85	5.85	6.77	6.78	6.43	6.42	6.76	6.26	7.27	6.6	7.34	6.72	6.45	6.44	6.65	6.54
ENSG00000162896	protein_coding	PIGR	-19.54	0	0	9	ClearCell_top1k	F	8.67	9.21	9.01	9.41	9.78	8.23	9.27	9.94	8.98	9.21	8.51	7.73	8.45	8.16	9.02	9.72	8.72	7.68	7.83	6.86	8.28	8.81	6.34	7.19	6.58	7.06	8.24	9.15	8.56	7.79	7.25	9.59	8.99	8.92	7.81	7.53	7.65	8.12	6.97	6.72	5.71
ENSG00000165164	protein_coding	CFAP47	-19.08	0	0	9	ClearCell_top1k	F	5.24	5.22	5.65	6.09	5.54	5.91	5.84	5.75	6.01	6.01	6.28	6.05	5.24	5.28	6.5	6.52	6.41	5.78	5.49	6.27	5.41	5.95	6.09	5.69	6.82	6.83	6.22	5.93	6.6	5.64	6.96	5.67	6.46	6.75	5.3	6.24	6.01	6.86	4.89	5.58	4.92
ENSG00000181378	protein_coding	CFAP65	-18.27	0	0	9	ClearCell_top1k	F	5.12	3.95	4.37	4.92	4.97	6.03	5.84	5.6	4.78	6.21	6.09	5.48	5.52	5.5	5.69	5.94	5.96	5.78	5.94	5.6	5.81	5.81	5.73	6.2	6.82	6.42	5.53	5.93	5.3	5.45	6.18	5.46	5.57	6.66	5.71	5.66	5.73	5.68	5.46	5.39	4.92
ENSG00000001630	protein_coding	CYP51A1	-18.27	0	0	9	ClearCell_top1k	F	7.38	6.93	7.07	7.31	6.79	7.85	6.7	7.76	7.62	7.69	7.22	7.11	7.26	7.78	6.92	8.15	8.24	7.59	7.18	7.9	7.32	7.94	7.81	7.25	7.66	6.96	6.65	7.57	7.64	6.29	6.31	6.86	6.62	7.2	7.63	7.32	7.02	7.18	8.03	7.6	7.87
ENSG00000072315	protein_coding	TRPC5	-18.12	0	0	9	ClearCell_top1k	F	6.12	6.33	5.75	6.2	5.89	6.26	5.98	5.65	5.28	6.24	6.38	6.17	6.15	6.79	6.1	6.43	5.55	5.68	6.73	6.26	5.41	6.13	6.27	6.8	6.83	6.01	6.92	6.55	7.09	6.63	6.64	6.67	7.51	6.12	5.71	6.35	7.04	6.64	6.34	3.74	5.56
ENSG00000185823	protein_coding	NPAP1	-17.9	0	0	9	ClearCell_top1k	F	5.55	5.9	5.49	3.34	5.9	6.42	6.43	5.04	6.05	5.92	6.52	4.87	5.69	7.01	6.26	6.96	6.57	6.78	6.3	6.39	6.09	6.33	6.43	6.48	7.01	6.13	5.99	6.92	6.84	6.61	7.15	6.23	5.83	6.74	6.47	6.79	6.35	5.57	4.82	5.78	5.87
ENSG00000173714	protein_coding	WFIKKN2	-17.81	0	0	9	ClearCell_top1k	F	3.35	3.57	3.44	3.76	3.63	5.27	2.73	4.47	4.08	3.97	5.61	4.82	3.73	4.72	4.55	5.22	5.55	0	4.83	4.88	4.59	4.98	3.99	4.91	4.55	4.87	5.7	4.25	5.3	4.98	5.73	5.67	4.2	5.1	3.79	5	4.2	3.03	3.03	5.17	3.23
ENSG00000136274	protein_coding	NACAD	-17.79	0	0	9	ClearCell_top1k	F	6.03	6.52	6.63	5.28	6.7	7.6	8.17	7.41	6.66	6.94	6.09	6.05	6.22	6.76	5.97	7.41	7.4	7.12	7	7.54	6.97	6.43	5.73	7.19	6.92	7.47	7.03	7.06	7.68	6.21	6.81	6.18	7.07	7.45	7.78	6.73	7.75	7.18	7.37	7.31	6.26
ENSG00000042781	protein_coding	USH2A	-17.63	0	0	9	ClearCell_top1k	F	5.24	4.26	5.55	4.92	4.79	3.56	4.16	5.89	4.78	4.36	5.98	5.79	5.96	5.5	6.67	6.42	5.96	5.93	6.29	6.27	4.28	6.09	6.5	6.05	6.24	6.83	6.1	6.6	5.87	5.64	5.73	5.2	6.46	5.36	6.51	6.6	5.88	6.32	6.18	6.15	5.11
ENSG00000187068	protein_coding	C3orf70	7.19	0	0	9	Papillary_1K (1)	G	4.74	4.1	3.87	3.85	4.69	5.1	4.75	4.83	5.18	4.79	4.75	4.21	5.22	5.38	4.29	4.53	5.57	3.05	4.59	4.72	4.29	5.57	5.98	3.07	3.1	5.36	5.06	5.2	4.42	5.88	5.1	4.92	4.88	4.42	5.53	5.05	3.86	4.53	3.03	5.58	3.77
ENSG00000156500	protein_coding	PABIR3	7.18	0	0	9	Papillary_1K (1)	G	7.48	7.45	7.95	7.68	8.24	8.27	8.03	7.87	8.27	8.1	8.01	8.09	8.39	9.12	8.28	8.72	8.5	8.29	8.34	8.23	7.92	8.98	9.12	8.77	8.83	8.41	8.57	8.69	8.88	8.82	8.71	8.54	8.09	8.35	8.66	8.94	8.68	8.51	8.8	8.74	8.15
ENSG00000260691	protein_coding	ANKRD20A1	-10.86	0	0	9	ClearCell_top1k	G	5.65	5.68	5.86	6.2	5.35	6.59	6.36	6.83	6.47	6.85	6.35	6.36	5.96	6.76	6.14	6.78	6.33	6.86	6.92	6.89	6.2	7.12	6.62	6.95	6.48	6.83	6.75	6.84	7.05	6.78	6.96	6.87	6.81	6.97	7.34	7.29	7.58	7.36	6.56	6	6.78
ENSG00000283447	protein_coding	NDUFS1	-10.85	0	0	9	ClearCell_top1k	G	7.11	6.98	6.93	6.64	6.37	5.82	6.12	6.56	6.78	7.21	6.8	7.26	7.17	7.25	7.19	6.33	5.71	7.32	6.5	6.69	6.82	7.07	6.87	7	6.32	6.33	6.78	7.31	6.77	6.47	6.51	6.02	6.35	6.19	6.51	6.53	6.35	6.42	6.93	6.54	6.45
ENSG00000143603	protein_coding	KCNN3	14.95	0	0	1	Papillary_1K (1)	G	5.29	4.3	4.64	3.27	3.19	4.12	4.92	5.82	4.49	4.49	4.01	5.14	5.29	5.4	5.05	5.29	5.32	3.9	5.8	5.78	3.93	5.02	4.72	4.98	4.63	4.51	4.22	3.76	3.85	5.86	4.42	4.89	5.63	4.46	4.8	4.47	3.67	3.03	6.06	4.93	4.52
ENSG00000164091	protein_coding	WDR82	8.75	0	0	9	Papillary_1K (1)	G	7.4	7.17	6.75	7.09	7.42	7.17	7.71	7.39	7.56	7.43	7.6	7	6.69	7.78	5.37	7.65	7.15	7.23	6.89	6.55	6.68	8.02	8.17	6.58	7.52	7.4	6.82	7.09	7.29	7.07	7.19	7.29	7.48	7.24	7.48	6.37	6.74	7.58	7.42	6.51	7.1
ENSG00000171490	protein_coding	RSL1D1	5.04	0	0	9	Papillary_1K (1)	G	7.36	6.98	7.05	7.57	7.33	7.53	7.51	7.47	7.13	7.65	7.63	7.09	6.97	7.87	6.68	8.13	7.81	7.32	7.51	6.98	7.15	8	7.91	7.34	7.61	7.56	7.44	7.79	7.86	7.7	7.6	6.68	7.31	7.23	7.12	7.3	7.51	7.21	7.48	7.08	7.02
ENSG00000226887	protein_coding	ERVMER34-1	5.02	0	0	9	Papillary_1K (1)	G	2.87	2.21	4.12	3.76	4.04	4.1	5.14	3.53	3.04	3.99	0	4.82	4.12	5.05	4.71	2.82	4.02	4.93	4.13	5.15	4.28	4.34	4.04	3.95	4	3.22	4.21	4.64	3.78	3.84	4.39	0	4.62	2.94	2.89	2.87	2.78	3.03	4.79	6.58	5.79
ENSG00000110318	protein_coding	CEP126	4.8	0	0	5	Papillary_1K (1)	G	5.61	4.52	3.95	4.56	4.74	5.37	5.38	5.04	5.19	5.31	5.14	5.85	5.44	5.99	5.42	4.76	5.04	5.03	3.75	4.67	4.96	4.7	5.84	5.55	5.13	5.79	5.06	5.57	5.69	6	4.38	3.28	4.79	4.87	5.45	4.77	5.01	4.74	5.24	5.17	4.32
ENSG00000134245	protein_coding	WNT2B	4.67	0	0	NaN	Chromophobe_top1k	G	5.02	3.59	5.48	4.52	4.09	5.48	4.65	5.21	4.36	4.05	3.49	6.24	5.19	5.75	4.6	0	5.13	5.49	5.71	6.01	6.27	5.34	5.54	7	6.98	6.68	5.42	4.81	4.43	6.18	4.81	3.59	3.72	5.41	5.74	5.03	5.2	5.84	5.71	5.27	5.45
ENSG00000102053	protein_coding	ZC3H12B	4.65	0	0	NaN	Chromophobe_top1k	G	4.35	4.36	4.24	5.31	4.91	4.49	5.48	5.61	4.78	4.43	3.4	5.68	2.39	5.07	4.73	3.87	5.56	4.25	5.17	4.34	5.63	4.98	5.56	4.91	5.26	4.9	4.19	4.97	5.32	6.29	6.28	5.31	3.67	5.13	5.53	5.48	5.13	5.49	4.9	4.95	4.53
ENSG00000149305	protein_coding	HTR3B	-11.75	0	0	5	ClearCell_top1k	G	4.76	3.8	4.71	5.39	4.66	5.69	5.94	5.18	6.06	5.29	4.28	6.04	5.55	6.05	5.14	5.81	5.75	4.66	6.13	5.52	6.17	6.56	6.19	6.1	5.94	6.02	6.28	4.59	5.36	6.3	5.07	5.69	5.37	6.56	5.31	6.33	6.32	3.75	4.83	5.86	5.63
ENSG00000007944	protein_coding	MYLIP	4.31	0	0	11	ClearCell_top1k	G	4.91	5.52	5.45	4.24	3.77	5.11	4.75	5.47	5.25	4.38	4.4	5.3	5.05	5.31	2.8	0	4.3	3.77	2.7	3.64	5.28	5.49	3.23	5.68	4.95	3.05	5.48	5.47	4.45	4.73	3.94	4.49	2.86	4.51	3.17	5.21	3.72	4.13	4.53	4.99	4.46
ENSG00000169826	protein_coding	CSGALNACT2	4.59	0	0	11	ClearCell_top1k	G	5.08	4.91	5.86	5.73	5.8	5.36	6.13	6.27	5.35	6.02	6.22	5.87	5.51	5.42	5.9	6.22	5.45	4.95	5.81	5.59	5.57	5.3	5.92	5.27	6.29	6.32	4.23	5.68	5.12	5.91	5.28	5.6	6.11	6.25	6.29	5.66	5.1	6.09	4.93	5.97	6.14
ENSG00000135679	protein_coding	MDM2	4.96	0	0	11	ClearCell_top1k	G	5.74	5.68	6	5.82	5.03	6.22	6.42	7.38	6.92	7.41	6.97	6.7	6.95	6.95	6.63	6.52	6.48	7.24	7.04	6.76	6.37	7.1	6.84	6.54	6.19	6.48	5.73	6.3	6.84	6.25	6.35	6.36	6.38	6.83	7.15	6.45	6.15	7.1	7.05	7.67	6.98
ENSG00000127947	protein_coding	PTPN12	4.97	0	0	11	ClearCell_top1k	G	5.65	4.72	5.42	4.62	5.62	6.01	6.19	6.42	6.12	6.99	6.09	6.05	5.24	5.69	6.1	6.1	4.98	5.94	5.9	5.51	6.71	4.98	5.73	5.79	5.26	3.01	5.76	4.95	5.95	5.59	4.91	5.03	4.29	4.1	5.15	4.49	4.73	5.43	5.56	5.47	6.02
ENSG00000115935	protein_coding	WIPF1	5.02	0	0	11	ClearCell_top1k	G	6.8	5.35	6.28	5.49	6.14	5.57	6.82	7.35	7.15	6.84	7.33	6.08	6.7	6.93	6.79	6.69	5.77	7.07	6.99	6.22	6.72	6.8	6.46	6.88	6.29	6.61	6.11	6.55	7.24	7.3	6.9	7.36	7.09	7.08	7.67	6.51	6.27	6.06	6.54	6.19	5.97
ENSG00000105220	protein_coding	GPI	8.2	0	0	9	Papillary_1K (1)	G	8.14	8.44	8.36	8.67	8.29	9.09	7.76	7.78	7.96	7.89	8	7.37	7.83	7.79	8	7.92	8.25	8.51	8.46	8.69	7.92	8.41	7.94	7.95	8.41	8.14	8.64	8.36	8.32	7.57	8.46	8.4	8.15	8.45	8.21	8.07	8.64	8.82	8.12	8.41	7.27
ENSG00000198756	protein_coding	COLGALT2	8.1	0	0	9	Papillary_1K (1)	G	2.84	3.04	3.44	3.76	2.26	5.06	4.16	4.47	2.65	0	3.94	3.57	2.35	2.87	0	3.71	3.11	5.21	4.83	3.39	3.35	0	3.08	3.04	3.08	4.87	2.73	4.25	2.89	4.66	3.81	3.93	5.16	3.84	3.79	4.29	3.65	4.5	3.94	4.92	3.23
ENSG00000171219	protein_coding	CDC42BPG	8.01	0	0	9	Papillary_1K (1)	G	5.05	5.93	4.91	4.68	5.43	6.01	5.02	3.7	3.65	4.51	5.57	2.83	4.62	4.76	3.71	4.87	5.38	3.07	4.3	5.12	4.58	5.8	4.74	5.27	5.09	5.05	4.38	5.84	6.1	5.39	5.6	4.66	5.26	4.62	4.64	3.03	4.47	3.27	5.23	4.88	3.48
ENSG00000112394	protein_coding	SLC16A10	8.01	0	0	9	Papillary_1K (1)	G	5.11	6.15	5.48	6.06	5.73	3.87	5.59	6.08	5.47	5.8	5.97	6.26	5.91	5.38	5.53	5.62	6.26	5.26	6.14	5.9	5.76	6.12	6.24	7.01	4.73	6.51	5.48	5.51	5.86	6.66	5.39	5.75	5.6	6.29	5.94	5.75	6.15	6.08	5.64	3.71	5.56
ENSG00000118407	protein_coding	FILIP1	7.89	0	0	9	Papillary_1K (1)	G	5.47	5.81	5.43	5.92	5.92	5.18	6.46	6.53	5.58	5.84	5.33	5.53	5.89	6.02	5.96	6.61	6.8	6.38	5.58	6.29	6.59	6.45	6.52	6.85	7.45	6.7	6.53	5.51	5.79	6.04	6.5	6.08	6.13	6.19	5.61	6.22	6.14	5.91	5.42	6.54	6.54
ENSG00000175591	protein_coding	P2RY2	7.72	0	0	9	Papillary_1K (1)	G	4.89	3.11	4.87	3.81	4.06	5.55	5.95	3.59	4.52	4.58	5.49	5.5	4.92	5.42	4.91	5.59	4.6	5.41	5.55	5.81	5.75	5.72	5.77	5.75	5.3	6.05	5.26	5.69	5.42	6.27	5.44	6.03	5.8	6	6.13	6.42	4.61	4.06	5.74	5.02	5.73
ENSG00000141696	protein_coding	P3H4	7.72	0	0	9	Papillary_1K (1)	G	4.98	5.19	5.38	4.68	4.52	6.09	5.66	4.56	5.28	5.94	4.65	6.17	4.73	7.07	5.64	5.15	6.3	5.41	6.05	5.72	6.28	6.42	6.46	5.42	6.47	6.18	6.24	4.74	5.36	6.79	5.72	4.56	6.2	6.59	4.64	6.6	6.45	5.77	6.38	6.65	5.34
ENSG00000164241	protein_coding	C5orf63	7.63	0	0	9	Papillary_1K (1)	G	2.72	3.57	3.71	3.85	3.87	4.67	5.43	4.99	4.47	4.79	5.37	4.88	4.33	5.07	5.33	5.37	4.98	5.08	5.58	5.04	4	5.48	5.67	5.82	4.95	4.89	4.96	4.74	2.89	2.83	5.47	4.49	5.45	4.82	5.19	0	4.84	5.46	4.24	4.38	3.81
ENSG00000169609	protein_coding	C15orf40	7.4	0	0	9	Papillary_1K (1)	G	9.87	9.86	9.71	9.85	10.01	10.1	9.74	9.65	9.75	9.8	9.91	10.02	9.55	10.85	9.98	10.65	10.13	10.09	10.02	10.18	9.66	10.87	10.64	10.49	10.4	10.31	10.23	10.5	10.36	10.26	10.34	9.97	9.74	10.37	10.48	10.28	10.66	10.15	10.17	10.37	10.16
ENSG00000132854	protein_coding	KANK4	7.37	0	0	9	Papillary_1K (1)	G	3.36	4.55	3.62	2.38	3.75	2.72	2.73	2.76	0	4.37	4.93	3.57	0	2.87	4.16	2.87	4.32	3.7	4.6	4.36	4.84	4.43	3.99	3.95	5.68	3.02	4.17	4.97	5.17	3.76	4.39	3.98	2.84	3	4.35	0	3.92	4.76	0	4.32	3.27
ENSG00000176438	protein_coding	SYNE3	7.26	0	0	9	Papillary_1K (1)	G	5.63	4.55	5.39	4.8	5.32	5.45	5.88	5.08	5.52	5.57	5.75	6.47	5.85	6.63	6.12	5.86	6.62	5.78	6.02	5.82	6.26	6.74	6.74	6.79	6.02	5.8	6.05	6.42	5.75	6.85	6.72	5.09	5.73	5.58	6.65	6.26	6.09	6.72	5.31	5.9	5.99
ENSG00000119283	protein_coding	TRIM67	-7.42	0	0	NaN	Chromophobe_top1k	G	5.12	4.72	4.58	4.92	4.57	5.27	5.53	6.23	5.44	5.9	4.33	5.29	5.64	5.86	5.83	4.96	6.27	5.43	5.66	5.86	3.89	4.67	3.99	4.51	5.26	5.44	6.32	6.19	6.6	5.23	6.18	5.86	6.02	6.66	5.52	5.83	5.88	6.45	4.49	4.61	5.11
ENSG00000171766	protein_coding	GATM	-11.92	0	0	NaN	Chromophobe_top1k	G	12.87	10.92	10.85	11.49	9.14	10.44	8.55	10.51	10.83	10.66	12.04	12.14	12.84	11.58	10.73	11.38	7.77	8.87	10.51	9.24	10.71	10.37	9.56	11.17	9.38	10.47	10.82	10.82	10.52	11.01	9.65	9.4	7.25	8.38	8.15	7.96	6.36	9.04	7.1	7.26	7.81
ENSG00000124440	protein_coding	HIF3A	5.04	0	0	9	Papillary_1K (1)	G	4.88	5.17	4.85	4.48	4.52	5.59	5.78	5.78	4.63	5.19	4.57	5.49	4.73	6.09	4.69	5.44	6.19	4.82	5.64	5.25	5.75	6.47	6.3	3.97	6.43	4.73	6.19	5.83	6.37	4.29	6.51	5.04	5.27	5.93	5.73	4.57	6.47	6.99	5.8	5.25	4.24
ENSG00000137692	protein_coding	DCUN1D5	4.9	0	0	NaN	Chromophobe_top1k	G	4.12	3.95	3.82	4.46	5.31	0	5.12	5.03	5.79	5.01	4.64	5.93	5.52	4.36	4.3	4.96	5.44	4.83	3.67	5.6	5.52	5.24	5.99	5.29	5.53	4.87	5.34	5.26	5.3	6.04	4.41	3.03	4.25	5.12	5.58	3.74	5.03	4.91	5.67	6.15	5.11
ENSG00000121807	protein_coding	CCR2	4.89	0	0	NaN	Chromophobe_top1k	G	0	3.57	3.44	2.38	0	0	2.73	0	0	2.56	0	3.57	2.35	4.72	0	0	0	2.81	2.7	3.93	4.59	2.83	3.08	5.48	5.26	5.18	3.62	2.81	3.78	3.72	3.81	0	2.77	0	0	2.85	0	0	0	3.66	5.11
ENSG00000165325	protein_coding	DEUP1	-9.97	0	0	NaN	Chromophobe_top1k	G	2.84	4.26	3.82	2.38	4.32	4.1	2.73	4.08	4.78	4.36	2.53	4.12	3.2	3.77	3.61	4.96	4.58	5.21	2.7	4.32	3.89	4.67	5.26	4.51	4.55	4.87	3.62	4.25	5.3	4.27	3.81	4.49	3.66	3.84	0	3.74	2.76	3.94	4.49	4.21	3.23
ENSG00000105784	protein_coding	RUNDC3B	4.73	0	0	NaN	Chromophobe_top1k	G	3.35	2.86	2.1	0	0	0	3.31	3.53	3.54	3.47	1.1	3.94	4.42	4.22	0	4.8	0	3.7	2.7	3.73	3.89	2.83	3.08	1.2	0	4.43	3.62	3.6	0	3.03	4.5	3.24	0	4.05	4.56	3.02	3.69	0	0	2.9	0
ENSG00000262576	protein_coding	PCDHGA4	4.72	0	0	NaN	Chromophobe_top1k	G	0	2.21	3.44	2.38	3.95	0	0	2.65	2.65	3.43	0	0	0	0	0	2.82	3.11	0	0	2.52	2.49	2.83	0	4.51	0	3.38	0	0	0	4.27	3.81	0	0	2.94	0	2.85	0	4.12	0	2.77	3.16
ENSG00000186335	protein_coding	SLC36A2	-10.04	0	0	11	Papillary_1K (1)	G	6.98	7.62	8.04	7.72	5.47	6.51	4.33	5.48	5.74	4.8	6.59	5.95	7.34	5.16	6.63	7.51	3.12	2.92	5.3	5.27	4.77	5.16	5.5	7.14	5.51	6.6	5.9	6.5	7.29	7.01	6.35	7.3	6.69	6.3	5.09	5.49	5.13	6.17	4.67	5.39	4.21
ENSG00000140807	protein_coding	NKD1	7.29	0	0	8	ClearCell_top1k	G	4.03	3.05	2.13	4.95	4.8	4.99	5.13	5.48	3.61	4.02	4.64	3.57	4.67	5.12	5.35	3.85	4.99	4.65	5.45	3.93	4.63	0	6.14	6.46	5.41	3.95	3.63	4.29	4.38	5.69	3.84	3.03	3.71	4.41	5.36	5.27	6.14	4.89	5.07	4.23	5.11
ENSG00000139344	protein_coding	AMDHD1	8.36	0	0	9	Papillary_1K (1)	G	7.88	6.96	7.53	6.83	7.05	7.08	7.15	7.17	7.11	6.95	7.37	8	7.18	8.03	7.88	7.91	6.5	8.18	7.74	7.82	7.54	8.13	7.6	8.23	7.59	7.79	7.7	7.37	7.85	7.98	7.24	7	7.6	7.05	7.88	7.47	8.15	7.71	7.31	7.82	7.91
ENSG00000146267	protein_coding	FAXC	-14.14	0	0	9	ClearCell_top1k	G	5.66	5.49	5.07	5.24	5.06	4.17	5.75	6.22	6.01	6.07	4.93	6.03	5.02	5.65	6.35	5.37	4.71	5.45	4.97	5.8	6.59	6.66	7.43	7.24	7.02	6.24	6.09	6.23	5.79	7.04	6.72	6.51	6.47	6.91	6.91	6.12	5.48	5.56	5.96	6.12	4.28
ENSG00000154654	protein_coding	NCAM2	-15.98	0	0	9	ClearCell_top1k	G	5.12	5.07	3.44	5.28	4.57	5.06	4.87	4.78	4.47	5.49	5.46	5.48	3.73	5.5	5.33	4.26	6.53	4.25	5.09	4.88	5.69	5.45	4.54	6.05	5.52	5.66	5.53	4.64	5.7	5.95	5.33	6.44	5.88	6.08	6.03	5.25	4.9	5.21	5.2	4.92	5.27
ENSG00000111319	protein_coding	SCNN1A	-15.93	0	0	9	ClearCell_top1k	G	7.37	6.96	7.16	6.93	7.99	7.5	5.48	6.72	6.14	6.97	7.03	7.04	6.28	6.25	6.56	5.81	7.07	6.94	7.02	6.9	7.22	6.76	5.82	6.46	6.96	6.45	7	6.79	6.22	5.93	6.79	6.39	6.35	6.65	6.85	6.81	6.93	6.84	6.95	6.35	6.89
ENSG00000187323	protein_coding	DCC	-9.34	0	0	NaN	Chromophobe_top1k	G	5.65	4.33	5.33	5.28	4.02	5.99	6.32	5.44	6.33	5.49	6.09	5.11	5.07	6.01	5.97	4.96	6.75	5.78	6.15	5.47	6.03	6.43	6.72	6.2	6.24	6.85	5.85	6.18	5.04	6.62	6.63	5.42	6.26	6.46	6.16	6.55	5.88	6.19	4.49	4.21	4.46
ENSG00000129757	protein_coding	CDKN1C	-8.59	0	0	NaN	Chromophobe_top1k	G	4.04	5.79	4.58	5.96	5.86	5.46	4.56	4.08	5.03	6.01	4.33	5.79	5.52	6.01	4.16	4.65	6.12	4.64	4.52	2.75	5.93	5.23	4.94	4.51	5.67	5.18	4.87	5.78	5.04	4.27	3.81	4.89	5.57	5.36	4.34	2.85	0	3.03	3.03	2.77	4.46
ENSG00000117862	protein_coding	TXNDC12	4.28	0	0	11	ClearCell_top1k	G	5.24	5.1	5.08	4.92	4.83	5.06	5.34	5.75	5.2	6.01	5.98	5.47	6.37	5.69	4.16	5.62	4.58	0	4.52	4.88	6.22	4.27	6.37	4.51	4.95	5.18	4.92	5.62	5.51	2.83	4.17	3.03	2.77	4.4	4.42	5.2	3.65	0	5.2	6.47	6.09
ENSG00000198756	protein_coding	COLGALT2	4.92	0	0	NaN	Chromophobe_top1k	G	2.84	3.04	3.44	3.76	2.26	5.06	4.16	4.47	2.65	0	3.94	3.57	2.35	2.87	0	3.71	3.11	5.21	4.83	3.39	3.35	0	3.08	3.04	3.08	4.87	2.73	4.25	2.89	4.66	3.81	3.93	5.16	3.84	3.79	4.29	3.65	4.5	3.94	4.92	3.23
ENSG00000174740	protein_coding	PABPC5	4.9	0	0	NaN	Chromophobe_top1k	G	2.02	2.21	2.92	3.76	2.26	0	2.73	3.53	3.53	3.43	2.53	3.57	3.73	3.77	2.72	2.82	3.11	4.25	2.7	3.93	0	0	0	4.91	4	4.87	3.62	0	2.89	3.72	0	3.03	2.77	2.94	2.89	0	0	0	0	3.66	3.23
ENSG00000254838	transcribed_unitary_pseudogene	GVINP1	12.21	0	0	1	Papillary_1K (1)	G	3.73	3.04	2.1	2.38	0	2.67	2.73	4.47	4.08	3.43	3.4	3.57	3.2	2.87	2.72	0	4.02	2.81	0	3.93	3.89	3.72	4.54	0	4.55	0	0	2.81	0	2.83	2.91	0	0	0	0	2.85	2.76	3.94	0	4.21	4.46
ENSG00000132639	protein_coding	SNAP25	7.38	0	0	6	Papillary_1K (1)	G	7.66	7.56	8.01	7.61	7.9	8.08	8.36	7.75	7.76	8.46	8.15	7.78	8.01	8.18	8.58	8.66	8.53	8.42	8.68	7.81	8.08	8.71	8.07	7.85	8.25	8.18	8.58	9.37	8.59	8.19	8.98	8.93	9.27	8.98	7.91	9.12	8.87	8.48	8.64	8.32	8.19
ENSG00000229648	transcribed_processed_pseudogene	RPSAP22	6.71	0	0	6	Papillary_1K (1)	G	0	0	0	0	0	0	0	0	0	0	0	0	0	0	0	0	3.11	0	0	0	0	0	0	0	0	0	0	2.81	0	0	0	0	0	0	2.89	0	0	0	0	0	0
ENSG00000144152	protein_coding	FBLN7	6.71	0	0	6	Papillary_1K (1)	G	2.3	4.15	3.84	2.38	3.68	3.58	4.72	4.2	3.8	4	0	3.69	2.45	5.18	5.47	4.1	4.27	0	2.7	3.6	0	4.97	3.08	4.59	4.05	0	4.21	4.5	4.76	2.83	3.19	4.5	3.11	3.99	4.49	3.84	3.85	4.28	5.76	2.77	3.35
ENSG00000101638	protein_coding	ST8SIA5	-15.89	0	0	9	ClearCell_top1k	G	5.05	5.16	5.8	6.23	5.64	6.21	6.71	6.25	6.2	6.28	7.14	6.81	5.98	7.1	6.61	6.05	6.62	5.98	7.12	6.98	6.27	6.99	7.23	7.65	6.74	7.04	6.32	6.31	6.21	7.23	7.2	6.63	6.84	6.16	6.63	6.21	6.07	7.02	5.77	5.21	5.91
ENSG00000066382	protein_coding	MPPED2	-15.82	0	0	9	ClearCell_top1k	G	5.04	6.17	5.37	4.57	5.03	5.67	6.63	6.4	5.68	5.67	5.77	6.31	5.18	4.8	5.55	6.09	6.46	5.73	5.45	5.86	6.13	6.02	5.78	5.76	6.13	6.49	6.36	6.43	5.54	6.1	6.04	5.59	6.3	6.05	6.61	5.72	5.24	5.93	5.68	5.3	5.6
ENSG00000108439	protein_coding	PNPO	-15.7	0	0	9	ClearCell_top1k	G	7.53	8.3	8.8	8.46	7.82	9.09	7.35	7.41	8.03	7.29	7.51	7.66	8.25	8.04	8.5	8.39	7.51	7.55	7.26	7.98	6.49	7.51	8.2	8.96	8.37	8.48	8.56	8.74	8.04	8.55	8.2	8.38	8.49	8.32	7.69	7.88	7.71	8.08	7.81	8.22	7.26
ENSG00000114547	protein_coding	ROPN1B	-15.64	0	0	9	ClearCell_top1k	G	2	3.04	3.44	3.23	3.63	5.06	4.23	4.78	4.08	4.56	3.38	2.69	4.09	5.48	5.06	4.96	4.97	4.87	4.96	5.29	4.04	5.45	5.73	4.51	4	0	4.56	4.57	2.89	3.72	2.91	3	5.96	0	5.27	5.01	5.16	5.46	4.22	4.21	3.74
ENSG00000128928	protein_coding	IVD	-15.62	0	0	9	ClearCell_top1k	G	7	7.59	7.93	8.32	7.74	7.66	7	6.56	6.14	6.96	6.25	6.24	6.84	7.04	6.89	6.99	6.64	6.83	7.09	6.82	6.44	7.5	7.52	7.37	7.18	6.19	7.84	7.42	7.73	7.03	6.28	7.28	7.43	6.43	7.08	7.44	6.23	7.39	7.45	7.44	6.65
ENSG00000164199	protein_coding	ADGRV1	-15.49	0	0	9	ClearCell_top1k	G	6.43	6.88	5.94	7.18	6.51	6.61	7.66	7.39	7.68	7.59	7.15	6.8	7.09	7.88	7.59	7.31	7.58	6.26	7.27	7.07	7.67	8.01	7.61	8.25	7.54	7.44	7.22	7.32	7.6	7.96	7.41	7.5	7.38	7.54	6.9	7.11	6.42	6.84	6.51	7.23	6.64
ENSG00000105357	protein_coding	MYH14	-15.49	0	0	9	ClearCell_top1k	G	5.76	6.19	6.23	6.11	5.57	5.79	6.22	5.3	5.26	5.25	5.32	5.67	3.73	5.62	6	5.44	6.3	5.23	5.85	6.48	6.22	5.81	5.18	6.21	5.62	6.34	6.23	5.99	6.14	5.64	7.04	5.92	6.2	5.99	6.6	5.85	5.74	5.47	5.29	6.16	4.93
ENSG00000143891	protein_coding	GALM	-15.4	0	0	9	ClearCell_top1k	G	7.48	7.98	8.13	8.46	6.71	8.02	6.16	5.59	6.33	6.44	7.13	7.47	7.72	6.92	7.08	7.48	6.37	4.87	6.84	6.66	5.52	7.37	7.01	8.36	7.51	8.15	7.66	7.73	7.19	7.11	7.73	7.91	7.76	6.88	6.77	6.6	6.38	6.52	6.33	6.92	5.59
ENSG00000253313	protein_coding	C1orf210	-15.29	0	0	9	ClearCell_top1k	G	4.58	4.73	5.77	5.05	6	4.7	4.31	5.28	3.57	4.57	5.21	5.05	4.86	6.22	4.55	4.81	4.4	4.33	5.25	5.18	5.46	6.63	5.43	5.12	0	4.82	4.23	4.73	5.48	5.34	5.67	5.66	5.88	4.98	4.43	4.59	5.2	5.65	6.07	5.21	5.12
ENSG00000215113	protein_coding	CXorf49B	-15.21	0	0	9	ClearCell_top1k	G	1.34	2.21	2.68	4.2	2.86	2.67	3.36	3.53	2.65	2.56	2.53	0	2.83	2.87	1.93	3.8	4.58	3.79	2.7	3.49	3.35	3.72	2.24	3.7	3.08	3.01	3.37	2.81	2.89	2.83	3.43	3.67	3.66	3.59	4.47	2.04	1.96	4.54	0	0	2.98
ENSG00000115457	protein_coding	IGFBP2	-15.06	0	0	9	ClearCell_top1k	G	5.59	5.73	5.01	6.28	5.98	6.41	5.32	5.17	4.52	5.09	5.16	4.2	4.6	6.31	5.97	4.51	5.54	6.2	5.22	5.9	5.94	5.96	5.41	5.9	5.92	5.6	5.7	5.63	5.58	5.45	5.87	5.75	5.67	5.81	3.15	5.73	5.2	6.3	5.7	5.58	5.18
ENSG00000167971	protein_coding	CASKIN1	-15.03	0	0	9	ClearCell_top1k	G	4.6	4.09	4.23	4.61	4.52	3.23	5.34	3.77	4.93	4.67	4.64	5.07	4.67	5.03	5.33	4.26	4.58	4.25	4.83	5.4	4.84	5.81	5.51	4.91	5.26	4.47	4.17	4.64	4.33	4.27	4.76	5.44	3.66	4.79	4.34	5	4.59	5.21	5.03	3.66	3.76
ENSG00000110693	protein_coding	SOX6	-14.99	0	0	9	ClearCell_top1k	G	6.57	5.99	6.75	5.74	6.23	6.63	7	6.8	7.1	7.54	6.37	6.94	6.79	6.89	6.69	7.11	6.97	7.19	6.98	7.33	6.49	7.25	6.85	7.46	7.16	7	6.43	6.72	6.48	7.08	7.38	6.86	6.28	6.76	6.24	6.9	6.67	6.83	6.66	7.15	6.69
ENSG00000178395	protein_coding	CCDC185	-14.93	0	0	9	ClearCell_top1k	G	2.84	3.57	2.1	0	3.63	4.49	3.62	0	3.53	3.43	3.4	4.12	3.2	4.32	4.16	4.26	3.11	0	2.7	2.52	2.49	4.27	4.54	4.51	3.08	4.47	4.17	4.25	3.78	5.23	2.91	3.93	0	0	4.34	4.29	4.2	3.94	3.03	4.61	0
ENSG00000118194	protein_coding	TNNT2	-14.85	0	0	9	ClearCell_top1k	G	5.5	5.25	5.55	5.73	4.99	5.91	6.32	5.87	5.06	5.85	6.25	5.07	5.77	6.8	6.41	4.98	4.06	5.12	5.34	5.59	5.69	6.23	7.22	6.59	6.38	6.05	6.62	6.28	6.17	6.97	6.47	6.44	6.67	6.56	6.13	6.24	6.66	6.32	6.14	5.52	6.2
ENSG00000187244	protein_coding	BCAM	-14.8	0	0	9	ClearCell_top1k	G	7.58	7.61	8.28	7.85	8.76	8.14	6.76	6.51	6.97	6.71	7.35	6.93	5.74	6.73	6.83	6.11	6.63	7.29	7.02	7.23	8.1	6.17	6.64	7.09	8	7.65	7.2	6.89	6.33	6.5	7.43	6.78	7.59	8.06	7.65	7.03	6.94	7.25	7.24	7.19	6.11
ENSG00000135116	protein_coding	HRK	-14.64	0	0	9	ClearCell_top1k	G	4.56	5.03	4	4.58	4.78	4.08	5.59	5.53	6.13	5.87	5.71	5.18	5.5	6.13	5.99	5.54	6.37	4.77	4.27	5.31	6.19	6.03	6.09	4.95	5.61	5.9	5.93	3.02	6.52	5.72	5.98	5.89	5.84	6.06	5.59	5.31	5.87	6.17	5.83	6.11	4.97
ENSG00000168610	protein_coding	STAT3	-14.58	0	0	9	ClearCell_top1k	G	7.85	7.73	8.09	7.65	8.67	8.02	8.23	8.2	8.36	7.72	8.65	7.1	7.92	8.16	7.66	8.41	8.69	8.38	8.23	8.51	7.98	8.53	8.16	7.94	7.98	7.84	8.01	8	8.68	7.58	8.22	7.79	8.41	8.02	8.27	8.54	8.1	8.85	7.96	8.24	8.17
ENSG00000110090	protein_coding	CPT1A	-14.44	0	0	9	ClearCell_top1k	G	7.62	8	7.49	7.96	8.22	7.14	7.52	6.69	7.2	7.77	7.03	7.19	7.33	8.82	6.49	8.47	7.78	7.33	7.41	7.67	6.8	8.32	6.93	7	6.45	6.92	6.92	7.09	6.83	6.88	6.53	6.71	7.25	7.02	6.86	7.69	7.69	8.06	9.04	6.24	5.97
ENSG00000198929	protein_coding	NOS1AP	-14.32	0	0	9	ClearCell_top1k	G	5.35	3.57	5.21	5.11	4.02	5.06	5.12	5.6	5.75	5.64	5.11	5.07	3.73	5.03	4.86	5.62	5.96	5.78	4.52	5.45	5.05	4.67	6.5	6.05	6.1	5.85	5.7	6.3	6.02	5.8	6.31	5.67	4.2	5.77	6.4	5.47	5.73	5.87	3.03	4.61	4.71
ENSG00000165186	protein_coding	PTCHD1	-14.31	0	0	9	ClearCell_top1k	G	6.11	6.16	5.79	6.3	6.51	6.06	2.89	5.5	6.41	5.86	6.53	6.76	5.79	6.35	6.93	6.33	6.06	5.88	6.53	6.25	6.31	6.72	7.16	6.58	6.86	6.71	7.12	6.03	7.04	5.66	7.09	7.06	6.52	6.97	5.6	6.4	4.66	7.19	5.77	6.71	5.69
ENSG00000188385	protein_coding	JAKMIP3	-14.3	0	0	9	ClearCell_top1k	G	4.7	4.91	5.55	5.11	5.42	5.78	6.21	5.91	5.6	5.49	5.3	5.29	5.07	5.86	5.97	6.52	5.77	5.62	6.07	6.31	5.24	5.23	6.09	6.05	6.1	5.85	5.98	5.78	5.87	5.64	5.92	6.03	5.16	5.93	6.16	6.27	5.56	6.05	6.18	6.27	4.71
ENSG00000227500	protein_coding	SCAMP4	-14.28	0	0	9	ClearCell_top1k	G	6.59	6.93	6.71	6.04	7.16	6.75	6.79	6.54	6.29	6.11	6.35	6.38	5.95	6.77	6.54	6.36	6.93	6.33	7.19	6.37	6.27	7.85	6.88	6.48	7.08	7.02	6.33	6.54	6.92	6.98	5.97	6.82	6.83	6.66	6.63	7.18	7.26	6.94	6.35	7.13	6.33
ENSG00000166689	protein_coding	PLEKHA7	-14.23	0	0	9	ClearCell_top1k	G	6.03	6.71	6.97	7.08	6.53	5.67	5.58	5.76	5.66	6.85	5.69	6.21	5.79	6.35	6	6.86	5.03	6.33	6.39	6.63	5.86	6.58	6.03	6.46	6.35	6.73	6.87	6.48	6.41	6.11	6.12	6.62	6.7	6.23	6.53	6.4	7.02	6.16	4.98	5.89	5.37
ENSG00000085117	protein_coding	CD82	-14.19	0	0	9	ClearCell_top1k	G	7.01	6.96	7.05	7.19	8	7.92	7.97	7.74	7.89	7.54	7.35	7.44	6.13	7.84	7.24	8.06	8.46	8.7	7.82	9.03	7.87	8.88	9.26	7.27	7.96	7.78	7.47	7.71	7.74	7.42	7.28	7.63	6.87	8.12	8.99	9.22	8.33	9.15	10.01	10.26	9.65
ENSG00000039068	protein_coding	CDH1	-7.99	0	0	11	ClearCell_top1k	G	7.09	7.09	6.14	6.17	7.07	7.28	5.73	6.66	6.38	6.14	6.01	6.58	6.6	6.61	5.45	6.48	5.78	6.91	6.85	6.95	7.21	6.42	4.59	4.01	5.6	5.71	6.22	5.91	6.04	5.47	6.87	5.63	5.83	5.87	6.89	5.55	6.67	5.5	5.88	7.4	7.32
ENSG00000187240	protein_coding	DYNC2H1	4.87	0	0	NaN	Chromophobe_top1k	G	4.99	4.51	3.44	4.15	4.02	4.8	4.87	5.03	4.78	4.92	5.3	4.51	4.67	4.32	5.11	2.82	5.77	5.21	5.3	4.88	4.28	3.72	5.73	4.91	5.26	3.92	4.87	4.95	3.78	5.23	5.07	3.03	4.91	2.94	5.3	3.74	4.9	4.5	4.49	5.74	4.15
ENSG00000286219	protein_coding	NOTCH2NLC	4.84	0	0	NaN	Chromophobe_top1k	G	5.47	4.02	4.82	6.02	3.46	5.64	4.54	5.34	4.21	4.56	5.29	5.79	4.24	4.79	5.01	5.64	4.14	4.74	5.39	5.64	6.27	6.42	6.31	5.76	4.81	5.39	5.64	5.15	5.36	5.4	5.78	5.44	0	4.96	5.22	0	4.25	3.03	5.15	5.4	0
ENSG00000021826	protein_coding	CPS1	8.21	0	0	9	Papillary_1K (1)	G	3.76	4.88	4.3	4.25	3.55	5.58	5.77	5.47	0	4.04	4.45	3.37	4.91	4.1	4.85	4.83	3.27	5.34	4.25	3.93	4.48	4.62	4.94	4.15	4.44	3.34	4.59	5.32	5.09	3.72	5.11	2.06	4.66	5.48	4.59	2.85	5.38	5.62	5.19	4.98	4.31
ENSG00000206579	protein_coding	XKR4	-12.03	0	0	NaN	Chromophobe_top1k	G	6.72	6.27	6.58	6.87	6.35	7.24	6.95	6.85	7.41	6.98	7.15	7.29	6.57	7.5	7.76	7.14	6.12	7.39	7.49	7.46	7.32	7.52	7.67	7.73	7.97	7.96	7.26	7.87	7.59	7.45	7.52	7.24	7.49	7.57	7.82	7.67	7.6	7.19	7.34	6.66	7.05
ENSG00000126878	protein_coding	AIF1L	-13.56	0	0	11	ClearCell_top1k	G	8.64	8.34	8.3	8.1	8.98	8.31	6.68	7.9	7.62	8.15	7.91	8.62	8.23	7.8	7.25	6.52	7.58	8.02	7.79	8.3	9.14	7.14	7.49	6.96	6.1	7.22	7.21	6.77	6.02	6.79	5.33	6.31	5.88	5.93	7.02	6.73	6.36	6.86	8.46	8.22	9.61
ENSG00000271383	protein_coding	NBPF19	-7.4	0	0	NaN	Chromophobe_top1k	H	9.46	9.54	9.66	8.92	10.01	9.81	10.65	10.05	10.22	10.12	9.55	10.37	9.9	10.33	9.94	10.07	10.56	10.5	9.8	10.79	8.7	9.87	8.76	9.77	10.53	10.14	10.29	10.27	10.62	9.05	10.64	10.57	11.11	10.7	10.88	11.2	10.72	10.62	10.03	9.83	9.27
ENSG00000174776	protein_coding	WDR49	-7.48	0	0	NaN	Chromophobe_top1k	H	4.68	3.57	4.12	3.23	3.63	4.1	4.16	2.65	4.08	3.97	4.89	4.12	3.73	5.28	4.86	4.65	4.98	2.81	5.09	4.63	4.59	5.45	3.99	5.48	4.95	3.01	5.34	3.7	5.3	3.72	4.36	3.03	3.66	4.4	4.34	3.74	2.76	4.5	3.03	3.66	0
ENSG00000174099	protein_coding	MSRB3	-7.5	0	0	NaN	Chromophobe_top1k	H	5.65	5.09	5.28	5.66	6.26	5.65	7.83	6.57	6.78	6.83	7.29	5.65	5.33	5.63	6.39	5.29	5.61	6.24	5.83	5.72	5.9	6.91	7.05	5.15	6.21	6.62	6.41	5.83	6	5.99	6.89	5.91	6.6	5.92	7.16	6.43	6.57	5.18	5.76	5.45	3.87
ENSG00000275340	transcribed_unprocessed_pseudogene	FGD5P1	-7.52	0	0	NaN	Chromophobe_top1k	H	2.02	3.57	3.82	0	3.45	2.67	4.16	3.53	4.78	3.43	4.64	3.57	3.73	3.77	3.61	4.26	4.98	4.64	4.52	2.52	3.89	3.72	0	4.91	4.55	4.87	4.33	5.21	2.89	4.98	4.76	3.03	4.91	3.84	5.05	4.29	4.59	4.5	0	2.77	3.76
ENSG00000225530	processed_pseudogene	SP3P	-11.89	0	0	5	ClearCell_top1k	H	2.91	2.45	2.92	4.46	2.26	2.67	2.73	2.65	2.65	4.67	0	4.12	3.32	2.87	0	2.82	3.51	2.81	3.59	3.93	3.35	5.23	3.08	4.51	4.55	4.87	4.17	4.25	3.78	3.72	3.81	4.89	0	3.84	4.34	2.85	0	0	0	0	2.46
ENSG00000011465	protein_coding	DCN	-11.85	0	0	5	ClearCell_top1k	H	7.95	7.67	7.55	7.55	8.2	8.17	9.59	8.95	8.73	8.95	8.46	8.29	8.94	7.71	7.46	8.27	8.11	7.6	7.96	7.93	8.85	7.98	8.49	6.69	7.56	7.96	7.65	7.97	7.49	7.76	7.17	7.67	6.6	6.36	7.83	6.06	6.51	7.06	7.26	8.73	7.67
ENSG00000163288	protein_coding	GABRB1	-10.02	0	0	NaN	Chromophobe_top1k	H	4.28	3.04	2.1	2.38	3.11	3.56	3.62	3.53	4.08	0	3.4	4.12	2.35	2.87	2.72	2.82	4.02	0	3.59	3.39	3.89	3.72	4.54	3.95	4	3.01	4.56	0	5.04	3.72	4.36	4.89	4.2	3.84	2.89	3.74	3.65	3.94	4.49	3.66	3.76
ENSG00000163285	protein_coding	GABRG1	-10.04	0	0	NaN	Chromophobe_top1k	H	4.99	5.35	5.33	4.92	4.02	5.27	4.87	4.78	4.78	4.36	5.98	5.48	5.52	4.32	5.33	5.44	4.02	4.64	5.66	5.73	4.28	5.45	6.37	5.88	6.5	6.01	5.53	6.07	5.04	3.72	5.9	5.67	6.26	5.1	4.74	5	5.56	5.68	5.67	0	3.23
ENSG00000241644	protein_coding	INMT	-10.06	0	0	NaN	Chromophobe_top1k	H	5.86	6.31	6.54	5.91	6.35	6.64	8.36	6.71	7.51	6.79	7.2	6.16	5.88	7	7.33	7.18	6.75	5.29	6.99	6.92	6.44	7.17	6.94	6.59	7.06	7.18	6.77	6.81	5.9	6.82	7.69	6.99	7.09	8.05	8.12	7.2	7.39	6.92	6.57	6.54	5.16
ENSG00000292304	protein_coding	OR2T35	-10.08	0	0	NaN	Chromophobe_top1k	H	3.27	2.74	0	2.38	0	0	3.33	4.36	4.36	4.64	4.82	3.57	3.44	4.72	2.72	4.26	0	0	4.13	2.86	2.49	0	3.83	5.22	4.2	0	0	3.7	4.04	3.72	0	4.14	4.16	0	2.89	2.85	4.07	0	0	0	2.38
ENSG00000168032	protein_coding	ENTPD3	7	0	0	NaN	Chromophobe_top1k	H	0	4.02	3.82	2.41	2.26	2.6	0	4.08	0	0	1.46	1.48	0	3.77	0	2.82	3.11	2.81	2.7	3.97	2.49	0	3.08	3.95	3.08	0	2.89	0	0.16	0	4.6	3.03	4.2	3.84	2.89	5	2.76	3.94	4.43	2.77	0
ENSG00000079246	protein_coding	XRCC5	-7.49	0	0	NaN	Chromophobe_top1k	H	6.95	6.52	6.89	6.67	7.33	6.44	6.83	7.54	6.42	6.21	6.52	6.92	6.69	5.28	6.09	4.96	5.96	6.07	5.81	6.43	6.47	5.95	5.92	5.88	4	5.44	6.22	4.64	5.3	5.8	4.76	5.46	3.66	4.79	5.71	5	4.2	4.89	5.2	7.08	7.21
ENSG00000026025	protein_coding	VIM	-7.51	0	0	NaN	Chromophobe_top1k	H	7.98	7.97	7.26	7.42	8.64	7.59	7.79	7.74	7.34	7.54	7.24	7.04	6.51	6.46	7.31	6.37	6.75	6.23	6.36	6.63	7.85	5.95	6.8	5.22	5.52	7	6.42	6.13	6.18	5.68	6.18	7.31	5.91	5.59	6.7	4.69	4.9	5.31	5.67	6.61	5.68
ENSG00000055211	protein_coding	GINM1	-7.52	0	0	NaN	Chromophobe_top1k	H	6.85	5.89	6.74	6.85	6.18	6.95	6.58	6.84	6.46	7.32	6.85	7.02	7.08	6.41	5.5	7.52	6.85	6.77	7.32	6.19	7.07	6.7	6.21	6.38	5.99	5.91	6.86	6	6.27	6.66	5.51	6.01	6.71	5.29	6.2	6.34	6.53	5.24	6.56	6.77	7.45
ENSG00000125170	protein_coding	DOK4	-7.52	0	0	NaN	Chromophobe_top1k	H	5.46	5.59	5.21	4.15	5.86	4.8	4.56	5.44	3.53	3.43	5.3	5.35	4.12	5.03	4.16	4.96	3.11	2.81	2.7	4.63	5.54	4.27	3.08	5.48	4.95	5.66	2.73	4.64	5.04	4.27	5.07	5.2	4.6	4.4	2.89	4.65	4.59	3.94	5.2	4.61	4.15
ENSG00000185432	protein_coding	TMT1A	-11.74	0	0	11	ClearCell_top1k	H	8.65	8.82	8.29	8.61	8.01	8.07	7.7	7.68	7.12	7.15	7.93	8.63	8.91	8.88	7.59	8.08	7.43	7.93	8.09	7.61	8.03	7.6	7.6	8.1	7.28	8.05	8.05	8.09	7.52	8	7.03	8.04	7.88	7.33	7.64	7.82	7.41	7.55	7.93	8.08	7.11
ENSG00000146399	protein_coding	TAAR1	-9.51	0	0	NaN	Chromophobe_top1k	H	2.84	4.72	4.37	5.28	4.32	3.56	4.56	4.08	4.47	3.97	5.46	5.48	3.73	3.77	4.16	3.71	5.29	5.62	4.13	4.88	4.59	0	3.08	3.95	5.26	4.47	4.87	4.64	5.3	3.72	4.76	4.49	4.91	5.58	4.34	4.69	4.2	4.5	3.94	4.21	2.38
ENSG00000143153	protein_coding	ATP1B1	-16.06	0	0	7	Papillary_1K (1)	H	10.84	10.25	10.02	10.29	10.33	10.24	9.23	9.79	10.13	10.24	10.23	10.73	11.34	10.65	9.22	9.7	9.96	10.49	10.59	10.29	10.63	9.36	10.04	8.79	9.09	9.43	9.83	8.92	9.14	8.83	7.84	8.32	7.39	6.94	9.52	9	8.33	9.2	10.64	11.4	11.4
ENSG00000182040	protein_coding	USH1G	-13.74	0	0	NaN	Chromophobe_top1k	H	4.03	3.95	2.92	2.38	0	0	4.56	5.03	5.25	4.92	4.33	2.69	2.35	0	3.61	4.96	4.98	2.81	3.59	4.63	4.28	5.45	5.51	5.69	5.74	5.18	2.73	4.95	3.78	5.45	4.36	5.46	4.6	3.84	3.79	4.69	4.59	3.94	3.94	4.61	3.76
ENSG00000185028	protein_coding	LRRC14B	-12.37	0	0	NaN	Chromophobe_top1k	H	3.73	0	3.44	3.76	3.11	2.67	4.16	0	3.53	3.43	3.4	4.51	3.73	5.03	2.72	3.71	4.02	3.7	4.83	4.88	4.59	2.83	3.08	3.04	5.52	3.92	4.17	5.21	5.04	4.66	3.81	3.93	4.2	3.84	5.05	3.74	4.9	3.94	3.94	2.77	2.38
ENSG00000244122	protein_coding	UGT1A7	-7.57	0	0	NaN	Chromophobe_top1k	H	2.85	3.49	3.35	3.34	4.34	5.22	2.86	5.79	4.87	4.7	4.02	4.55	3.21	4.36	4.22	4.99	3.15	3.72	4.58	3.41	2.49	4.29	0	4.56	5.63	5.66	4.19	4.11	5.28	4.68	3.89	3.07	5.25	3.89	3.91	3.81	2.78	0	0	3.69	3.26
ENSG00000178927	protein_coding	CYBC1	13.25	0	0	6	Papillary_1K (1)	H	6.73	6.42	7.08	5.42	7.55	7.27	6.55	6.95	6.81	6.91	7.52	6.67	6.61	6.07	7.44	6.77	7.85	7.46	6.4	6.72	6.9	5.95	6.85	8.13	6.41	6.86	5.67	7.24	7.53	7.63	7.72	7.73	8.3	7.62	7.84	7.61	7.77	7.31	7.38	6.17	7.3
ENSG00000182463	protein_coding	TSHZ2	7.25	0	0	NaN	Chromophobe_top1k	H	5.02	5.34	4.38	5.44	0	4.15	5.13	3.53	5	5.17	5.66	5.32	4.67	5.52	3.64	5.62	4.79	3.71	5.51	4.65	5.48	5.78	3.99	6.78	5.96	5.18	5.55	5.22	5.09	5.89	5.58	3.94	4.26	5.17	3.82	5.27	2.76	5.23	3.03	4.92	4.92
ENSG00000173200	protein_coding	PARP15	8.97	0	0	6	Papillary_1K (1)	H	7.98	7.18	7.86	7.36	7.81	8.43	8.9	7.76	8.21	8.01	8.23	8.21	7.6	7.68	7.41	8.54	8.06	8.27	8.76	8.14	7.43	8.34	8.02	8.54	8.38	8.45	8.2	8.44	8.95	8.5	8.45	8.29	8.73	8.84	8.64	8.7	9.34	8.08	8.23	8.22	8.18
ENSG00000169203	protein_coding	NPIPB12	8.94	0	0	6	Papillary_1K (1)	H	7.46	7.37	7.07	6.95	6.46	7.18	9.36	7.95	6.79	8.28	8.87	4.45	7.88	8.56	8.68	9.03	7.43	6.29	7.19	8.34	7.37	5.19	7.63	7.72	7.58	6.5	6.45	8.21	8.48	7.31	8.86	6.31	8.3	8.53	8.09	7.23	9.19	7.93	8.84	6.84	7.29
ENSG00000128641	protein_coding	MYO1B	-7.36	0	0	NaN	Chromophobe_top1k	H	6.8	5.69	6.22	5.42	5.87	6.26	6.63	7.29	6.66	7.34	6.4	6.78	7.19	5.94	5.83	6.78	7.07	6.51	5.97	5.63	7.34	6.88	6.74	5.22	5.52	6.94	5.98	6.21	5.51	5.8	5.33	6.37	5.41	6.66	6.31	5.64	4.9	5.72	5.82	5.58	6.49
ENSG00000142864	protein_coding	SERBP1	-7.39	0	0	NaN	Chromophobe_top1k	H	7.59	7.14	6.77	6.67	7.03	7.22	6.77	8.21	6.74	7.3	7.74	7.65	7.59	6.33	6.22	7	7.03	6.62	6.5	7.49	7.41	7.11	6.25	6.34	6.78	6.54	6.85	6.62	6.75	6.44	5.43	6.18	5.56	5.94	6.11	6.15	5.18	5	6.16	6.95	7.54
ENSG00000181104	protein_coding	F2R	-7.39	0	0	NaN	Chromophobe_top1k	H	7.46	7.03	6.23	6.06	7.65	7.09	8	7.73	8.31	8.51	8.25	7.21	7.02	6.76	6.47	7.63	7.86	6.7	7.31	6.8	7.46	7.86	7.67	6.81	7.46	7.07	7.5	7.16	6.93	6.29	7.25	7.75	7.01	7.11	7.29	6.08	6.32	6.48	5.8	6.6	6.3
ENSG00000113389	protein_coding	NPR3	-7.4	0	0	NaN	Chromophobe_top1k	H	8.43	7.59	8.13	7.93	6.85	7.64	6.42	7.9	7.96	7.79	7.94	8.21	9.3	7.06	7.97	7.41	6.75	6.51	7.38	6.9	7.42	6.33	5.73	7.12	5.74	7.47	8.23	6.51	7.38	6.62	5.54	5.86	5.16	5.58	6.7	5.83	4.9	4.5	5.86	5.39	6
ENSG00000182919	protein_coding	C11orf54	-7.43	0	0	NaN	Chromophobe_top1k	H	9.32	8.71	8.54	8.78	7.3	8.13	7.09	9.05	8.66	8.71	9.62	9.93	10.39	8.94	8.59	9.02	7.08	7.49	8.24	7.7	8.63	7.56	8.37	9.41	7.25	8.3	8.94	8.76	7.94	9.03	7.83	7.7	6.63	6.65	7.7	7.01	6.31	7.05	6.93	6.87	7.85
ENSG00000198899	protein_coding	MT-ATP6	7.73	0	0	NaN	Chromophobe_top1k	H	12.16	13.6	12.48	12.83	12.06	11.6	8.22	9.32	10.69	10.21	11.45	11.67	10.6	10.7	13.39	9.81	9.24	8.92	9.5	12.64	9.92	8.01	8.76	11.51	9.96	11.81	8.99	10.31	11.67	9.76	10.13	9.59	12.23	11.07	11.05	12.67	8.79	8.34	8.95	9.94	9.46
ENSG00000198354	protein_coding	DCAF12L2	-10.87	0	0	9	ClearCell_top1k	H	4.03	3.04	0	4.03	0	0	2.73	4.08	4.08	3.43	2.53	4.12	3.73	4.64	3.29	4.26	3.11	2.81	3.59	0	3.35	0	4.54	5.22	5.26	3.92	3.62	2.81	0	4.27	2.91	0	3.66	2.94	2.89	5.25	5.16	4.89	4.89	4.21	3.23
ENSG00000101342	protein_coding	TLDC2	4.95	0	0	NaN	Chromophobe_top1k	H	2.02	3.04	0	0	0	0	3.62	2.65	0	2.56	3.94	0	0	0	0	0	0	3.7	0	3.39	4.28	0	0	0	3.08	4.47	0	0	0	3.72	0	3.03	2.77	2.94	0	0	0	3.03	0	0	2.38
ENSG00000184368	protein_coding	MAP7D2	4.95	0	0	NaN	Chromophobe_top1k	H	3.35	3.04	0	4.15	0	0	2.73	2.65	2.65	2.56	2.53	4.51	3.73	2.87	2.72	4.65	5.55	0	0	0	4.59	0	5.26	0	3.08	0	4.17	2.81	4.33	0	3.81	3.03	0	3.84	0	2.85	2.76	3.94	0	5.17	4.15
ENSG00000227268	protein_coding	KLLN	4.93	0	0	NaN	Chromophobe_top1k	H	3.47	0	2.12	2.38	4.38	3.61	5.13	4.08	4.45	0	4.41	3.27	2.64	4.01	5.63	4.68	4.17	4.65	4.13	2.85	4.73	5.51	3.08	3.17	5.27	0	4.59	5.08	2.89	5.04	4.61	4.54	2.89	4.6	0	4.69	4.97	4.74	0	4.63	3.79
ENSG00000153930	protein_coding	ANKFN1	-7.4	0	0	NaN	Chromophobe_top1k	H	4.84	5.07	5.55	5.8	5.14	6.35	4.56	4.08	5.75	4.92	5.98	6.17	5.25	4.72	6.31	5.22	4.02	5.62	5.66	4.63	3.35	5.45	5.51	5.69	6.62	6.64	5.85	6.3	6.5	5.46	6.53	6.34	5.88	6.34	5.88	5	5.88	6.56	5.69	5.17	4.15
ENSG00000147481	protein_coding	SNTG1	-7.41	0	0	NaN	Chromophobe_top1k	H	4.28	5.28	5.32	5.71	4.8	4.67	5.35	5.45	4.78	6.13	4.64	5.07	4.68	5.32	6.42	4.96	5.55	4.25	4.83	6.24	5.72	6.2	6.37	6.42	6.37	6.54	5.7	5.62	5.7	6	5.39	5.8	6.39	6.35	6.53	6.13	5.05	6.05	5.48	5.05	5.14
ENSG00000047936	protein_coding	ROS1	-7.45	0	0	NaN	Chromophobe_top1k	H	5.8	5.86	5.35	5.44	4.88	5.96	6.24	6.53	5.96	5.82	6.15	6.17	5.64	5.5	6.32	5.56	6.17	4.25	0	4.37	5.16	6.3	6.68	5.48	6.11	5.68	5.98	6.44	5.52	6.12	6.35	6.11	6.08	5.48	4.52	4.69	3.88	4.98	4.52	4.94	4.96
ENSG00000106278	protein_coding	PTPRZ1	-8.99	0	0	NaN	Chromophobe_top1k	H	4.84	5.58	5.46	5.4	5.75	5.27	3.62	5.75	5.89	5.14	6.27	6.05	5.64	5.03	6.4	5.62	6.97	6.6	6.07	6.55	5.69	6.82	5.72	6.69	5.76	6.53	6.22	6.3	5.87	5.6	6.32	6.17	6.55	6.33	4.74	5.83	6.45	6.32	6.03	5.57	5.37
ENSG00000111319	protein_coding	SCNN1A	-11.3	0	0	8	Papillary_1K (1)	H	7.37	6.96	7.16	6.93	7.99	7.5	5.48	6.72	6.14	6.97	7.03	7.04	6.28	6.25	6.56	5.81	7.07	6.94	7.02	6.9	7.22	6.76	5.82	6.46	6.96	6.45	7	6.79	6.22	5.93	6.79	6.39	6.35	6.65	6.85	6.81	6.93	6.84	6.95	6.35	6.89
ENSG00000135248	protein_coding	GARIN1B	-11.48	0	0	8	Papillary_1K (1)	H	2.84	0	2.92	0	3.11	0	2.73	3.53	3.53	3.43	2.53	2.69	2.35	4.32	4.16	2.82	4.02	4.25	4.52	4.32	2.49	3.72	3.99	3.04	4	3.01	4.17	2.81	3.78	4.66	2.91	3.03	4.2	2.94	2.89	4.29	4.59	3.94	3.03	2.77	3.23
ENSG00000157703	protein_coding	SVOPL	-11.5	0	0	8	Papillary_1K (1)	H	4.68	4.72	4.37	4.46	4.02	5.27	4.87	4.78	5.03	4.92	3.94	4.12	0	5.28	5.33	4.65	4.98	3.7	5.3	4.63	4.84	5.23	3.99	3.04	4.55	5.44	5.12	3.7	5.51	5.8	5.07	3.93	5.16	4.4	4.74	4.29	4.9	5.46	5.2	4.61	4.46
ENSG00000145451	protein_coding	GLRA3	-11.89	0	0	8	Papillary_1K (1)	H	3.87	4.61	4.6	2.39	4.8	4.25	4.92	3.64	3.63	5.49	6.13	4.32	5.4	2.87	3.62	6.02	6.07	5.72	5.57	3.58	4.92	4.41	3.08	3.04	4.43	5.44	4.35	5.9	6.03	2.87	6.72	5.69	4.72	6.59	5.35	5.79	3.81	5.47	4.28	4.27	0
ENSG00000184012	protein_coding	TMPRSS2	-13.65	0	0	8	Papillary_1K (1)	H	6.03	6.33	5.74	5.99	6.04	5.63	4.16	5.75	5.35	6.31	3.75	5.07	5.52	5.5	5.11	5.62	4.02	4.95	5.49	5.29	5.93	4.98	5.51	3.95	6.38	5.44	4.56	4.95	5.3	5.45	5.73	6.03	5.57	5.34	5.3	5.66	6.25	4.5	5.2	5.89	4.92
ENSG00000213065	processed_pseudogene	ENSG00000213065	-13.93	0	0	8	Papillary_1K (1)	H	2.02	3.04	2.92	2.38	3.63	2.67	0	2.65	0	2.56	2.53	2.69	2.35	2.87	3.61	3.71	3.11	4.25	5.09	3.39	3.35	2.83	4.54	3.04	4	0	3.62	2.81	4.33	3.72	4.36	0	0	0	3.79	0	0	3.94	3.03	3.66	2.38
ENSG00000164270	protein_coding	HTR4	-10.06	0	0	11	Papillary_1K (1)	H	3.73	0	2.92	0	4.32	4.1	6.1	0	5.03	4.36	3.94	3.57	4.42	3.77	5.52	3.71	6.12	5.62	5.81	5.6	5.81	5.64	5.92	3.04	3.08	4.87	4.17	4.95	6.02	2.83	4.36	5.2	4.91	3.84	5.71	5.25	5.16	5.21	5.46	5.58	3.23
ENSG00000177398	protein_coding	UMODL1	-26.16	0	0	5	ClearCell_top1k	H	3.35	3.04	4.58	4.71	3.11	4.1	4.87	4.78	5.25	4.67	4.33	4.51	4.12	4.72	5.52	4.65	5.29	4.64	4.52	3.93	4.59	5.45	5.51	5.22	5.26	4.87	4.87	4.64	4.73	4.27	4.36	6.03	5.38	4.79	3.79	4.69	4.59	5.21	3.03	5.17	5.11
ENSG00000214128	protein_coding	TMEM213	-24	0	0	5	ClearCell_top1k	H	7.73	8.08	8.12	7.88	7.39	7.31	7.42	7.26	6.54	8.6	7.02	8.12	7.91	7.9	6.71	7.29	7.5	8.38	8.27	7.48	7.58	8.34	7.53	7.41	7.68	8.06	7.12	8.34	7.15	8.02	8.11	7.91	7.61	7.66	7.28	8.35	7.9	7.42	8.32	8.34	7.95
ENSG00000196090	protein_coding	PTPRT	-22.59	0	0	5	ClearCell_top1k	H	6.1	4.26	4.93	6	5.14	5.27	6.51	6.01	5.75	6.12	6.45	6.05	5.64	6.38	6.09	5.62	5.55	6.3	2.7	6.51	6.13	6.53	5.92	6.2	5.52	6.83	6.42	5.78	6.28	5.64	7.11	6.18	6.64	6.22	5.88	6.81	5.56	6.45	5.46	6.03	4.46
ENSG00000180251	protein_coding	SLC9A4	-22.5	0	0	5	ClearCell_top1k	H	8.09	8.22	7.84	8.04	8.32	9.39	8.23	7.52	8.69	8.69	8.68	7.5	8.24	8.81	7.57	8.62	8.79	9.22	8.72	8.38	9.08	9.69	9.61	8.73	8.71	8.67	9.24	9.83	8.87	8.08	9.06	9.24	8.87	9.14	9.12	10.04	9.86	8.33	9.88	8.75	9.81
ENSG00000155886	protein_coding	SLC24A2	-22.32	0	0	5	ClearCell_top1k	H	5.12	6.05	6.07	6.22	4.43	6.44	6.39	6.74	5.63	6.22	5.59	6.29	5.39	6.29	6.09	6.05	6.56	6.41	6.38	5.19	6.55	5.97	7	7.12	6.22	6.54	6.29	5.99	5.87	6.79	5.91	7.07	6.55	7.1	6.31	6.47	6.25	6.22	5.33	5.2	4.71
ENSG00000145794	protein_coding	MEGF10	-19.53	0	0	5	ClearCell_top1k	H	4.68	5.22	5.65	5.68	4.32	6.03	5.53	5.25	5.44	5.14	5.98	5.48	4.67	5.86	5.83	6.2	6.75	5.43	5.09	5.97	5.24	5.81	6.09	6.46	5.74	6.01	5.34	5.78	6.39	4.27	5.73	6.18	6.02	6.34	6.16	6.35	5.73	6.32	5.2	5.74	4.46
ENSG00000139445	protein_coding	FOXN4	-16.76	0	0	5	ClearCell_top1k	H	3.73	3.04	3.44	4.15	3.11	4.1	4.16	5.03	4.08	0	5.3	5.07	3.73	5.03	3.61	3.71	4.58	4.64	4.13	5.29	4.59	5.23	4.94	4.91	6.1	5.66	5.34	4.64	2.89	5.64	4.76	5.2	5.57	4.79	4.74	5	4.2	4.5	0	3.66	3.23
ENSG00000176387	protein_coding	HSD11B2	-16.74	0	0	5	ClearCell_top1k	H	8.08	8.43	8.09	8.41	7.91	7.64	5.12	4.47	4.47	4.67	5.11	6.05	5.07	5.03	5.83	4.26	4.02	6.07	4.83	4.88	6.61	5.23	4.54	5.88	6.82	6.64	5.85	4.64	5.87	5.64	6.05	6.31	6.14	7.21	4.34	5.25	6.36	4.5	5.86	4.92	4.92
ENSG00000206384	protein_coding	COL6A6	-16.52	0	0	5	ClearCell_top1k	H	3.35	4.26	4.93	4.15	5.95	5.46	5.12	4.78	4.78	4.36	4.89	3.57	4.67	6.27	5.97	4.65	6.27	5.62	5.3	5.45	3.89	5.95	5.92	5.48	3.08	4.87	5.98	5.78	5.51	5.64	6.18	5.46	6.26	6.84	4.74	6.24	5.73	6.04	6.03	5.39	3.76
ENSG00000121904	protein_coding	CSMD2	-12.59	0	0	5	ClearCell_top1k	H	5.26	5.83	5.69	5.82	6.01	6.86	6.48	6.34	6.67	6.48	6.93	6.79	6.11	6.51	6.51	7.12	7.29	6.42	6.66	6.61	6.55	7.34	7.5	6.79	7.02	7.5	6.86	7.42	6.62	5.48	7.28	7.06	6.9	6.98	7.11	7.55	6.8	6.87	6.59	6.6	5.6
ENSG00000274843	protein_coding	MUC20	-12.57	0	0	5	ClearCell_top1k	H	6.62	5.23	8.65	5.52	6.7	5.7	7.42	1.3	7.81	7.73	6.53	9.53	6.61	5.91	6.73	7.05	9.27	8.05	9.77	7.67	6.6	0.45	8.71	7.62	6.82	7.17	6.77	8.15	8.76	6.26	8.23	5.09	7.63	8.03	8.03	10.56	9.29	9.33	8.77	8.95	8.69
ENSG00000125851	protein_coding	PCSK2	-12.57	0	0	5	ClearCell_top1k	H	4.28	3.95	3.82	4.15	3.11	5.46	5.34	5.44	5.44	5.14	4.65	5.07	4.12	4.75	5.14	3.71	4.02	5.43	5.66	5.98	4.28	5.25	5.31	5.88	5.52	6.3	5.54	4.97	5.51	5.81	5.33	5.46	4.91	5.12	4.34	6.12	5.58	5.48	3.94	2.77	4.15
ENSG00000250423	protein_coding	KIAA1210	-12.15	0	0	5	ClearCell_top1k	H	5.46	5.6	4.99	3.27	5.43	5.41	5.8	6.32	5.45	3.87	6.1	4.81	4.52	5.35	5.16	5.98	6.7	4.76	5.7	5.8	5.63	6.54	6.18	5.5	4.97	5.89	5.74	6.13	5.96	5.79	5.55	5.7	6.66	4.82	5.61	4.33	6.01	5.25	4.65	5.59	4.73
ENSG00000169181	protein_coding	GSG1L	-11.89	0	0	5	ClearCell_top1k	H	4.49	3.57	3.82	2.38	4.79	5.06	5.34	4.47	5.03	2.56	5.46	5.29	3.2	5.03	4.86	4.65	5.29	5.21	4.52	4.63	3.89	3.72	4.94	5.22	4.95	5.44	5.34	4.95	5.7	5.45	5.9	5.2	5.16	5.77	4.34	5.25	5.46	6.04	3.94	5.17	4.15
ENSG00000140465	protein_coding	CYP1A1	-10.12	0	0	8	Papillary_1K (1)	H	4.28	3.57	3.82	3.76	3.63	4.49	4.16	0	3.53	3.97	5.11	4.12	3.2	3.77	5.33	3.71	0	3.7	3.59	3.93	3.35	3.72	4.54	3.04	4.55	4.87	0	4.25	4.73	4.27	4.36	4.89	4.6	0	4.34	4.29	3.65	4.89	3.94	3.66	3.23
ENSG00000144452	protein_coding	ABCA12	-10.18	0	0	8	Papillary_1K (1)	H	5.35	5.69	4.37	5.8	4.79	5.91	5.69	4.47	5.44	5.32	2.53	5.93	4.89	4.72	5.52	5.22	4.58	6.51	5.66	6.35	5.41	4.98	6.37	6.57	6.24	6.54	6.6	6.07	6.6	5.23	6.42	4.49	6.26	4.4	6.16	6.24	4.59	5.46	5.46	5.74	4.15
ENSG00000139433	protein_coding	GLTP	-10.36	0	0	8	Papillary_1K (1)	H	5.83	6.18	6.88	6.89	7.41	7.72	6.39	6.7	7.16	6.56	6.23	5.76	6.65	7.71	6.67	6.92	6.75	8.01	7.12	8.1	7.6	7.89	8.26	6.85	6.89	7.19	7.25	6.28	7.15	7.19	7.28	7.35	7.28	7.5	7.67	7.46	7.97	7.97	8.54	7.15	7.64
ENSG00000001630	protein_coding	CYP51A1	-10.56	0	0	8	Papillary_1K (1)	H	7.38	6.93	7.07	7.31	6.79	7.85	6.7	7.76	7.62	7.69	7.22	7.11	7.26	7.78	6.92	8.15	8.24	7.59	7.18	7.9	7.32	7.94	7.81	7.25	7.66	6.96	6.65	7.57	7.64	6.29	6.31	6.86	6.62	7.2	7.63	7.32	7.02	7.18	8.03	7.6	7.87
ENSG00000283559	transcribed_unprocessed_pseudogene	CEP192P1	-11.62	0	0	5	ClearCell_top1k	H	2.02	2.21	0	2.38	2.26	2.67	4.16	0	3.53	0	0	0	3.73	3.77	2.72	0	0	0	2.7	3.93	3.89	4.27	0	3.04	0	3.01	4.17	3.7	2.89	3.72	0	3.93	3.66	2.94	2.89	3.74	3.92	0	4.49	0	3.76
ENSG00000089220	protein_coding	PEBP1	-7.06	0	0	11	ClearCell_top1k	H	8.72	9.07	8.96	9.54	8.87	8.54	5.48	6.66	6.51	6.25	6.75	7.4	7.74	7.88	7.34	6.03	5.42	6.62	6.93	7.6	7.96	5.31	5.77	7.48	7.5	6.67	6.76	6.81	6.54	7.08	6.18	6.89	6.72	6.75	6.34	6.35	6.45	6.57	7.24	7.84	7.5
ENSG00000158258	protein_coding	CLSTN2	7.52	0	0	NaN	Chromophobe_top1k	H	4.99	5.72	5.23	4.49	5.9	4.51	6.24	7.12	5.53	6.02	4.79	4.91	5.53	4.33	5.13	4.27	5.01	4.66	4.85	5.52	3.36	4.72	4.01	5.23	4.56	5.23	6.11	4.69	5.93	5.08	4.86	5.56	4.66	5.75	5.31	4.29	2.91	5.24	5.21	5.96	5.7
ENSG00000150510	protein_coding	FAM124A	7.47	0	0	NaN	Chromophobe_top1k	H	4.51	4.34	4.27	4.87	4.67	0	4.88	2.67	3.67	4.41	4.71	4.12	5.19	4.73	2.72	0	3.83	5.37	3.8	3.94	4.37	5.95	4.66	3.04	4	4.96	4.17	4.28	4.15	4.41	3.84	3.93	0	4.48	3.84	4.71	2.76	4.96	4.49	2.9	4.21
ENSG00000186479	protein_coding	RGS7BP	7.41	0	0	NaN	Chromophobe_top1k	H	2.02	2.21	2.1	3.23	2.26	2.67	5.12	3.53	4.08	2.56	3.4	2.69	2.35	0	4.16	2.82	4.02	0	3.59	3.39	3.35	3.72	3.08	3.95	4	3.01	0	4.25	0	0	0	0	0	3.84	2.89	3.74	0	3.94	3.03	0	3.23
ENSG00000179841	protein_coding	AKAP5	7.38	0	0	NaN	Chromophobe_top1k	H	4.53	3.72	4.83	4.37	5.1	4.15	5.54	5.84	4.45	5.5	4.45	4.35	5.06	3.54	4.94	5.23	4.79	2.81	5.35	5.44	5.52	4.42	4.35	5.08	4.69	5.56	3.78	5.18	5.8	5.49	3.88	4.57	5.03	4.42	5.32	4.48	5.49	4.75	5.61	4.76	5.55
ENSG00000183426	protein_coding	NPIPA1	8.26	0	0	6	Papillary_1K (1)	H	6.51	6.9	6.26	6.38	7.18	7.17	7.51	6.92	6.31	7.28	6.9	6.84	6.86	7.23	7.49	6.18	7.37	6.64	7.66	6.94	7.24	7.41	7.31	7.6	7.53	7.39	7.37	7.43	7.79	7.14	7.57	7.11	7.68	7.83	7.5	7.6	8.12	7.12	7.76	6.29	6.33
ENSG00000283738	protein_coding	ENSG00000283738	7.88	0	0	6	Papillary_1K (1)	H	0	7.25	6.6	6.38	7.72	5.99	6.82	7.18	0	7.26	7.21	7.19	5.64	0	7.29	7.77	0	6.81	7.94	7.19	5.01	7.49	7.07	7.22	6	6.04	5.86	0	8.64	6.55	4.94	0	8.07	8.11	8.74	7.67	0	6.6	0	7.36	6.87
ENSG00000100033	protein_coding	PRODH	-7.43	0	0	NaN	Chromophobe_top1k	I	5.28	5.82	5.96	6.35	5.58	6.74	6.58	5.9	6.06	5.78	5.61	6.63	5.54	6.27	5.71	4.96	6.85	6.75	7.13	6.71	6.25	6.76	7.02	6.58	7	6.42	7.14	6.41	6.63	6.79	6.05	6.16	6.36	5.78	6.38	6.35	6.56	6.45	6.77	5.89	6.16
ENSG00000180628	protein_coding	PCGF5	-15.82	0	0	7	Papillary_1K (1)	I	7.74	6.88	6.49	6.64	6.25	6.88	7.43	7.69	7.73	8.22	8.14	8.01	8.21	7.61	6.95	7.51	7.65	7.25	8.18	7.6	8.09	7.16	6.83	6.84	7.01	7.05	7.18	7.14	6.67	6.6	6.76	5.31	6.09	6.57	7.4	6.89	6.51	6.99	7.16	7.83	8.3
ENSG00000104219	protein_coding	ZDHHC2	-8.99	0	0	11	ClearCell_top1k	I	6.89	5.77	6.08	5.6	6.21	6.05	6.54	7.73	6.89	7.59	7.24	6.92	7.04	6.84	6.35	6.12	6.41	7.09	7.61	7.38	8.26	6.23	6.88	6.5	6.03	6.82	6.32	6.3	6.33	7.32	5.74	5.46	4.93	2.94	6.3	6.47	5.93	6.26	7.39	8.07	8.31
ENSG00000134548	protein_coding	SPX	-8.93	0	0	11	ClearCell_top1k	I	5.73	5.35	4.37	4.78	5.42	5.27	5.53	6.81	6.01	6.39	5.64	6.05	6.59	6.01	5.52	5.22	4.58	6.85	6.3	5.97	7.5	6.21	6.88	5.69	6.24	6.01	6.68	5.94	5.51	6.09	5.75	5.67	5.63	5.58	5.12	5.83	3.65	4.5	6.03	6.15	6.78
ENSG00000154342	protein_coding	WNT3A	-10.22	0	0	11	Papillary_1K (1)	I	2.84	3.04	2.1	3.23	2.26	3.56	4.56	3.53	4.08	3.43	4.33	4.12	4.12	3.77	0	2.82	3.11	4.64	4.52	3.93	4.59	4.27	3.99	4.91	3.08	3.92	4.56	4.25	5.3	4.27	4.76	4.49	3.66	3.84	3.79	3.74	0	4.5	4.49	3.66	4.46
ENSG00000134765	protein_coding	DSC1	-10.22	0	0	11	Papillary_1K (1)	I	4.93	4.57	3.44	3.77	3.66	4.53	4.67	5.04	5.28	4.36	5.19	2.69	5.23	4.39	4.18	4.34	4.12	4.25	4.83	2.64	3.89	4.32	4.99	3.14	6.15	5.77	3.66	5.46	5.38	3.77	5.25	5.26	5.64	5.94	5.13	2.85	4.25	5.28	4.49	2.88	3.81
ENSG00000182050	protein_coding	MGAT4C	-15.71	0	0	11	Papillary_1K (1)	I	6.34	6.54	6.68	6.52	7.03	6.86	7.61	6.33	8.12	7.09	7.24	6.88	7.09	6.84	7.27	7.34	7.65	7.31	7.77	7.83	7.1	7.47	7.83	6.45	7.17	7.66	7.34	7.96	7.59	6.73	7.21	8.14	8.24	7.1	8.1	7.9	7.51	7.79	7.51	6.1	6.95
ENSG00000151704	protein_coding	KCNJ1	-15.9	0	0	11	Papillary_1K (1)	I	8.47	7.82	7.67	7.03	7.61	7.52	6.6	7.11	7.45	7.82	7.36	8.89	8.66	8.06	7.2	7.3	8.07	8.02	7.86	8.14	9.08	7.37	7.49	6.87	6.82	7.29	7.79	7.12	7.01	6.43	6.42	6.94	6.14	5.93	7.34	6.55	6.14	7.55	6.94	8.68	8.74
ENSG00000168309	protein_coding	FAM107A	-15.92	0	0	11	Papillary_1K (1)	I	6.66	6.27	5.65	6.33	6.08	6.52	6.44	6.25	6.13	6.55	4.89	6.37	6.16	5.36	5.69	6.34	6.83	6.43	5.36	6.66	6.9	6.21	5.97	5.88	7.02	5.44	6.63	6.34	6.73	6.48	6.64	6.32	5.63	6.91	6.51	6.11	6.84	6.38	5.88	6.18	6.41
ENSG00000260139	transcribed_unprocessed_pseudogene	CSPG4P13	-16.12	0	0	11	Papillary_1K (1)	I	4.86	3.57	3.84	4.19	4.32	4.1	3.82	4.78	4.08	3.97	4.87	5.48	4.35	5.43	4.62	5.17	5.29	2.81	4.74	3.93	4.28	4.95	5.51	4.91	5.52	4.31	5.29	5.21	4.96	5.45	5.69	4.89	5.57	5.36	5.47	5	3.7	4.75	5.46	2.77	4.06
ENSG00000106278	protein_coding	PTPRZ1	-16.12	0	0	11	Papillary_1K (1)	I	4.84	5.58	5.46	5.4	5.75	5.27	3.62	5.75	5.89	5.14	6.27	6.05	5.64	5.03	6.4	5.62	6.97	6.6	6.07	6.55	5.69	6.82	5.72	6.69	5.76	6.53	6.22	6.3	5.87	5.6	6.32	6.17	6.55	6.33	4.74	5.83	6.45	6.32	6.03	5.57	5.37
ENSG00000167210	protein_coding	LOXHD1	-16.27	0	0	11	Papillary_1K (1)	I	4.69	4.51	3.82	4.92	4.57	5.06	5.53	5.44	5.25	6.31	4.89	5.65	4.67	5.28	5.52	4.96	6.12	4.95	5.66	5.29	4.59	5.23	5.73	5.48	5.93	5.44	5.12	5.78	6.15	5.64	6.53	5.67	5.57	4.8	5.52	6.24	5.73	3.94	5.46	5.39	3.76
ENSG00000188848	protein_coding	BEND4	-16.29	0	0	11	Papillary_1K (1)	I	4.03	3.04	3.82	0	5.54	5.06	5.98	5.75	5.75	5.49	6.09	4.12	3.73	5.03	5.11	4.65	6.53	5.78	5.49	5.1	4.84	5.23	5.51	4.51	4	4.47	5.53	5.62	4.73	4.98	3.81	5.67	5.88	5.36	6.51	4.69	5.16	5.68	6.18	4.92	5.27
ENSG00000265590	protein_coding	CFAP298-TCP10L	-7.38	0	0	NaN	Chromophobe_top1k	I	5.48	6.58	6.13	5.32	5.64	5.87	6.86	6.68	5.94	6.65	5.71	7.08	6.12	5.87	6.88	5.83	6.61	5.85	6.19	6.28	5.79	5.96	6.92	7.11	6.43	6.92	6.42	7.19	6.68	6.9	6.65	6.72	7.03	6.76	7.11	6.87	6.97	6.46	6.96	6.66	5.66
ENSG00000186204	protein_coding	CYP4F12	-7.39	0	0	NaN	Chromophobe_top1k	I	5.24	4.72	4.82	3.23	4.32	5.07	5.62	4.78	5.25	5.65	5.3	5.08	3.73	5.7	5.12	5.22	5.11	0	4.84	5.45	3.89	4.27	4.54	6.11	4	5.85	5.53	5.21	5.52	5.45	5.6	5.67	5.17	4.79	5.52	4.29	4.9	5.26	4.49	3.66	4.77
ENSG00000136155	protein_coding	SCEL	-10.84	0	0	9	ClearCell_top1k	I	4.03	4.51	3.82	3.76	0	3.56	4.16	4.47	5.03	3.43	2.53	4.82	2.35	3.77	3.61	3.71	4.02	4.25	4.13	4.63	4.28	0	0	4.51	3.08	4.47	4.17	4.95	4.33	3.72	4.76	0	3.66	3.84	0	5	5.16	3.03	3.94	4.21	5.11
ENSG00000151704	protein_coding	KCNJ1	-17.09	0	0	9	ClearCell_top1k	I	8.47	7.82	7.67	7.03	7.61	7.52	6.6	7.11	7.45	7.82	7.36	8.89	8.66	8.06	7.2	7.3	8.07	8.02	7.86	8.14	9.08	7.37	7.49	6.87	6.82	7.29	7.79	7.12	7.01	6.43	6.42	6.94	6.14	5.93	7.34	6.55	6.14	7.55	6.94	8.68	8.74
ENSG00000087299	protein_coding	L2HGDH	-17.01	0	0	9	ClearCell_top1k	I	9.64	9.88	10.09	10.41	9.48	10.27	9.05	9.01	9.98	9.63	10.28	9.28	10.89	10.39	10.77	10.02	9.81	10.2	10.79	9.71	9.07	10.54	10.03	10.56	10.39	10.63	10.12	10.68	10.47	10.2	10.47	10.85	10.89	10.28	9.89	9.83	10.43	10.95	10.41	9.47	9.47
ENSG00000139433	protein_coding	GLTP	-16.89	0	0	9	ClearCell_top1k	I	5.83	6.18	6.88	6.89	7.41	7.72	6.39	6.7	7.16	6.56	6.23	5.76	6.65	7.71	6.67	6.92	6.75	8.01	7.12	8.1	7.6	7.89	8.26	6.85	6.89	7.19	7.25	6.28	7.15	7.19	7.28	7.35	7.28	7.5	7.67	7.46	7.97	7.97	8.54	7.15	7.64
ENSG00000112539	protein_coding	C6orf118	-16.87	0	0	9	ClearCell_top1k	I	3.73	3.57	2.92	4.15	3.63	3.56	4.56	2.65	3.53	2.56	0	3.57	3.2	2.87	5.52	2.82	4.02	3.7	4.13	2.52	4.28	4.67	3.99	4.91	5.26	3.01	4.17	2.81	4.33	4.27	4.36	3.03	4.2	0	4.74	0	4.59	4.89	3.94	2.77	3.23
ENSG00000182256	protein_coding	GABRG3	-16.73	0	0	9	ClearCell_top1k	I	4	4.33	3	3.78	5.08	5.55	5.22	2.96	5.15	5.22	4.42	3.75	3.25	4.89	4.93	5.39	6.39	5.37	5.76	6.22	5.55	5.94	4.18	5.05	3.19	5.23	5.38	5.03	4.98	6.05	6.11	5.12	5.53	5.67	5.48	6.67	6.03	5.86	5.93	6.35	5.19
ENSG00000136531	protein_coding	SCN2A	-16.49	0	0	9	ClearCell_top1k	I	6.22	5.59	6.41	6.4	6.22	6.56	6.68	6.81	6.51	6.79	6.65	7.11	6.52	6.8	6.91	7.3	7.19	7.48	6.39	7.01	6.62	6.84	7.47	7.47	7.34	6.84	7.05	6.52	6.95	6.76	6.97	7.03	6.49	7.08	6.95	6.56	6.37	6.94	7.1	6.68	6.19
ENSG00000069966	protein_coding	GNB5	-16.49	0	0	9	ClearCell_top1k	I	7.9	7.72	7.96	7.64	7.5	8.12	7.61	8.02	7.83	7.83	8	8.33	7.95	8.57	7.97	7.98	7.95	7.62	8.12	7.81	7.93	8.83	8.45	8.5	8.18	8.48	7.89	8.38	7.94	8.39	7.82	7.42	7.72	7.5	8.21	7.47	7.43	7.49	7.91	7.8	7.89
ENSG00000072041	protein_coding	SLC6A15	-16.28	0	0	9	ClearCell_top1k	I	4.78	4.95	5.06	4.57	5.79	5.75	5.84	5.44	5.09	5.72	4.5	4.82	5.57	6.11	4.88	6.25	5.41	6.52	4.83	6.59	5.56	5.58	6.62	5.36	6.63	4.93	6.14	6.31	6.48	5.56	5.1	6.4	6.26	5.4	5.52	5.83	6.95	6.72	5.69	6.04	5.52
ENSG00000119283	protein_coding	TRIM67	-16.27	0	0	9	ClearCell_top1k	I	5.12	4.72	4.58	4.92	4.57	5.27	5.53	6.23	5.44	5.9	4.33	5.29	5.64	5.86	5.83	4.96	6.27	5.43	5.66	5.86	3.89	4.67	3.99	4.51	5.26	5.44	6.32	6.19	6.6	5.23	6.18	5.86	6.02	6.66	5.52	5.83	5.88	6.45	4.49	4.61	5.11
ENSG00000151952	protein_coding	TMEM132D	-16.23	0	0	9	ClearCell_top1k	I	4.28	4.51	3.44	3.76	3.63	5.06	4.87	4.08	4.78	5.14	5.3	4.82	4.67	5.28	4.86	5.44	4.02	5.62	5.49	5.6	4.84	5.81	6.24	4.51	4.95	4.87	5.98	3.7	6.15	4.98	5.33	5.46	4.91	3.84	6.4	6.11	4.2	3.03	4.49	4.61	4.46
ENSG00000178919	protein_coding	FOXE1	-16.22	0	0	9	ClearCell_top1k	I	3.73	2.21	3.44	0	4.02	4.49	3.62	5.25	0	3.43	2.53	3.57	2.35	4.32	4.86	5.22	4.58	4.25	4.13	4.63	4.59	4.27	4.54	3.95	4	0	4.87	4.64	4.33	3.72	4.36	4.89	3.66	5.1	4.74	5	4.59	5.21	3.94	3.66	3.76
ENSG00000114757	protein_coding	PEX5L	-16.16	0	0	9	ClearCell_top1k	I	5.2	5.56	5.42	5.92	6.07	5.8	6.47	5.08	6.74	4.87	5.52	6.16	6.18	6.7	6.01	6.52	6.66	6.31	5.51	6.09	5.95	6.48	7.03	6.17	6.46	6.72	6.31	6.51	6.3	6.54	5.56	6.66	6.93	6.13	6.24	6.23	6.03	6.16	6.07	5.61	5.4
ENSG00000007174	protein_coding	DNAH9	-16.08	0	0	9	ClearCell_top1k	I	5.42	5.99	5.27	6.13	5.97	5.46	6.51	6.23	5.89	6.06	6.01	6.85	5.86	5.86	5.83	5.44	6.65	6.7	5.94	6.43	6.53	6.57	6.69	6.2	7.02	7.01	6.83	6.07	6.91	6.03	6.43	6.48	6.26	5.96	6.29	6.29	6.97	5.87	5.54	6.24	5.56
ENSG00000179869	protein_coding	ABCA13	-15.99	0	0	9	ClearCell_top1k	I	5.37	4.96	6.12	5.34	6.3	6.91	7.57	6.92	6.87	6.43	6.2	6.74	6.11	7.01	7.37	6.56	7.24	5.83	5.41	6.09	6.92	6.73	7.45	6.84	6.21	6.85	7.2	6.89	6.73	7.51	7.21	6.43	7.31	5.21	6.33	7.06	5.94	6.4	4.52	6.58	5.97
ENSG00000226792	protein_coding	C13orf42	-15.99	0	0	9	ClearCell_top1k	I	3.76	3.64	4.61	4.51	4.88	5.51	3.69	4.08	4.15	4.48	3.4	4.17	4.7	5.31	4.68	4.65	3.11	4.99	4.16	4.78	4.84	5.73	6.43	4.97	4.97	5.87	4.67	4.95	5.1	3.72	5.22	4.89	4.22	5.19	5.47	4.33	4.62	4.52	6.03	5.52	5.27
ENSG00000100697	protein_coding	DICER1	-7.97	0	0	11	ClearCell_top1k	I	7.19	6.41	6.73	6.78	6.6	6.47	7.36	7.45	6.59	7.84	7.4	6.92	7.5	7.26	6.59	7.13	7.27	7.1	7.46	7.23	7.31	6.86	7.58	6.79	6.92	6.84	7.21	7.12	7.3	6.68	7.2	7.02	6.95	6.66	7.26	6.65	6.97	7.04	7.31	7.41	7.37
ENSG00000114573	protein_coding	ATP6V1A	-7.82	0	0	11	ClearCell_top1k	I	8.44	7.02	7.41	8.05	7.59	7.53	6.36	8.18	7.09	7.99	7.78	8.15	8.57	7.43	6.47	7.15	7.16	7.83	6.99	7.63	8.42	6.68	6.89	5.24	7.06	7.32	6.84	6.83	7.24	6.55	7.02	5.71	5.74	5.84	6.96	5.74	4.97	6.81	7.35	8.21	9.15
ENSG00000227693	processed_pseudogene	GSTM3P1	7.65	0	0	6	Papillary_1K (1)	I	0	0	0	0	0	0	0	0	0	0	0	0	0	0	0	0	0	0	0	0	0	0	3.08	0	0	0	0	0	0	0	0	0	0	0	0	0	0	0	0	0	0
ENSG00000117016	protein_coding	RIMS3	6.72	0	0	5	Papillary_1K (1)	I	3.84	3.96	2.1	2.38	2.26	0	3.71	2.65	3.69	4.11	2.53	3.57	2.35	3.04	3.77	4.66	0	2.81	4.55	2.52	0	4.98	5.26	3.95	3.08	3.07	4.56	0	4.33	4.27	3.81	3.03	0	3.84	4.34	0	3.65	4.5	0	3.82	2.45
ENSG00000189420	protein_coding	ZFP92	6.69	0	0	5	Papillary_1K (1)	I	4.84	4.26	3.82	3.8	3.11	2.68	5.12	3.61	2.68	4.36	2.54	5.12	3.2	2.88	4.55	3.72	4.06	2.81	4.13	4.33	4.61	4.68	3.09	5.89	3.09	5.48	5.13	4.96	4.78	4.27	4.36	4.01	3.66	4.85	3.82	5.3	4.65	4.9	3.12	2.8	2.42
ENSG00000126777	protein_coding	KTN1	-7.81	0	0	11	ClearCell_top1k	J	8.61	7.47	7.33	7.11	7.43	7.83	7.57	8.07	7.3	8.04	8.12	7.84	8.02	7.53	6.87	7.65	8.1	7.46	7.95	7.73	8.03	7.24	7.88	7.54	7.33	7.78	7.99	7.14	7.01	7.16	7.85	6.86	6.05	7.15	7.39	7.55	6.65	7.46	7.39	8.29	8.59
ENSG00000166415	protein_coding	WDR72	-7.79	0	0	11	ClearCell_top1k	J	8.78	7.33	8.02	8.31	7.01	6.65	6.89	8.54	8.63	8.71	8.91	9.61	9.33	8.63	8.31	8.39	6.83	7.67	7.16	7.06	7.81	6.71	7.66	8.03	7.17	7.91	8.13	7.65	7.75	7.59	6.95	7.27	5.15	5.57	7.21	6.63	5.23	6.42	6.77	7.29	8.41
ENSG00000184012	protein_coding	TMPRSS2	-17.83	0	0	3	ClearCell_top1k	J	6.03	6.33	5.74	5.99	6.04	5.63	4.16	5.75	5.35	6.31	3.75	5.07	5.52	5.5	5.11	5.62	4.02	4.95	5.49	5.29	5.93	4.98	5.51	3.95	6.38	5.44	4.56	4.95	5.3	5.45	5.73	6.03	5.57	5.34	5.3	5.66	6.25	4.5	5.2	5.89	4.92
ENSG00000266074	protein_coding	BAHCC1	6.68	0	0	5	Papillary_1K (1)	J	2.84	4.11	2.56	2.38	3.11	3.18	4.16	4.08	3.16	1.78	3.4	3.57	2.83	4.32	2.72	2.01	4.02	2	3.59	3.69	3.89	2.83	4.29	4.26	3.61	4.22	2.73	4	4.08	4.02	4.11	3.03	4.41	4.61	3.79	4.29	3.65	3.94	3.55	1.97	2.86
ENSG00000182791	protein_coding	CCDC87	6.62	0	0	5	Papillary_1K (1)	J	2.84	2.21	0	0	0	0	4.16	2.65	2.65	0	3.4	3.57	2.35	2.87	2.72	0	3.11	0	2.7	2.52	3.89	2.83	0	3.04	4	0	4.17	0	2.89	0	4.36	0	4.2	0	2.89	0	0	3.03	3.03	2.77	3.23
ENSG00000198569	protein_coding	SLC34A3	5.05	0	0	5	Papillary_1K (1)	J	2.84	4.91	5.21	5.11	0	2.67	0	2.65	0	0	2.53	3.57	2.35	0	2.72	2.82	3.11	0	0	2.52	2.49	2.83	3.08	3.95	3.08	3.92	4.17	2.81	0	2.83	0	3.03	3.66	2.94	3.79	2.85	0	3.94	4.89	2.77	2.38
ENSG00000196867	protein_coding	ZFP28	5.03	0	0	5	Papillary_1K (1)	J	4.03	3.04	3.82	4.71	4.79	3.56	3.62	4.78	5.25	3.43	5.11	5.29	4.12	2.87	2.72	4.65	3.11	2.81	3.59	3.93	3.89	4.27	4.54	3.95	4	3.92	5.34	4.25	5.3	5.23	2.91	3.93	0	3.84	2.89	4.29	2.76	5.46	3.03	4.61	3.23
ENSG00000107798	protein_coding	LIPA	9.72	0	0	9	Papillary_1K (1)	J	7.07	7.03	7.44	7.52	7.09	7.49	7.6	7.71	8.02	7.11	7.27	7.33	7.41	7.25	7.84	7.55	7.65	7.72	7.78	7.44	7.73	8.17	7.08	7.9	7.58	7.25	7.99	6.76	7.67	7.15	7.27	8.14	7.59	7.9	7.67	7.18	7.75	7.47	7.91	8.35	7.5
ENSG00000171435	protein_coding	KSR2	9.48	0	0	9	Papillary_1K (1)	J	3.36	4.51	4.63	5.01	5.15	4.52	7.15	5.78	5.06	5.64	6.02	4.51	5.39	5.29	5.12	5.76	5.07	5.21	4.18	4.9	5.58	5.64	5.92	6.27	5.57	4.48	5.13	5.21	4.78	4.99	6.45	6.66	5.33	6.07	5.78	5.03	5.73	4.5	4.53	4.93	5.53
ENSG00000170500	protein_coding	LONRF2	9.19	0	0	9	Papillary_1K (1)	J	5.49	4.52	4.55	4.48	5.07	4.16	5.13	4.83	5.05	5.54	5.62	5.48	5.28	4.93	6.01	4.71	4.98	5.45	5.41	5.11	5.7	5.82	5.97	5.76	4.99	6.05	4.9	4.74	5.32	5	5.17	4.52	5.41	6.02	5.71	3.79	5.76	4.93	5.56	3.71	4.95
ENSG00000250290	processed_pseudogene	NCAPGP1	6.6	0	0	NaN	Chromophobe_top1k	J	0	0	2.1	0	0	0	0	3.53	2.65	0	0	0	0	0	0	0	0	3.7	0	4.32	0	0	0	0	4	0	0	3.7	0	0	2.91	4.89	0	0	3.79	2.85	2.76	3.03	3.03	2.77	2.38
ENSG00000140807	protein_coding	NKD1	6.38	0	0	NaN	Chromophobe_top1k	J	4.03	3.05	2.13	4.95	4.8	4.99	5.13	5.48	3.61	4.02	4.64	3.57	4.67	5.12	5.35	3.85	4.99	4.65	5.45	3.93	4.63	0	6.14	6.46	5.41	3.95	3.63	4.29	4.38	5.69	3.84	3.03	3.71	4.41	5.36	5.27	6.14	4.89	5.07	4.23	5.11
ENSG00000254206	protein_coding	NPIPB11	6.22	0	0	NaN	Chromophobe_top1k	J	6.38	6.99	7.63	6.9	7.78	7.79	7.15	7.02	6.87	7.68	7.77	8.05	7.05	7.92	6.97	7.44	7.44	6.97	7.48	7.77	7.41	7.69	8.13	8.08	6.55	7.07	7.78	8.03	7.34	8.68	7.93	7.05	7.74	8.19	8.18	6.76	8.23	7.31	7.39	6.87	6.72
ENSG00000140506	protein_coding	LMAN1L	6.19	0	0	NaN	Chromophobe_top1k	J	0	0	3.44	0	0	0	0	0	0	0	0	0	0	0	0	2.82	0	0	0	0	0	0	0	0	0	0	0	2.81	0	0	0	0	0	0	0	0	0	3.03	0	0	0
ENSG00000126500	protein_coding	FLRT1	6	0	0	NaN	Chromophobe_top1k	J	2.02	2.21	0	2.38	4.02	4.8	3.62	3.53	0	0	3.4	2.69	3.2	2.87	2.72	0	3.11	4.25	3.59	4.32	3.89	0	3.99	3.04	4.95	0	3.62	2.81	3.78	4.66	0	3.93	4.6	0	3.79	3.74	0	4.5	0	2.77	0
ENSG00000187054	protein_coding	TMPRSS11A	5.96	0	0	NaN	Chromophobe_top1k	J	0	0	0	0	0	0	0	0	0	3.43	0	0	0	0	3.61	2.82	0	2.81	0	0	0	0	0	0	0	3.01	0	0	0	0	0	0	0	0	0	2.85	3.65	0	0	0	2.38
ENSG00000223602	transcribed_unprocessed_pseudogene	ENSG00000223602	5.88	0	0	NaN	Chromophobe_top1k	J	0	0	0	0	2.26	0	0	0	0	0	2.53	0	0	0	0	0	0	0	0	0	0	2.83	0	0	0	0	0	0	2.89	2.83	0	0	0	0	0	0	2.76	0	0	0	0
ENSG00000180697	protein_coding	C3orf22	5.83	0	0	NaN	Chromophobe_top1k	J	0	0	2.1	0	0	0	2.73	0	2.65	0	0	0	2.35	2.87	2.72	3.71	0	0	0	2.52	0	3.72	0	0	3.08	0	0	0	4.33	2.83	2.91	0	0	0	0	0	0	0	3.03	0	0
ENSG00000183715	protein_coding	OPCML	5.61	0	0	NaN	Chromophobe_top1k	J	4.49	2.21	3.44	4.15	2.26	0	4.56	5.6	4.78	3.43	4.33	2.69	3.73	3.77	4.16	5.22	4.02	2.81	0	2.52	3.89	3.72	3.99	0	4.55	3.92	2.73	4.79	3.78	4.66	5.07	4.49	2.77	4.4	3.79	4.29	0	0	3.94	2.77	4.46
ENSG00000145428	protein_coding	RNF175	5.5	0	0	NaN	Chromophobe_top1k	J	0	2.21	2.1	2.38	2.26	2.67	3.62	2.65	2.65	2.56	2.53	2.69	3.2	3.77	2.72	4.26	4.98	2.81	2.7	0	0	2.83	3.99	4.51	3.08	3.01	3.62	2.81	2.89	0	0	3.93	4.6	0	0	3.74	3.65	3.03	3.03	4.21	3.23
ENSG00000100346	protein_coding	CACNA1I	5.33	0	0	NaN	Chromophobe_top1k	J	4.68	3.04	3.44	0	4.32	5.06	5.69	5.44	4.08	5.64	5.87	0	2.35	2.87	2.72	5.94	5.55	4.25	3.59	2.52	4.28	6.21	3.99	4.91	0	0	4.17	4.25	4.73	2.83	4.36	4.89	5.57	5.58	5.71	5.83	3.65	3.03	3.94	0	0
ENSG00000213578	protein_coding	CPLX3	5.31	0	0	NaN	Chromophobe_top1k	J	0	0	0	0	0	0	0	2.65	0	0	0	0	0	0	2.72	2.82	0	0	0	2.52	2.49	2.83	0	0	0	0	0	0	0	0	0	0	2.77	0	0	0	2.76	0	0	0	0
ENSG00000197345	protein_coding	MRPL21	5.28	0	0	NaN	Chromophobe_top1k	J	5.65	5.35	6.31	4.71	5.76	5.27	5.98	5.6	5.03	4.92	5.46	5.79	5.24	6.49	5.69	4.26	4.58	6.19	5.3	6.51	5.56	5.81	7	5.88	6.24	5.66	5.7	6.07	6.02	5.95	6.05	4.49	4.91	6.08	6.16	6.35	7.13	5.21	5.2	5.39	4.92
ENSG00000147223	protein_coding	RIPPLY1	5.23	0	0	NaN	Chromophobe_top1k	J	0	0	0	2.38	0	0	0	0	3.53	2.56	2.53	2.69	2.35	0	0	0	0	0	2.7	0	2.49	0	0	0	0	0	0	0	0	0	0	0	0	0	0	0	0	0	3.03	0	2.38
ENSG00000158113	protein_coding	LRRC43	5.2	0	0	NaN	Chromophobe_top1k	J	2.02	2.21	3.82	3.23	2.26	3.56	2.73	0	2.65	3.43	2.53	0	2.35	0	2.72	2.82	0	3.7	3.59	4.63	4.84	0	3.99	0	4.06	3.92	2.73	2.81	2.89	0	2.91	3.03	0	3	0	4.29	3.65	3.03	0	2.77	0
ENSG00000163141	protein_coding	BNIPL	5.1	0	0	NaN	Chromophobe_top1k	J	4.18	4.67	3.24	4.76	2.81	3.38	5.35	3.74	4.54	4.09	4.51	4.53	3.02	4.08	4.93	3.88	4.43	5	4.94	4.67	0	4.03	3.84	4.54	4.96	5.65	5.66	3.13	2.89	5.21	3.96	3.03	3.42	5.73	3.29	5.31	4.63	3.96	5.88	4.35	4.27
ENSG00000087250	protein_coding	MT3	5.05	0	0	NaN	Chromophobe_top1k	J	0	0	2.1	0	2.26	0	2.73	0	0	0	0	2.69	0	0	0	2.82	0	0	0	0	0	0	0	0	0	0	0	0	2.89	0	2.91	3.03	0	0	0	0	2.76	0	0	0	0
ENSG00000177947	protein_coding	CIMAP1A	4.94	0	0	NaN	Chromophobe_top1k	J	0	0	0	0	0	0	0	0	0	0	0	0	0	2.87	2.72	0	0	2.81	2.7	2.52	0	0	0	0	0	0	0	0	0	0	0	0	0	0	0	0	0	0	3.03	0	0
ENSG00000143217	protein_coding	NECTIN4	4.89	0	0	NaN	Chromophobe_top1k	J	3.37	2.22	0	2.38	4.03	0	0	2.65	4.1	4.38	3.4	3.58	2.64	3.16	0	0	0	3.78	2.7	2.52	0	2.83	0	3.95	0	3.01	4.56	4.27	3.79	2.85	2.91	0	3.66	4.44	2.89	4.37	4.61	3.05	0	2.77	4.85
ENSG00000185313	protein_coding	SCN10A	4.89	0	0	NaN	Chromophobe_top1k	J	0	0	0	2.38	0	0	2.73	0	0	0	0	0	0	0	0	0	0	0	0	0	0	0	0	0	0	0	0	0	0	0	0	0	0	0	0	0	0	0	0	2.77	0
[truncated: 1,394 more rows]
[truncated: 953 more columns]
